# Supplementary material for: Stress- and metabolic responses of Candida albicans require Tor1 kinase N-terminal HEAT repeats
Source: PLoS Pathog. 2022 Jun 10;18(6):e1010089. doi: 10.1371/journal.ppat.1010089 (PMC9223334; doi:10.1371/journal.ppat.1010089)
Supplement: S1 File — (XLSX) [file ppat.1010089.s003.xlsx]

## Sheet: D381 TOR1 1.5 UP
Genes exhibiting 1.5 fold increase in expression D381 relative to heterozygous Tor1/tor1 (T Test Q <= 0.05)
ID	Log2 FC	A22 number	Name	Chromosome	Common Name	Description
CUST_6478_PI362308700	0.786078	C1_05330C	orf19.432	chr1		Predicted SCF ubiquitin ligase complex protein; Spider biofilm induced; rat catheter biofilm induced
CUST_6319_PI362308700	0.791827	C1_06820W	orf19.6227	chr1		Ortholog of <i>C. dubliniensis CD36</i> : Cd36_06390, <i>C. parapsilosis CDC317</i> : CPAR2_209040, <i>Candida tenuis NRRL Y-1498</i> : CANTEDRAFT_114052 and <i>Debaryomyces hansenii CBS767</i> : DEHA2D14300g
CUST_11816_PI362308700	0.882587	C3_02020W	orf19.1646	chr3		Ortholog(s) have rRNA primary transcript binding activity
CUST_5913_PI362308700	1.01444	C1_04870W	orf19.756	chr1	SAP7	Pepstatin A-insensitive secreted aspartyl protease; self-processing; expressed in human oral infection; Ssn6p-regulated; role in murine intravenous infection; induced during, but not required for, murine vaginal infection; N-glycosylated
CUST_3238_PI362308700	0.601079	C1_14280C	orf19.7238	chr1	NPL3	Putative RNA-binding protein; required for normal flow model biofilm growth; nuclear export is facilitated by Hmt1p; transcript upregulated in RHE model of oralcandidiasis; Spider biofilm repressed
CUST_10696_PI362308700	1.1556	C1_11200W	orf19.2296	chr1		Predicted mucin-like protein; ketoconazole-induced; fluconazole-repressed; induced in cyr1 mutant; colony morphology-related gene regulation by Ssn6; flow model biofilm induced; Spider biofilm induced
CUST_11866_PI362308700	0.835714	C1_10670C	orf19.1839	chr1	RPA19	Putative RNA polymerase I subunit A190; Hap43p-induced gene; flucytosine induced
CUST_12124_PI362308700	0.668123	C1_08230C	orf19.5102	chr1	PLB5	Putative GPI-linked phospholipase B, fungal-specific (no mammalian homolog); null mutation eliminates cell-associated phospholipase A2 activity and attenuates virulence; fluconazole-repressed; flow model biofilm repressed
CUST_8494_PI362308700	0.73728	C1_11510C	orf19.1169	chr1		Putative DnaJ-like molecular chaperone; Spider biofilm induced
CUST_1250_PI362308700	1.3705	C1_13630W	orf19.5000	chr1	CYB2	Putative cytochrome b2 precursor; induced in high iron; alkaline repressed; colony morphology-related gene regulation by Ssn6; Hap43-repressed; pider biofilm induced
CUST_11032_PI362308700	1.05258	C2_04080W	orf19.813	chr2		Protein of unknown function; mutants are viable; Hap43-induced gene; oxidative stress-induced via Cap1; rat catheter and Spider biofilm induced
CUST_4195_PI362308700	1.1996	C1_10250C	orf19.4895	chr1		Ortholog of <i>C. dubliniensis CD36</i> : Cd36_09650, <i>C. parapsilosis CDC317</i> : CPAR2_805060, <i>Candida tenuis NRRL Y-1498</i> : CANTEDRAFT_95780 and <i>Debaryomyces hansenii CBS767</i> : DEHA2B12320g
CUST_5578_PI362308700	0.66949	C4_01490W	orf19.4635	chr4	NIP1	Putative translation initiation factor; mutation confers hypersensitivity to roridin A and verrucarin A; genes encoding ribosomal subunits, translation factors, and tRNA synthetases are downregulated upon phagocytosis by murine macrophage
CUST_2875_PI362308700	2.19883	C2_03120W	orf19.5784	chr2	AMO1	Putative peroxisomal copper amine oxidase
CUST_11433_PI362308700	1.23751	C2_08480W	orf19.3630	chr2	RRP8	Ribosomal protein; Hap43-induced; F-12/CO2 early biofilm and rat catheter biofilm induced
CUST_2967_PI362308700	1.61055	C2_04810W	orf19.183	chr2	HIS3	Imidazoleglycerol-phosphate dehydratase, enzyme of histidine biosynthesis; functionally complements S. cerevisiae his3-1 mutation; hyphal-induced expression; regulated by Gcn2p and Gcn4p; fungal-specific (no human or murine homolog)
CUST_10348_PI362308700	0.804176	C2_03940C	orf19.829	chr2	SCH9	Protein kinase; involved in growth control, cell size, resistance to rapamycin, cations, chlamydospore formation, filamentous growth under some conditions, and virulence; prevents hyphal growth in hypoxia at high CO2; Spider biofilm induced
CUST_2997_PI362308700	0.747402	C1_06320W	orf19.177	chr1		Has domain(s) with predicted phosphatidylinositol binding activity and role in cell communication
CUST_2376_PI362308700	0.942001	C1_04350C	orf19.5203	chr1		Protein of unknown function; Hap43-induced gene
CUST_11872_PI362308700	1.01242	C1_10650W	orf19.1836	chr1	APN2	Putative class II abasic (AP) endonuclease; flucytosine induced
CUST_796_PI362308700	1.28737	C4_05730W	orf19.1258	chr4		Adhesin-like protein; regulated by Tsa1, Tsa1B in minimal media at 37 deg; clade-associated gene expression; induced by alpha pheromone in SpiderM medium; Hap43-induced; Spider biofilm repressed
CUST_2639_PI362308700	0.974138	C1_02900C	orf19.2980	chr1		Ortholog(s) have ATP-dependent RNA helicase activity and role in generation of catalytic spliceosome for first transesterification step, spliceosomal complex disassembly
CUST_1416_PI362308700	1.46203	C1_05060W	orf19.59	chr1	REI1	Putative cytoplasmic pre-60S factor; Hap43-induced; repressed by prostaglandins
CUST_6165_PI362308700	1.02272	C1_06400C	orf19.6271	chr1		Ortholog(s) have role in mRNA splicing, via spliceosome and nucleus, transcriptionally active chromatin localization
CUST_5355_PI362308700	1.39844	C1_11000C	orf19.2314	chr1		Protein with a role in nucleolar integrity and processing of pre-rRNA; mutation confers hypersensitivity to 5-fluorocytosine (5-FC), 5-fluorouracil (5-FU), and tubercidin (7-deazaadenosine); Hap43-induced; Spider biofilm induced
CUST_9465_PI362308700	0.793585	C1_11500C	orf19.1170	chr1	ARO7	Putative chorismate mutase; fungal-specific (no human or murine homolog); alkaline upregulated
CUST_8712_PI362308700	0.747129	C1_07380C	orf19.4432	chr1	KSP1	Putative serine/threonine protein kinase; mRNA binds She3 and is localized to hyphal tips; mutation confers hypersensitivity to amphotericin B
CUST_11490_PI362308700	0.716938	C6_04380W	orf19.1097	chr6	ALS2	ALS family protein; role in adhesion, biofilm formation, germ tube induction; expressed at infection of human buccal epithelial cells; putative GPI-anchor; induced by ketoconazole, low iron and at cell wall regeneration; regulated by Sfu1p
CUST_8637_PI362308700	0.61025	C1_01250W	orf19.3312	chr1		Protein of unknown function; flow model and Spider biofilm repressed
CUST_4664_PI362308700	0.596665	C4_00810C	orf19.4160	chr4		Ortholog(s) have serine-type endopeptidase activity, role in glycoprotein metabolic process, mitochondrial tRNA threonylcarbamoyladenosine modification and mitochondrion localization
CUST_10193_PI362308700	0.72082	C1_07600W	orf19.2785	chr1	ATP7	Putative subunit of the F1F0-ATPase complex; colony morphology-related gene regulation by Ssn6; farnesol, macrophage-downregulated protein abundance; protein present in exponential and stationary yeast growth phases; Hap43-induced
CUST_1233_PI362308700	1.56333	C1_13730C	orf19.5010	chr1	DIM1	Putative 18S rRNA dimethylase; predicted role in rRNA modification and processing; Hap43-induced; likely to be essential for growth based on insertional mutagenesis strategy; F-12/CO2 early biofilm induced
CUST_11902_PI362308700	0.977526	C1_06230C	orf19.1826	chr1	MDM34	Putative zinc finger transcription factor; macrophage-downregulated; flow model biofilm induced; flow model and Spider biofilm induced
CUST_8648_PI362308700	0.639618	C1_11810W	orf19.1135	chr1	CAS1	Putative transcription factor with Ku70/Ku80 beta-barrel DNA-binding motif; involved in telomerase regulation and telomere protection; mutation causes marginal increase in caspofungin sensitivity
CUST_9875_PI362308700	0.757577	C1_13140C	orf19.4941	chr1	TYE7	bHLH transcription factor; control of glycolysis; required for biofilm formation; hyphally regulated by Cph1, Cyr1; flucytosine, Hog1 induced; amphotericin B, caspofungin repressed; induced in flow model biofilm and planktonic cultures
CUST_4753_PI362308700	0.667347	C1_00960C	orf19.6009	chr1	SET1	Lysine histone methyltransferase; methylates histone H3 K4; regulates of white-opaque switch, epithelial cell adhesion, agar-embedded filamentation, virulence in mice; unique N-terminus immunogenic in human; rat catheter biofilm repressed
CUST_4193_PI362308700	0.902445	C1_10260C	orf19.4896	chr1	RPA34	Putative RNA polymerase I subunit; rat catheter biofilm induced
CUST_5692_PI362308700	0.69218	C1_12480W	orf19.68.2	chr1		Ortholog of <i>C. dubliniensis CD36</i> : Cd36_11670, <i>C. parapsilosis CDC317</i> : CPAR2_201750, <i>Candida tenuis NRRL Y-1498</i> : CANTEDRAFT_115679 and <i>Debaryomyces hansenii CBS767</i> : DEHA2E16940g
CUST_7181_PI362308700	0.643153	C6_02350C	orf19.3477	chr6		Putative pseudouridine synthase; predicted role in snRNA pseudouridine synthesis, tRNA pseudouridine synthesis; Spider biofilm induced
CUST_6407_PI362308700	1.03288	C1_05210C	orf19.445	chr1		Protein of unknown function; repressed by prostaglandins
CUST_8546_PI362308700	0.629391	C1_01470W	orf19.3333	chr1		Ortholog(s) have poly(A) RNA binding activity, role in mRNA polyadenylation, poly(A)+ mRNA export from nucleus, regulation of mRNA stability and cytoplasm, nucleus localization
CUST_10615_PI362308700	0.768235	C5_03600W	orf19.6672	chr5	MDJ1	Putative member of the HSP40 (DnaJ) family of chaperones; rat catheter and Spider biofilm induced
CUST_8374_PI362308700	0.723329	C7_00330C	orf19.7088	chr7		Ortholog(s) have single-stranded telomeric DNA binding activity, role in regulation of translational fidelity, telomere maintenance, threonylcarbamoyladenosine metabolic process and cytosol, nucleus localization
CUST_6257_PI362308700	0.638381	C1_06660W	orf19.6245	chr1		Protein of unknown function; regulated by osmotic stress via Hog1 and oxidative stress (Hog1- and Cap1-independent); induced by alpha pheromone in SpiderM medium; Spider biofilm induced
CUST_3802_PI362308700	0.926574	C5_02590C	orf19.4273	chr5		Putative mitochondrial membrane protein; ortholog of S. cerevisiae Sls1; coordinates expression of mitochondrially-encoded genes; Hap43-induced
CUST_676_PI362308700	0.797771	C4_05880W	orf19.1275	chr4	GAT1	GATA-type transcription factor; regulator of nitrogen utilization; required for nitrogen catabolite repression and utilization of isoleucine, tyrosine and tryptophan N sources; required for virulence in a mouse systemic infection model
CUST_5849_PI362308700	3.1818	C1_04660W	orf19.780	chr1	DUR1,2	Urea amidolyase; hydrolyzes urea to CO2; use of urea as N source and for hyphal switch in macrophage; regulated by Nrg1/Hap43; required for virulence; promotes mouse kidney and brain colonization; rat catheter and flow model biofilm induced
CUST_8706_PI362308700	0.641413	C1_07360W	orf19.4435	chr1		Ortholog(s) have structural constituent of cytoskeleton activity, role in microtubule nucleation and spindle pole body localization
CUST_3108_PI362308700	0.700051	C1_08090C	orf19.5081	chr1	FUN12	Functional homolog of S. cerevisiae Fun12 translation initiation factor eIF5B; genes encoding ribosomal subunits, translation factors, and tRNA synthetases are downregulated upon phagocytosis by murine macrophage
CUST_5799_PI362308700	0.652787	C1_00020C	orf19.6114	chr1		Protein of unknown function; transcript detected on high-resolution tiling arrays
CUST_547_PI362308700	0.666197	C3_05160C	orf19.5991	chr3		Ortholog(s) have role in maturation of 5.8S rRNA from tricistronic rRNA transcript (SSU-rRNA, 5.8S rRNA, LSU-rRNA), maturation of LSU-rRNA from tricistronic rRNA transcript (SSU-rRNA, 5.8S rRNA, LSU-rRNA)
CUST_10141_PI362308700	1.68734	C1_13450W	orf19.4975	chr1	HYR1	GPI-anchored hyphal cell wall protein; macrophage-induced; repressed by neutrophils; resistance to killing by neutrophils, azoles; regulated by Rfg1, Efg1, Nrg1, Tup1, Cyr1, Bcr1, Hap43; Spider and flow model biofilm induced
CUST_6238_PI362308700	0.603449	C1_06600W	orf19.6250	chr1		Ortholog(s) have eukaryotic initiation factor 4G binding, mRNA binding activity
CUST_3216_PI362308700	1.10511	C1_07950C	orf19.5066	chr1		Putative pre-60S pre-ribosomal particle subunit; essential gene; S. cerevisiae ortholog RRP17 is essential; Hap43p-induced; rat catheter biofilm induced
CUST_5265_PI362308700	0.617923	C5_01600C	orf19.6298	chr5	SPB4	Putative ATP-dependent RNA helicase; flucytosine repressed; Spider biofilm induced
CUST_10668_PI362308700	1.42924	C1_04040C	orf19.4479	chr1		Putative U3-containing 90S preribosome subunit; Hap43-induced; repressed in core stress response; Spider biofilm induced
CUST_6111_PI362308700	0.705734	C4_00940W	orf19.4701	chr4		Ortholog(s) have ATPase activity, tRNA binding activity, role in protein urmylation, regulation of transcription from RNA polymerase II promoter, tRNA wobble uridine modification and Elongator holoenzyme complex localization
CUST_8454_PI362308700	0.586933	C2_10100W	orf19.1771	chr2	CWC22	Predicted spliceosome-associated protein; role in pre-mRNA splicing; Spider biofilm induced
CUST_6249_PI362308700	3.54479	C1_06610C	orf19.6249	chr1	HAK1	Putative potassium transporter; similar to Schwanniomyces occidentalis Hak1p; amphotericin B induced; induced upon phagocytosis by macrophage; Hap43-repressed; rat catheter biofilm repressed
CUST_2686_PI362308700	1.59182	C1_02730W	orf19.2962	chr1		Protein of unknown function; Spider biofilm induced
CUST_1415_PI362308700	1.33209	C1_05060W	orf19.59	chr1	REI1	Putative cytoplasmic pre-60S factor; Hap43-induced; repressed by prostaglandins
CUST_1128_PI362308700	0.717804	C4_03830W	orf19.5038	chr4		Predicted tRNA (guanine) methyltransferase activity; Spider biofilm induced
CUST_8330_PI362308700	0.863119	C4_05400C	orf19.1797	chr4		D-arabinose 5-phosphate isomerase; has GutQ domain which is associated with phosphosugar binding; other biofilm induced; rat catheter and Spider biofilm induced; F-12/CO2 early biofilm induced
CUST_8635_PI362308700	0.751356	C1_11770C	orf19.1139	chr1		Protein of unknown funtion; S. cerevisiae ortholog Svl3 plays a role in endocytosis and is localized to the bud neck; Spider biofilm induced
CUST_8502_PI362308700	0.69952	C1_11530C	orf19.1167	chr1		Ortholog(s) have sulfonate dioxygenase activity and role in sulfur compound catabolic process
CUST_9566_PI362308700	0.980321	C1_05640C	orf19.2488	chr1	FAL1	eIF4A subfamily of DEAD-box ATP-dependent RNA helicases; predicted nucleolar protein required for maturation of 18S rRNA; Spider biofilm induced
CUST_7788_PI362308700	0.718138	C2_07960C	orf19.2185	chr2	NSA1	Putative 66S pre-ribosomal particles conmponent; Hap43-induced; repressed by prostaglandins
CUST_11865_PI362308700	0.780125	C1_10670C	orf19.1839	chr1	RPA19	Putative RNA polymerase I subunit A190; Hap43p-induced gene; flucytosine induced
CUST_11048_PI362308700	0.829176	C6_03640W	orf19.5732	chr6	NOG2	Putative nucleolar GTPase; repressed by prostaglandins; Hap43-induced, rat catheter and Spider biofilm induced
CUST_5105_PI362308700	0.855908	CR_09180W	orf19.7314	chrR	CDG1	Putative cysteine dioxygenases; role in conversion of cysteine to sulfite; transcript regulated upon white-opaque switch; rat catheter, Spider and flow model biofilm induced
CUST_11819_PI362308700	0.766203	C3_02040C	orf19.1642	chr3		Ortholog of S. cerevisiae Loc1, a nuclear protein involved in asymmetric localization of ASH1 mRNA in S. cerevisiae; Hap43-induced gene; Spider biofilm induced
CUST_6408_PI362308700	0.883323	C1_05210C	orf19.445	chr1		Protein of unknown function; repressed by prostaglandins
CUST_8785_PI362308700	0.751141	C2_06860W	orf19.2238	chr2	LTE1	Protein similar to GDP/GTP exchange factors; repressed by alpha pheromone in SpiderM medium; flow model biofilm repressed
CUST_118_PI362308700	1.78141	C1_00550W	orf19.6053	chr1	CIS2	Putative role in regulation of biogenesis of the cell wall; upregulated in biofilm; Gcn4p-regulated
CUST_1791_PI362308700	0.723009	C1_04400C	orf19.5197	chr1	APE2	Neutral arginine, alanine, leucine specific metallo-aminopeptidase; purified from cell wall/intracellular fractions; protein repressed during mating; Hog1, farnesol-induced; may be essential (UAU1 method); rat catheter biofilm repressed
CUST_10616_PI362308700	0.882988	C5_03600W	orf19.6672	chr5	MDJ1	Putative member of the HSP40 (DnaJ) family of chaperones; rat catheter and Spider biofilm induced
CUST_10667_PI362308700	1.3418	C1_04040C	orf19.4479	chr1		Putative U3-containing 90S preribosome subunit; Hap43-induced; repressed in core stress response; Spider biofilm induced
CUST_11242_PI362308700	2.03655	C1_02110C	orf19.3668	chr1	HGT2	Putative MFS glucose transporter; 20 member C. albicans glucose transporter family; 12 probable membrane-spanning segments; expressed in rich medium with 2% glucose; rat catheter and Spider biofilm induced
CUST_7844_PI362308700	0.670005	C2_08130W	orf19.2172	chr2	ARA1	D-Arabinose dehydrogenase; dehydro-D-arabinono-1,4-lactone synthesis; active on D-arabinose, L-fucose, L-xylose, L-galactose; inhibited by metal ions, thiol group-specific reagents; induced on polystyrene adherence; Spider biofilm induced
CUST_51_PI362308700	1.36896	C1_00390W	orf19.6070	chr1	ENA2	Putative sodium transporter; induced by ciclopirox olamine; alkaline induced by Rim101; repressed by high-level peroxide stress; induced in oral candidiasis clinical isolates; possibly essential gene; rat catheter and Spider biofilm induced
CUST_445_PI362308700	1.29601	C5_02110W	orf19.4216	chr5		Putative heat shock protein; decreased expression in hyphae; transcription is increased in populations of cells exposed to fluconazole over multiple generations; overexpression increases resistance to farnesol and azoles
CUST_8883_PI362308700	0.648424	C6_04190C	orf19.1075	chr6		Protein of unknown function; Spider biofilm induced
CUST_2614_PI362308700	0.631078	C1_03040W	orf19.2995	chr1		Protein of unknown function; induced by nitric oxide; rat catheter and Spider biofilm induced
CUST_1249_PI362308700	1.311	C1_13630W	orf19.5000	chr1	CYB2	Putative cytochrome b2 precursor; induced in high iron; alkaline repressed; colony morphology-related gene regulation by Ssn6; Hap43-repressed; pider biofilm induced
CUST_1154_PI362308700	0.658361	C6_01040C	orf19.107	chr6		DEAH-box ATP-dependent RNA helicase, required for 18S rRNA synthesis; rat catheter biofilm induced
CUST_11047_PI362308700	0.788995	C6_03640W	orf19.5732	chr6	NOG2	Putative nucleolar GTPase; repressed by prostaglandins; Hap43-induced, rat catheter and Spider biofilm induced
CUST_9428_PI362308700	0.708	C1_01700W	orf19.3359	chr1	ARP8	Putative chromatin-remodeling enzyme complex protein; mutation confers hypersensitivity to toxic ergosterol analog, and to amphotericin B; rat catheter biofilm induced
CUST_7778_PI362308700	0.60053	CR_03650W	orf19.4363	chrR	SGD1	Predicted small ribosomal subunit biogenesis protein; repressed in core stress response; transcript increases in populations of cells exposed to fluconazole over multiple generations; Spider biofilm induced
CUST_526_PI362308700	0.971158		orf19.3288.1
CUST_3128_PI362308700	0.759107	C5_01130W	orf19.1957	chr5	CYC3	Mitochondrial cytochrome c heme lyase; antigenic cell-wall protein; filament induced; induced on polystyrene adherence, interaction with macrophage; N-glycosylation, 2 heme-binding motifs; rat catheter, Spider biofilm induced
CUST_12007_PI362308700	0.915911	C7_03540C	orf19.6686	chr7	ENP2	Putative nucleolar protein; essential; heterozygous mutation confers resistance to 5-fluorocytosine (5-FC), 5-fluorouracil (5-FU), and tubercidin (7-deazaadenosine); Hap43-induced; Spider biofilm induced
CUST_7270_PI362308700	0.668978	C5_04030W	orf19.1287	chr5		Protein of unknown function; flow model biofilm induced; Spider biofilm induced
CUST_7894_PI362308700	0.809857	C1_09860C	orf19.4851	chr1	TFA1	Protein with polyglutamate motifs and abundant Ser/Thr residues; described as a subunit of TFIIE, which is a basal transcription initiation factor of RNA Polymerase II; possibly an essential gene, disruptants not obtained by UAU1 method
CUST_3651_PI362308700	1.03214	C1_09010W	orf19.4757	chr1	NAR1	Putative cytosolic iron-sulfur (FeS) protein assembly machinery protein; induced by nitric oxide; oxidative stress-induced via Cap1p
CUST_8498_PI362308700	0.701804	C1_11520C	orf19.1168	chr1	ZCF3	Zn(II)2Cys6 domain transcription factor; required for filamentous growth, resistance to rapamycin and flucytosine; possibly an essential gene, disruptants not obtained by UAU1 method; Hap43-repressed; Spider and flow model biofilm induced
CUST_5640_PI362308700	0.793523	C1_05980W	orf19.2447	chr1		Putative Type II phosphatidylinositol 4-kinase; Ssr1-repressed; flow model biofilm repressed
CUST_1583_PI362308700	0.841375	C1_07070C	orf19.6197	chr1	DHH1	Putative RNA helicase
CUST_6706_PI362308700	0.770062	C1_12400C	orf19.5225	chr1		Ortholog of <i>Candida albicans WO-1</i> : CAWG_00201
CUST_9059_PI362308700	1.00808	C1_04130W	orf19.1047	chr1	ERB1	Protein with a predicted role in ribosomal large subunit biogenesis; mutation confers hypersensitivity to 5-fluorocytosine (5-FC), 5-fluorouracil (5-FU), and tubercidin (7-deazaadenosine); hyphal, macrophage repressed
CUST_1229_PI362308700	0.972593	C1_13750C	orf19.5012	chr1		Ortholog of <i>C. dubliniensis CD36</i> : Cd36_12740, <i>C. parapsilosis CDC317</i> : CPAR2_201620, <i>Candida tenuis NRRL Y-1498</i> : CANTEDRAFT_107586 and <i>Debaryomyces hansenii CBS767</i> : DEHA2D04994g
CUST_4548_PI362308700	0.625604	C6_00660C	orf19.4193	chr6		Ortholog(s) have Arp2/3 complex binding activity, role in actin cortical patch assembly, actin filament debranching, negative regulation of Arp2/3 complex-mediated actin nucleation and actin cortical patch, cytosol, nucleus localization
CUST_1316_PI362308700	1.06041	C3_02310W	orf19.1614	chr3	MEP1	Ammonium permease; Mep1 more efficient permease than Mep2, Mep2 has additional regulatory role; 11 predicted transmembrane regions; low mRNA abundance; hyphal downregulated; flow model biofilm induced
CUST_6925_PI362308700	0.656491	C1_05400C	orf19.425	chr1		Has domain(s) with predicted translation release factor activity and role in translational termination
CUST_1694_PI362308700	0.957749	C3_06390W	orf19.7398	chr3		Protein of unknown function' Hap43-induced gene; repressed by prostaglandins
CUST_10772_PI362308700	0.589701	C1_07130C	orf19.4455	chr1		Protein of unknown function; Spider biofilm induced
CUST_3701_PI362308700	0.956063	C7_01390W	orf19.6920	chr7		Protein of unknown function; induced during chlamydospore formation in both C. albicans and C. dubliniensis; Hap43-induced gene; Spider biofilm induced; F-12/CO2 early biofilm induced
CUST_3219_PI362308700	0.884982	C1_07910C	orf19.5064	chr1	MRPL3	Ribosomal protein of the large subunit, mitochondrial; repressed in core stress response; protein present in exponential and stationary growth phase yeast cultures
CUST_78_PI362308700	0.744833	C1_00440W	orf19.6063	chr1	UBP6	Putative ubiquitin-specific protease of the 26S proteasome; oxidative stress-induced via Cap1p
CUST_10177_PI362308700	1.19209	C1_13370W	orf19.4963	chr1		Ortholog(s) have role in ER-associated ubiquitin-dependent protein catabolic process and cytoplasm, nucleolus localization
CUST_9704_PI362308700	0.730305	CR_04880W	orf19.6305	chrR		Hydroxytrimethyllysine aldolase, the second enzyme in the carnitine biosynthesis pathway; rat catheter biofilm repressed
CUST_9030_PI362308700	0.809078	C3_00560C	orf19.5407	chr3	SOF1	Putative protein with a predicted role in 40S ribosomal subunit biogenesis; rat catheter biofilm induced
CUST_11031_PI362308700	0.808813	C2_04080W	orf19.813	chr2		Protein of unknown function; mutants are viable; Hap43-induced gene; oxidative stress-induced via Cap1; rat catheter and Spider biofilm induced
CUST_8761_PI362308700	0.68763	C4_06090C	orf19.4420	chr4		Predicted component of the core factor rDNA transcription factor complex; required for transcription of 35S rRNA genes by RNA polymerase I in S. cerevisiae; possibly an essential gene, disruptants not obtained by UAU1 method
CUST_10863_PI362308700	0.800903	CR_02020C	orf19.2602	chrR	OPT1	Oligopeptide transporter; transports 3-to-5-residue peptides; alleles are distinct, one has intron; suppresses S. cerevisiae ptr2-2 mutant defects; induced by BSA or peptides; Stp3p, Hog1p regulated; flow model biofilm induced
CUST_5020_PI362308700	0.645656	C3_02420C	orf19.230	chr3		Ortholog of S. cerevisiae Pet111; a mitochondrial translational activator specific for the COX2 mRNA; Hap43-induced gene
CUST_11709_PI362308700	0.634845	CR_06030C	orf19.3852	chrR		Has domain(s) with predicted carbohydrate binding, catalytic activity and role in carbohydrate metabolic process
CUST_3563_PI362308700	1.59269	C1_09160W	orf19.4774	chr1	AOX1	Alternative oxidase; low abundance; constitutively expressed; one of two isoforms (Aox1p and Aox2p); involved in a cyanide-resistant respiratory pathway present in plants, protists, and some fungi, absent in S. cerevisiae; Hap43p-repressed
CUST_3250_PI362308700	0.748252	C1_14260C	orf19.7236	chr1	TIF35	Putative translation initiation factor; repressed upon phagocytosis by murine macrophage; Spider biofilm repressed
CUST_207_PI362308700	0.909175	C1_00770C	orf19.6029	chr1	ROT1	Similar to S. cerevisiae Rot1p, which is involved in cell wall 1,6-beta-glucan biosynthesis; has predicted transmembrane region; possibly an essential gene, disruptants not obtained by UAU1 method
CUST_10816_PI362308700	2.48884	C1_07220W	orf19.4445	chr1		Protein of unknown function; Plc1p-regulated; expression induced early upon infection of reconstituted human epithelium (RHE), while expression of the C. dubliniensis ortholog is not; mutant is viable; Spider biofilm induced
CUST_1053_PI362308700	0.694482	CR_03450W	orf19.4384	chrR	HXT5	Putative sugar transporter; induced by ciclopirox olamine; Snf3-induced; alkaline repressed; colony morphology-related gene regulation by Ssn6; possibly essential gene
CUST_6491_PI362308700	0.586391	C2_10740C	orf19.5356	chr2		Protein with a predicted role in cell wall integrity; repressed in core stress response
CUST_1206_PI362308700	0.600477	C1_13860C	orf19.5024	chr1	GND1	6-phosphogluconate dehydrogenase; soluble in hyphae; farnesol, macrophage-induced protein; antigenic in mice; dual localization to cytosol and peroxisomes depends on alternative splicing; rat catheter and Spider biofilm repressed
CUST_8501_PI362308700	0.855565	C1_11530C	orf19.1167	chr1		Ortholog(s) have sulfonate dioxygenase activity and role in sulfur compound catabolic process
CUST_8601_PI362308700	0.683013	C1_01350C	orf19.3324	chr1	TIF	Translation initiation factor; upregulated in highly virulent strain compared to less virulent strain; antigenic in human; flucytosine induced; downregulated upon phagocytosis by macrophages; Spider biofilm repressed
CUST_5365_PI362308700	1.27038	C1_11070W	orf19.2309	chr1	PET127	Protein with a predicted role in 5'-end processing of mitochondrial RNAs; ortholog of S. cerevisiae Pet127; Hap43-induced; rat catheter and Spider biofilm induced
CUST_2369_PI362308700	0.867114	C2_05830C	orf19.5206	chr2		Putative chaperone protein; role in the assembly of box H/ACA snoRNPs and thus for pre-rRNA processing; Spider biofilm induced
CUST_10415_PI362308700	0.770803	C2_02430W	orf19.1566	chr2	UTP21	Putative U3 snoRNP protein; Hap43-induce; physically interacts with TAP-tagged Nop1; Spider biofilm induced
CUST_6639_PI362308700	0.694609	C1_03560C	orf19.3059	chr1	SUA71	Transcription factor TFIIB; required for transcription initiation and start site selection by RNA polymerase II; downregulated during planktonic growth, whereas related SUA72 is induced; induced by Tbf1; rat catheter, Spider biofilm induced
CUST_8592_PI362308700	0.727583	C1_01390C	orf19.3328	chr1		Putative transcription factor; S. cerevisiae ortholog Hot1 is required for the transient induction of glycerol biosynthetic genes GPD1 and GPP2 in response to high osmolarity; filament induced
CUST_2496_PI362308700	1.06862	C1_09330W	orf19.4793	chr1		Putative ribosome-associated protein; ortholog of S. cerevisiae Tma16; Hap43-induced gene; Spider biofilm induced
CUST_2061_PI362308700	0.7423	C7_00850W	orf19.7032	chr7		Ortholog of <i>C. dubliniensis CD36</i> : Cd36_70790, <i>C. parapsilosis CDC317</i> : CPAR2_301530, <i>Candida tenuis NRRL Y-1498</i> : CANTEDRAFT_94947 and <i>Debaryomyces hansenii CBS767</i> : DEHA2A05258g
CUST_5192_PI362308700	0.65906	C2_08670C	orf19.3609	chr2	UTP15	Small subunit (SSU) processome component; mutation confers resistance to 5-fluorocytosine (5-FC); physically interacts with TAP-tagged Nop1p
CUST_10181_PI362308700	1.35328	C1_13360C	orf19.4962	chr1	RMP1	Ortholog of Rmp1; subunit of RNase MRP subunit that processes pre-rRNA and has a role in cell cycle-regulated degradation of daughter cell-specific mRNAs; rat catheter and Spider biofilm induced
CUST_9060_PI362308700	1.16917	C1_04130W	orf19.1047	chr1	ERB1	Protein with a predicted role in ribosomal large subunit biogenesis; mutation confers hypersensitivity to 5-fluorocytosine (5-FC), 5-fluorouracil (5-FU), and tubercidin (7-deazaadenosine); hyphal, macrophage repressed
CUST_10183_PI362308700	0.669239	C1_07570C	orf19.2788	chr1		Has domain(s) with predicted RNA binding, pseudouridine synthase activity and role in pseudouridine synthesis
CUST_77_PI362308700	0.653823	C1_00440W	orf19.6063	chr1	UBP6	Putative ubiquitin-specific protease of the 26S proteasome; oxidative stress-induced via Cap1p
CUST_129_PI362308700	0.876231	C1_02390W	orf19.2926	chr1		Putative nuclease required for DNA single- and double-strand break repair; rat catheter biofilm induced
CUST_2384_PI362308700	0.829814	C1_04380W	orf19.5200	chr1	SIT4	Serine/threonine protein phosphatase catalytic subunit; has a role in cell wall maintenance, hyphal growth, and virulence in a mouse systemic infection model
CUST_7829_PI362308700	1.18982	C2_08050C	orf19.2179	chr2	SIT1	Transporter of ferrichrome siderophores, not ferrioxamine B; required for human epithelial cell invasion in vitro, not for mouse systemic infection; regulated by iron, Sfu1, Rfg1, Tup1, Hap43; rat catheter and Spider biofilm induced
CUST_6296_PI362308700	0.925103	C1_06760C	orf19.6234	chr1		Putative U2 snRNP component; mutation confers hypersensitivity to 5-fluorocytosine (5-FC), 5-fluorouracil (5-FU), and tubercidin (7-deazaadenosine); Hap43-induced, Spider biofilm induced
CUST_795_PI362308700	1.23506	C4_05730W	orf19.1258	chr4		Adhesin-like protein; regulated by Tsa1, Tsa1B in minimal media at 37 deg; clade-associated gene expression; induced by alpha pheromone in SpiderM medium; Hap43-induced; Spider biofilm repressed
CUST_1111_PI362308700	1.65449	C6_01060C	orf19.111	chr6	CAN2	Basic amino acid permease; arginine metabolism; regulated by Nrg1/Tup1; caspofungin, flucytosine induced; colony morphology-related regulation by Ssn6; Hap43-repressed; rat catheter and Spider biofilm induced; promoter bound by Efg1
CUST_2685_PI362308700	1.54354	C1_02730W	orf19.2962	chr1		Protein of unknown function; Spider biofilm induced
CUST_3795_PI362308700	0.647404	C1_04430C	orf19.5194.1	chr1		Putative protein of unknown function; clade-associated gene expression
CUST_12149_PI362308700	1.30215	C2_05750W	orf19.6886	chr2		Ortholog(s) have rRNA binding activity, role in maturation of LSU-rRNA from tricistronic rRNA transcript (SSU-rRNA, 5.8S rRNA, LSU-rRNA), ribosomal large subunit export from nucleus and nucleolus localization
CUST_11871_PI362308700	1.07864	C1_10650W	orf19.1836	chr1	APN2	Putative class II abasic (AP) endonuclease; flucytosine induced
CUST_9754_PI362308700	0.621856	C1_10480W	orf19.991	chr1	DJP1	Similar to bacterial DnaJ; reported to have a role in peroxisome biogenesis; induced in low iron and upon adherence to polystyrene
CUST_4871_PI362308700	0.806398	C1_11480W	orf19.655	chr1	PHO84	High-affinity phosphate transporter; transcript regulated by white-opaque switch; Hog1, ciclopirox olamine or alkaline induced; caspofungin, stress repressed; upregulated in RHE model; Spider and flow model biofilm induced, Hap43-induced
CUST_5391_PI362308700	1.4623	C7_03850W	orf19.7197	chr7		Putative intranuclear transport and DNA replication mediator; heterozygous null mutant exhibits resistance to parnafungin in the C. albicans fitness test; Spider biofilm induced
CUST_11335_PI362308700	2.55415	C2_01630W	orf19.1473	chr2		2-hydroxyacid dehydrogenase domain-containing protein; Hap43-repressed gene; induced by alpha pheromone in SpiderM medium
CUST_8824_PI362308700	0.601144	CR_03570C	orf19.4401	chrR	YVH1	Putative dual specificity phosphatase (phosphoserine/threonine and phosphotyrosine phosphatase); required for wild-type growth rate and for wild-type virulence in mouse model of systemic infection; Hap43p-induced gene
CUST_2211_PI362308700	1.04769	CR_02880W	orf19.2846	chrR		Protein of unknown function; Hap43-repressed; induced in core caspofungin response; regulated by yeast-hypha switch; Spider biofilm repressed
CUST_9245_PI362308700	0.675442	C1_12060C	orf19.5259	chr1		Ortholog of <i>C. dubliniensis CD36</i> : Cd36_11290, <i>C. parapsilosis CDC317</i> : CPAR2_805090, <i>Pichia stipitis Pignal</i> : PICST_28850 and <i>Candida guilliermondii ATCC 6260</i> : PGUG_02709
CUST_1419_PI362308700	1.08438	C1_05050C	orf19.58	chr1	RRP6	Putative nuclear exosome exonuclease component; Hap43p-induced gene; mutation confers hypersensitivity to 5-fluorocytosine (5-FC), 5-fluorouracil (5-FU), and tubercidin (7-deazaadenosine)
CUST_3384_PI362308700	0.667735	C3_04230W	orf19.5865	chr3		Ortholog(s) have RNA-dependent ATPase activity, role in generation of catalytic spliceosome for first transesterification step and U2-type catalytic step 1 spliceosome localization
CUST_8475_PI362308700	0.585257	C1_01590C	orf19.3349	chr1		Putative RNA polymerase II subunit B150; heterozygous null mutant exhibits resistance to parnafungin in the C. albicans fitness test
CUST_4261_PI362308700	0.850589	C1_10000C	orf19.4866	chr1	CPP1	VH1 family MAPK phosphatase; regulates Cst20-Hst7-Cek1-Cph1 filamentation pathway; represses yeast-hyphal switch; required for virulence in mice; yeast-enriched; induced by alpha pheromone in SpiderM medium; Spider biofilm induced
CUST_9714_PI362308700	0.979944	C2_04860W	orf19.4125	chr2	PZF1	C2H2 transcription factor; Hap43-induced; rat catheter and Spider biofilm induced
CUST_1652_PI362308700	2.27805	C2_05180W	orf19.3548.1	chr2	WH11	White-phase yeast transcript; expression in opaques increases virulence/switching; mutant switches as WT; Hap43, hypoxia, ketoconazol induced; required for RPMI biofilm; Bcr1-induced in RPMI a/a biofilm; rat catheter, Spider biofilm induced
CUST_7928_PI362308700	0.640711	C4_03230C	orf19.2669	chr4		ORF in retrotransposon Tca4; similar to Pol region of retrotransposons encoding reverse transcriptase, protease, integrase; downstream of RHD2, similar to the Gag region encoding nucleocapsid-like protein; rat catheter biofilm induced
CUST_2613_PI362308700	0.608346	C1_03040W	orf19.2995	chr1		Protein of unknown function; induced by nitric oxide; rat catheter and Spider biofilm induced
CUST_11007_PI362308700	1.84269	C3_03610W	orf19.360	chr3	FUR4	Putative uracil permease
CUST_9319_PI362308700	2.11956	C6_02830W	orf19.5557	chr6	MNN4-4	Mannosyltransferase; transcript upregulated in Ssk1 response regulator mutant or in nik1 null mutant, but not in chk1 or sln1 null mutants; pheromone induced; Spider biofilm induced
CUST_3520_PI362308700	0.892858	C1_09290C	orf19.4788	chr1	ARG5,6	Arginine biosynthetic enzyme; processed in S. cerevisiae into 2 polypeptides with acetylglutamate kinase (Arg6) activity and acetylglutamate-phosphate reductase (Arg5) activity; Gcn4 regulated; alkaline repressed; Spider biofilm induced
CUST_475_PI362308700	0.646808	C2_00930C	orf19.2031	chr2	VPS24	Protein similar to S. cerevisiae Vps24p, which is a member of the ESCRT III protein sorting complex; downregulated upon adherence to polystyrene
CUST_10210_PI362308700	0.637669	C1_13300C	orf19.4956	chr1	RPN1	Putative 19S regulatory particle of the 26S proteasome; regulated by Gcn2p and Gcn4p
CUST_8871_PI362308700	0.890602	CR_01020C	orf19.3254	chrR		Ortholog of <i>C. dubliniensis CD36</i> : Cd36_26020, <i>Candida tropicalis MYA-3404</i> : CTRG_00984 and <i>Candida albicans WO-1</i> : CAWG_01455
CUST_11718_PI362308700	0.704508	C3_01680C	orf19.1676	chr3		Predicted potassium ion transporter; Spider biofilm induced
CUST_3127_PI362308700	0.74375	C5_01130W	orf19.1957	chr5	CYC3	Mitochondrial cytochrome c heme lyase; antigenic cell-wall protein; filament induced; induced on polystyrene adherence, interaction with macrophage; N-glycosylation, 2 heme-binding motifs; rat catheter, Spider biofilm induced
CUST_6250_PI362308700	3.02429	C1_06610C	orf19.6249	chr1	HAK1	Putative potassium transporter; similar to Schwanniomyces occidentalis Hak1p; amphotericin B induced; induced upon phagocytosis by macrophage; Hap43-repressed; rat catheter biofilm repressed
CUST_4243_PI362308700	1.59608	C1_10030W	orf19.4870	chr1	DBP3	Putative ATP-dependent DEAD-box RNA helicase; Hap43-induced; repressed by prostaglandins; Spider biofilm induced
CUST_11873_PI362308700	0.92369	C1_10640C	orf19.1835	chr1	PEA2	Putative coiled-coil polarisome; predicted role in polarized morphogenesis, cell fusion, and low affinity Ca2+ influx; rat catheter biofilm induced
CUST_6423_PI362308700	0.739351	C1_05240C	orf19.441	chr1	RPT1	Putative 26S proteasome regulatory subunit 7; Hap43p-repressed gene; regulated by Gcn2p and Gcn4p; overlaps orf19.442
CUST_10189_PI362308700	0.711997	C1_13330C	orf19.4960	chr1		Ortholog(s) have spermine synthase activity, role in pantothenate biosynthetic process, spermine biosynthetic process and cytoplasm localization
CUST_8058_PI362308700	0.726549	C1_09430W	orf19.4805	chr1		Putative membrane protein; induced by alpha pheromone in SpiderM medium; Hap4-induced gene; Spider biofilm induced
CUST_5915_PI362308700	0.632748	C1_04880C	orf19.755	chr1	MRPL37	Putative mitochondrial large subunit ribosomal protein; shows colony morphology-related gene regulation by Ssn6p
CUST_6634_PI362308700	0.885485	C1_12280C	orf19.5235	chr1		Putative mitochondrial ribosomal protein of the large subunit; Hap43-induced; mutants are viable; protein level decreases in stationary phase
CUST_3172_PI362308700	1.43516	C1_07990C	orf19.5070	chr1		Similar to cell-wall mannoproteins; induced in low iron; induced in cyr1 homozygous null; regulated by osmotic and oxidative stress via Hog1; Spider biofilm induced
CUST_5763_PI362308700	0.596379	CR_07310W	orf19.6137	chrR		Ortholog of <i>C. dubliniensis CD36</i> : Cd36_32940, <i>Candida tenuis NRRL Y-1498</i> : CANTEDRAFT_134955, <i>Debaryomyces hansenii CBS767</i> : DEHA2E04422g and <i>Pichia stipitis Pignal</i> : PICST_33357
CUST_6291_PI362308700	1.44991	C1_06740C	orf19.6236	chr1	NOP6	Putative ortholog of S. cerevisiae Nop6; role in ribosomal small subunit biogenesis; Spider biofilm induced
CUST_10125_PI362308700	1.01789	C1_13520C	orf19.4983	chr1		Ortholog of <i>C. dubliniensis CD36</i> : Cd36_12520, <i>C. parapsilosis CDC317</i> : CPAR2_201720, <i>Candida tenuis NRRL Y-1498</i> : CANTEDRAFT_108003 and <i>Debaryomyces hansenii CBS767</i> : DEHA2D05214g
CUST_576_PI362308700	0.72332	C3_05070W	orf19.5977	chr3	CEM1	Protein similar to S. cerevisiae Cem1p, an acyl carrier protein involved in fatty acid biosynthesis; likely to be essential for growth, based on an insertional mutagenesis strategy
CUST_11846_PI362308700	1.41176	CR_06860C	orf19.1847	chrR	ARO1	Aromatic decarboxylase; Ehrlich fusel oil pathway of aromatic alcohol biosynthesis; alkaline repressed; protein abundance affected by URA3 expression in CAI-4 strain; Spider biofilm induced
CUST_9677_PI362308700	1.77013	CR_04820W	orf19.6311	chrR		Protein of unknown function; Hap43-induced; rat catheter and Spider biofilm induced
CUST_6640_PI362308700	0.717864	C1_03560C	orf19.3059	chr1	SUA71	Transcription factor TFIIB; required for transcription initiation and start site selection by RNA polymerase II; downregulated during planktonic growth, whereas related SUA72 is induced; induced by Tbf1; rat catheter, Spider biofilm induced
CUST_6707_PI362308700	1.23203	C1_12410C	orf19.5224	chr1	PKH2	Putative serine/threonine protein kinase; predicted role in sphingolipid-mediated signaling pathway that controls endocytosis; mRNA binds She3 and is localized to hyphal tips
CUST_8864_PI362308700	0.657776	C2_07760W	orf19.2204	chr2		Predicted membrane protein of unknown function; Spider biofilm induced
CUST_4845_PI362308700	1.03656	C1_11400C	orf19.663	chr1	GIN4	Autophosphorylated kinase; role in pseudohyphal-hyphal switch and cytokinesis; phosphorylates Cdc11p on S395; necessary for septin ring within germ tube but not for septin band at mother cell junction; physically associates with septins
CUST_5651_PI362308700	0.627139	C1_06030C	orf19.2442	chr1		Ortholog of S. cerevisiae Shg1; a COMPASS (Set1C) complex subunit that methylates histone H3 on lysine 4 and is required in transcriptional silencing near telomeres; repressed in an azole-resistant strain overexpressing MDR1
CUST_100_PI362308700	0.794546	C1_00490C	orf19.6059	chr1	TTR1	Putative glutaredoxin; described as a glutathione reductase; induced by human neutrophils and benomyl treatment; alkaline repressed; regulated by Gcn2 and Gcn4; required for virulence in mouse model; Spider biofilm induced
CUST_6437_PI362308700	1.03793	C2_10810W	orf19.5364	chr2		Putative pre-mRNA splicing factor; intron in 5'-UTR; possibly an essential gene, disruptants not obtained by UAU1 method
CUST_3799_PI362308700	0.688854	C5_02600W	orf19.4274	chr5	PUT1	Putative proline oxidase; alkaline upregulated by Rim101; flow model biofilm induced; Spider biofilm induced
CUST_3387_PI362308700	1.47417	C3_04210W	orf19.5863	chr3		Ortholog of <i>C. dubliniensis CD36</i> : Cd36_84160, <i>Candida tenuis NRRL Y-1498</i> : cten_CGOB_00085, <i>Debaryomyces hansenii CBS767</i> : DEHA2B08404g and <i>Pichia stipitis Pignal</i> : PICST_67031
CUST_9495_PI362308700	0.762612	C1_04610W	orf19.6854	chr1	ATP1	ATP synthase alpha subunit; antigenic in human/mouse; at hyphal surface; ciclopirox, ketoconazole, flucytosine induced; Efg1, caspofungin repressed; may be essential; sumoylation target; stationary phase-enriched; Spider biofilm repressed
CUST_10815_PI362308700	2.42003	C1_07220W	orf19.4445	chr1		Protein of unknown function; Plc1p-regulated; expression induced early upon infection of reconstituted human epithelium (RHE), while expression of the C. dubliniensis ortholog is not; mutant is viable; Spider biofilm induced
CUST_8510_PI362308700	0.825894	C1_11560C	orf19.1163	chr1		Has domain(s) with predicted GTP binding activity
CUST_11815_PI362308700	0.930949	C3_02020W	orf19.1646	chr3		Ortholog(s) have rRNA primary transcript binding activity
CUST_881_PI362308700	0.965153	C3_01290W	orf19.1722	chr3		Ortholog of <i>Candida albicans WO-1</i> : CAWG_02462
CUST_2697_PI362308700	0.728758	C1_00200C	orf19.6083	chr1		Has domain(s) with predicted nucleic acid binding, nucleotide binding activity
CUST_3665_PI362308700	0.660015	C1_08920W	orf19.4751	chr1		Ortholog(s) have structural constituent of ribosome activity and mitochondrial small ribosomal subunit localization
CUST_2406_PI362308700	0.805	C1_03210C	orf19.3013	chr1	CDC12	Septin; essential for viability; forms ring at sites of cell division and also forms filaments in mature chlamydospore; filamentous growth induced; regulated by Nrg1, Tup1, tyrosol and cell density; rat catheter biofilm repressed
CUST_3220_PI362308700	1.01034	C1_07910C	orf19.5064	chr1	MRPL3	Ribosomal protein of the large subunit, mitochondrial; repressed in core stress response; protein present in exponential and stationary growth phase yeast cultures
CUST_1138_PI362308700	0.599748	C1_13970C	orf19.5035	chr1	HPC2	Ortholog(s) have DNA binding, nucleosome binding activity
CUST_5243_PI362308700	0.706114	C1_03110W	orf19.3003.1	chr1	RPL6	Ortholog of S. cerevisiae ribosomal subunit, Rpl6B; transposon mutation affects filamentous growth; translation-related genes are downregulated upon phagocytosis by murine macrophage; Hap43-induced; Spider biofilm repressed
CUST_11861_PI362308700	0.809081	C1_10680C	orf19.1840	chr1		Predicted lipid-binding ER protein; involved in ER-plasma membrane tethering; Spider biofilm induced
CUST_7020_PI362308700	0.623658	C3_01200W	orf19.3159	chr3	UTP2	Putative snoRNA-binding protein; S. cerevisiae Utp20 ortholog; likely essential for growth; repressed in core stress response; mutation confers resistance to 5-fluorocytosine (5-FC) and parnafungin
CUST_8054_PI362308700	0.836004	C1_09450C	orf19.4808	chr1	NUP188	Putative nuclear pore complex subunit; transcript regulated by Nrg1 and Mig1
CUST_5859_PI362308700	1.38441	C1_04710C	orf19.773	chr1		Protein similar to S. cerevisiae Rsa3 predicted nucleolar protein involved in maturation of pre-60S ribosomal particles; rat catheter and Spider biofilm induced
CUST_1572_PI362308700	0.884961	C4_03740W	orf19.1304	chr4		Ortholog(s) have role in U4 snRNA 3'-end processing, exonucleolytic trimming to generate mature 3'-end of 5.8S rRNA from tricistronic rRNA transcript (SSU-rRNA, 5.8S rRNA and LSU-rRNA), <a href="#GOsection">more</a>
CUST_10175_PI362308700	0.645639	C1_13380W	orf19.4964	chr1		Ortholog(s) have role in cellular bud site selection, mRNA export from nucleus, mRNA splicing, via spliceosome and RES complex localization
CUST_6852_PI362308700	0.684859	C2_00690W	orf19.2059	chr2		Protein with homology to magnesium-dependent endonucleases and phosphatases; regulated by Sef1, Sfu1, and Hap43; Spider biofilm induced
CUST_1587_PI362308700	0.75294	C1_07090C	orf19.6195	chr1		Ortholog(s) have 3'-5'-exoribonuclease activity
CUST_5321_PI362308700	0.758696	C1_10880W	orf19.2330	chr1		Putative U3 snoRNA-associated protein; Hap43-induced; transposon mutation affects filamentous growth; repressed by prostaglandins
CUST_11599_PI362308700	0.593489	CR_10410C	orf19.7618	chrR		Putative nucleolar protein with a predicted role in pre-18S rRNA processing; Plc1p-regulated; Spider biofilm induced
CUST_156_PI362308700	1.35318	C1_00640C	orf19.6041	chr1	RPO41	Putative mitochondrial RNA polymerase; repressed in core stress response; Spider biofilm induced
CUST_11362_PI362308700	0.654116	C2_02820C	orf19.5824	chr2		Protein of unknown function; rat catheter and Spider biofilm induced
CUST_8331_PI362308700	0.699571	C5_04840C	orf19.3970	chr5		Putative ribosome biogenesis factor; possibly essential, disruptants not obtained by UAU1 method; rat catheter and Spider biofilm induced
CUST_119_PI362308700	1.185	C1_00560W	orf19.6052	chr1	CNS1	Putative co-chaperone; Hap43p-induced gene; mutation confers hypersensitivity to radicicol
CUST_8092_PI362308700	0.841096	C6_04130C	orf19.4555	chr6	ALS4	GPI-anchored adhesin; role in adhesion, germ tube induction; growth, temperature regulated; expressed during infection of human buccal epithelial cells; repressed by vaginal contact; biofilm induced; repressed during chlamydospore formation
CUST_5875_PI362308700	0.677367	C1_04750W	orf19.769	chr1	IFE1	Putative medium-chain alcohol dehydrogenase; rat catheter and Spider biofilm repressed
CUST_3171_PI362308700	1.29764	C1_07990C	orf19.5070	chr1		Similar to cell-wall mannoproteins; induced in low iron; induced in cyr1 homozygous null; regulated by osmotic and oxidative stress via Hog1; Spider biofilm induced
CUST_2669_PI362308700	0.995156	C1_00160C	orf19.6090	chr1		Putative nucleolar protein with a predicted role in pre-rRNA processing and ribosome biogenesis; repressed by nitric oxide; required for flow model biofilm formation; Spider biofilm repressed
CUST_2190_PI362308700	0.757609	CR_02980C	orf19.2859	chrR	SRP4	Putative chaperone of small nucleolar ribonucleoprotein particles; macrophage/pseudohyphal-induced; rat catheter biofilm induced
CUST_675_PI362308700	0.898001	C4_05880W	orf19.1275	chr4	GAT1	GATA-type transcription factor; regulator of nitrogen utilization; required for nitrogen catabolite repression and utilization of isoleucine, tyrosine and tryptophan N sources; required for virulence in a mouse systemic infection model
CUST_644_PI362308700	1.19073	C3_04900W	orf19.5959	chr3	NOP14	Putative nucleolar protein; Hap43-induced; mutation confers resistance to 5-fluorocytosine (5-FC), 5-fluorouracil (5-FU), and tubercidin (7-deazaadenosine); heterozygous mutant is resistant to parnafungin; Spider biofilm induced
CUST_7843_PI362308700	0.689243	C2_08130W	orf19.2172	chr2	ARA1	D-Arabinose dehydrogenase; dehydro-D-arabinono-1,4-lactone synthesis; active on D-arabinose, L-fucose, L-xylose, L-galactose; inhibited by metal ions, thiol group-specific reagents; induced on polystyrene adherence; Spider biofilm induced
CUST_597_PI362308700	0.622985	C4_04840C	orf19.3795	chr4	AGP3	Putative serine transporter; possible role in assimilation of sulfur; F-12/CO2 early biofilm induced
CUST_5920_PI362308700	0.793161	C1_04900W	orf19.753	chr1	MNN15	Putative alpha-1,3-mannosyltransferase; predicted role in protein O-linked glycosylation; Spider biofilm induced
CUST_1163_PI362308700	0.839101	C1_14000C	orf19.7207	chr1	DOA4	Ortholog of S. cerevisiae Doa4;, a ubiquitin hydrolase involved in recycling ubiquitin from proteasome-bound ubiquitinated intermediates; oxidative stress-induced via Cap1; mutants are viable
CUST_8597_PI362308700	1.03798	C2_06360C	orf19.5500	chr2	MAK16	Putative constituent of 66S pre-ribosomal particles; Hap43-induced; repressed by prostaglandins; Spider biofilm induced
CUST_5607_PI362308700	1.00762	C3_06950W	orf19.6805	chr3		Protein of unknown function; Spider biofilm induced
CUST_88_PI362308700	0.965143	C1_02490C	orf19.2938	chr1		Putative mitochondrial inner membrane protein with a predicted role in the assembly of respiratory complex III; Hap43p-repressed gene; <I>S. cerevisiae</I> ortholog FMP25 localizes to mitochondrion
CUST_9979_PI362308700	0.601747	C4_02620C	orf19.2737	chr4		Carbohydrate kinase domain-containing protein; Spider biofilm induced
CUST_13_PI362308700	0.713082	CR_01710W	orf19.2564	chrR		Putative nucleolar protein; implicated in ribosome biogenesis; rat catheter biofilm repressed
CUST_7224_PI362308700	0.750024	CR_06450W	orf19.721	chrR		Ortholog(s) have polynucleotide 5'-hydroxyl-kinase activity
CUST_8666_PI362308700	0.846226	C1_01150C	orf19.3303	chr1		Ortholog(s) have tRNA methyltransferase activity, role in tRNA methylation, wybutosine biosynthetic process and cytosol, mitochondrion, nucleus localization
CUST_983_PI362308700	0.680403	CR_09730C	orf19.6589	chrR	SSF1	Protein involved in ribosome biogenesis; ortholog of S. cerevisiae Ssf1; Hap43-induced; rat catheter and Spider biofilm induced
CUST_2153_PI362308700	1.36078	C4_06530C	orf19.2882	chr4	XUT1	Putative high-affinity, high-capacity xanthine-uric acid/H+ symporter; similar to A. nidulans UapA; member of the Nucleobase-Ascorbate Transporter/Nucleobase-Cation Symporter (NAT/NCS2) family; rat catheter biofilm induced
CUST_9446_PI362308700	0.935586	C1_01630W	orf19.3353	chr1		Protein similar to a mitochondrial complex I intermediate-associated protein; fluconazole-repressed; Spider biofilm induced; rat catheter biofilm repressed
CUST_1378_PI362308700	1.01264	C6_04160C	orf19.76	chr6	SPB1	Putative AdoMet-dependent methyltransferase; Hap43-induced; repressed by prostaglandins; possibly essential gene, disruptants not obtained by UAU1 method; Spider biofilm induced
CUST_446_PI362308700	1.32094	C5_02110W	orf19.4216	chr5		Putative heat shock protein; decreased expression in hyphae; transcription is increased in populations of cells exposed to fluconazole over multiple generations; overexpression increases resistance to farnesol and azoles
CUST_10156_PI362308700	0.760526	C1_07500C	orf19.2795	chr1	LHP1	Ortholog(s) have tRNA binding activity, role in regulation of ascospore formation, tRNA 3'-trailer cleavage, endonucleolytic and nucleolus, nucleoplasm localization
CUST_9502_PI362308700	0.615729	C4_01100C	orf19.4679	chr4	AGP2	Amino acid permease; hyphal repressed; white-opaque switch regulated; induced in core caspofungin response, during cell wall regeneration, by flucytosine; regulated by Sef1, Sfu1, and Hap43; rat catheter and Spider biofilm induced
CUST_1425_PI362308700	0.631187	C7_02340C	orf19.6477	chr7		Ortholog(s) have tRNA (guanine-N7-)-methyltransferase activity, role in tRNA methylation and cytosol, nucleus, tRNA methyltransferase complex localization
CUST_9713_PI362308700	0.83638	C2_04860W	orf19.4125	chr2	PZF1	C2H2 transcription factor; Hap43-induced; rat catheter and Spider biofilm induced
CUST_9063_PI362308700	0.615388	C1_04120C	orf19.1045	chr1		Putative U2 snRNP protein; Hap43p-induced gene; mutation confers hypersensitivity to 5-fluorocytosine (5-FC), 5-fluorouracil (5-FU), and tubercidin (7-deazaadenosine)
CUST_3412_PI362308700	0.589497	C1_02230W	orf19.3680	chr1	37864	Septin, required for wild-type invasive growth in vitro but not required for virulence in a mouse model of systemic infection; localizes to hyphal septum or bud neck; Asn-rich; aberrant gel mobility; phosphorylated in vitro by Gin4p
CUST_11260_PI362308700	0.762927	C1_02040C	orf19.3661	chr1		Putative deubiquitinating enzyme; induced by Mnl1 under weak acid stress
CUST_515_PI362308700	0.933142	C2_01060C	orf19.2018	chr2		Protein with a predicted DnaJ chaperone domain and a CSL-type zinc finger; Spider biofilm induced
CUST_5117_PI362308700	0.998656	C2_02970C	orf19.5806	chr2	ALD5	NAD-aldehyde dehydrogenase; decreased expression in fluconazole-resistant isolate, or in hyphae; biofilm induced; fluconazole-downregulated; protein abundance is affected by URA3 expression in the CAI-4 strain; stationary phase enriched
CUST_6420_PI362308700	1.7236	C1_05250W	orf19.442	chr1		Ortholog of <i>Candida guilliermondii ATCC 6260</i> : PGUG_05525, <i>Candida lusitaniae ATCC 42720</i> : CLUG_03378 and <i>Candida albicans WO-1</i> : CAWG_00876
CUST_2729_PI362308700	0.681368	C1_06980C	orf19.6209	chr1		Predicted membrane transporter; monocarboxylate porter (MCP) family, major facilitator superfamily (MFS); possibly essential, disruptants not obtained by UAU1 method; rat catheter and Spider biofilm induced
CUST_3612_PI362308700	0.611519	C1_09070W	orf19.4764	chr1		Ortholog(s) have poly(A)-specific ribonuclease activity, role in mRNA 3'-end processing, postreplication repair and PAN complex localization
CUST_2125_PI362308700	1.24509	C4_06390W	orf19.2896	chr4	SOU1	Enzyme involved in utilization of L-sorbose; has sorbitol dehydrogenase, fructose reductase, and sorbose reductase activities; NAD-binding site motif; transcriptional regulation affected by chromosome 5 copy number; Hap43p-induced gene
CUST_5681_PI362308700	0.909311	C1_06110C	orf19.2434	chr1	NPL4	Putative ubiquitin-binding protein; regulated by Gcn2p and Gcn4p
CUST_8299_PI362308700	1.7353	C5_04940W	orf19.3982	chr5		Maltase; induced during growth on sucrose; induced by alpha pheromone in SpiderM medium; early-stage flow model biofilm indced
CUST_11430_PI362308700	0.594931	C2_08470C	orf19.3631	chr2	STN1	Protein involved in telomere maintenance; forms a complex with Ten1p
CUST_10676_PI362308700	1.51086	C1_04010C	orf19.4476	chr1		Protein with a NADP-dependent oxidoreductase domain; transcript induced by ketoconazole; rat catheter and Spider biofilm induced
CUST_10665_PI362308700	1.09124	CR_05630W	orf19.6652	chrR	DBP8	Protein similar to S. cerevisiae Dbp8p, an ATP-dependent helicase involved in rRNA processing; oxidative stress-repressed via Cap1p; flucytosine repressed; likely to be essential for growth, based on insertional mutagenesis
CUST_4204_PI362308700	0.6805	C1_10210C	orf19.4890	chr1	CLA4	Ste20p family Ser/Thr kinase required for wild-type filamentous growth, organ colonization and virulence in mouse systemic infection; role in chlamydospore formation; functional homolog of S. cerevisiae Cla4p; mutant caspofungin sensitive
CUST_8884_PI362308700	0.669151	C6_04190C	orf19.1075	chr6		Protein of unknown function; Spider biofilm induced
CUST_7049_PI362308700	0.774894	C1_08560W	orf19.401	chr1	TCP1	Chaperonin-containing T-complex subunit, induced by alpha pheromone in SpiderM medium; stationary phase enriched protein
CUST_4573_PI362308700	0.929739	C1_12630C	orf19.6360	chr1		Protein involved in pre-mRNA splicing; Spider biofilm induced
CUST_4650_PI362308700	1.03106	C1_12820C	orf19.6340	chr1		Ortholog(s) have RNA polymerase I activity, RNA polymerase II activity, RNA polymerase III activity, RNA-directed RNA polymerase activity
CUST_4804_PI362308700	0.956637	C1_11220C	orf19.680	chr1	TIM5	Predicted component of the Translocase of the Inner Mitochondrial membrane (TIM23 complex); involved in mitochondrial protein import; Spider biofilm repressed
CUST_8373_PI362308700	0.630235	C7_00330C	orf19.7088	chr7		Ortholog(s) have single-stranded telomeric DNA binding activity, role in regulation of translational fidelity, telomere maintenance, threonylcarbamoyladenosine metabolic process and cytosol, nucleus localization
CUST_2270_PI362308700	0.671567	C3_03990C	orf19.2810	chr3	AAP1	Putative amino acid permease; fungal-specific; possibly essential, disruptants not obtained by UAU1 method; Spider biofilm induced
CUST_1873_PI362308700	1.18394	C7_00490C	orf19.7069	chr7		Putative AdoMet-dependent proline methyltransferase; Hap43-induced; required for normal flow model biofilm growth; Spider biofilm repressed
CUST_6231_PI362308700	0.62092	C1_06590C	orf19.6252	chr1		Ortholog(s) have RNA polymerase II transcription factor binding transcription factor activity, core RNA polymerase II binding transcription factor activity
CUST_9618_PI362308700	0.725866	C1_05770C	orf19.2474	chr1	PRC3	Putative carboxypeptidase Y precursor; transcript regulated by Nrg1 and Mig1; regulated by Gcn2 and Gcn4
CUST_8067_PI362308700	0.869688	C1_09390W	orf19.4801	chr1		Ortholog(s) have tRNA dimethylallyltransferase activity, role in tRNA modification and cytosol, mitochondrion, nucleolus localization
CUST_6642_PI362308700	0.834974	C1_12310C	orf19.5232	chr1	CSI2	Putative 66S pre-ribosomal particle component; Hap43-induced; essential for growth; transposon mutation affects filamentous growth; Spider biofilm induced
CUST_2085_PI362308700	0.986133	C5_03750W	orf19.1120	chr5	FAV2	Adhesin-like protein; induced by mating factor in MTLa/a opaque cells, in cyr1 null, in filaments; regulated by Nrg1, Rfg1, Tup1, Tec1, Efg1, Ntd80, Rob1, Brg1; induced in oralpharyngeal candidasis; Spider biofilm induced
CUST_2610_PI362308700	0.883879	C1_03060C	orf19.2998	chr1	TSR2	Protein with a predicted role in pre-rRNA processing; repressed by prostaglandins
CUST_4477_PI362308700	0.59168	CR_03380W	orf19.2384	chrR	MTG1	Putative mitochondrial GTPase; likely essential for respiratory competence and in large ribosomal subunit assembly; mitochondrial translation; Spider biofilm induced
CUST_10634_PI362308700	0.868955	C2_04570W	orf19.4492	chr2		Ortholog(s) have role in nuclear division, rRNA processing and mitotic spindle pole body, nuclear periphery, nucleolus, preribosome, large subunit precursor localization
CUST_11172_PI362308700	0.634852	C2_05080C	orf19.3539	chr2		Predicted nucleolar S-adenosylmethionine-dependent rRNA methyltransferase; Spider biofilm induced
CUST_8647_PI362308700	0.652549	C1_11810W	orf19.1135	chr1	CAS1	Putative transcription factor with Ku70/Ku80 beta-barrel DNA-binding motif; involved in telomerase regulation and telomere protection; mutation causes marginal increase in caspofungin sensitivity
CUST_7030_PI362308700	0.655107	C2_06700W	orf19.3152	chr2	AMO2	Protein similar to A. niger predicted peroxisomal copper amino oxidase; mutation confers hypersensitivity to toxic ergosterol analog; F-12/CO2 early biofilm induced
CUST_6416_PI362308700	0.636109	C1_05230W	orf19.443	chr1		Ortholog(s) have DNA-directed RNA polymerase activity, RNA polymerase III activity and role in tRNA transcription from RNA polymerase III promoter, transcription initiation from RNA polymerase III promoter
CUST_3106_PI362308700	0.659966	C1_08100W	orf19.5083	chr1	DRG1	Member of the DRG family of GTP-binding proteins; involved in regulation of invasive filamentous growth
CUST_2380_PI362308700	0.640525	C1_04370C	orf19.5201	chr1		Ortholog(s) have structural constituent of ribosome activity and mitochondrial small ribosomal subunit localization
CUST_2738_PI362308700	0.851433	C5_05340W	orf19.4029	chr5		Ortholog(s) have role in ribosomal large subunit assembly and cytosolic ribosome, nucleus localization
CUST_11993_PI362308700	0.804934	C7_03610C	orf19.6693	chr7		Ortholog(s) have cytosol, nucleus localization
CUST_12128_PI362308700	0.981919	C1_08210C	orf19.5100	chr1	MLT1	Vacuolar membrane transporter; MRP subfamily of ABC family; may transport organic anions conjugated to glutathione, glucuronate, or sulfate; needed for virulence in mouse peritonitis; Spider biofilm induced; flow model biofilm repressed
CUST_5854_PI362308700	0.961626	C1_04680W	orf19.778	chr1	PIL1	Eisosome component; predicted role in endocytosis; echinocandin-binding protein; localizes to cell surface of hyphae, but not yeast-form cells; Hap43, YNB biofilm induced; rat catheter biofilm repressed
CUST_1236_PI362308700	1.00613	C1_13720W	orf19.5009	chr1		Ortholog(s) have cytoplasm localization
CUST_372_PI362308700	0.969169	C1_01030W	orf19.3291	chr1	HMT1	Major type I protein arginine methyltransferase (PRMT); involved in asymmetric dimethylation of arginine residues; involved in nuclear export of Npl3p; Spider biofilm repressed
CUST_2615_PI362308700	0.825669	C1_03020C	orf19.2994	chr1	RPL13	Putative ribosomal subunit; antigenic during murine infection; downregulated upon phagocytosis by murine macrophage; Spider biofilm repressed
CUST_5983_PI362308700	0.884288	C1_08780W	orf19.4736	chr1		Ortholog(s) have alkaline phosphatase activity and role in cellular response to cadmium ion, detoxification of cadmium ion, nicotinamide nucleotide metabolic process, protein dephosphorylation
CUST_12110_PI362308700	1.15036	C1_08310W	orf19.5110	chr1	OPY2	Predicted transmembrane protein; role in cell wall biogenesis; required for Cek1 phosphorylation; Spider biofilm induced
CUST_4919_PI362308700	1.3107	C3_02610C	orf19.251	chr3	GLX3	Glutathione-independent glyoxalase; binds human immunoglobulin E; alkaline, fluconazole, Hog1 repressed; hypoxia, oxidative stress via Cap1, Hap43 induced; stationary-phase enriched; rat catheter, Spider biofilm induced
CUST_2401_PI362308700	1.19622	C1_03230C	orf19.3015	chr1	ARX1	Putative ribosomal large subunit biogenesis protein; repressed in core stress response; repressed by prostaglandins
CUST_4640_PI362308700	0.767424	C1_12790C	orf19.6343	chr1	FEN1	Putative fatty acid elongase; predicted role in sphingolipid biosynthesis; possibly an essential gene, disruptants not obtained by UAU1 method; Spider and flow model biofilm induced
CUST_1104_PI362308700	0.758822	C6_01070C	orf19.113	chr6	CIP1	Possible oxidoreductase; transcript induced by cadmium but not other heavy metals, heat shock, yeast-hypha switch, oxidative stress (via Cap1), or macrophage interaction; stationary phase enriched protein; Spider biofilm induced
CUST_2062_PI362308700	0.837893	C7_00850W	orf19.7032	chr7		Ortholog of <i>C. dubliniensis CD36</i> : Cd36_70790, <i>C. parapsilosis CDC317</i> : CPAR2_301530, <i>Candida tenuis NRRL Y-1498</i> : CANTEDRAFT_94947 and <i>Debaryomyces hansenii CBS767</i> : DEHA2A05258g
CUST_963_PI362308700	0.640269	C1_05510C	orf19.413.1	chr1	RPS27A	Ribosomal protein S27; rat catheter and Spider biofilm induced
CUST_283_PI362308700	0.781917	C2_09380W	orf19.563	chr2	RRP15	Putative nucleolar protein; constituent of pre-60S ribosomal particles; Hap43-induced; repressed by prostaglandins
CUST_8062_PI362308700	0.796975	C1_09410W	orf19.4803	chr1		Ortholog of <i>Candida albicans WO-1</i> : CAWG_00488
CUST_422_PI362308700	0.746826	C3_00150W	orf19.5461	chr3		Ortholog of <i>Candida albicans WO-1</i> : CAWG_02350
CUST_9894_PI362308700	1.11047	C1_13120C	orf19.4939	chr1	MON2	Peripheral membrane protein; role in endocytosis and vacuole integrity; flow model and rat catheter biofilm repressed
CUST_2321_PI362308700	0.675167	C1_03440C	orf19.3045	chr1		Predicted aldehyde dehydrogenase domain; virulence-group-correlated expression
CUST_825_PI362308700	1.61837	C6_03170C	orf19.5604	chr6	MDR1	Plasma membrane MDR/MFS multidrug efflux pump; methotrexate is preferred substrate; overexpression in drug-resistant clinical isolates confers fluconazole resistance; repressed in young biofilms; rat catheter biofilm induced
CUST_3383_PI362308700	0.753664	C3_04230W	orf19.5865	chr3		Ortholog(s) have RNA-dependent ATPase activity, role in generation of catalytic spliceosome for first transesterification step and U2-type catalytic step 1 spliceosome localization
CUST_1230_PI362308700	2.79596	C1_13750C	orf19.5012	chr1		Ortholog of <i>C. dubliniensis CD36</i> : Cd36_12740, <i>C. parapsilosis CDC317</i> : CPAR2_201620, <i>Candida tenuis NRRL Y-1498</i> : CANTEDRAFT_107586 and <i>Debaryomyces hansenii CBS767</i> : DEHA2D04994g
CUST_4306_PI362308700	0.818781	C3_07110W	orf19.6789	chr3		S. cerevisiae ortholog Nud1 is a spindle pole body outer plaque component; it acts through the mitotic exit network to specify asymmetric spindle pole body inheritance; Hap43-induced gene
CUST_11717_PI362308700	1.04522	C3_01680C	orf19.1676	chr3		Predicted potassium ion transporter; Spider biofilm induced
CUST_8354_PI362308700	0.664157	C4_05330C	orf19.1791	chr4		Putative protein with a predicted role in 60S ribosomal subunit biogenesis; Hap43p-induced gene; ortholog of <i>S. cerevisiae</i> MAK11
CUST_11058_PI362308700	0.748483	C2_05270W	orf19.3556	chr2		Transportin or cytosolic karyopherin beta; Spider biofilm induced
CUST_9856_PI362308700	0.954593	C4_02330C	orf19.2770	chr4		Ortholog of <i>C. dubliniensis CD36</i> : Cd36_42220, <i>C. parapsilosis CDC317</i> : CPAR2_500340, <i>Debaryomyces hansenii CBS767</i> : DEHA2G17754g and <i>Pichia stipitis Pignal</i> : PICST_31424
CUST_3105_PI362308700	0.63362	C1_08100W	orf19.5083	chr1	DRG1	Member of the DRG family of GTP-binding proteins; involved in regulation of invasive filamentous growth
CUST_2126_PI362308700	1.27373	C4_06390W	orf19.2896	chr4	SOU1	Enzyme involved in utilization of L-sorbose; has sorbitol dehydrogenase, fructose reductase, and sorbose reductase activities; NAD-binding site motif; transcriptional regulation affected by chromosome 5 copy number; Hap43p-induced gene
CUST_11489_PI362308700	0.841156	C6_04380W	orf19.1097	chr6	ALS2	ALS family protein; role in adhesion, biofilm formation, germ tube induction; expressed at infection of human buccal epithelial cells; putative GPI-anchor; induced by ketoconazole, low iron and at cell wall regeneration; regulated by Sfu1p
CUST_6976_PI362308700	0.75522	C1_05470W	orf19.417	chr1	MTM1	Ortholog(s) have metallochaperone activity, role in manganese ion transport and mitochondrion localization
CUST_8225_PI362308700	1.72543	C1_01980W	orf19.4527	chr1	HGT1	High-affinity MFS glucose transporter; induced by progesterone, chloramphenicol, benomyl; likely essential for growth; protein newly produced during adaptation to the serum; rat catheter and Spider biofilm induced
CUST_2739_PI362308700	1.507	C1_07030C	orf19.6202	chr1	RBT4	Pry family protein; required for virulence in mouse systemic/rabbit corneal infections; not filamentation; mRNA binds She3, is localized to hyphal tips; Hap43-induced; in both yeast and hyphal culture supernatants; Spider biofilm induced
CUST_6641_PI362308700	0.76799	C1_12310C	orf19.5232	chr1	CSI2	Putative 66S pre-ribosomal particle component; Hap43-induced; essential for growth; transposon mutation affects filamentous growth; Spider biofilm induced
CUST_9457_PI362308700	0.822345	C1_01600W	orf19.3350	chr1	MRP2	Component of mitochondrial ribosome; decreased expression in hyphae compared to yeast-form cells
CUST_8103_PI362308700	0.82567	CR_03440W	orf19.2376	chrR		Has domain(s) with predicted DNA 5'-adenosine monophosphate hydrolase activity, DNA binding activity and role in DNA repair
CUST_8509_PI362308700	0.736257	C1_11560C	orf19.1163	chr1		Has domain(s) with predicted GTP binding activity
CUST_1064_PI362308700	0.94368	C1_14160W	orf19.7223	chr1		Ortholog(s) have protein-lysine N-methyltransferase activity, role in peptidyl-lysine monomethylation and cytosol, nucleus localization
CUST_1832_PI362308700	0.716003	C3_05810C	orf19.7362	chr3	SKN1	Protein with a role in beta-1,6-glucan synthesis; probable N-glycosylated type II membrane protein; transcript and mRNA length change induced by yeast-hypha transition; induced by Rim101, caspofungin; rat catheter and Spider biofilm induced
CUST_3848_PI362308700	0.641778	C2_06460W	orf19.23	chr2	RTA3	Similar to S. cerevisiae Rta1 (role in 7-aminocholesterol resistance) and Rsb1 (flippase); putative drug-responsive regulatory site; induced by fluphenazine, estradiol, ketoconazole, caspofungin; rat catheter biofilm induced
CUST_774_PI362308700	0.899169	C6_03250W	orf19.5612	chr6	BMT4	Beta-mannosyltransferase; for elongation of beta-mannose chains on the acid-labile fraction of cell wall phosphopeptidomannan; 9-gene family member; regulated by Tsa1, Tsa1B; flow model biofilm induced; rat catheter biofilm repressed
CUST_3260_PI362308700	0.651132	C1_14240W	orf19.7234	chr1		Putative RSC chromatin remodeling complex component; possibly an essential gene, disruptants not obtained by UAU1 method
CUST_1232_PI362308700	1.04676	C1_13740W	orf19.5011	chr1	KAR9	Ortholog of S. cerevisiae Kar9; role in mitotic spindle positioning; nonessential; localizes to bud tip, bud neck, hyphal tip; wild-type localization requires actin and microtubule cytoskeleton; induced by alpha factor
CUST_5764_PI362308700	0.745153	CR_07310W	orf19.6137	chrR		Ortholog of <i>C. dubliniensis CD36</i> : Cd36_32940, <i>Candida tenuis NRRL Y-1498</i> : CANTEDRAFT_134955, <i>Debaryomyces hansenii CBS767</i> : DEHA2E04422g and <i>Pichia stipitis Pignal</i> : PICST_33357
CUST_7490_PI362308700	0.618818	C7_02020W	orf19.6517	chr7	RAD14	Putative DNA repair protein; transcription is regulated upon yeast-hyphal switch; flucytosine repressed
CUST_8529_PI362308700	0.692211	C6_02440C	orf19.5513	chr6	PRP45	Protein required for pre-mRNA splicing; Spider biofilm induced
CUST_9701_PI362308700	1.18503	CR_04870C	orf19.6306	chrR		Trimethylaminobutyraldehyde dehydrogenase, the third enzyme of the carnitine biosynthesis pathway
CUST_1127_PI362308700	0.662535	C4_03830W	orf19.5038	chr4		Predicted tRNA (guanine) methyltransferase activity; Spider biofilm induced
CUST_3302_PI362308700	0.91084	C6_01170W	orf19.124	chr6	CIC1	Putative proteasome-interacting protein; rat catheter biofilm induced
CUST_6653_PI362308700	0.830939	C1_03520W	orf19.3054	chr1	RPN3	Putative non-ATPase regulatory subunit of the 26S proteasome lid; amphotericin B repressed; oxidative stress-induced via Cap1p
CUST_1222_PI362308700	0.602306	C1_13780W	orf19.5015	chr1	MYO2	Class V myosin; nonessential; sole class V myosin in C. albicans; required for WT actin cytoskeletal polarity, nuclear organization, migration, hyphal growth; conserved myosin ATPase/tail domains; Hap43-induced; flow model biofilm repressed
CUST_1426_PI362308700	0.780346	C7_02340C	orf19.6477	chr7		Ortholog(s) have tRNA (guanine-N7-)-methyltransferase activity, role in tRNA methylation and cytosol, nucleus, tRNA methyltransferase complex localization
CUST_6305_PI362308700	0.949008	C1_06800W	orf19.6230	chr1		Ortholog(s) have enzyme regulator activity, pyrophosphatase activity
CUST_3047_PI362308700	0.834076	C1_08180C	orf19.5095	chr1		Putative oxysterol-binding protein; caspofungin induced; possibly an essential gene, disruptants not obtained by UAU1 method
CUST_11259_PI362308700	0.912222	C1_02040C	orf19.3661	chr1		Putative deubiquitinating enzyme; induced by Mnl1 under weak acid stress
CUST_1971_PI362308700	0.814906	C7_00690W	orf19.7050	chr7	NOP15	Nucleolar ribosome biogenesis factor; hyphal-induced expression; Hap43-induced; rat catheter biofilm induced
CUST_84_PI362308700	0.688965	C1_00480C	orf19.6060	chr1	GCN2	YEF3-subfamily ABC family protein, predicted not to be a transporter
CUST_11915_PI362308700	1.0699	C1_06280C	orf19.1822	chr1	UME6	Zn(II)2Cys6 transcription factor; role in hyphal extension, virulence, adherence to plastic; rat catheter biofilm induced; has a long 5'-UTR that regulates translational efficiency and controls transition to filamentous growth
CUST_7979_PI362308700	0.617481	C1_09660W	orf19.4829	chr1	DOA1	WD repeat protein; required for ubiquitin-mediated protein degradation; role in control of cellular ubiquitin levels; may promote efficient NHEJ in postdiauxic/stationary phase; Spider biofilm repressed
CUST_7249_PI362308700	1.13977	C4_00160C	orf19.5641	chr4	CAR2	Ornithine aminotransferase; arginine metabolism; alkaline induced; mutant sensitivite to toxic ergosterol analog, to amphotericin B; exponential and stationary phase yeast; flow model biofilm induced; rat catheter, Spider biofilm repressed
CUST_11503_PI362308700	0.892419	C6_04330W	orf19.1091	chr6	NOP8	Ortholog of S. cereviiae Nop8; has a role in ribosomal large subunit biogenesis; rat catheter and Spider biofilm induced
CUST_4920_PI362308700	1.25295	C3_02610C	orf19.251	chr3	GLX3	Glutathione-independent glyoxalase; binds human immunoglobulin E; alkaline, fluconazole, Hog1 repressed; hypoxia, oxidative stress via Cap1, Hap43 induced; stationary-phase enriched; rat catheter, Spider biofilm induced
CUST_3543_PI362308700	0.784808	C3_03650W	orf19.6955	chr3	HBR3	Essential protein; regulated by hemoglobin; S. cerevisiae ortholog is essential; Hap43p-induced gene
CUST_5716_PI362308700	0.81402	C4_01930C	orf19.4600	chr4		Protein of unknown function; possible mitochondrial protein; Spider biofilm induced
CUST_8507_PI362308700	0.926049	C1_11550W	orf19.1164	chr1	GAR1	Putative H/ACA snoRNP pseudouridylase complex protein; mutation confers hypersensitivity to tubercidin (7-deazaadenosine); macrophage/pseudohyphal-induced; Spider biofilm repressed
CUST_8191_PI362308700	0.703023	C1_01910W	orf19.4532	chr1		Protein of unknown function; present in exponential and stationary growth phase yeast cultures
CUST_12115_PI362308700	1.08227	C1_08290C	orf19.5106	chr1	DIP2	Putative small ribonucleoprotein complex; Tn mutation affects filamentous growth; physically interacts with TAP-tagged Nop1; heterozygous null mutant exhibits resistance to parnafungin; Hap43-induced gene; Spider biofilm induced
CUST_643_PI362308700	1.1261	C3_04900W	orf19.5959	chr3	NOP14	Putative nucleolar protein; Hap43-induced; mutation confers resistance to 5-fluorocytosine (5-FC), 5-fluorouracil (5-FU), and tubercidin (7-deazaadenosine); heterozygous mutant is resistant to parnafungin; Spider biofilm induced
CUST_10697_PI362308700	0.756427	C2_07330W	orf19.2290	chr2	TOR1	Protein similar to TOR family phosphatidylinositol kinases; mutation confers resistance to rapamycin; involved in regulation of ribosome biogenesis, starvation response, and adhesion
CUST_2980_PI362308700	1.70287	CR_08890C	orf19.7284	chrR	ASR2	Adenylyl cyclase and stress responsive protein; induced in cyr1 or ras1 mutant; stationary phase enriched protein; Spider biofilm induced
CUST_8638_PI362308700	0.848792	C1_01250W	orf19.3312	chr1		Protein of unknown function; flow model and Spider biofilm repressed
CUST_864_PI362308700	0.586411	C5_04170W	orf19.3900	chr5		Ortholog(s) have role in mitochondrial fusion and integral to mitochondrial outer membrane localization
CUST_10071_PI362308700	0.739248	C5_01710C	orf19.3204	chr5		Ortholog of <i>C. dubliniensis CD36</i> : Cd36_51610, <i>C. parapsilosis CDC317</i> : CPAR2_303630, <i>Candida tenuis NRRL Y-1498</i> : CANTEDRAFT_135125 and <i>Debaryomyces hansenii CBS767</i> : DEHA2E19030g
CUST_5800_PI362308700	0.652088	C1_00020C	orf19.6114	chr1		Protein of unknown function; transcript detected on high-resolution tiling arrays
CUST_1629_PI362308700	0.588408	C3_07800C	orf19.6175	chr3		Putative 35S rRNA processing protein; Hap43-induced; repressed by prostaglandins; Spider biofilm induced
CUST_3292_PI362308700	0.675761	C1_07810C	orf19.5051	chr1		Has domain(s) with predicted protein heterodimerization activity
CUST_9561_PI362308700	0.608432	C1_05630C	orf19.2489	chr1		Putative karyopherin beta; repressed by nitric oxide
CUST_11820_PI362308700	0.793775	C3_02040C	orf19.1642	chr3		Ortholog of S. cerevisiae Loc1, a nuclear protein involved in asymmetric localization of ASH1 mRNA in S. cerevisiae; Hap43-induced gene; Spider biofilm induced
CUST_11869_PI362308700	0.707312	C1_10660W	orf19.1837	chr1	TBP1	Transcription initiation factor; binds TATA box sequence, binding does not require TFIIA; caspofungin repressed; functional homolog of S. cerevisiae and human TATA-binding proteins; Spider biofilm induced
CUST_8711_PI362308700	0.738156	C1_07380C	orf19.4432	chr1	KSP1	Putative serine/threonine protein kinase; mRNA binds She3 and is localized to hyphal tips; mutation confers hypersensitivity to amphotericin B
CUST_9333_PI362308700	0.585296	C6_02770W	orf19.5550	chr6	MRT4	Putative mRNA turnover protein; Hap43-induced; mutation confers hypersensitivity to tubercidin (7-deazaadenosine); rat catheter biofilm induced
CUST_5363_PI362308700	0.607662	C1_11050W	orf19.2310	chr1		Predicted single-stranded nucleic acid binding protein; flow model biofilm induced
CUST_6295_PI362308700	1.07036	C1_06760C	orf19.6234	chr1		Putative U2 snRNP component; mutation confers hypersensitivity to 5-fluorocytosine (5-FC), 5-fluorouracil (5-FU), and tubercidin (7-deazaadenosine); Hap43-induced, Spider biofilm induced
CUST_5356_PI362308700	1.45793	C1_11000C	orf19.2314	chr1		Protein with a role in nucleolar integrity and processing of pre-rRNA; mutation confers hypersensitivity to 5-fluorocytosine (5-FC), 5-fluorouracil (5-FU), and tubercidin (7-deazaadenosine); Hap43-induced; Spider biofilm induced
CUST_8718_PI362308700	0.839678	C1_07390W	orf19.4430	chr1		Ortholog(s) have ubiquitin binding activity, role in proteasome-mediated ubiquitin-dependent protein catabolic process and cytoplasm, nucleus localization
CUST_7482_PI362308700	0.964799	C2_08200W	orf19.2165	chr2		Predicted hydrolase; induced by nitric oxide
CUST_3029_PI362308700	0.857706	C1_14550C	orf19.7272	chr1		Protein of unknown function; transcript detected on high-resolution tiling arrays
CUST_117_PI362308700	1.76089	C1_00550W	orf19.6053	chr1	CIS2	Putative role in regulation of biogenesis of the cell wall; upregulated in biofilm; Gcn4p-regulated
CUST_8311_PI362308700	0.925065	C5_04880C	orf19.3974	chr5	PUT2	Putative delta-1-pyrroline-5-carboxylate dehydrogenase; alkaline upregulated; protein present in exponential and stationary growth phase yeast cultures; flow model biofilm induced; Spider biofilm induced
CUST_11057_PI362308700	0.818395	C2_05270W	orf19.3556	chr2		Transportin or cytosolic karyopherin beta; Spider biofilm induced
CUST_6479_PI362308700	0.61922	C1_05340C	orf19.431	chr1	ZCF2	Zn(II)2Cys6 transcription factor; regulates sulfite tolerance through expression of SSU1 and CDG1; Hap43-repressed; Spider biofilm induced
CUST_10679_PI362308700	1.37149	C1_03990W	orf19.4474	chr1		Ortholog(s) have cytoplasm, nucleus localization
CUST_1385_PI362308700	0.651529	C6_04180W	orf19.73	chr6		Putative metalloprotease; associates with ribosomes and is involved in ribosome biogenesis; Spider biofilm induced
CUST_1063_PI362308700	0.691912	C1_14160W	orf19.7223	chr1		Ortholog(s) have protein-lysine N-methyltransferase activity, role in peptidyl-lysine monomethylation and cytosol, nucleus localization
CUST_5090_PI362308700	0.864362	C1_00280C	orf19.6078.1	chr1	RFC52	Putative replication factor C complex protein; periodic mRNA expression, peak at cell-cycle G1/S phase; overlaps orf19.6079
CUST_9466_PI362308700	0.861725	C1_11500C	orf19.1170	chr1	ARO7	Putative chorismate mutase; fungal-specific (no human or murine homolog); alkaline upregulated
CUST_3215_PI362308700	1.15902	C1_07950C	orf19.5066	chr1		Putative pre-60S pre-ribosomal particle subunit; essential gene; S. cerevisiae ortholog RRP17 is essential; Hap43p-induced; rat catheter biofilm induced
CUST_2628_PI362308700	0.592879	C1_02960C	orf19.2987	chr1		Ortholog(s) have role in cellular ion homeostasis, establishment or maintenance of cell polarity, mitochondrion inheritance, regulation of cardiolipin metabolic process and mitochondrial inner membrane, nucleus localization
CUST_460_PI362308700	0.930205	C6_00480C	orf19.4211	chr6	FET3	Multicopper oxidase; for growth in low iron, prostaglandin E2 synthesis; ketoconazole/caspofungin/amphotericin B repressed; Sef1/Sfu1/Hap43 regulated; reports differ if functional homolog of ScFet3; rat catheter and Spider biofilm induced
CUST_1112_PI362308700	1.75619	C6_01060C	orf19.111	chr6	CAN2	Basic amino acid permease; arginine metabolism; regulated by Nrg1/Tup1; caspofungin, flucytosine induced; colony morphology-related regulation by Ssn6; Hap43-repressed; rat catheter and Spider biofilm induced; promoter bound by Efg1
CUST_9081_PI362308700	0.657434	C1_11570W	orf19.1162.1	chr1		Ortholog(s) have Golgi apparatus localization
CUST_3915_PI362308700	1.7362	C4_02930W	orf19.2701	chr4		Protein of unknown function; Ras1 and Cyr1 repressed; rat catheter and Spider biofilm induced
CUST_1144_PI362308700	2.02597	C1_13940W	orf19.5032	chr1	SIM1	Adhesin-like protein; involved in cell wall maintenance, redundant with Sun41; possibly secreted; macrophage-repressed; repressed by Rim101, Cyr1, Ras1; Spider biofilm induced
CUST_6131_PI362308700	1.32574	C3_01130C	orf19.2515	chr3		ZZ-type zinc finger protein; rat catheter and Spider biofilm induced
CUST_2349_PI362308700	0.699457	C1_03370W	orf19.3037	chr1		Putative poly(A)-binding protein; regulated by Gcn4p; induced in response to amino acid starvation (3-AT treatment); protein present in exponential and stationary growth phase yeast cultures
CUST_2160_PI362308700	1.06607	C4_06550C	orf19.2879	chr4	IFF5	Putative GPI-anchored protein; adhesin-like protein; possibly an essential gene, disruptants not obtained by UAU1 method
CUST_4779_PI362308700	0.767116	CR_06590C	orf19.695	chrR	RGS2	Protein of RGS superfamily; mutants are viable; rat catheter and Spider biofilm induced
CUST_403_PI362308700	1.08772	C3_00030C	orf19.5469	chr3		Protein with a predicted DEAD-like DNA/RNA helicase domain; shows colony morphology-related gene regulation by Ssn6; overlaps orf19.5472; Spider biofilm repressed
CUST_4842_PI362308700	0.809731	C1_11380W	orf19.665	chr1	NEP1	Ortholog(s) have rRNA (pseudouridine) methyltransferase activity
CUST_8091_PI362308700	0.768877	C6_04130C	orf19.4555	chr6	ALS4	GPI-anchored adhesin; role in adhesion, germ tube induction; growth, temperature regulated; expressed during infection of human buccal epithelial cells; repressed by vaginal contact; biofilm induced; repressed during chlamydospore formation
CUST_27_PI362308700	0.617856	C1_02640C	orf19.2953	chr1	TOM2	Putative mitochondrial primary import receptor
CUST_7702_PI362308700	0.7175	C7_01680C	orf19.6556	chr7		Protein of unknown function; rat catheter, flow model and Spider biofilm induced
CUST_7250_PI362308700	1.29886	C4_00160C	orf19.5641	chr4	CAR2	Ornithine aminotransferase; arginine metabolism; alkaline induced; mutant sensitivite to toxic ergosterol analog, to amphotericin B; exponential and stationary phase yeast; flow model biofilm induced; rat catheter, Spider biofilm repressed
CUST_1054_PI362308700	0.793975	CR_03450W	orf19.4384	chrR	HXT5	Putative sugar transporter; induced by ciclopirox olamine; Snf3-induced; alkaline repressed; colony morphology-related gene regulation by Ssn6; possibly essential gene
CUST_3118_PI362308700	0.620021	C1_14420W	orf19.7258	chr1	DDI1	Putative DNA damage inducible v-SNARE binding protein; macrophage/pseudohyphal-repressed
CUST_144_PI362308700	0.604352	C1_00590W	orf19.6047	chr1	TUF1	Translation elongation factor TU; macrophage/pseudohyphal-induced; repressed upon phagocytosis by murine macrophage; levels decrease in stationary phase cells; Spider biofilm repressed
CUST_4051_PI362308700	0.97673	CR_09910W	orf19.7565	chrR	GNP3	Putative high-affinity glutamine permease; fungal-specific (no human or murine homolog)
CUST_3706_PI362308700	1.10815	C1_08870C	orf19.4746	chr1	JIP5	Ortholog of S. cerevisiae Jip5; predicted role in biogenesis of the large ribosomal subunit; repressed in core stress response; Hap43-induced gene
CUST_8628_PI362308700	0.598588	C1_01290C	orf19.3318	chr1		Ortholog(s) have cytoplasm localization
CUST_4465_PI362308700	0.614413	C4_02260C	orf19.4563	chr4		Protein of unknown function; repressed by prostaglandins; Hap43-induced, Spider biofilm induced
CUST_8946_PI362308700	0.997354	C1_04330W	orf19.1069	chr1	RPN4	C2H2 transcription factor; putative regulator of proteasome genes; DNA recognition sequence (GAAGGCAAAA) enriched in regions upstream of proteasome genes; induced in core stress response; Hap43-induced; Spider biofilm induced
CUST_4244_PI362308700	1.56175	C1_10030W	orf19.4870	chr1	DBP3	Putative ATP-dependent DEAD-box RNA helicase; Hap43-induced; repressed by prostaglandins; Spider biofilm induced
CUST_3391_PI362308700	0.926092	C3_04200W	orf19.5862	chr3	AFP99	Protein related to arginases; downregulated upon adherence to polystyrene; regulated by Gcn2p and Gcn4p
CUST_8665_PI362308700	0.603009	C1_01150C	orf19.3303	chr1		Ortholog(s) have tRNA methyltransferase activity, role in tRNA methylation, wybutosine biosynthetic process and cytosol, mitochondrion, nucleus localization
CUST_9581_PI362308700	0.635926	C1_04450C	orf19.6837	chr1	FMA1	Putative oxidoreductase; induced by ciclopirox olamine; upregulation correlates with clinical development of fluconazole resistance; Spider biofilm repressed
CUST_2812_PI362308700	2.65192	C2_03370W	orf19.889	chr2	THI2	Putative trifunctional enzyme of thiamine biosynthesis, degradation and salvage; Spider biofilm induced
CUST_690_PI362308700	0.607907	CR_06720W	orf19.706	chrR	NMD3	Putative nonsense-mediated mRNA decay protein; repressed in core stress response; repressed by prostaglandins
CUST_7963_PI362308700	1.31145	C5_03210C	orf19.2657	chr5		Protein of unknown function
CUST_4634_PI362308700	0.791441	C1_12760W	orf19.6346	chr1		Putative nuclear export protein; Hap43p-induced gene; decreased transcription is observed in an azole-resistant strain that overexpresses MDR1
CUST_5244_PI362308700	0.619662	C1_03110W	orf19.3003.1	chr1	RPL6	Ortholog of S. cerevisiae ribosomal subunit, Rpl6B; transposon mutation affects filamentous growth; translation-related genes are downregulated upon phagocytosis by murine macrophage; Hap43-induced; Spider biofilm repressed
CUST_11081_PI362308700	0.922049	C2_04120C	orf19.809	chr2		Ortholog(s) have role in maturation of LSU-rRNA from tricistronic rRNA transcript (SSU-rRNA, 5.8S rRNA, LSU-rRNA) and nucleolus, preribosome localization
CUST_6279_PI362308700	0.631472	C1_05090W	orf19.4062	chr1	TRY2	Transcription factor; regulator of yeast form adherence; required for yeast cell adherence to silicone substrate; Spider biofilm induced
CUST_9932_PI362308700	0.659094	C1_12960C	orf19.4927	chr1	BNI1	Formin; role in cytoskeletal organization, cell polarity; role in systemic virulence in mouse; cell-cycle regulated localization to site of polarized growth, bud neck; localizes to Spitzenkorper of hyphae, minor localization at septum
CUST_3860_PI362308700	0.821957	C5_02550C	orf19.4268	chr5	UTP13	Putative U3 snoRNA-associated protein; Hap43-induced; repressed in core stress response; physically interacts with TAP-tagged Nop1
CUST_11677_PI362308700	0.649029	C3_01560W	orf19.1687	chr3		Ortholog of S. cerevisiae Prp43, an RNA helicase in the DEAH-box family that functions in both RNA polymerase I and polymerase II transcript metabolism; Hap43-induced gene
CUST_7935_PI362308700	0.73946	C4_03270W	orf19.2667	chr4	RPF1	Putative nucleolar protein with a predicted role in the assembly and export of the large ribosomal subunit; essential for growth; rat catheter and Spider biofilm induced
CUST_9617_PI362308700	0.784897	C1_05770C	orf19.2474	chr1	PRC3	Putative carboxypeptidase Y precursor; transcript regulated by Nrg1 and Mig1; regulated by Gcn2 and Gcn4
CUST_2145_PI362308700	0.651431	C4_06480C	orf19.2886	chr4	CEK1	ERK-family protein kinase; required for wild-type yeast-hypha switch, mating efficiency, virulence in mice; Cst20-Hst7-Cek1-Cph1 MAPK pathway regulates mating, and invasive hyphal growth under some conditions; Spider biofilm induced
CUST_6519_PI362308700	0.782302	C1_05360C	orf19.429	chr1		Putative non-canonical poly(A) polymerase; repressed by nitric oxide; Spider biofilm induced
CUST_5577_PI362308700	0.650599	C4_01490W	orf19.4635	chr4	NIP1	Putative translation initiation factor; mutation confers hypersensitivity to roridin A and verrucarin A; genes encoding ribosomal subunits, translation factors, and tRNA synthetases are downregulated upon phagocytosis by murine macrophage
CUST_10680_PI362308700	1.31091	C1_03990W	orf19.4474	chr1		Ortholog(s) have cytoplasm, nucleus localization
CUST_7362_PI362308700	0.587411	C1_12510W	orf19.3765	chr1	RAX2	Plasma membrane protein involved in establishment of bud sites and linear direction of hyphal growth; filament induced, repressed by Rim101, Tup1; Hap43-induced; Spider biofilm induced
CUST_10400_PI362308700	0.823861	C2_09660W	orf19.1388	chr2		Putative 66S pre-ribosomal particle component; Hap43-induced; F-12/CO2 early biofilm induced
CUST_6554_PI362308700	0.962578	C3_06380W	orf19.7424	chr3	NSA2	Putative protein constituent of 66S pre-ribosomal particles; Hap43-induced; repressed by prostaglandins
CUST_6320_PI362308700	0.845017	C1_06820W	orf19.6227	chr1		Ortholog of <i>C. dubliniensis CD36</i> : Cd36_06390, <i>C. parapsilosis CDC317</i> : CPAR2_209040, <i>Candida tenuis NRRL Y-1498</i> : CANTEDRAFT_114052 and <i>Debaryomyces hansenii CBS767</i> : DEHA2D14300g
CUST_2876_PI362308700	1.91493	C2_03120W	orf19.5784	chr2	AMO1	Putative peroxisomal copper amine oxidase
CUST_9258_PI362308700	0.677713	C1_12120W	orf19.5253	chr1		Has domain(s) with predicted ATP binding, protein tyrosine kinase activity and role in protein phosphorylation
CUST_2698_PI362308700	0.671417	C1_00200C	orf19.6083	chr1		Has domain(s) with predicted nucleic acid binding, nucleotide binding activity
CUST_964_PI362308700	0.785909	C1_05510C	orf19.413.1	chr1	RPS27A	Ribosomal protein S27; rat catheter and Spider biofilm induced
CUST_10194_PI362308700	0.677211	C1_07600W	orf19.2785	chr1	ATP7	Putative subunit of the F1F0-ATPase complex; colony morphology-related gene regulation by Ssn6; farnesol, macrophage-downregulated protein abundance; protein present in exponential and stationary yeast growth phases; Hap43-induced
CUST_8002_PI362308700	0.687089	C1_09570W	orf19.4820	chr1		Ortholog(s) have mitochondrion localization
CUST_4848_PI362308700	1.45545	C1_11420W	orf19.661	chr1	KRR1	Putative nucleolar protein; repressed benomyl treatment or in an azole-resistant strain that overexpresses MDR1; F-12/CO2 early biofilm induced
CUST_2154_PI362308700	1.64946	C4_06530C	orf19.2882	chr4	XUT1	Putative high-affinity, high-capacity xanthine-uric acid/H+ symporter; similar to A. nidulans UapA; member of the Nucleobase-Ascorbate Transporter/Nucleobase-Cation Symporter (NAT/NCS2) family; rat catheter biofilm induced
CUST_1237_PI362308700	0.606514	C1_13700W	orf19.5007	chr1	ACT1	Actin; gene has intron; transcript regulated by growth phase, starvation; at polarized growth site in budding and hyphal cells; required for wild-type Cdc42 localization; unprocessed N terminus; Hap43-induced; Spider biofilm repressed
CUST_2644_PI362308700	1.11328	C1_02890C	orf19.2978	chr1		Protein of unknown function; Hap43-repressed gene
CUST_4801_PI362308700	0.606917	C1_11210C	orf19.681	chr1	HAP43	CCAAT-binding factor-dependent transcription factor; repressor; also called CAP2; required for low iron response; similar to bZIP transcription factor AP-1; repressed by Sfu1; ciclopirox olamine induced; rat catheter, Spider biofilm induced
CUST_11523_PI362308700	0.69564	CR_10470C	orf19.7624	chrR		Ortholog(s) have role in rRNA processing and 90S preribosome, nucleolus localization
CUST_7413_PI362308700	1.32096	C1_12600C	orf19.3756	chr1	CHR1	Predicted DEAD-box ATP-dependent RNA helicase; functional homolog of S. cerevisiae Rok1; Hap43-induced; Spider biofilm induced
CUST_3654_PI362308700	0.645942	C1_09000W	orf19.4756	chr1		Ortholog of <i>S. cerevisiae</i> : YTP1, <i>C. dubliniensis CD36</i> : Cd36_08490, <i>C. parapsilosis CDC317</i> : CPAR2_801590, <i>Candida tenuis NRRL Y-1498</i> : CANTEDRAFT_109732 and <i>Debaryomyces hansenii CBS767</i> : DEHA2C10384g
CUST_11901_PI362308700	0.941715	C1_06230C	orf19.1826	chr1	MDM34	Putative zinc finger transcription factor; macrophage-downregulated; flow model biofilm induced; flow model and Spider biofilm induced
CUST_7787_PI362308700	0.715705	C2_07960C	orf19.2185	chr2	NSA1	Putative 66S pre-ribosomal particles conmponent; Hap43-induced; repressed by prostaglandins
CUST_3652_PI362308700	1.03097	C1_09010W	orf19.4757	chr1	NAR1	Putative cytosolic iron-sulfur (FeS) protein assembly machinery protein; induced by nitric oxide; oxidative stress-induced via Cap1p
CUST_10339_PI362308700	0.624218	C2_09570C	orf19.1397	chr2		Has domain(s) with predicted heme binding activity
CUST_2086_PI362308700	0.751617	C5_03750W	orf19.1120	chr5	FAV2	Adhesin-like protein; induced by mating factor in MTLa/a opaque cells, in cyr1 null, in filaments; regulated by Nrg1, Rfg1, Tup1, Tec1, Efg1, Ntd80, Rob1, Brg1; induced in oralpharyngeal candidasis; Spider biofilm induced
CUST_8449_PI362308700	0.814899	C2_10090C	orf19.1772	chr2		Ortholog(s) have mitochondrion localization
CUST_1787_PI362308700	1.38447	C1_04390C	orf19.5198	chr1	NOP4	Putative nucleolar protein; Hap43-induced; mutation confers hypersensitivity to 5-fluorocytosine (5-FC), 5-fluorouracil (5-FU), and tubercidin (7-deazaadenosine); represses in core stress response
CUST_506_PI362308700	2.33196	C2_01010W	orf19.2021	chr2	HGT8	High-affinity glucose transporter of the major facilitator superfamily; 20 members in the C. albicans glucose transporter family; 12 probable membrane-spanning segments; gene has intron; expressed in rich medium; flow model biofilm induced
CUST_7830_PI362308700	1.01506	C2_08050C	orf19.2179	chr2	SIT1	Transporter of ferrichrome siderophores, not ferrioxamine B; required for human epithelial cell invasion in vitro, not for mouse systemic infection; regulated by iron, Sfu1, Rfg1, Tup1, Hap43; rat catheter and Spider biofilm induced
CUST_4213_PI362308700	0.943536	C1_10160W	orf19.4885	chr1	MIR1	Putative mitochondrial phosphate transporter; caspofungin repressed; expression is increased in a fluconazole-resistant isolate; induced upon adherence to polystyrene
CUST_8246_PI362308700	1.97986	C1_10740C	orf19.2344	chr1	ASR1	Heat shock protein; transcript regulated by cAMP, osmotic stress, ciclopirox olamine, ketoconazole; repressed by Cyr1, Ras1; colony morphology-related regulated by Ssn6; stationary phase enriched; Hap43-induced; Spider biofilm induced
CUST_9193_PI362308700	0.646365	C1_12010C	orf19.5265	chr1	KIP4	S. cerevisiae Smy1 ortholog; Tn mutation affects filamentous growth; filament induced; has Mob2-dependent hyphal regulation; regulated by Nrg1, Tup1; oralpharyngeal candidasis induced; Spider biofilm induced; flow model biofilm repressed
CUST_3402_PI362308700	0.608576	C1_02280C	orf19.3685	chr1	PSY2	Putative protein phosphatase PP4 complex subunit; macrophage-induced gene
CUST_886_PI362308700	1.2898	C3_01300C	orf19.1721	chr3	NCE13	Carbonic anhydrase; converts of CO2 to bicarbonate; essential for virulence in host niches with limited CO2, normal white-opaque switch; Mnl1-induced in weak acid stress; Hap43-induced gene; F-12/CO2, rat catheter, Spider biofilm induced
CUST_7906_PI362308700	0.685691	C4_03170W	orf19.2673	chr4		Ortholog(s) have role in DNA repair and Smc5-Smc6 complex, cytoplasm, nucleus localization
CUST_9902_PI362308700	1.19712	C1_13070C	orf19.4933	chr1	FAD3	Omega-3 fatty acid desaturase; production of alpha-linolenic acid, a major component of membranes; caspofungin induced; Plc1-regulated; colony morphology-related gene regulation by Ssn6; Spider biofilm induced, flow model biofilm repressed
CUST_10689_PI362308700	0.931527	C1_03960C	orf19.4471	chr1		Ortholog(s) have role in protein targeting to vacuole, re-entry into mitotic cell cycle after pheromone arrest and endoplasmic reticulum membrane localization
CUST_10132_PI362308700	1.30381	C1_13480W	orf19.4980	chr1	HSP7	Putative hsp70 chaperone; role in entry into host cells; heat-shock, amphotericin B, cadmium, ketoconazole-induced; surface localized in yeast and hyphae; antigenic in host; farnesol-downregulated in biofilm; Spider biofilm induced
CUST_1085_PI362308700	1.04742	C4_03850W	orf19.5040	chr4		Ortholog(s) have nucleocytoplasmic transporter activity, phospholipid binding, single-stranded DNA binding activity
CUST_9254_PI362308700	0.615124	C1_12100C	orf19.5255	chr1	PXA2	Putative peroxisomal, half-size adrenoleukodystrophy protein (ALD or ALDp) subfamily ABC transporter; Gcn4p-regulated
CUST_10862_PI362308700	1.13719	CR_02030C	orf19.2604	chrR		S. pombe ortholog SPAC2C4.06c is a predicted tRNA (cytosine-5-)-methyltransferase; Spider biofilm induced
CUST_10172_PI362308700	0.628024	C1_13400C	orf19.4966	chr1	AGC1	Putative mitochondrial carrier protein; transcript is alkaline upregulated rat catheter biofilm induced
CUST_6438_PI362308700	1.03827	C2_10810W	orf19.5364	chr2		Putative pre-mRNA splicing factor; intron in 5'-UTR; possibly an essential gene, disruptants not obtained by UAU1 method
CUST_7913_PI362308700	0.602221	C1_09840C	orf19.4849	chr1		Protein required for localizing proteasomes to the nucleus; involved in ubiquitin-mediated protein degradation; possibly an essential gene, disruptants not obtained by UAU1 method; Spider biofilm induced
CUST_4599_PI362308700	1.15674	C1_12680W	orf19.6355	chr1		Ortholog(s) have role in ribosome biogenesis and cytosol, nucleolus localization
CUST_2704_PI362308700	0.63955	C1_00230C	orf19.6080	chr1	BFA1	Ortholog(s) have role in mitotic spindle orientation checkpoint and spindle pole body localization
CUST_12123_PI362308700	0.672277	C1_08230C	orf19.5102	chr1	PLB5	Putative GPI-linked phospholipase B, fungal-specific (no mammalian homolog); null mutation eliminates cell-associated phospholipase A2 activity and attenuates virulence; fluconazole-repressed; flow model biofilm repressed
CUST_11875_PI362308700	1.18698	C1_10630C	orf19.1834	chr1		Ortholog of <i>C. dubliniensis CD36</i> : Cd36_09960, <i>C. parapsilosis CDC317</i> : CPAR2_212580, <i>Debaryomyces hansenii CBS767</i> : DEHA2G11770g and <i>Pichia stipitis Pignal</i> : PICST_51041
CUST_8662_PI362308700	0.718317	C1_01170C	orf19.3305	chr1	ZCF17	Putative Zn(II)2Cys6 transcription factor
CUST_11220_PI362308700	0.664845	C6_03440W	orf19.5704	chr6		Ortholog(s) have rRNA binding activity, role in mitochondrial RNA processing, mitochondrial genome maintenance, rRNA metabolic process and mitochondrion localization
CUST_10137_PI362308700	1.22954	C1_13460W	orf19.4976	chr1		Ortholog of <i>Candida albicans WO-1</i> : CAWG_00105
CUST_10080_PI362308700	0.879417	C1_03810C	orf19.1028	chr1	ELA1	Elongin A; F-box protein; ubiquitin-protein ligase; role in protein ubiquitination and ubiquitin-dependent protein catabolism; rat catheter biofilm induced
CUST_3290_PI362308700	0.629566	C1_07820W	orf19.5052	chr1		Ortholog of <i>S. cerevisiae</i> : YFR045W, <i>C. glabrata CBS138</i> : CAGL0C02013g, <i>C. dubliniensis CD36</i> : Cd36_07340, <i>C. parapsilosis CDC317</i> : CPAR2_208340 and <i>Candida tenuis NRRL Y-1498</i> : CANTEDRAFT_116470
CUST_99_PI362308700	0.826318	C1_00490C	orf19.6059	chr1	TTR1	Putative glutaredoxin; described as a glutathione reductase; induced by human neutrophils and benomyl treatment; alkaline repressed; regulated by Gcn2 and Gcn4; required for virulence in mouse model; Spider biofilm induced
CUST_1028_PI362308700	0.759011	CR_03500W	orf19.4393	chrR	CIT1	Citrate synthase; induced by phagocytosis; induced in high iron; Hog1-repressed; Efg1-regulated under yeast, not hyphal growth conditions; present in exponential and stationary phase; Spider biofilm repressed; rat catheter biofilm induced
CUST_9959_PI362308700	0.704302	C1_12890W	orf19.4919	chr1		Has domain(s) with predicted DNA binding, nucleic acid binding activity
CUST_7921_PI362308700	0.833876	C1_09800C	orf19.4845	chr1	TVP18	Putative integral membrane protein; fluconazole-induced
CUST_10190_PI362308700	0.63872	C1_13330C	orf19.4960	chr1		Ortholog(s) have spermine synthase activity, role in pantothenate biosynthetic process, spermine biosynthetic process and cytoplasm localization
CUST_5322_PI362308700	0.795105	C1_10880W	orf19.2330	chr1		Putative U3 snoRNA-associated protein; Hap43-induced; transposon mutation affects filamentous growth; repressed by prostaglandins
CUST_11015_PI362308700	1.13177	CR_00670C	orf19.7460	chrR		Putative 2'-O-methyltransferase with a predicted role in tRNA modification; transcription is activated in the presence of elevated CO2
CUST_3731_PI362308700	1.08945	C1_04950C	orf19.48	chr1	RPM2	Mitochondrial RNase P subunit; roles in nuclear transcription, cytoplasmic and mitochondrial RNA processing, mitochondrial translation; virulence-group-correlated expression; likely essential (UAU1 method); rat catheter biofilm induced
CUST_1588_PI362308700	0.893917	C1_07090C	orf19.6195	chr1		Ortholog(s) have 3'-5'-exoribonuclease activity
CUST_525_PI362308700	0.798673		orf19.3288.1
CUST_5551_PI362308700	1.46792	C1_05880W	orf19.2461	chr1	PRN4	Protein with similarity to pirins; induced by benomyl treatment; flow model biofilm repressed
CUST_2331_PI362308700	0.892038	C1_12450C	orf19.5219	chr1	IRA2	GTPase-activating protein; negatively regulates RAS by converting it from the GTP- to the GDP-bound inactive form; Spider biofilm induced; flow model biofilm repressed
CUST_3796_PI362308700	0.836282	C1_04430C	orf19.5194.1	chr1		Putative protein of unknown function; clade-associated gene expression
CUST_1177_PI362308700	0.780272	C2_00130W	orf19.1906	chr2		Protein of unknown function; flow model biofilm induced
CUST_6402_PI362308700	0.763264	C1_05170C	orf19.448	chr1	CUE5	Predicted ubiquitin-binding protein; rat catheter biofilm repressed
CUST_2535_PI362308700	0.970845	C4_05560C	orf19.1237	chr4	ARO9	Aromatic transaminase; Ehrlich fusel oil pathway of aromatic alcohol biosynthesis; Rim101-dependent pH-regulation (alkaline induced); Hap43-induced gene
CUST_7923_PI362308700	0.622551	C1_09790C	orf19.4844	chr1		Ortholog(s) have RNA binding, polynucleotide adenylyltransferase activity, protein binding, bridging activity
CUST_5974_PI362308700	0.931286	C1_08810C	orf19.4739	chr1	MSS116	Putative DEAD-box protein; required for efficient splicing of mitochondrial Group I and II introns; Hap43-induced; rat catheter biofilm induced
CUST_4806_PI362308700	0.794574	C1_11230W	orf19.679	chr1	FGR39	Protein lacking an ortholog in S. cerevisiae; transposon mutation affects filamentous growth
CUST_1134_PI362308700	0.770815	C4_03820C	orf19.5037	chr4	HRQ2	Protein of unknown function; mutants are viable; rat catheter and Spider biofilm induced
CUST_8664_PI362308700	1.17031	C1_01160C	orf19.3304	chr1		Exosome non-catalytic core component; involved in 3'-5' RNA processing and degradation in the nucleus and cytoplasm; Spider biofilm induced
CUST_9161_PI362308700	1.31282	C3_03460C	orf19.344	chr3		Protein of unknown function; upregulated by fluphenazine treatment or in an azole-resistant strain that overexpresses CDR1 and CDR2; transcript possibly regulated by Tac1
CUST_4214_PI362308700	1.01389	C1_10160W	orf19.4885	chr1	MIR1	Putative mitochondrial phosphate transporter; caspofungin repressed; expression is increased in a fluconazole-resistant isolate; induced upon adherence to polystyrene
CUST_3169_PI362308700	1.01817	C1_08000W	orf19.5071	chr1	NRP1	Ortholog(s) have cytoplasmic stress granule, nucleolus localization
CUST_6189_PI362308700	0.651136	C1_06440C	orf19.6266	chr1		Protein of unknown function; Spider biofilm induced
CUST_113_PI362308700	1.14631	C1_00540C	orf19.6054	chr1		Protein with a Bul1 domain; binds the ubiquitin ligase Rsp5 and is involved in intracellular trafficking of a general amino acid permease Gap1; repressed in an azole-resistant strain overexpressing MDR1; Spider biofilm induced
CUST_2022_PI362308700	0.688034	C2_10360C	orf19.1742	chr2	HEM3	Hydroxymethylbilane synthase; converts 4-porphobilinogen to hydroxymethylbilane in heme biosynthesis; induced in high iron, CO2; alkaline repressed; regulated by Sef1, Sfu1, and Hap43; rat catheter and Spider biofilm induced
CUST_3519_PI362308700	0.772214	C1_09290C	orf19.4788	chr1	ARG5,6	Arginine biosynthetic enzyme; processed in S. cerevisiae into 2 polypeptides with acetylglutamate kinase (Arg6) activity and acetylglutamate-phosphate reductase (Arg5) activity; Gcn4 regulated; alkaline repressed; Spider biofilm induced
CUST_4128_PI362308700	0.71277	C4_04080C	orf19.5302	chr4	PGA31	Cell wall protein; putative GPI anchor; expression regulated upon white-opaque switch; induced by Congo Red and cell wall regeneration; Bcr1-repressed in RPMI a/a biofilms
CUST_124_PI362308700	1.01369	C1_02420C	orf19.2929	chr1	GSC1	Essential beta-1,3-glucan synthase subunit; gsc1 allele determines resistance/sensitivity to echinocandins; 16 predicted membrane-spanning regions; mRNA abundance declines after yeast-to-hypha transition; Spider biofilm induced
CUST_2366_PI362308700	0.591638	C2_05840W	orf19.5207	chr2		Predicted diphthamide biosynthesis protein; Spider biofilm induced
CUST_9628_PI362308700	0.765485	C3_06760W	orf19.6828	chr3		Ortholog(s) have role in rRNA processing and nucleolus, preribosome, large subunit precursor localization
CUST_7955_PI362308700	1.03214	C1_09710C	orf19.4835	chr1		Ortholog(s) have role in endonucleolytic cleavage in 5'-ETS of tricistronic rRNA transcript (SSU-rRNA, 5.8S rRNA and LSU-rRNA), <a href="#GOsection">more</a>
CUST_2379_PI362308700	0.641004	C1_04370C	orf19.5201	chr1		Ortholog(s) have structural constituent of ribosome activity and mitochondrial small ribosomal subunit localization
CUST_9458_PI362308700	0.925111	C1_01600W	orf19.3350	chr1	MRP2	Component of mitochondrial ribosome; decreased expression in hyphae compared to yeast-form cells
CUST_8133_PI362308700	0.641401	C1_01810C	orf19.4543	chr1	UGA2	Predicted succinate semialdehyde dehydrogenase; predicted role in glutamate catabolism; transcription regulated by Mig1, Tup1, Gcn4; mutants are viable
CUST_5986_PI362308700	1.48768	C1_08770W	orf19.4735	chr1		Ornithine cyclodeaminase family protein; Sef1, Sfu1, and Hap43-regulated; ortholog of S. cerevisiae YGL159W and S. pombe SPAP11E10.01; rat catheter biofilm induced
CUST_2426_PI362308700	2.0216	C3_05580C	orf19.6993	chr3	GAP2	General amino acid permease; ketoconazole, flucytosine repressed; Ssy1-dependent histidine induction; regulated by Nrg1, Tup1; colony morphology-related gene regulation by Ssn6; Spider and flow model biofilm induced
CUST_3272_PI362308700	1.0779	C1_07880C	orf19.5059	chr1	GCS1	Gamma-glutamylcysteine synthetase; glutathione synthesis, required for virulence;induced in low iron, H2O2, Cd, or presence of human neutrophils; possibly adherence-induced; Spider and F-12/CO2 biofilm induced
CUST_2766_PI362308700	0.699005	C5_05220W	orf19.4015	chr5	CAG1	heterotrimeric G protein alpha subunit; positive role in mating pheromone response; opaque-enriched transcript; transcript repressed by MTLa1-MTLalpha2; regulated by hemoglobin-responsive Hbr1 via MTL genes; rat catheter biofilm repressed
CUST_11246_PI362308700	0.779414	C1_02100W	orf19.3667	chr1		Ortholog(s) have microtubule motor activity, protein homodimerization activity and kinesin complex localization
CUST_2332_PI362308700	1.50956	C1_12450C	orf19.5219	chr1	IRA2	GTPase-activating protein; negatively regulates RAS by converting it from the GTP- to the GDP-bound inactive form; Spider biofilm induced; flow model biofilm repressed
CUST_9703_PI362308700	0.893516	CR_04880W	orf19.6305	chrR		Hydroxytrimethyllysine aldolase, the second enzyme in the carnitine biosynthesis pathway; rat catheter biofilm repressed
CUST_10720_PI362308700	0.72749	C1_03920C	orf19.4466	chr1		Ortholog(s) have palmitoyltransferase activity and role in ascospore formation, cellular response to cadmium ion, detoxification of cadmium ion, protein palmitoylation, protein targeting to membrane
CUST_4846_PI362308700	0.943857	C1_11400C	orf19.663	chr1	GIN4	Autophosphorylated kinase; role in pseudohyphal-hyphal switch and cytokinesis; phosphorylates Cdc11p on S395; necessary for septin ring within germ tube but not for septin band at mother cell junction; physically associates with septins
CUST_11668_PI362308700	0.762578	CR_06120W	orf19.3867	chrR	RPL7	Ribosomal protein L7; repressed upon phagocytosis by murine macrophages; Hap43-induced; rat catheter and Spider biofilm induced
CUST_11153_PI362308700	1.34761	C2_09880C	orf19.1363	chr2		Putative protein of unknown function; Plc1-regulated; transcript induced by Mnl1 under weak acid stress; flow model, rat catheter, Spider biofilm induced
CUST_8393_PI362308700	0.613294	C2_09990C	orf19.1783	chr2	YOR1	Protein similar to S. cerevisiae Yor1; ABC-type plasma membrane transporter involved in resistance to aureobasidin A; white cell type-specific transcript; Spider biofilm induced
CUST_516_PI362308700	0.659051	C2_01060C	orf19.2018	chr2		Protein with a predicted DnaJ chaperone domain and a CSL-type zinc finger; Spider biofilm induced
CUST_4727_PI362308700	0.994112	C1_00830W	orf19.6023	chr1		Protein with a predicted multidrug transporter domain; Hap43-repressed gene
CUST_9453_PI362308700	0.980074	C1_01610C	orf19.3351	chr1		Protein of unknown function; Hap43-induced; Spider biofilm induced
CUST_1110_PI362308700	0.798054	C1_14080W	orf19.7215	chr1		Nucleolar protein; component of the small subunit processome containing the U3 snoRNA; involved in pre-18S rRNA processing; flow model biofilm repressed
CUST_1792_PI362308700	0.619797	C1_04400C	orf19.5197	chr1	APE2	Neutral arginine, alanine, leucine specific metallo-aminopeptidase; purified from cell wall/intracellular fractions; protein repressed during mating; Hog1, farnesol-induced; may be essential (UAU1 method); rat catheter biofilm repressed
CUST_4595_PI362308700	0.688294	C1_12660W	orf19.6357	chr1		Ortholog(s) have role in mitotic DNA integrity checkpoint, negative regulation of protein import into nucleus during spindle assembly checkpoint, nucleocytoplasmic transport
CUST_1235_PI362308700	0.902219	C1_13720W	orf19.5009	chr1		Ortholog(s) have cytoplasm localization
CUST_3212_PI362308700	1.32306	C1_07960W	orf19.5067	chr1		Predicted nuclear exosome-associated nucleic acid binding protein; rat catheter and Spider biofilm induced
CUST_8308_PI362308700	0.76185	C5_04900C	orf19.3977	chr5		Protein with a role in translation; flow model biofilm repressed
CUST_4597_PI362308700	2.08179	C1_12670C	orf19.6356	chr1		Ortholog(s) have role in mRNA splicing, via spliceosome and U4/U6 x U5 tri-snRNP complex localization
CUST_4466_PI362308700	0.814478	C4_02260C	orf19.4563	chr4		Protein of unknown function; repressed by prostaglandins; Hap43-induced, Spider biofilm induced
CUST_2475_PI362308700	0.714752	C3_05380W	orf19.6976	chr3		Predicted MFS membrane transporter; member of the proton coupled folate transporter/heme carrier protein family; virulence-group-correlated expression; Spider biofilm induced
CUST_11124_PI362308700	0.766429	C2_05160C	orf19.3547	chr2		Ortholog(s) have mRNA 3'-UTR binding, translation repressor activity, nucleic acid binding activity, role in negative regulation of translation, ribosomal large subunit biogenesis and large ribosomal subunit, nucleolus localization
CUST_1668_PI362308700	0.676903	CR_07240C	orf19.6146	chrR	CLG1	Putative cyclin-like protein; transcription is regulated upon yeast-hyphal switch
CUST_2402_PI362308700	1.26058	C1_03230C	orf19.3015	chr1	ARX1	Putative ribosomal large subunit biogenesis protein; repressed in core stress response; repressed by prostaglandins
CUST_1114_PI362308700	1.1073	C1_14060W	orf19.7214	chr1		Glucan 1,3-beta-glucosidase; regulated by Nrg1, Tup1 and possibly Tac1; induced by NO and during cell wall regeneration; stationary phase enriched; possibly essential (UAU1 method); F-12/CO2 early biofilm induced; flow biofilm repressed
CUST_2731_PI362308700	0.60372	C1_07000W	orf19.6208	chr1	MEF2	Putative mitochondrial translation elongation factor; caspofungin induced
CUST_1245_PI362308700	0.771345	C1_13650C	orf19.5003	chr1		Ortholog(s) have GTPase regulator activity and cytoplasm, nuclear envelope localization
CUST_5994_PI362308700	0.590904	C1_08740C	orf19.4732	chr1	SEC24	Protein with a possible role in ER to Golgi transport; induced upon yeast-hyphal switch; sumoylation target; Spider biofilm repressed
CUST_10146_PI362308700	1.22122	C1_13440C	orf19.4972	chr1		Putative transcription factor with zinc finger DNA-binding motif
CUST_9542_PI362308700	1.15896	C1_04510W	orf19.6845	chr1		Putative transcription factor with bZIP DNA-binding motif; rat catheter biofilm induced
CUST_6654_PI362308700	0.729777	C1_03520W	orf19.3054	chr1	RPN3	Putative non-ATPase regulatory subunit of the 26S proteasome lid; amphotericin B repressed; oxidative stress-induced via Cap1p
CUST_9549_PI362308700	0.681849	C4_01200C	orf19.4669	chr4	AAT22	Aspartate aminotransferase; nitrogen metabolism; similar but not orthologous to S. cerevisiae Aat2; clade-associated gene expression; protein levels decrease in stationary phase yeast; mutant is viable; flow model biofilm repressed
CUST_4107_PI362308700	0.693664	C4_06780C	orf19.3131	chr4	OYE32	NAD(P)H oxidoreductase family protein; induced by nitric oxide, amphotericin B, oxidative stress via Cap1; upregulation associated with MDR1 overexpression or benomyl treatment; macrophage-downregulated protein; Spider biofilm induced
CUST_2730_PI362308700	0.690177	C1_06980C	orf19.6209	chr1		Predicted membrane transporter; monocarboxylate porter (MCP) family, major facilitator superfamily (MFS); possibly essential, disruptants not obtained by UAU1 method; rat catheter and Spider biofilm induced
CUST_3847_PI362308700	0.841248	C2_06460W	orf19.23	chr2	RTA3	Similar to S. cerevisiae Rta1 (role in 7-aminocholesterol resistance) and Rsb1 (flippase); putative drug-responsive regulatory site; induced by fluphenazine, estradiol, ketoconazole, caspofungin; rat catheter biofilm induced
CUST_8528_PI362308700	2.24789	C6_02450W	orf19.5514	chr6		Ortholog of S. pombe SPCC550.08, an N-acetyltransferase; transcript induced during growth in the mouse cecum
CUST_3800_PI362308700	0.693926	C5_02600W	orf19.4274	chr5	PUT1	Putative proline oxidase; alkaline upregulated by Rim101; flow model biofilm induced; Spider biofilm induced
CUST_2543_PI362308700	0.742604	C1_07710C	orf19.1233	chr1	ADE4	Putative phosphoribosylpyrophosphate amidotransferase; flucytosine induced
CUST_382_PI362308700	0.634134	CR_10640W	orf19.7648	chrR		Has domain(s) with predicted antiporter activity, drug transmembrane transporter activity, role in drug transmembrane transport and membrane localization
CUST_5598_PI362308700	0.63823	C1_05940W	orf19.2454	chr1	PHO87	Putative phosphate permease; transcript repressed by Rim101 at pH 8; regulated by white-opaque switch; caspofungin repressed; virulence-group-correlated expression; flow model biofilm induced
CUST_5348_PI362308700	1.32407	C1_10950C	orf19.2320	chr1		Putative serine/threonine-protein kinase; possibly an essential gene, disruptants not obtained by UAU1 method
CUST_7934_PI362308700	0.67908	C1_09760C	orf19.4841	chr1	SHY1	Cytochrome c oxidase biosynthesis protein; transcript regulated by Nrg1 and Mig1
CUST_7922_PI362308700	0.989808	C1_09800C	orf19.4845	chr1	TVP18	Putative integral membrane protein; fluconazole-induced
CUST_1784_PI362308700	0.713508	C3_05920W	orf19.7372	chr3	MRR1	Putative Zn(II)2Cys6 transcription factor; regulator of MDR1 transcription; gain-of-function mutations cause upregulation of MDR1 (a plasma membrane multidrug efflux pump) and multidrug resistance; Hap43-induced
CUST_2979_PI362308700	1.62986	CR_08890C	orf19.7284	chrR	ASR2	Adenylyl cyclase and stress responsive protein; induced in cyr1 or ras1 mutant; stationary phase enriched protein; Spider biofilm induced
CUST_4567_PI362308700	0.75142	C1_12620W	orf19.6362	chr1	SPA2	Protein involved in cell polarity, Spitzenkorper formation; required for mouse virulence; localizes to hyphal tip; cell-cycle regulated localization in yeast-form cells; functional domains conserved with S. cerevisiae ; Hap43p-induced gene
CUST_5840_PI362308700	1.11402	C4_03940C	orf19.789	chr4	PYC2	Putative pyruvate carboxylase; binds biotin cofactor; repressed by Ssk1 response regulator, by benomyl treatment, or in an azole-resistant strain overexpressing MDR1; stationary phase enriched protein; flow model biofilm repressed
CUST_6367_PI362308700	0.771656	CR_09800C	orf19.7552	chrR		Putative U3-containing small subunit processome complex protein; Hap43-induced gene; repressed in core stress response; Spider biofilm induced
CUST_5917_PI362308700	0.599231	C1_04890W	orf19.754	chr1	YBN5	P-loop ATPase with similarity to human OLA1 and bacterial YchF; Spider biofilm repressed
CUST_9837_PI362308700	0.666079	C1_07660W	orf19.2778	chr1		Protein of unknown function; transcript is upregulated in clinical isolates from HIV+ patients with oral candidiasis
CUST_8671_PI362308700	0.834173	C1_01110C	orf19.3300	chr1	ZPR1	Protein with putative zinc finger; regulated by Gcn4p; repressed in response to amino acid starvation (3-aminotriazole treatment); upregulation correlates with clinical development of fluconazole resistance
CUST_1113_PI362308700	1.08388	C1_14060W	orf19.7214	chr1		Glucan 1,3-beta-glucosidase; regulated by Nrg1, Tup1 and possibly Tac1; induced by NO and during cell wall regeneration; stationary phase enriched; possibly essential (UAU1 method); F-12/CO2 early biofilm induced; flow biofilm repressed
CUST_7260_PI362308700	1.11558	C6_02230W	orf19.3463	chr6		Putative GTPase; role in 60S ribosomal subunit biogenesis; Spider biofilm induced
CUST_10496_PI362308700	0.648005	CR_02430C	orf19.3722	chrR		Predicted protein of rapamycin resistance; Spider biofilm induced
CUST_155_PI362308700	1.15039	C1_00640C	orf19.6041	chr1	RPO41	Putative mitochondrial RNA polymerase; repressed in core stress response; Spider biofilm induced
CUST_10674_PI362308700	1.05156	C1_04020C	orf19.4477	chr1	CSH1	Aldo-keto reductase; role in fibronectin adhesion, cell surface hydrophobicity; regulated by temperature, growth phase, benomyl, macrophage interaction; azole resistance associated; Spider biofilm induced; rat catheter biofilm repressed
CUST_3570_PI362308700	0.945723	C1_09140C	orf19.4772	chr1	SSU81	Predicted adaptor protein involved in activation of MAP kinase-dependent signaling pathways; links response to oxidative stress to morphogenesis and cell wall biosynthesis; caspofungin repressed
CUST_3079_PI362308700	0.655563	C1_14470W	orf19.7265	chr1		Putative zinc-finger domain protein with a predicted role in pre-mRNA splicing; Hap43-repressed; Spider biofilm repressed
CUST_3351_PI362308700	0.769279	C1_02370C	orf19.3694	chr1		Ortholog of <i>C. dubliniensis CD36</i> : Cd36_02210, <i>C. parapsilosis CDC317</i> : CPAR2_106350, <i>Candida tenuis NRRL Y-1498</i> : CANTEDRAFT_116785 and <i>Debaryomyces hansenii CBS767</i> : DEHA2C01980g
CUST_2370_PI362308700	0.934745	C2_05830C	orf19.5206	chr2		Putative chaperone protein; role in the assembly of box H/ACA snoRNPs and thus for pre-rRNA processing; Spider biofilm induced
CUST_5654_PI362308700	0.829388	C1_06040W	orf19.2440	chr1		S. cerevisiae ortholog Rtt101 is a cullin subunit of E3 ubiquitin ligase complex with a role in anaphase progression; induced by alpha pheromone in SpiderM medium
CUST_4194_PI362308700	0.963538	C1_10260C	orf19.4896	chr1	RPA34	Putative RNA polymerase I subunit; rat catheter biofilm induced
CUST_5376_PI362308700	0.621168	C1_11120C	orf19.2304	chr1		Protein similar to S. cerevisiae Gvp36p; transposon mutation affects filamentous growth
CUST_9879_PI362308700	1.37964	C1_13130C	orf19.4940	chr1		Putative histidine permease; fungal-specific (no human or murine homolog); Hap43p-induced gene
CUST_4359_PI362308700	0.864167	C3_07300W	orf19.6766	chr3	NOP13	Ortholog of S. cerevisiae Nop13; a nucleolar protein found in preribosomal complexes; Hap43-induced gene; rat catheter biofilm induced
CUST_1933_PI362308700	1.14558	C5_04490C	orf19.3934	chr5	CAR1	Arginase; arginine catabolism; transcript regulated by Nrg1, Mig1, Tup1; colony morphology-related regulation by Ssn6; alkaline induced; protein decreased in stationary phase; sumoylation target; flow model biofilm induced
CUST_8602_PI362308700	0.851792	C1_01350C	orf19.3324	chr1	TIF	Translation initiation factor; upregulated in highly virulent strain compared to less virulent strain; antigenic in human; flucytosine induced; downregulated upon phagocytosis by macrophages; Spider biofilm repressed
CUST_4803_PI362308700	0.776276	C1_11220C	orf19.680	chr1	TIM5	Predicted component of the Translocase of the Inner Mitochondrial membrane (TIM23 complex); involved in mitochondrial protein import; Spider biofilm repressed
CUST_9246_PI362308700	0.839399	C1_12060C	orf19.5259	chr1		Ortholog of <i>C. dubliniensis CD36</i> : Cd36_11290, <i>C. parapsilosis CDC317</i> : CPAR2_805090, <i>Pichia stipitis Pignal</i> : PICST_28850 and <i>Candida guilliermondii ATCC 6260</i> : PGUG_02709
CUST_7893_PI362308700	0.822968	C1_09860C	orf19.4851	chr1	TFA1	Protein with polyglutamate motifs and abundant Ser/Thr residues; described as a subunit of TFIIE, which is a basal transcription initiation factor of RNA Polymerase II; possibly an essential gene, disruptants not obtained by UAU1 method
CUST_8904_PI362308700	0.67028	CR_04170W	orf19.501	chrR		Ortholog(s) have RNA methyltransferase activity, role in maturation of LSU-rRNA from tricistronic rRNA transcript (SSU-rRNA, 5.8S rRNA, LSU-rRNA) and nucleolus, preribosome, large subunit precursor localization
CUST_8312_PI362308700	1.04117	C5_04880C	orf19.3974	chr5	PUT2	Putative delta-1-pyrroline-5-carboxylate dehydrogenase; alkaline upregulated; protein present in exponential and stationary growth phase yeast cultures; flow model biofilm induced; Spider biofilm induced
CUST_3048_PI362308700	0.808411	C1_08180C	orf19.5095	chr1		Putative oxysterol-binding protein; caspofungin induced; possibly an essential gene, disruptants not obtained by UAU1 method
CUST_3562_PI362308700	0.751248	C1_09170W	orf19.4775	chr1	CTA8	Essential transcription factor, mediates heat shock transcriptional induction; in the absence of heat stress, Cta8p levels are modulated by growth temperature to regulate basal expression of genes involved in protein folding
CUST_8226_PI362308700	2.07053	C1_01980W	orf19.4527	chr1	HGT1	High-affinity MFS glucose transporter; induced by progesterone, chloramphenicol, benomyl; likely essential for growth; protein newly produced during adaptation to the serum; rat catheter and Spider biofilm induced
CUST_5142_PI362308700	0.866482	C2_01450C	orf19.1449	chr2		Protein of unknown function; induced in azole-resistant strain that overexpresses MDR1; protein present in exponential and stationary growth phase yeast cultures; Spider biofilm induced
CUST_2898_PI362308700	0.633971	C2_03700W	orf19.850	chr2		Ortholog(s) have protein-N-terminal asparagine amidohydrolase activity, protein-N-terminal glutamine amidohydrolase activity and role in cellular protein modification process, protein catabolic process
CUST_9029_PI362308700	0.805176	C3_00560C	orf19.5407	chr3	SOF1	Putative protein with a predicted role in 40S ribosomal subunit biogenesis; rat catheter biofilm induced
CUST_5850_PI362308700	3.18357	C1_04660W	orf19.780	chr1	DUR1,2	Urea amidolyase; hydrolyzes urea to CO2; use of urea as N source and for hyphal switch in macrophage; regulated by Nrg1/Hap43; required for virulence; promotes mouse kidney and brain colonization; rat catheter and flow model biofilm induced
CUST_2740_PI362308700	1.65383	C1_07030C	orf19.6202	chr1	RBT4	Pry family protein; required for virulence in mouse systemic/rabbit corneal infections; not filamentation; mRNA binds She3, is localized to hyphal tips; Hap43-induced; in both yeast and hyphal culture supernatants; Spider biofilm induced
CUST_9960_PI362308700	1.22721	C1_12890W	orf19.4919	chr1		Has domain(s) with predicted DNA binding, nucleic acid binding activity
CUST_6161_PI362308700	0.994821	C1_06390W	orf19.6272	chr1		Putative ubiquitin C-terminal hydrolase; regulated by Gcn2p and Gcn4p
CUST_143_PI362308700	0.610651	C1_00590W	orf19.6047	chr1	TUF1	Translation elongation factor TU; macrophage/pseudohyphal-induced; repressed upon phagocytosis by murine macrophage; levels decrease in stationary phase cells; Spider biofilm repressed
CUST_8564_PI362308700	0.784002	C1_11660W	orf19.1153	chr1	GAD1	Putative glutamate decarboxylase; alkaline, macrophage-downregulated gene; amphotericin B induced; induced by Mnl1 under weak acid stress; stationary phase enriched protein; rat catheter biofilm repressed
CUST_2948_PI362308700	0.708698	C2_01330C	orf19.1992	chr2	SIR2	Required for wild-type lifespan, asymmetric inheritance of oxidatively damaged proteins, rDNA silencing; regulates phenotypic switch in strain 3153A, not WO-1; partially complements S. cerevisiae sir2 mating defect; Spider biofilm induced
CUST_10306_PI362308700	0.934022	C6_03840C	orf19.5759	chr6	SNQ2	Protein similar to S. cerevisiae Snq2p transporter; member of PDR subfamily of ABC family; transposon mutation affects filamentation; benomyl-induced transcription; detected at yeast-form cell plasma membrane by mass spec
CUST_12200_PI362308700	0.774483	C4_05230C	orf19.6862	chr4		Hap43-induced gene; mutation confers hypersensitivity to 5-fluorocytosine (5-FC), 5-fluorouracil (5-FU), and tubercidin (7-deazaadenosine)
CUST_11878_PI362308700	0.739858	C1_10620W	orf19.1833	chr1		Ortholog(s) have pseudouridine synthase activity
CUST_7970_PI362308700	0.614229	C5_03250W	orf19.2654	chr5	RMS1	Putative lysine methyltransferase; Hap43-induced; protein induced during mating; possibly essential, disruptants not obtained by UAU1 method; rat catheter and Spider biofilm induced
CUST_6614_PI362308700	0.679018	C3_06190C	orf19.7414	chr3	ALS6	ALS family protein; expression in S. cerevisiae confers adhesion to gelatin; macrophage-induced gene; N-terminal adhesion domain; ALS family includes cell-surface glycoproteins, some with adhesin function
CUST_8591_PI362308700	1.68756	C1_01390C	orf19.3328	chr1		Putative transcription factor; S. cerevisiae ortholog Hot1 is required for the transient induction of glycerol biosynthetic genes GPD1 and GPP2 in response to high osmolarity; filament induced
CUST_814_PI362308700	0.601259	C4_05650W	orf19.1250	chr4		Ortholog(s) have role in maturation of SSU-rRNA from tricistronic rRNA transcript (SSU-rRNA, 5.8S rRNA, LSU-rRNA) and cytoplasm, nucleolus localization
CUST_3038_PI362308700	0.645057	C1_08200W	orf19.5098	chr1	NTG1	Protein with strong similarity to both S. cerevisiae Ntg1 and Ntg2 DNA repair glycosylases; transcript induced by iron; Hap43-repressed gene; Spider biofilm induced
CUST_5138_PI362308700	0.694572	C2_08550C	orf19.3624	chr2	MSU1	Ortholog(s) have exoribonuclease II activity, role in mitochondrial RNA catabolic process and mitochondrial degradosome localization
CUST_2373_PI362308700	0.86205	C2_05810W	orf19.5204	chr2		Ortholog(s) have role in cellular response to methylmercury and cytoplasm, nucleus localization
CUST_8497_PI362308700	0.639279	C1_11520C	orf19.1168	chr1	ZCF3	Zn(II)2Cys6 domain transcription factor; required for filamentous growth, resistance to rapamycin and flucytosine; possibly an essential gene, disruptants not obtained by UAU1 method; Hap43-repressed; Spider and flow model biofilm induced
CUST_1848_PI362308700	0.611006	C7_02800W	orf19.5181	chr7	NIK1	Histidine kinase involved in a two-component signaling pathway that regulates cell wall biosynthesis; required for wild-type virulence in mouse systemic infection but not for wild-type growth or drug sensitivity/resistance; 9 HAMP domains
CUST_8508_PI362308700	0.866717	C1_11550W	orf19.1164	chr1	GAR1	Putative H/ACA snoRNP pseudouridylase complex protein; mutation confers hypersensitivity to tubercidin (7-deazaadenosine); macrophage/pseudohyphal-induced; Spider biofilm repressed
CUST_1541_PI362308700	0.685512	C4_03570W	orf19.1321	chr4	HWP1	Hyphal cell wall protein; host transglutaminase substrate; opaque-, a-specific, alpha-factor induced; at MTLa side of conjugation tube; virulence complicated by URA3 effects; Bcr1-repressed in RPMI a/a biofilms; Spider biofilm induced
CUST_12037_PI362308700	1.58386	CR_09140C	orf19.7310	chrR		Protein with a role in directing meiotic recombination events to homologous chromatids; induced by ciclopirox olamine; positively regulated by Sfu1; Hog1, fluconazole-repressed; Hap43-induced; Spider biofilm induced
CUST_3892_PI362308700	0.871781	C4_02790C	orf19.2717	chr4	SAS1	Putative U3-containing small subunit processome complex subunit; Hap43p-induced gene; mutation confers resistance to 5-fluorocytosine (5-FC); repressed upon high-level peroxide stress
CUST_6162_PI362308700	0.942743	C1_06390W	orf19.6272	chr1		Putative ubiquitin C-terminal hydrolase; regulated by Gcn2p and Gcn4p
CUST_818_PI362308700	0.659396	C6_03210C	orf19.5608	chr6		RNA polymerase III subunit; Spider biofilm induced
CUST_8577_PI362308700	0.896097	C7_03700C	orf19.5507	chr7	ENP1	Protein required for pre-rRNA processing and 40S ribosomal subunit synthesis; associated with U3 and U14 snoRNAs; transposon mutation affects filamentous growth; repressed by prostaglandins; Spider biofilm induced
CUST_9350_PI362308700	0.611714	C4_03440C	orf19.3370	chr4	DOT4	Protein similar to ubiquitin C-terminal hydrolase; localizes to cell surface of hyphal cells, but not yeast-form cells; repressed upon high-level peroxide; Hap43p-induced; rat catheter biofilm induced
CUST_6418_PI362308700	0.648221	CR_09740W	orf19.7546	chrR		Protein involved in rRNA processing; required for maturation of the 35S primary transcript of pre-rRNA and for cleavage leading to mature 18S rRNA; Spider biofilm induced
CUST_5653_PI362308700	0.792405	C1_06040W	orf19.2440	chr1		S. cerevisiae ortholog Rtt101 is a cullin subunit of E3 ubiquitin ligase complex with a role in anaphase progression; induced by alpha pheromone in SpiderM medium
CUST_8184_PI362308700	0.637782	C1_01870C	orf19.4536	chr1	CYS4	Cystathionine beta-synthase; sulfur amino acid biosynthesis; antigenic in mouse; flow model biofilm induced; alkaline induced; macrophage/pseudohyphal-induced; present in exponential and stationary growth phase yeast cultures
CUST_8717_PI362308700	0.816177	C1_07390W	orf19.4430	chr1		Ortholog(s) have ubiquitin binding activity, role in proteasome-mediated ubiquitin-dependent protein catabolic process and cytoplasm, nucleus localization
CUST_7203_PI362308700	0.971534	C2_06650C	orf19.1296	chr2		Ortholog(s) have role in spliceosomal snRNP assembly and U4/U6 x U5 tri-snRNP complex, mitochondrion localization
CUST_1070_PI362308700	1.38831	C1_07790C	orf19.5049	chr1		Putative U3-containing 90S preribosome processome complex subunit; Hap43-induced gene; rat catheter and Spider biofilm induced; F-12/CO2 early biofilm induced
CUST_213_PI362308700	0.813798	C1_00790W	orf19.6027	chr1		Ortholog of <i>C. dubliniensis CD36</i> : Cd36_00740, <i>C. parapsilosis CDC317</i> : CPAR2_110170, <i>Candida tenuis NRRL Y-1498</i> : CANTEDRAFT_133175 and <i>Debaryomyces hansenii CBS767</i> : DEHA2D09724g
CUST_370_PI362308700	0.618406	C1_01040W	orf19.3292	chr1		Ortholog(s) have peptide-methionine (R)-S-oxide reductase activity, role in cellular response to oxidative stress and cytosol, mitochondrion, nucleus localization
CUST_28_PI362308700	0.585639	C1_02640C	orf19.2953	chr1	TOM2	Putative mitochondrial primary import receptor
CUST_10864_PI362308700	1.24731	CR_02020C	orf19.2602	chrR	OPT1	Oligopeptide transporter; transports 3-to-5-residue peptides; alleles are distinct, one has intron; suppresses S. cerevisiae ptr2-2 mutant defects; induced by BSA or peptides; Stp3p, Hog1p regulated; flow model biofilm induced
CUST_10544_PI362308700	0.642764	C2_02160W	orf19.1532	chr2	SAM37	Protein of the mitochondrial outer membrane, component of the Sorting and Assembly Machinery (SAM) involved in insertion of proteins into the outer membrane; mutants show loss of mtDNA
CUST_10558_PI362308700	0.593708	CR_07750C	orf19.3704	chrR		Ortholog(s) have role in maturation of 5.8S rRNA from tricistronic rRNA transcript (SSU-rRNA, 5.8S rRNA, LSU-rRNA), maturation of LSU-rRNA from tricistronic rRNA transcript (SSU-rRNA, 5.8S rRNA, LSU-rRNA)
CUST_4196_PI362308700	1.22071	C1_10250C	orf19.4895	chr1		Ortholog of <i>C. dubliniensis CD36</i> : Cd36_09650, <i>C. parapsilosis CDC317</i> : CPAR2_805060, <i>Candida tenuis NRRL Y-1498</i> : CANTEDRAFT_95780 and <i>Debaryomyces hansenii CBS767</i> : DEHA2B12320g
CUST_7182_PI362308700	0.680186	C6_02350C	orf19.3477	chr6		Putative pseudouridine synthase; predicted role in snRNA pseudouridine synthesis, tRNA pseudouridine synthesis; Spider biofilm induced
CUST_12199_PI362308700	0.64437	C4_05230C	orf19.6862	chr4		Hap43-induced gene; mutation confers hypersensitivity to 5-fluorocytosine (5-FC), 5-fluorouracil (5-FU), and tubercidin (7-deazaadenosine)
CUST_2400_PI362308700	0.64151	C1_03240W	orf19.3016	chr1		Ortholog(s) have role in meiotic chromosome segregation and cytosol, nucleus localization
CUST_4600_PI362308700	1.21402	C1_12680W	orf19.6355	chr1		Ortholog(s) have role in ribosome biogenesis and cytosol, nucleolus localization
CUST_3596_PI362308700	0.709365	C1_09120W	orf19.4769	chr1	IPT1	Inositol phosphoryl transferase; catalyzes the synthesis of the most abundant sphingolipid, mannose-(inositol-P)2-ceramide, M(IP)2C, from MIPC; required for wild-type membrane localization of Cdr1; Spider biofilm induced
CUST_2536_PI362308700	0.957236	C4_05560C	orf19.1237	chr4	ARO9	Aromatic transaminase; Ehrlich fusel oil pathway of aromatic alcohol biosynthesis; Rim101-dependent pH-regulation (alkaline induced); Hap43-induced gene
CUST_7881_PI362308700	0.70361	C1_09920W	orf19.4858	chr1	VPS41	Protein similar to S. cerevisiae Vps41p, which is involved in vacuole organization and biogenesis; transposon mutation affects filamentous growth; regulated by Gcn4p; induced in response to amino acid starvation (3-aminotriazole treatment)
CUST_3623_PI362308700	0.874107	CR_01860W	orf19.2584	chrR	OPT9	Probable pseudogene similar to fragments of OPT1 oligopeptide transporter gene; decreased expression in hyphae compared to yeast-form cells; transcriptionally induced upon phagocytosis by macrophage
CUST_7204_PI362308700	0.921631	C2_06650C	orf19.1296	chr2		Ortholog(s) have role in spliceosomal snRNP assembly and U4/U6 x U5 tri-snRNP complex, mitochondrion localization
CUST_9838_PI362308700	0.793593	C1_07660W	orf19.2778	chr1		Protein of unknown function; transcript is upregulated in clinical isolates from HIV+ patients with oral candidiasis
CUST_505_PI362308700	1.43893	C2_01010W	orf19.2021	chr2	HGT8	High-affinity glucose transporter of the major facilitator superfamily; 20 members in the C. albicans glucose transporter family; 12 probable membrane-spanning segments; gene has intron; expressed in rich medium; flow model biofilm induced
CUST_1571_PI362308700	0.703261	C4_03740W	orf19.1304	chr4		Ortholog(s) have role in U4 snRNA 3'-end processing, exonucleolytic trimming to generate mature 3'-end of 5.8S rRNA from tricistronic rRNA transcript (SSU-rRNA, 5.8S rRNA and LSU-rRNA), <a href="#GOsection">more</a>
CUST_5973_PI362308700	1.0011	C1_08810C	orf19.4739	chr1	MSS116	Putative DEAD-box protein; required for efficient splicing of mitochondrial Group I and II introns; Hap43-induced; rat catheter biofilm induced
CUST_1737_PI362308700	0.813402	C3_06030W	orf19.7384	chr3	NOG1	Putative GTPase; mutation confers hypersensitivity to 5-fluorocytosine (5-FC), 5-fluorouracil (5-FU), and tubercidin (7-deazaadenosine); repressed by prostaglandins; Hap43-induced
CUST_10119_PI362308700	0.800498	C1_13550C	orf19.4987	chr1	NUP49	Nuclear pore protein
CUST_5679_PI362308700	1.02292	C1_06100C	orf19.2435	chr1	MSI3	Essential HSP70 family protein; required for fluconazole resistance and calcineurin-dependent transcription; interacts with Cgr1; transcript regulated by iron; rat catheter biofilm induced; farnesol repressed in biofilm; sumoylation target
CUST_4072_PI362308700	0.673322	C3_00720W	orf19.5383	chr3	PMA1	Plasma membrane H(+)-ATPase; highly expressed, comprises 20-40% of total plasma membrane protein; levels increase at stationary phase transition; fluconazole induced; caspofungin repressed; upregulated in RHE model; Spider biofilm repressed
CUST_7461_PI362308700	1.82951	CR_02240C	orf19.3746	chrR	OPT2	Oligopeptide transporter; induced upon phagocytosis by macrophage; macrophage/pseudohyphal-repressed after 16h; fluconazole-induced; virulence-group-correlated expression; Hap43-repressed
CUST_52_PI362308700	1.2876	C1_00390W	orf19.6070	chr1	ENA2	Putative sodium transporter; induced by ciclopirox olamine; alkaline induced by Rim101; repressed by high-level peroxide stress; induced in oral candidiasis clinical isolates; possibly essential gene; rat catheter and Spider biofilm induced
CUST_9567_PI362308700	0.660642	C1_05650W	orf19.2487	chr1		Protein with a predicted phosphoribulokinase/uridine kinase domain; Spider biofilm induced
CUST_12127_PI362308700	0.86817	C1_08210C	orf19.5100	chr1	MLT1	Vacuolar membrane transporter; MRP subfamily of ABC family; may transport organic anions conjugated to glutathione, glucuronate, or sulfate; needed for virulence in mouse peritonitis; Spider biofilm induced; flow model biofilm repressed
CUST_9859_PI362308700	0.812553	C1_13200C	orf19.4948	chr1	REX3	Ortholog(s) have 3'-5'-exoribonuclease activity and role in U5 snRNA 3'-end processing, exonucleolytic trimming to generate mature 3'-end of 5.8S rRNA from tricistronic rRNA transcript (SSU-rRNA, 5.8S rRNA, LSU-rRNA)
CUST_7414_PI362308700	0.920657	C1_12600C	orf19.3756	chr1	CHR1	Predicted DEAD-box ATP-dependent RNA helicase; functional homolog of S. cerevisiae Rok1; Hap43-induced; Spider biofilm induced
CUST_4903_PI362308700	0.809071	C6_01890C	orf19.3393	chr6		Putative DEAD-box helicase; Hap43-induced; Spider biofilm induced
CUST_5876_PI362308700	0.975193	C1_04750W	orf19.769	chr1	IFE1	Putative medium-chain alcohol dehydrogenase; rat catheter and Spider biofilm repressed
CUST_4780_PI362308700	0.716217	CR_06590C	orf19.695	chrR	RGS2	Protein of RGS superfamily; mutants are viable; rat catheter and Spider biofilm induced
CUST_416_PI362308700	0.631487	C1_01000C	orf19.3289	chr1		Phosphorylated protein of unknown function
CUST_2670_PI362308700	1.33896	C1_00160C	orf19.6090	chr1		Putative nucleolar protein with a predicted role in pre-rRNA processing and ribosome biogenesis; repressed by nitric oxide; required for flow model biofilm formation; Spider biofilm repressed
CUST_3117_PI362308700	0.654935	C1_14420W	orf19.7258	chr1	DDI1	Putative DNA damage inducible v-SNARE binding protein; macrophage/pseudohyphal-repressed
CUST_8530_PI362308700	1.5301	C6_02440C	orf19.5513	chr6	PRP45	Protein required for pre-mRNA splicing; Spider biofilm induced
CUST_4639_PI362308700	0.669543	C1_12790C	orf19.6343	chr1	FEN1	Putative fatty acid elongase; predicted role in sphingolipid biosynthesis; possibly an essential gene, disruptants not obtained by UAU1 method; Spider and flow model biofilm induced
CUST_10060_PI362308700	1.16677	C1_03790C	orf19.1030	chr1		Putative peptidyl-prolyl cis-trans isomerase
CUST_3293_PI362308700	0.858692	C1_07800W	orf19.5050	chr1	MTO1	Putative mitochondrial protein; rat catheter biofilm induced
CUST_4849_PI362308700	0.612195	C1_11430W	orf19.660	chr1		Protein of unknown function; mRNA binds She3
CUST_7889_PI362308700	0.770198	C1_09870W	orf19.4853	chr1	HCM1	Protein with forkhead domain; similar to S. cerevisiae Hcm1p; Hap43p-induced gene
CUST_8028_PI362308700	1.10264	C1_09510W	orf19.4815	chr1	YTM1	Protein similar to S. cerevisiae Ytm1p, which is involved in biogenesis of the large ribosomal subunit; transposon mutation affects filamentous growth; protein level decreases in stationary phase cultures; Hap43p-induced gene
CUST_8294_PI362308700	0.741695	C5_04970C	orf19.3986	chr5	PPR1	Putative transcription factor with zinc cluster DNA-binding motif; has similarity to S. cerevisiae Ppr1p, which is a transcription factor involved in the regulation of uracil biosynthesis genes
CUST_9778_PI362308700	0.828992	C1_10440W	orf19.985	chr1		Ortholog(s) have endoplasmic reticulum, ribosome localization
CUST_7448_PI362308700	0.697102	C3_04660C	orf19.5926	chr3	ARG11	Putative ornithine transporter of the mitochondrial inner membrane; induced during the mating process
CUST_6401_PI362308700	0.658651	C1_05170C	orf19.448	chr1	CUE5	Predicted ubiquitin-binding protein; rat catheter biofilm repressed
CUST_602_PI362308700	0.951025	C4_04860W	orf19.3793	chr4		Protein of unknown function; mRNA binds She3; regulated by Nrg1; upregulated in a cyr1 or ras1 mutant
CUST_9980_PI362308700	0.726915	C4_02620C	orf19.2737	chr4		Carbohydrate kinase domain-containing protein; Spider biofilm induced
CUST_1854_PI362308700	1.31566	C3_02660W	orf19.258	chr3		Protein of unknown function; Spider biofilm induced
CUST_3544_PI362308700	0.87196	C3_03650W	orf19.6955	chr3	HBR3	Essential protein; regulated by hemoglobin; S. cerevisiae ortholog is essential; Hap43p-induced gene
CUST_7936_PI362308700	0.751747	C4_03270W	orf19.2667	chr4	RPF1	Putative nucleolar protein with a predicted role in the assembly and export of the large ribosomal subunit; essential for growth; rat catheter and Spider biofilm induced
CUST_10416_PI362308700	0.835859	C2_02430W	orf19.1566	chr2	UTP21	Putative U3 snoRNP protein; Hap43-induce; physically interacts with TAP-tagged Nop1; Spider biofilm induced
CUST_420_PI362308700	0.957951	C1_00990C	orf19.3288	chr1	NMA111	Putative serine protease and general molecular chaperone; macrophage-induced gene; repressed in core stress response; merged with orf19.3288.1 in Assembly 21
CUST_8245_PI362308700	2.05966	C1_10740C	orf19.2344	chr1	ASR1	Heat shock protein; transcript regulated by cAMP, osmotic stress, ciclopirox olamine, ketoconazole; repressed by Cyr1, Ras1; colony morphology-related regulated by Ssn6; stationary phase enriched; Hap43-induced; Spider biofilm induced
CUST_9194_PI362308700	0.652811	C1_12010C	orf19.5265	chr1	KIP4	S. cerevisiae Smy1 ortholog; Tn mutation affects filamentous growth; filament induced; has Mob2-dependent hyphal regulation; regulated by Nrg1, Tup1; oralpharyngeal candidasis induced; Spider biofilm induced; flow model biofilm repressed
CUST_6424_PI362308700	0.892559	C1_05240C	orf19.441	chr1	RPT1	Putative 26S proteasome regulatory subunit 7; Hap43p-repressed gene; regulated by Gcn2p and Gcn4p; overlaps orf19.442
CUST_601_PI362308700	0.866888	C4_04860W	orf19.3793	chr4		Protein of unknown function; mRNA binds She3; regulated by Nrg1; upregulated in a cyr1 or ras1 mutant
CUST_4632_PI362308700	0.874336	C1_12750C	orf19.6347	chr1		Pre-mRNA splicing factor; important for catalytic step II of pre-mRNA splicing; possible role in cell cycle progression; Spider biofilm induced
CUST_4052_PI362308700	0.915294	CR_09910W	orf19.7565	chrR	GNP3	Putative high-affinity glutamine permease; fungal-specific (no human or murine homolog)
CUST_11249_PI362308700	1.24235	C1_02090C	orf19.3666	chr1		Predicted debranching enzyme-associated ribonuclease; rat catheter biofilm induced
CUST_11215_PI362308700	1.28076	C2_08330W	orf19.1350	chr2		Protein with a thioredoxin domain; predicted role in cell redox homeostasis; rat catheter and Spider biofilm induced
CUST_128_PI362308700	0.906945	C1_02400C	orf19.2927	chr1	MNN11	Ortholog(s) have alpha-1,2-galactosyltransferase activity, alpha-1,6-mannosyltransferase activity
CUST_8945_PI362308700	1.17312	C1_04330W	orf19.1069	chr1	RPN4	C2H2 transcription factor; putative regulator of proteasome genes; DNA recognition sequence (GAAGGCAAAA) enriched in regions upstream of proteasome genes; induced in core stress response; Hap43-induced; Spider biofilm induced
CUST_598_PI362308700	0.727851	C4_04840C	orf19.3795	chr4	AGP3	Putative serine transporter; possible role in assimilation of sulfur; F-12/CO2 early biofilm induced
CUST_3560_PI362308700	0.828917	C1_09180W	orf19.4776	chr1	LYS143	Zn(II)2Cys6 transcription factor; ortholog of S. cerevisiae Lys14 involved in the regulation of lysine biosynthesis genes
CUST_6705_PI362308700	0.829782	C1_12400C	orf19.5225	chr1		Ortholog of <i>Candida albicans WO-1</i> : CAWG_00201
CUST_11336_PI362308700	2.68748	C2_01630W	orf19.1473	chr2		2-hydroxyacid dehydrogenase domain-containing protein; Hap43-repressed gene; induced by alpha pheromone in SpiderM medium
CUST_63_PI362308700	0.849458	C1_02530C	orf19.2942	chr1	DIP5	Dicarboxylic amino acid permease; mutation confers hypersensitivity to toxic ergosterol analog; induced upon phagocytosis by macrophage; Gcn4-regulated; upregulated by Rim101 at pH 8; rat catheter and Spider biofilm induced
CUST_5368_PI362308700	0.772268	C1_11080W	orf19.2308	chr1		Putative 6-phosphofructo-2-kinase; catalyzes synthesis of fructose-2,6-bisphosphate; Hap43-repressed; flow model, rat catheter and Spider biofilm induced
CUST_6553_PI362308700	1.07175	C3_06380W	orf19.7424	chr3	NSA2	Putative protein constituent of 66S pre-ribosomal particles; Hap43-induced; repressed by prostaglandins
CUST_6132_PI362308700	0.744375	C3_01130C	orf19.2515	chr3		ZZ-type zinc finger protein; rat catheter and Spider biofilm induced
CUST_7170_PI362308700	1.34739	C4_00290C	orf19.5655	chr4		Has domain(s) with predicted 2 iron, 2 sulfur cluster binding, iron ion binding, oxidoreductase activity, acting on paired donors, with incorporation or reduction of molecular oxygen and NAD(P)H as one donor, <a href="#GOsection">more</a>
CUST_1934_PI362308700	1.50564	C5_04490C	orf19.3934	chr5	CAR1	Arginase; arginine catabolism; transcript regulated by Nrg1, Mig1, Tup1; colony morphology-related regulation by Ssn6; alkaline induced; protein decreased in stationary phase; sumoylation target; flow model biofilm induced
CUST_7374_PI362308700	0.621179	C1_12550C	orf19.3761	chr1	CDC54	Putative pre-replication complex helicase subunit; transcript regulated by Nrg1 and Mig1; periodic mRNA expression, peak at cell-cycle M/G1 phase; Hap43-induced
CUST_9582_PI362308700	0.762389	C1_04450C	orf19.6837	chr1	FMA1	Putative oxidoreductase; induced by ciclopirox olamine; upregulation correlates with clinical development of fluconazole resistance; Spider biofilm repressed
CUST_8903_PI362308700	0.650415	CR_04170W	orf19.501	chrR		Ortholog(s) have RNA methyltransferase activity, role in maturation of LSU-rRNA from tricistronic rRNA transcript (SSU-rRNA, 5.8S rRNA, LSU-rRNA) and nucleolus, preribosome, large subunit precursor localization
CUST_4743_PI362308700	0.983579	C1_00900W	orf19.6014	chr1	RRS1	Putative ribosome biogenesis and nuclear export protein; Hap43p-induced gene; mutation confers hypersensitivity to 5-fluorocytosine (5-FC), 5-fluorouracil (5-FU), and tubercidin (7-deazaadenosine)
CUST_11251_PI362308700	1.25491	C1_02080W	orf19.3665	chr1	SET6	Ortholog of S. cerevisiae Set6, a SET domain protein of unknown function; Hap43-induced; rat catheter and Spider biofilm induced
CUST_6169_PI362308700	0.801443	C2_09350W	orf19.4096	chr2	TAZ1	Putative lyso-phosphatidylcholine acyltransferase, required for normal phospholipid content of mitochondrial membranes; rat catheter biofilm induced
CUST_9497_PI362308700	0.725161	C1_04600C	orf19.6853	chr1		Protein of unknown function; Spider biofilm repressed
CUST_10677_PI362308700	0.646381	C1_04000C	orf19.4475	chr1	KTR4	Mannosyltransferase; induced during cell wall regeneration; fungal-specific (no human or murine homolog); Bcr1-repressed in RPMI a/a biofilms
CUST_8644_PI362308700	0.864549	C1_01220C	orf19.3310	chr1		Protein of unknown function; Hap43-repressed; rat catheter and Spider biofilm induced
CUST_9565_PI362308700	1.08696	C1_05640C	orf19.2488	chr1	FAL1	eIF4A subfamily of DEAD-box ATP-dependent RNA helicases; predicted nucleolar protein required for maturation of 18S rRNA; Spider biofilm induced
CUST_14_PI362308700	0.768891	CR_01710W	orf19.2564	chrR		Putative nucleolar protein; implicated in ribosome biogenesis; rat catheter biofilm repressed
CUST_6578_PI362308700	1.12634	C1_12220W	orf19.5242	chr1	CDC6	Putative ATP-binding protein with a predicted role in DNA replication; member of conserved Mcm1p regulon; periodic mRNA expression, peak at cell-cycle M/G1 phase
CUST_2811_PI362308700	2.54686	C2_03370W	orf19.889	chr2	THI2	Putative trifunctional enzyme of thiamine biosynthesis, degradation and salvage; Spider biofilm induced
CUST_11282_PI362308700	0.87303	C1_02700C	orf19.2959.1	chr1		Gene induced by hypoxia and ketoconazole; oral infection upregulated; mutants have reduced capacity to damage oral epithelial cells; Spider biofilm induced
CUST_6159_PI362308700	0.867014	C1_06380C	orf19.6273	chr1		Ortholog of <i>C. dubliniensis CD36</i> : Cd36_05960, <i>C. parapsilosis CDC317</i> : CPAR2_301790, <i>Candida tenuis NRRL Y-1498</i> : CANTEDRAFT_112420 and <i>Debaryomyces hansenii CBS767</i> : DEHA2G15290g
CUST_5212_PI362308700	0.914934	C4_04230W	orf19.1427	chr4		Putative transporter; fungal-specific; Spider biofilm induced
CUST_5392_PI362308700	1.41299	C7_03850W	orf19.7197	chr7		Putative intranuclear transport and DNA replication mediator; heterozygous null mutant exhibits resistance to parnafungin in the C. albicans fitness test; Spider biofilm induced
CUST_2737_PI362308700	0.632726	C5_05340W	orf19.4029	chr5		Ortholog(s) have role in ribosomal large subunit assembly and cytosolic ribosome, nucleus localization
CUST_4904_PI362308700	0.807488	C6_01890C	orf19.3393	chr6		Putative DEAD-box helicase; Hap43-induced; Spider biofilm induced
CUST_8908_PI362308700	0.72362	CR_04160C	orf19.500	chrR		Ortholog(s) have tRNA (adenine-N1-)-methyltransferase activity, role in tRNA methylation and nucleus, tRNA (m1A) methyltransferase complex localization
CUST_1246_PI362308700	0.793904	C1_13650C	orf19.5003	chr1		Ortholog(s) have GTPase regulator activity and cytoplasm, nuclear envelope localization
CUST_2649_PI362308700	1.11197	C1_02860C	orf19.2974	chr1	YKT6	Putative protein of the vacuolar SNARE complex; predicted role in vacuolar fusion; rat catheter biofilm repressed
CUST_10316_PI362308700	2.05419	C6_03790C	orf19.5753	chr6	HGT1	Glycerol permease involved in glycerol uptake; member of the major facilitator superfamily; induced by osmotic stress, at low glucose in rich media, during cell wall regeneration; 12 membrane spans; Hap43p-induced gene
CUST_10701_PI362308700	1.0033	CR_05660W	orf19.6648	chrR	SDA1	Predicted nuclear protein involved in actin cytoskeleton organization, passage through Start, 60S ribosome biogenesis; rat catheter biofilm induced; Hap43-induced
CUST_5137_PI362308700	0.726025	C2_08550C	orf19.3624	chr2	MSU1	Ortholog(s) have exoribonuclease II activity, role in mitochondrial RNA catabolic process and mitochondrial degradosome localization
CUST_6002_PI362308700	0.604173	C1_08710W	orf19.4730	chr1		Ortholog of <i>S. cerevisiae</i> : YNL050C, <i>C. glabrata CBS138</i> : CAGL0G01276g, <i>C. dubliniensis CD36</i> : Cd36_08220, <i>C. parapsilosis CDC317</i> : CPAR2_804440 and <i>Candida tenuis NRRL Y-1498</i> : CANTEDRAFT_94168
CUST_9580_PI362308700	0.785087	C1_04460C	orf19.6838	chr1		Putative protein of unknown function, transcript upregulated in clinical isolates from HIV+ patients with oral candidiasis; Spider biofilm induced
CUST_349_PI362308700	0.634807	CR_10650W	orf19.7650	chrR	LTV1	Putative GSE complex component; repressed by prostaglandins
CUST_10151_PI362308700	1.3903	C1_13430C	orf19.4970	chr1		Protein of unknown function; Spider biofilm induced
CUST_5860_PI362308700	1.47171	C1_04710C	orf19.773	chr1		Protein similar to S. cerevisiae Rsa3 predicted nucleolar protein involved in maturation of pre-60S ribosomal particles; rat catheter and Spider biofilm induced
CUST_5862_PI362308700	0.821191	C1_04730C	orf19.772	chr1	LYS21	Homocitrate synthase; lysine biosynthesis; expression increased in a fluconazole-resistant isolate; colony morphology-related gene regulation by Ssn6; ketoconazole-repressed; regulated by Gcn2, Gcn4, Hap43
CUST_7475_PI362308700	0.760882	C2_08180C	orf19.2167	chr2		Ortholog(s) have role in ribosomal large subunit biogenesis, ribosomal small subunit biogenesis and cytosolic large ribosomal subunit, nucleolus localization
CUST_9893_PI362308700	1.07056	C1_13120C	orf19.4939	chr1	MON2	Peripheral membrane protein; role in endocytosis and vacuole integrity; flow model and rat catheter biofilm repressed
CUST_6317_PI362308700	2.12648	C1_06810W	orf19.6229	chr1	CAT1	Catalase; resistance to oxidative stress, neutrophils, peroxide; role in virulence; regulated by iron, ciclopirox, fluconazole, carbon source, pH, Rim101, Ssn6, Hog1, Hap43, Sfu1, Sef1, farnesol, core stress response; Spider biofilm induced
CUST_2640_PI362308700	1.11523	C1_02900C	orf19.2980	chr1		Ortholog(s) have ATP-dependent RNA helicase activity and role in generation of catalytic spliceosome for first transesterification step, spliceosomal complex disassembly
CUST_1831_PI362308700	0.834842	C3_05810C	orf19.7362	chr3	SKN1	Protein with a role in beta-1,6-glucan synthesis; probable N-glycosylated type II membrane protein; transcript and mRNA length change induced by yeast-hypha transition; induced by Rim101, caspofungin; rat catheter and Spider biofilm induced
CUST_4649_PI362308700	1.0086	C1_12820C	orf19.6340	chr1		Ortholog(s) have RNA polymerase I activity, RNA polymerase II activity, RNA polymerase III activity, RNA-directed RNA polymerase activity
CUST_8540_PI362308700	0.666702	C1_01490W	orf19.3335	chr1		Plasma membrane protein of unknown function; colony morphology-related gene regulation by Ssn6; repressed by nitric oxide
CUST_8256_PI362308700	0.919928	C2_04350C	orf19.4519	chr2	SUV3	RNA helicase; mitochondrial RNA catabolism; required for chlamydospore formation, embedded hyphal growth, wild-type respiratory growth, alkaline-induced morphogenesis and SD or Spider biofilm formation; rat catheter biofilm induced
CUST_7956_PI362308700	1.10634	C1_09710C	orf19.4835	chr1		Ortholog(s) have role in endonucleolytic cleavage in 5'-ETS of tricistronic rRNA transcript (SSU-rRNA, 5.8S rRNA and LSU-rRNA), <a href="#GOsection">more</a>
CUST_4645_PI362308700	0.685045	C1_12810W	orf19.6341	chr1		Ortholog(s) have 5-amino-6-(5-phosphoribosylamino)uracil reductase activity, role in riboflavin biosynthetic process and cytosol, nucleus localization
CUST_10879_PI362308700	0.651847	C1_08530W	orf19.398	chr1		Ortholog of <i>C. dubliniensis CD36</i> : Cd36_08040, <i>C. parapsilosis CDC317</i> : CPAR2_207180, <i>Candida tenuis NRRL Y-1498</i> : CANTEDRAFT_114140 and <i>Debaryomyces hansenii CBS767</i> : DEHA2G13992g
CUST_8306_PI362308700	0.99197	C5_04910W	orf19.3978	chr5		Protein required for maturation of 18S rRNA; rat catheter biofilm repressed
CUST_3037_PI362308700	0.620042	C1_08200W	orf19.5098	chr1	NTG1	Protein with strong similarity to both S. cerevisiae Ntg1 and Ntg2 DNA repair glycosylases; transcript induced by iron; Hap43-repressed gene; Spider biofilm induced
CUST_9006_PI362308700	0.980614	C1_04230W	orf19.1058	chr1		Ortholog(s) have ubiquitin binding activity, role in ubiquitin-dependent protein catabolic process and proteasome regulatory particle, lid subcomplex, proteasome storage granule localization
CUST_1584_PI362308700	2.30829	C1_07070C	orf19.6197	chr1	DHH1	Putative RNA helicase
CUST_4847_PI362308700	1.52967	C1_11420W	orf19.661	chr1	KRR1	Putative nucleolar protein; repressed benomyl treatment or in an azole-resistant strain that overexpresses MDR1; F-12/CO2 early biofilm induced
CUST_10118_PI362308700	0.948458	C1_13560W	orf19.4988	chr1		S. cerevisiae ortholog Sae2 is an endonuclease that processes hairpin DNA structures with the MRX complex, involved in meiotic and mitotic double-strand break repair; upregulated in a cyr1 null mutant
CUST_5919_PI362308700	0.635272	C1_04900W	orf19.753	chr1	MNN15	Putative alpha-1,3-mannosyltransferase; predicted role in protein O-linked glycosylation; Spider biofilm induced
CUST_9292_PI362308700	0.590936	C6_02900C	orf19.5566	chr6		Ortholog(s) have role in protein lipoylation and mitochondrion localization
CUST_2320_PI362308700	1.10457	C1_12440W	orf19.5220	chr1		Putative RNA exonuclease; induced in a ssr1 null mutant
CUST_1213_PI362308700	1.12806	C1_13820C	orf19.5020	chr1		Protein of unknown function; Hap43-induced; Spider biofilm induced
CUST_4943_PI362308700	1.20413	C7_02910W	orf19.5170	chr7	ENA21	Predicted P-type ATPase sodium pump; Gcn4p-regulated; flucytosine, amphotericin B, or ketoconazole-induced; osmotic stress-induced; overlaps orf19.5170.1, which is annotated as a blocked reading frame; Spider biofilm induced
CUST_7038_PI362308700	0.585602	C1_08600C	orf19.407	chr1	GCD6	Ortholog of S. cerevisiae Gcd6; catalytic epsilon subunit of the translation initiation factor eIF2B; genes encoding translation factors are repressed by phagocytosis by murine macrophages
CUST_1272_PI362308700	0.680656	C3_02140C	orf19.1632	chr3		Ortholog(s) have cytosol, nucleus localization
CUST_4826_PI362308700	0.854357	C6_03120W	orf19.5597	chr6	POL5	Putative DNA Polymerase phi; F-12/CO2 early biofilm induced
CUST_6112_PI362308700	0.783023	C4_00940W	orf19.4701	chr4		Ortholog(s) have ATPase activity, tRNA binding activity, role in protein urmylation, regulation of transcription from RNA polymerase II promoter, tRNA wobble uridine modification and Elongator holoenzyme complex localization
CUST_4263_PI362308700	0.847339	C1_09990W	orf19.4865	chr1		Ortholog(s) have phosphatidylinositol-3,5-bisphosphate 5-phosphatase activity, phosphatidylinositol-3-phosphatase activity, phosphatidylinositol-4-phosphate phosphatase activity and role in phosphatidylinositol dephosphorylation
CUST_6047_PI362308700	0.997344	C1_08630W	orf19.4721	chr1		Ortholog(s) have RNA binding activity, role in cytoplasmic translation, mRNA processing and mitochondrion localization
CUST_11994_PI362308700	0.777092	C7_03610C	orf19.6693	chr7		Ortholog(s) have cytosol, nucleus localization
CUST_87_PI362308700	0.924634	C1_02490C	orf19.2938	chr1		Putative mitochondrial inner membrane protein with a predicted role in the assembly of respiratory complex III; Hap43p-repressed gene; <I>S. cerevisiae</I> ortholog FMP25 localizes to mitochondrion
CUST_5924_PI362308700	1.31917	C1_04930C	orf19.751	chr1		Ortholog of <i>C. dubliniensis CD36</i> : Cd36_04660, <i>Candida tropicalis MYA-3404</i> : CTRG_04484 and <i>Candida albicans WO-1</i> : CAWG_00904
CUST_772_PI362308700	1.19892	C6_01450C	orf19.3439	chr6		Protein of unknown function; Cyr1-repressed; rat catheter and Spider biofilm induced
CUST_7415_PI362308700	0.798374	C1_12610W	orf19.3755	chr1		Ortholog(s) have structural constituent of ribosome activity and mitochondrial large ribosomal subunit localization
CUST_2386_PI362308700	0.616974	C1_03300C	orf19.3026	chr1	MAS1	Putative mitochondrial processing protease; Hap43-repressed; transcript regulated by Nrg1; oxidative stress-induced via Cap1
CUST_10812_PI362308700	0.634077	C1_07200W	orf19.4447	chr1	YMC1	Putative inner mitochondrial membrane transporter; flucytosine induced; Spider biofilm repressed
CUST_10139_PI362308700	1.93367	C1_04440W	orf19.6833.2	chr1		Ortholog of <i>Candida albicans WO-1</i> : CAWG_00951
CUST_6070_PI362308700	1.66502	C4_06120W	orf19.4716	chr4	GDH3	NADP-glutamate dehydrogenase; Nrg1, Plc1 regulated; hypha, hypoxia, Efg1-repressed; Rim101-induced at pH 8; GlcNAc, ciclopirox, ketoconazole induced; exp and stationary phase protein; Spider biofilm repressed; rat catheter biofilm induced
CUST_3801_PI362308700	1.11319	C5_02590C	orf19.4273	chr5		Putative mitochondrial membrane protein; ortholog of S. cerevisiae Sls1; coordinates expression of mitochondrially-encoded genes; Hap43-induced
CUST_3564_PI362308700	1.46433	C1_09160W	orf19.4774	chr1	AOX1	Alternative oxidase; low abundance; constitutively expressed; one of two isoforms (Aox1p and Aox2p); involved in a cyanide-resistant respiratory pathway present in plants, protists, and some fungi, absent in S. cerevisiae; Hap43p-repressed
CUST_3462_PI362308700	0.673907	C1_02160W	orf19.3673	chr1		Ortholog(s) have Rab guanyl-nucleotide exchange factor activity, role in ER to Golgi vesicle-mediated transport, chromosome organization and TRAPP complex, cytosol, nucleus localization
CUST_6971_PI362308700	1.69037	C1_05440C	orf19.419	chr1		Protein of unknown function; flow model biofilm induced; Spider biofilm induced
CUST_11876_PI362308700	1.2481	C1_10630C	orf19.1834	chr1		Ortholog of <i>C. dubliniensis CD36</i> : Cd36_09960, <i>C. parapsilosis CDC317</i> : CPAR2_212580, <i>Debaryomyces hansenii CBS767</i> : DEHA2G11770g and <i>Pichia stipitis Pignal</i> : PICST_51041
CUST_5552_PI362308700	1.40512	C1_05880W	orf19.2461	chr1	PRN4	Protein with similarity to pirins; induced by benomyl treatment; flow model biofilm repressed
CUST_1164_PI362308700	0.624579	C1_14000C	orf19.7207	chr1	DOA4	Ortholog of S. cerevisiae Doa4;, a ubiquitin hydrolase involved in recycling ubiquitin from proteasome-bound ubiquitinated intermediates; oxidative stress-induced via Cap1; mutants are viable
CUST_4547_PI362308700	0.640213	C6_00660C	orf19.4193	chr6		Ortholog(s) have Arp2/3 complex binding activity, role in actin cortical patch assembly, actin filament debranching, negative regulation of Arp2/3 complex-mediated actin nucleation and actin cortical patch, cytosol, nucleus localization
CUST_8493_PI362308700	0.621188	C1_11510C	orf19.1169	chr1		Putative DnaJ-like molecular chaperone; Spider biofilm induced
CUST_10633_PI362308700	0.870141	C2_04570W	orf19.4492	chr2		Ortholog(s) have role in nuclear division, rRNA processing and mitotic spindle pole body, nuclear periphery, nucleolus, preribosome, large subunit precursor localization
CUST_7999_PI362308700	1.68484	C5_03320C	orf19.2647	chr5	ZCF14	Putative Zn(II)2Cys6 transcription factor; caspofungin induced
CUST_424_PI362308700	0.650488	CR_00680W	orf19.3287	chrR	BUD22	Protein with a predicted role in 18S rRNA maturation and small ribosomal subunit biogenesis; repressed in core stress response; repressed by prostaglandins
CUST_3658_PI362308700	0.877128	C1_08980C	orf19.4754	chr1	ZWF1	Glucose-6-phosphate dehydrogenase; antigenic in mice; activity induced by O2 or oxidizing agents H2O2, menadione, macrophage; caspofungin repressed; induced in core stress response; regulated by Gcn2, Gcn4; rat catheter biofilm repressed
CUST_10666_PI362308700	0.700835	CR_05630W	orf19.6652	chrR	DBP8	Protein similar to S. cerevisiae Dbp8p, an ATP-dependent helicase involved in rRNA processing; oxidative stress-repressed via Cap1p; flucytosine repressed; likely to be essential for growth, based on insertional mutagenesis
CUST_4049_PI362308700	1.06786	CR_09920W	orf19.7566	chrR		Predicted amino acid transport domain; transcript upregulated in clinical strains from HIV+ patients with oral candidiasis; alkaline upregulated by Rim101; rat catheter, Spider and flow model biofilm induced
CUST_2498_PI362308700	1.30942	C1_09320C	orf19.4792	chr1		Protein with a regulator of G-protein signaling domain; Plc1-regulated; Spider biofilm induced; rat catheter biofilm repressed
CUST_3657_PI362308700	0.925581	C1_08980C	orf19.4754	chr1	ZWF1	Glucose-6-phosphate dehydrogenase; antigenic in mice; activity induced by O2 or oxidizing agents H2O2, menadione, macrophage; caspofungin repressed; induced in core stress response; regulated by Gcn2, Gcn4; rat catheter biofilm repressed
CUST_6329_PI362308700	0.795319	C1_06910C	orf19.6220	chr1		Ortholog(s) have role in positive regulation of transcription elongation from RNA polymerase II promoter and CCR4-NOT core complex localization
CUST_5861_PI362308700	0.673081	C1_04730C	orf19.772	chr1	LYS21	Homocitrate synthase; lysine biosynthesis; expression increased in a fluconazole-resistant isolate; colony morphology-related gene regulation by Ssn6; ketoconazole-repressed; regulated by Gcn2, Gcn4, Hap43
CUST_4824_PI362308700	0.601176	C6_03140C	orf19.5599	chr6	MDL2	Putative mitochondrial, half-size MDR-subfamily ABC transporter
CUST_735_PI362308700	0.656181	C6_01410C	orf19.3443	chr6	OYE2	Putative NAPDH dehydrogenase; induced by nitric oxide; Spider biofilm induced
CUST_6523_PI362308700	0.631353	C1_05380C	orf19.427	chr1		Ortholog(s) have telomeric DNA binding activity and role in chromatin silencing at silent mating-type cassette, chromatin silencing at telomere, single-species biofilm formation on inanimate substrate, telomere capping
CUST_8496_PI362308700	0.852511	C1_01540W	orf19.3342	chr1		Ortholog(s) have role in protein deubiquitination and cytoplasm, nucleus localization
CUST_4203_PI362308700	0.868451	C1_10210C	orf19.4890	chr1	CLA4	Ste20p family Ser/Thr kinase required for wild-type filamentous growth, organ colonization and virulence in mouse systemic infection; role in chlamydospore formation; functional homolog of S. cerevisiae Cla4p; mutant caspofungin sensitive
CUST_4841_PI362308700	0.706704	C1_11380W	orf19.665	chr1	NEP1	Ortholog(s) have rRNA (pseudouridine) methyltransferase activity
CUST_5616_PI362308700	0.723396	C4_01560C	orf19.4629	chr4		Ortholog(s) have ubiquitin-ubiquitin ligase activity, role in mitochondrion inheritance, protein monoubiquitination, protein polyubiquitination and plasma membrane, ubiquitin ligase complex localization
CUST_3569_PI362308700	0.919514	C1_09140C	orf19.4772	chr1	SSU81	Predicted adaptor protein involved in activation of MAP kinase-dependent signaling pathways; links response to oxidative stress to morphogenesis and cell wall biosynthesis; caspofungin repressed
CUST_7882_PI362308700	0.976904	C1_09920W	orf19.4858	chr1	VPS41	Protein similar to S. cerevisiae Vps41p, which is involved in vacuole organization and biogenesis; transposon mutation affects filamentous growth; regulated by Gcn4p; induced in response to amino acid starvation (3-aminotriazole treatment)
CUST_6465_PI362308700	0.665155	C1_05290W	orf19.437	chr1	GRS1	Putative tRNA-Gly synthetase; genes encoding ribosomal subunits, translation factors, tRNA synthetases are downregulated upon phagocytosis by murine macrophage; stationary phase enriched protein
CUST_6462_PI362308700	0.614424	C1_05270C	orf19.439	chr1		Ortholog(s) have recombinase activity, single-stranded DNA binding activity
CUST_4840_PI362308700	0.746273	C1_11370C	orf19.666	chr1		Essential protein required for the DNA integrity checkpoint pathway; Spider biofilm induced
CUST_459_PI362308700	0.907517	C6_00480C	orf19.4211	chr6	FET3	Multicopper oxidase; for growth in low iron, prostaglandin E2 synthesis; ketoconazole/caspofungin/amphotericin B repressed; Sef1/Sfu1/Hap43 regulated; reports differ if functional homolog of ScFet3; rat catheter and Spider biofilm induced
CUST_10347_PI362308700	0.872784	C2_03940C	orf19.829	chr2	SCH9	Protein kinase; involved in growth control, cell size, resistance to rapamycin, cations, chlamydospore formation, filamentous growth under some conditions, and virulence; prevents hyphal growth in hypoxia at high CO2; Spider biofilm induced
CUST_114_PI362308700	1.30195	C1_00540C	orf19.6054	chr1		Protein with a Bul1 domain; binds the ubiquitin ligase Rsp5 and is involved in intracellular trafficking of a general amino acid permease Gap1; repressed in an azole-resistant strain overexpressing MDR1; Spider biofilm induced
CUST_10861_PI362308700	1.10809	CR_02030C	orf19.2604	chrR		S. pombe ortholog SPAC2C4.06c is a predicted tRNA (cytosine-5-)-methyltransferase; Spider biofilm induced
CUST_11678_PI362308700	0.77824	C3_01560W	orf19.1687	chr3		Ortholog of S. cerevisiae Prp43, an RNA helicase in the DEAH-box family that functions in both RNA polymerase I and polymerase II transcript metabolism; Hap43-induced gene
CUST_6985_PI362308700	1.38646	C1_05500W	orf19.414	chr1	RSM22	Predicted mitochondrial small ribosomal subunit; rat catheter and Spider biofilm induced
CUST_9334_PI362308700	0.642821	C6_02770W	orf19.5550	chr6	MRT4	Putative mRNA turnover protein; Hap43-induced; mutation confers hypersensitivity to tubercidin (7-deazaadenosine); rat catheter biofilm induced
CUST_2390_PI362308700	0.659404	C1_03280W	orf19.3022	chr1		Ortholog(s) have structural constituent of ribosome activity and mitochondrial small ribosomal subunit localization
CUST_6026_PI362308700	0.847163	C7_01200C	orf19.6902	chr7	DBP7	Putative ATP-dependent DEAD-box RNA helicase; Hap43-induced; rat catheter biofilm induced
CUST_10142_PI362308700	1.68994	C1_13450W	orf19.4975	chr1	HYR1	GPI-anchored hyphal cell wall protein; macrophage-induced; repressed by neutrophils; resistance to killing by neutrophils, azoles; regulated by Rfg1, Efg1, Nrg1, Tup1, Cyr1, Bcr1, Hap43; Spider and flow model biofilm induced
CUST_11434_PI362308700	1.34687	C2_08480W	orf19.3630	chr2	RRP8	Ribosomal protein; Hap43-induced; F-12/CO2 early biofilm and rat catheter biofilm induced
CUST_3732_PI362308700	1.00715	C1_04950C	orf19.48	chr1	RPM2	Mitochondrial RNase P subunit; roles in nuclear transcription, cytoplasmic and mitochondrial RNA processing, mitochondrial translation; virulence-group-correlated expression; likely essential (UAU1 method); rat catheter biofilm induced
CUST_4813_PI362308700	0.680428	C1_11280W	orf19.674	chr1		Ortholog(s) have U6 snRNA binding, pre-mRNA binding activity and role in mRNA cis splicing, via spliceosome, spliceosomal snRNP assembly
CUST_271_PI362308700	1.29444		orf19.5490
CUST_4568_PI362308700	0.768734	C1_12620W	orf19.6362	chr1	SPA2	Protein involved in cell polarity, Spitzenkorper formation; required for mouse virulence; localizes to hyphal tip; cell-cycle regulated localization in yeast-form cells; functional domains conserved with S. cerevisiae ; Hap43p-induced gene
CUST_6292_PI362308700	1.46069	C1_06740C	orf19.6236	chr1	NOP6	Putative ortholog of S. cerevisiae Nop6; role in ribosomal small subunit biogenesis; Spider biofilm induced
CUST_6048_PI362308700	1.03305	C1_08630W	orf19.4721	chr1		Ortholog(s) have RNA binding activity, role in cytoplasmic translation, mRNA processing and mitochondrion localization
CUST_8134_PI362308700	0.902303	C1_01810C	orf19.4543	chr1	UGA2	Predicted succinate semialdehyde dehydrogenase; predicted role in glutamate catabolism; transcription regulated by Mig1, Tup1, Gcn4; mutants are viable
CUST_8139_PI362308700	0.735947	CR_06970C	orf19.2368	chrR		Predicted component of U5 snRNP; Spider biofilm induced
CUST_7959_PI362308700	1.08039	C1_09690W	orf19.4833	chr1	MLS1	Malate synthase; glyoxylate cycle enzyme; no mammalian homolog; regulated upon white-opaque switch; phagocytosis, strong oxidative stress induced; stationary phase enriched; flow model biofilm repressed; rat catheter, Spider biofilm induced
CUST_5429_PI362308700	0.587413	C2_07450C	orf19.1886	chr2	RCL1	Putative U3-containing 90S preribosome processome complex subunit; Hap43-induced; essential; S. cerevisiae ortholog is essential; represses in core stress response;
CUST_3624_PI362308700	1.27624	CR_01860W	orf19.2584	chrR	OPT9	Probable pseudogene similar to fragments of OPT1 oligopeptide transporter gene; decreased expression in hyphae compared to yeast-form cells; transcriptionally induced upon phagocytosis by macrophage
CUST_3705_PI362308700	1.10966	C1_08870C	orf19.4746	chr1	JIP5	Ortholog of S. cerevisiae Jip5; predicted role in biogenesis of the large ribosomal subunit; repressed in core stress response; Hap43-induced gene
CUST_2497_PI362308700	1.38482	C1_09320C	orf19.4792	chr1		Protein with a regulator of G-protein signaling domain; Plc1-regulated; Spider biofilm induced; rat catheter biofilm repressed
CUST_2374_PI362308700	0.84951	C2_05810W	orf19.5204	chr2		Ortholog(s) have role in cellular response to methylmercury and cytoplasm, nucleus localization
CUST_5847_PI362308700	1.86786	C1_04650W	orf19.781	chr1	DUR3	High affinity spermidine transporter; expression is induced by urea; fungal-specific (no human or murine homolog); not required for virulence in a mouse intravenous model
CUST_3177_PI362308700	0.694835	C2_04650C	orf19.145	chr2	RPB4	Protein similar to S. cerevisiae Rpb4p, which is a component of RNA polymerase II; transposon mutation affects filamentous growth
CUST_11504_PI362308700	0.879616	C6_04330W	orf19.1091	chr6	NOP8	Ortholog of S. cereviiae Nop8; has a role in ribosomal large subunit biogenesis; rat catheter and Spider biofilm induced
CUST_3588_PI362308700	0.617751	C3_03710W	orf19.6948	chr3	CCC1	Manganese transporter; required for normal filamentous growth; mRNA binds She3, localized to hyphal tips; repressed by NO, alkaline pH; colony morphology-related regulation by Ssn6; regulated by Sef1, Sfu1, Hap43; Spider biofilm induced
CUST_4302_PI362308700	0.62108	C3_07100C	orf19.6790	chr3		Ortholog(s) have mRNA binding activity, role in 3'-UTR-mediated mRNA destabilization, mitochondrion organization and cytoplasmic mRNA processing body, cytoplasmic stress granule, cytosol, perinuclear region of cytoplasm localization
CUST_2405_PI362308700	0.745572	C1_03210C	orf19.3013	chr1	CDC12	Septin; essential for viability; forms ring at sites of cell division and also forms filaments in mature chlamydospore; filamentous growth induced; regulated by Nrg1, Tup1, tyrosol and cell density; rat catheter biofilm repressed
CUST_6025_PI362308700	0.655761	C7_01200C	orf19.6902	chr7	DBP7	Putative ATP-dependent DEAD-box RNA helicase; Hap43-induced; rat catheter biofilm induced
CUST_8053_PI362308700	0.618194	C1_09450C	orf19.4808	chr1	NUP188	Putative nuclear pore complex subunit; transcript regulated by Nrg1 and Mig1
CUST_2322_PI362308700	0.696257	C1_03440C	orf19.3045	chr1		Predicted aldehyde dehydrogenase domain; virulence-group-correlated expression
CUST_9541_PI362308700	1.07732	C1_04510W	orf19.6845	chr1		Putative transcription factor with bZIP DNA-binding motif; rat catheter biofilm induced
CUST_9496_PI362308700	0.807544	C1_04610W	orf19.6854	chr1	ATP1	ATP synthase alpha subunit; antigenic in human/mouse; at hyphal surface; ciclopirox, ketoconazole, flucytosine induced; Efg1, caspofungin repressed; may be essential; sumoylation target; stationary phase-enriched; Spider biofilm repressed
CUST_9158_PI362308700	1.01642	C3_03470W	orf19.345	chr3		Succinate semialdehyde dehydrogenase; for utilization of gamma-aminobutyrate (GABA) as a nitrogen source; part of 4-aminobutyrate and glutamate degradation pathways; rat catheter biofilm induced
CUST_12109_PI362308700	1.15831	C1_08310W	orf19.5110	chr1	OPY2	Predicted transmembrane protein; role in cell wall biogenesis; required for Cek1 phosphorylation; Spider biofilm induced
CUST_6926_PI362308700	0.62637	C1_05400C	orf19.425	chr1		Has domain(s) with predicted translation release factor activity and role in translational termination
CUST_1693_PI362308700	0.820599	C3_06390W	orf19.7398	chr3		Protein of unknown function' Hap43-induced gene; repressed by prostaglandins
CUST_7421_PI362308700	0.589779	C2_02540W	orf19.1578	chr2		Ortholog of S. cereviaie Rrp5, an RNA binding protein involved in synthesis of 18S and 5.8S rRNAs; Hap43-induced gene
CUST_419_PI362308700	0.844549	C1_00990C	orf19.3288	chr1	NMA111	Putative serine protease and general molecular chaperone; macrophage-induced gene; repressed in core stress response; merged with orf19.3288.1 in Assembly 21
CUST_9450_PI362308700	1.51569	C1_01620C	orf19.3352	chr1		Has domain(s) with predicted oxidoreductase activity and role in metabolic process
CUST_9171_PI362308700	3.85562	C3_03440C	orf19.341	chr3		Putative spermidine export pump; fungal-specific (no human or murine homolog)
CUST_1069_PI362308700	1.36001	C1_07790C	orf19.5049	chr1		Putative U3-containing 90S preribosome processome complex subunit; Hap43-induced gene; rat catheter and Spider biofilm induced; F-12/CO2 early biofilm induced
CUST_6280_PI362308700	0.861947	C1_05090W	orf19.4062	chr1	TRY2	Transcription factor; regulator of yeast form adherence; required for yeast cell adherence to silicone substrate; Spider biofilm induced
CUST_6008_PI362308700	1.04162	CR_01630C	orf19.2552	chrR		Protein similar to S. cerevisiae Pmr1p; amphotericin B induced; previously merged with orf19.2553; unmerged from orf19.2553 in a revision of Assembly 21
CUST_5597_PI362308700	0.635735	C1_05940W	orf19.2454	chr1	PHO87	Putative phosphate permease; transcript repressed by Rim101 at pH 8; regulated by white-opaque switch; caspofungin repressed; virulence-group-correlated expression; flow model biofilm induced
CUST_6222_PI362308700	0.953744	C1_06540C	orf19.6259	chr1		Exosome non-catalytic core component; involved in 3'-5' RNA processing and degradation in the nucleus and cytoplasm; Spider biofilm induced
CUST_7750_PI362308700	0.941143	C2_07900W	orf19.2192	chr2	GDH2	Putative NAD-specific glutamate dehydrogenase; fungal-specific; transcript regulated by Nrg1, Mig1, Tup1, and Gcn4; stationary phase enriched protein; flow model biofilm induced; Spider biofilm induced
CUST_8606_PI362308700	0.774344	C1_11700C	orf19.1149	chr1	MRF1	Putative mitochondrial respiratory protein; induced by farnesol, benomyl, nitric oxide, core stress response; oxidative stress-induced via Cap1; stationary-phase enriched protein; Spider biofilm induced
CUST_4050_PI362308700	1.3637	CR_09920W	orf19.7566	chrR		Predicted amino acid transport domain; transcript upregulated in clinical strains from HIV+ patients with oral candidiasis; alkaline upregulated by Rim101; rat catheter, Spider and flow model biofilm induced
CUST_1343_PI362308700	1.39779	C6_00960W	orf19.97	chr6	CAN1	Basic amino acid permease; complements lysine transport mutation; 10 predicted transmembrane regions, 3 predicted N-glycosylation sites; phagocytosis by macrophages induces transcript; rat catheter, Spider and flow model biofilm induced
CUST_2931_PI362308700	0.754447	C2_01270W	orf19.1996	chr2	CHA1	Similar to catabolic ser/thr dehydratases; repressed by Rim101; induced in low iron; regulated on white-opaque switch; filament induced; Tn mutation affects filamentation; flow model biofilm induced; Spider biofilm repressed
CUST_8504_PI362308700	0.716152	C1_01520C	orf19.3340	chr1	SOD2	Mitochondrial Mn-containing superoxide dismutase; protection against oxidative stress; homotetramer active; N-terminal 34 amino acids removed on mitochondrial import; H2O2-induced via Cap1p; Hap43p-, alkaline-downregulated, farnesol-induced
CUST_1420_PI362308700	1.2779	C1_05050C	orf19.58	chr1	RRP6	Putative nuclear exosome exonuclease component; Hap43p-induced gene; mutation confers hypersensitivity to 5-fluorocytosine (5-FC), 5-fluorouracil (5-FU), and tubercidin (7-deazaadenosine)
CUST_3455_PI362308700	0.883204	C1_02190W	orf19.3676	chr1	ABP14	Ortholog of S. cerevisiae actin-binding protein Abp140; Hap43-induced; F-12/CO2 early biofilm induced
CUST_6318_PI362308700	1.33312	C1_06810W	orf19.6229	chr1	CAT1	Catalase; resistance to oxidative stress, neutrophils, peroxide; role in virulence; regulated by iron, ciclopirox, fluconazole, carbon source, pH, Rim101, Ssn6, Hog1, Hap43, Sfu1, Sef1, farnesol, core stress response; Spider biofilm induced
CUST_6152_PI362308700	0.797837	C3_01000W	orf19.2504	chr3	BMS1	Putative GTPase; Hap43-induced gene; mutation confers resistance to 5-fluorocytosine (5-FC); flucytosine induced; repressed by prostaglandins; Spider biofilm induced
CUST_8022_PI362308700	1.03913	C1_09540W	orf19.4818	chr1		Protein of unknown function; Spider biofilm induced
CUST_7890_PI362308700	0.669752	C1_09870W	orf19.4853	chr1	HCM1	Protein with forkhead domain; similar to S. cerevisiae Hcm1p; Hap43p-induced gene
CUST_4327_PI362308700	0.715108	C3_07230W	orf19.6778	chr3		Aminophospholipid translocase (flippase); maintains membrane lipid asymmetry in post-Golgi secretory vesicles; contributes to clathrin-coated vesicle formation and endocytosis; flow model biofilm repressed
CUST_6368_PI362308700	0.906239	CR_09800C	orf19.7552	chrR		Putative U3-containing small subunit processome complex protein; Hap43-induced gene; repressed in core stress response; Spider biofilm induced
CUST_381_PI362308700	0.694238	CR_10640W	orf19.7648	chrR		Has domain(s) with predicted antiporter activity, drug transmembrane transporter activity, role in drug transmembrane transport and membrane localization
CUST_3620_PI362308700	1.16918	C1_09040C	orf19.4760	chr1		Putative protein-histidine N-methyltransferase; Spider biofilm induced
CUST_1501_PI362308700	0.682243	C7_03400C	orf19.1335	chr7		Ortholog of S. cerevisiae Mtr4, an ATP-dependent 3'-5' RNA helicase of the DEAD-box family; Hap43-induced gene; Spider biofilm induced
CUST_1377_PI362308700	1.01916	C6_04160C	orf19.76	chr6	SPB1	Putative AdoMet-dependent methyltransferase; Hap43-induced; repressed by prostaglandins; possibly essential gene, disruptants not obtained by UAU1 method; Spider biofilm induced
CUST_5354_PI362308700	0.739769	C1_10990C	orf19.2315	chr1	RTG3	Putative transcription factor with bZIP DNA-binding motif; mutants are sensitive to cations and antifungal drugs, and defective in filamentous growth
CUST_1534_PI362308700	1.52652	C4_03530W	orf19.1326	chr4		Ortholog of <i>Candida albicans WO-1</i> : CAWG_03455
CUST_365_PI362308700	0.657238	C1_01060W	orf19.3294	chr1	MBF1	Putative transcriptional coactivator; caspofungin repressed
CUST_10660_PI362308700	1.50646	C5_03480C	orf19.6656	chr5		Spermidine transporter; induced in strains from HIV patients with oral candidiasis; alkaline repressed; amphotericin B induced; colony morphology regulated by Ssn6; reduced oral epithelial cell damage by mutant; Spider biofilm induced
CUST_7758_PI362308700	0.592155	C7_01760C	orf19.6548	chr7	ISU1	Protein with similarity to NifU; possible role in iron-sulfur cluster biogenesis; induced in low iron; rat catheter biofilm induced; rat catheter and Spider biofilm induced
CUST_2500_PI362308700	1.68081	C1_09310C	orf19.4791	chr1		Protein of unknown function; Spider biofilm induced
CUST_1234_PI362308700	2.2208	C1_13730C	orf19.5010	chr1	DIM1	Putative 18S rRNA dimethylase; predicted role in rRNA modification and processing; Hap43-induced; likely to be essential for growth based on insertional mutagenesis strategy; F-12/CO2 early biofilm induced
CUST_284_PI362308700	0.918912	C2_09380W	orf19.563	chr2	RRP15	Putative nucleolar protein; constituent of pre-60S ribosomal particles; Hap43-induced; repressed by prostaglandins
CUST_10675_PI362308700	1.66151	C1_04010C	orf19.4476	chr1		Protein with a NADP-dependent oxidoreductase domain; transcript induced by ketoconazole; rat catheter and Spider biofilm induced
CUST_9562_PI362308700	0.702999	C1_05630C	orf19.2489	chr1		Putative karyopherin beta; repressed by nitric oxide
CUST_10120_PI362308700	1.11722	C1_13550C	orf19.4987	chr1	NUP49	Nuclear pore protein
CUST_9855_PI362308700	0.62526	C4_02330C	orf19.2770	chr4		Ortholog of <i>C. dubliniensis CD36</i> : Cd36_42220, <i>C. parapsilosis CDC317</i> : CPAR2_500340, <i>Debaryomyces hansenii CBS767</i> : DEHA2G17754g and <i>Pichia stipitis Pignal</i> : PICST_31424
CUST_9498_PI362308700	0.803405	C1_04600C	orf19.6853	chr1		Protein of unknown function; Spider biofilm repressed
CUST_1115_PI362308700	0.623263	C2_00070C	orf19.1915	chr2	MPP1	Putative SSU processome and 90S preribosome component; repressed in core stress response; repressed by prostaglandins
CUST_9876_PI362308700	0.950751	C1_13140C	orf19.4941	chr1	TYE7	bHLH transcription factor; control of glycolysis; required for biofilm formation; hyphally regulated by Cph1, Cyr1; flucytosine, Hog1 induced; amphotericin B, caspofungin repressed; induced in flow model biofilm and planktonic cultures
CUST_8192_PI362308700	0.749517	C1_01910W	orf19.4532	chr1		Protein of unknown function; present in exponential and stationary growth phase yeast cultures
CUST_5164_PI362308700	0.637385	C2_08590W	orf19.3618	chr2	YWP1	Secreted yeast wall protein; possible role in dispersal in host; mutation increases adhesion and biofilm formation; propeptide; growth phase, phosphate, Ssk1/Ssn6/Efg1/Efh1/Hap43 regulated; mRNA binds She3; flow and Spider biofilm repressed
CUST_9627_PI362308700	0.812215	C3_06760W	orf19.6828	chr3		Ortholog(s) have role in rRNA processing and nucleolus, preribosome, large subunit precursor localization
CUST_1493_PI362308700	0.614578	C7_03360W	orf19.1339	chr7	CPY1	Carboxypeptidase Y; transcript regulated at yeast-hypha transition or macrophage response; induced human neutrophils; regulated by Gcn2 and Gcn4; putative N-glycosylation
CUST_4744_PI362308700	0.957223	C1_00900W	orf19.6014	chr1	RRS1	Putative ribosome biogenesis and nuclear export protein; Hap43p-induced gene; mutation confers hypersensitivity to 5-fluorocytosine (5-FC), 5-fluorouracil (5-FU), and tubercidin (7-deazaadenosine)
CUST_9427_PI362308700	0.703462	C1_01700W	orf19.3359	chr1	ARP8	Putative chromatin-remodeling enzyme complex protein; mutation confers hypersensitivity to toxic ergosterol analog, and to amphotericin B; rat catheter biofilm induced
CUST_2354_PI362308700	0.615078	C1_13260W	orf19.4952.1	chr1		Ortholog(s) have FK506 binding, Hsp70 protein binding, chaperone binding, peptidyl-prolyl cis-trans isomerase activity, role in protein complex assembly and cytoplasm, nucleus localization
CUST_6221_PI362308700	0.789525	C1_06540C	orf19.6259	chr1		Exosome non-catalytic core component; involved in 3'-5' RNA processing and degradation in the nucleus and cytoplasm; Spider biofilm induced
CUST_11870_PI362308700	0.836099	C1_10660W	orf19.1837	chr1	TBP1	Transcription initiation factor; binds TATA box sequence, binding does not require TFIIA; caspofungin repressed; functional homolog of S. cerevisiae and human TATA-binding proteins; Spider biofilm induced
CUST_7282_PI362308700	0.737263	CR_06480C	orf19.718	chrR	RRN11	Putative RNA polymerase I subunit; rat catheter biofilm induced; Spider biofilm induced
CUST_2920_PI362308700	1.2682	C2_04740C	orf19.193	chr2		Ortholog of <i>C. dubliniensis CD36</i> : Cd36_19310, <i>C. parapsilosis CDC317</i> : CPAR2_209710, <i>Candida tenuis NRRL Y-1498</i> : CANTEDRAFT_113479 and <i>Debaryomyces hansenii CBS767</i> : DEHA2C15114g
CUST_81_PI362308700	1.10317	C1_00470C	orf19.6061	chr1		Ortholog(s) have role in N-acylethanolamine metabolic process, N-acylphosphatidylethanolamine metabolic process and integral to mitochondrial inner membrane localization
CUST_4262_PI362308700	0.893799	C1_10000C	orf19.4866	chr1	CPP1	VH1 family MAPK phosphatase; regulates Cst20-Hst7-Cek1-Cph1 filamentation pathway; represses yeast-hyphal switch; required for virulence in mice; yeast-enriched; induced by alpha pheromone in SpiderM medium; Spider biofilm induced
CUST_885_PI362308700	1.3671	C3_01300C	orf19.1721	chr3	NCE13	Carbonic anhydrase; converts of CO2 to bicarbonate; essential for virulence in host niches with limited CO2, normal white-opaque switch; Mnl1-induced in weak acid stress; Hap43-induced gene; F-12/CO2, rat catheter, Spider biofilm induced
CUST_7914_PI362308700	0.624879	C1_09840C	orf19.4849	chr1		Protein required for localizing proteasomes to the nucleus; involved in ubiquitin-mediated protein degradation; possibly an essential gene, disruptants not obtained by UAU1 method; Spider biofilm induced
CUST_1211_PI362308700	0.858821	C1_13830C	orf19.5021	chr1	PDX1	Pyruvate dehydrogenase complex protein X; essential component of the mitochondrial pyruvate dehydrogenase complex; role in the respiratory pathway; protein present in exponential and stationary growth phase yeast; Spider biofilm repressed
CUST_10495_PI362308700	0.692366	CR_02430C	orf19.3722	chrR		Predicted protein of rapamycin resistance; Spider biofilm induced
CUST_123_PI362308700	0.911378	C1_02420C	orf19.2929	chr1	GSC1	Essential beta-1,3-glucan synthase subunit; gsc1 allele determines resistance/sensitivity to echinocandins; 16 predicted membrane-spanning regions; mRNA abundance declines after yeast-to-hypha transition; Spider biofilm induced
CUST_4850_PI362308700	0.832295	C1_11430W	orf19.660	chr1		Protein of unknown function; mRNA binds She3
CUST_2968_PI362308700	1.54045	C2_04810W	orf19.183	chr2	HIS3	Imidazoleglycerol-phosphate dehydratase, enzyme of histidine biosynthesis; functionally complements S. cerevisiae his3-1 mutation; hyphal-induced expression; regulated by Gcn2p and Gcn4p; fungal-specific (no human or murine homolog)
CUST_11667_PI362308700	0.757842	CR_06120W	orf19.3867	chrR	RPL7	Ribosomal protein L7; repressed upon phagocytosis by murine macrophages; Hap43-induced; rat catheter and Spider biofilm induced
CUST_7402_PI362308700	1.56236	C1_12570C	orf19.3759	chr1		Putative elongator complex subunit; for modification of wobble nucleosides in tRNA; Spider biofilm induced
CUST_1592_PI362308700	0.723696	C1_07110W	orf19.6193	chr1	TAF145	Protein similar to S. cerevisiae Taf145p, a component of RNA polymerase II transcription factor TFIID; flucytosine repressed; likely to be essential for growth, based on an insertional mutagenesis strategy
CUST_127_PI362308700	0.902676	C1_02400C	orf19.2927	chr1	MNN11	Ortholog(s) have alpha-1,2-galactosyltransferase activity, alpha-1,6-mannosyltransferase activity
CUST_2897_PI362308700	0.63371	C2_03700W	orf19.850	chr2		Ortholog(s) have protein-N-terminal asparagine amidohydrolase activity, protein-N-terminal glutamine amidohydrolase activity and role in cellular protein modification process, protein catabolic process
CUST_8503_PI362308700	0.634843	C1_01520C	orf19.3340	chr1	SOD2	Mitochondrial Mn-containing superoxide dismutase; protection against oxidative stress; homotetramer active; N-terminal 34 amino acids removed on mitochondrial import; H2O2-induced via Cap1p; Hap43p-, alkaline-downregulated, farnesol-induced
CUST_8672_PI362308700	0.908986	C1_01110C	orf19.3300	chr1	ZPR1	Protein with putative zinc finger; regulated by Gcn4p; repressed in response to amino acid starvation (3-aminotriazole treatment); upregulation correlates with clinical development of fluconazole resistance
CUST_4805_PI362308700	0.729027	C1_11230W	orf19.679	chr1	FGR39	Protein lacking an ortholog in S. cerevisiae; transposon mutation affects filamentous growth
CUST_5984_PI362308700	0.954928	C1_08780W	orf19.4736	chr1		Ortholog(s) have alkaline phosphatase activity and role in cellular response to cadmium ion, detoxification of cadmium ion, nicotinamide nucleotide metabolic process, protein dephosphorylation
CUST_1344_PI362308700	1.84355	C6_00960W	orf19.97	chr6	CAN1	Basic amino acid permease; complements lysine transport mutation; 10 predicted transmembrane regions, 3 predicted N-glycosylation sites; phagocytosis by macrophages induces transcript; rat catheter, Spider and flow model biofilm induced
CUST_10702_PI362308700	1.04828	CR_05660W	orf19.6648	chrR	SDA1	Predicted nuclear protein involved in actin cytoskeleton organization, passage through Start, 60S ribosome biogenesis; rat catheter biofilm induced; Hap43-induced
CUST_10087_PI362308700	0.984285	C1_03830C	orf19.1026	chr1		Ortholog(s) have role in exonucleolytic trimming to generate mature 3'-end of 5.8S rRNA from tricistronic rRNA transcript (SSU-rRNA, 5.8S rRNA and LSU-rRNA), <a href="#GOsection">more</a>
CUST_2357_PI362308700	1.19615	C1_03350C	orf19.3034	chr1	RLI1	Member of RNase L inhibitor (RLI) subfamily of ABC family; predicted not to be a transporter; regulated by Sef1p, Sfu1p, and Hap43p
CUST_11082_PI362308700	1.01224	C2_04120C	orf19.809	chr2		Ortholog(s) have role in maturation of LSU-rRNA from tricistronic rRNA transcript (SSU-rRNA, 5.8S rRNA, LSU-rRNA) and nucleolus, preribosome localization
CUST_3824_PI362308700	0.677704	C2_00410C	orf19.2090	chr2		Ortholog of S. cerevisiae Ecm16, an essential DEAH-box ATP-dependent RNA helicase specific to the U3 snoRNP required for 18S rRNA synthesis; Hap43-induced; Spider biofilm induced
CUST_3170_PI362308700	1.01319	C1_08000W	orf19.5071	chr1	NRP1	Ortholog(s) have cytoplasmic stress granule, nucleolus localization
CUST_1788_PI362308700	1.49177	C1_04390C	orf19.5198	chr1	NOP4	Putative nucleolar protein; Hap43-induced; mutation confers hypersensitivity to 5-fluorocytosine (5-FC), 5-fluorouracil (5-FU), and tubercidin (7-deazaadenosine); represses in core stress response
CUST_2425_PI362308700	2.70387	C3_05580C	orf19.6993	chr3	GAP2	General amino acid permease; ketoconazole, flucytosine repressed; Ssy1-dependent histidine induction; regulated by Nrg1, Tup1; colony morphology-related gene regulation by Ssn6; Spider and flow model biofilm induced
CUST_10075_PI362308700	1.2538	C1_03800W	orf19.1029	chr1	RPP1	Putative ortholog of S. cerevisiae Rpp1; subunit of both RNase MRP and nuclear RNase P; rat catheter and Spider biofilm induced
CUST_968_PI362308700	0.762121	CR_09660W	orf19.6597	chrR		Ortholog(s) have cytoplasm localization
CUST_4419_PI362308700	0.612162	CR_03270W	orf19.2397	chrR		Predicted membrane transporter, member of the anion:cation symporter (ACS) family, major facilitator superfamily (MFS); amphotericin B, caspofungin repressed; Hap43p-repressed
CUST_6621_PI362308700	0.628155	C1_12240C	orf19.5239	chr1		Predicted alanine-tRNA ligase; oxidative stress-induced via Cap1
CUST_7749_PI362308700	0.795527	C2_07900W	orf19.2192	chr2	GDH2	Putative NAD-specific glutamate dehydrogenase; fungal-specific; transcript regulated by Nrg1, Mig1, Tup1, and Gcn4; stationary phase enriched protein; flow model biofilm induced; Spider biofilm induced
CUST_423_PI362308700	0.782007	CR_00680W	orf19.3287	chrR	BUD22	Protein with a predicted role in 18S rRNA maturation and small ribosomal subunit biogenesis; repressed in core stress response; repressed by prostaglandins
CUST_5118_PI362308700	1.14305	C2_02970C	orf19.5806	chr2	ALD5	NAD-aldehyde dehydrogenase; decreased expression in fluconazole-resistant isolate, or in hyphae; biofilm induced; fluconazole-downregulated; protein abundance is affected by URA3 expression in the CAI-4 strain; stationary phase enriched
CUST_4932_PI362308700	0.647013	C3_05710W	orf19.7350	chr3	RCT1	Fluconazole-induced protein; Ras1, Cyr1 repressed and Efg1 induced; regulated by Nrg1, Tup1, Tbf1, Ssn6; induced in oralpharyngeal candidasis; rat catheter biofilm repressed
CUST_11845_PI362308700	1.37818	CR_06860C	orf19.1847	chrR	ARO1	Aromatic decarboxylase; Ehrlich fusel oil pathway of aromatic alcohol biosynthesis; alkaline repressed; protein abundance affected by URA3 expression in CAI-4 strain; Spider biofilm induced
CUST_10315_PI362308700	1.86608	C6_03790C	orf19.5753	chr6	HGT1	Glycerol permease involved in glycerol uptake; member of the major facilitator superfamily; induced by osmotic stress, at low glucose in rich media, during cell wall regeneration; 12 membrane spans; Hap43p-induced gene
CUST_5141_PI362308700	0.857692	C2_01450C	orf19.1449	chr2		Protein of unknown function; induced in azole-resistant strain that overexpresses MDR1; protein present in exponential and stationary growth phase yeast cultures; Spider biofilm induced
CUST_2694_PI362308700	0.685495	C1_00180W	orf19.6085	chr1	RPL16A	Ribosomal protein; transposon mutation affects filamentous growth; repressed upon phagocytosis by murine macrophages; Hap43-induced; Spider biofilm repressed
CUST_11241_PI362308700	1.86994	C1_02110C	orf19.3668	chr1	HGT2	Putative MFS glucose transporter; 20 member C. albicans glucose transporter family; 12 probable membrane-spanning segments; expressed in rich medium with 2% glucose; rat catheter and Spider biofilm induced
CUST_817_PI362308700	0.645527	C6_03210C	orf19.5608	chr6		RNA polymerase III subunit; Spider biofilm induced
CUST_8578_PI362308700	0.865802	C7_03700C	orf19.5507	chr7	ENP1	Protein required for pre-rRNA processing and 40S ribosomal subunit synthesis; associated with U3 and U14 snoRNAs; transposon mutation affects filamentous growth; repressed by prostaglandins; Spider biofilm induced
CUST_11943_PI362308700	0.744966	C1_03150C	orf19.3007.2	chr1		Ortholog of <i>C. dubliniensis CD36</i> : Cd36_02950, <i>C. parapsilosis CDC317</i> : CPAR2_108520, <i>Candida tenuis NRRL Y-1498</i> : CANTEDRAFT_100285 and <i>Debaryomyces hansenii CBS767</i> : DEHA2G15774g
CUST_350_PI362308700	0.86043	CR_10650W	orf19.7650	chrR	LTV1	Putative GSE complex component; repressed by prostaglandins
CUST_557_PI362308700	0.668446	C2_01240C	orf19.2000	chr2		Ortholog(s) have DNA helicase activity, role in DNA replication initiation, donor selection, interstrand cross-link repair, mitotic sister chromatid cohesion, negative regulation of DNA recombination and cytosol, nucleus localization
CUST_3233_PI362308700	0.696492	C1_14290C	orf19.7239	chr1	MDG1	Ortholog(s) have role in pheromone-dependent signal transduction involved in conjugation with cellular fusion and cytoplasm, membrane raft, nucleus, plasma membrane localization
CUST_3535_PI362308700	0.732458	C1_01440C	orf19.3330.3	chr1	POX18	Similar to Pox18, a peroxisomal protein; induced during chlamydospore formation in C. albicans and C. dubliniensis; A21 sequence updated based on new sequence and analysis, the allelic orf19.10841 was reinstated; Spider biofilm induced
CUST_4360_PI362308700	0.843959	C3_07300W	orf19.6766	chr3	NOP13	Ortholog of S. cerevisiae Nop13; a nucleolar protein found in preribosomal complexes; Hap43-induced gene; rat catheter biofilm induced
CUST_2385_PI362308700	0.657823	C1_03300C	orf19.3026	chr1	MAS1	Putative mitochondrial processing protease; Hap43-repressed; transcript regulated by Nrg1; oxidative stress-induced via Cap1
CUST_5349_PI362308700	1.34066	C1_10970W	orf19.2319	chr1		Putative nucleolar protein with a predicted role in pre-rRNA processing; Hap43-induced gene; repressed in core stress response
CUST_11452_PI362308700	0.743613	CR_10550W	orf19.7635	chrR	DRS1	Putative nucleolar DEAD-box protein; Hap43-induced; mutation confers hypersensitivity to 5-fluorouracil (5-FU), tubercidin (7-deazaadenosine); Tbf1-induced; repressed in core stress response
CUST_11451_PI362308700	0.741065	CR_10550W	orf19.7635	chrR	DRS1	Putative nucleolar DEAD-box protein; Hap43-induced; mutation confers hypersensitivity to 5-fluorouracil (5-FU), tubercidin (7-deazaadenosine); Tbf1-induced; repressed in core stress response
CUST_4646_PI362308700	0.696576	C1_12810W	orf19.6341	chr1		Ortholog(s) have 5-amino-6-(5-phosphoribosylamino)uracil reductase activity, role in riboflavin biosynthetic process and cytosol, nucleus localization
CUST_9005_PI362308700	0.985835	C1_04230W	orf19.1058	chr1		Ortholog(s) have ubiquitin binding activity, role in ubiquitin-dependent protein catabolic process and proteasome regulatory particle, lid subcomplex, proteasome storage granule localization
CUST_3159_PI362308700	0.596123	C1_08050W	orf19.5077	chr1		Protein of unknown function; Hap43-repressed gene; repressed by nitric oxide
CUST_12107_PI362308700	1.19887	C1_08320W	orf19.5112	chr1	TKL1	Putative transketolase; localizes to surface of yeast cells, not hyphae; soluble protein in hyphae; transcript regulated by Nrg1, Mig1, and Tup1; antigenic in human or murine infection; possibly essential (by UAU1 method)
CUST_4718_PI362308700	0.618227	C5_01480W	orf19.4143	chr5	FYV5	Protein with a predicted role maturation of 18S rRNA; rat catheter biofilm induced
CUST_3356_PI362308700	0.586646	C1_02350W	orf19.3691	chr1	TIM21	Component of the Translocase of the Inner Mitochondrial membrane (TIM23 complex); for protein import into mitochondria; Hap43, ketoconazole-repressed; Spider biofilm repressed
CUST_4976_PI362308700	0.850723	C7_02920W	orf19.5169	chr7		Ortholog(s) have cytosol, nucleus localization
CUST_1874_PI362308700	1.2168	C7_00490C	orf19.7069	chr7		Putative AdoMet-dependent proline methyltransferase; Hap43-induced; required for normal flow model biofilm growth; Spider biofilm repressed
CUST_984_PI362308700	0.664051	CR_09730C	orf19.6589	chrR	SSF1	Protein involved in ribosome biogenesis; ortholog of S. cerevisiae Ssf1; Hap43-induced; rat catheter and Spider biofilm induced
CUST_219_PI362308700	0.631595	C1_00820W	orf19.6024	chr1		Ortholog of <i>C. dubliniensis CD36</i> : Cd36_00770, <i>Candida tenuis NRRL Y-1498</i> : CANTEDRAFT_112621, <i>Debaryomyces hansenii CBS767</i> : DEHA2D09812g and <i>Pichia stipitis Pignal</i> : PICST_61958
CUST_85_PI362308700	0.597323	C1_02500W	orf19.2939	chr1		Ortholog(s) have mitochondrion localization
CUST_12150_PI362308700	1.39109	C2_05750W	orf19.6886	chr2		Ortholog(s) have rRNA binding activity, role in maturation of LSU-rRNA from tricistronic rRNA transcript (SSU-rRNA, 5.8S rRNA, LSU-rRNA), ribosomal large subunit export from nucleus and nucleolus localization
CUST_5401_PI362308700	0.762187	C7_03880C	orf19.7194	chr7		Protein required for virulence in reconstituted human epithelium (RHE) model of ex vivo infection; decreased transcription is observed upon fluphenazine treatment; induced upon adherence to polystyrene
CUST_65_PI362308700	0.874126	C1_00400W	orf19.6068	chr1	SVF1	Putative survival factor; stationary phase enriched protein; fluconazole-induced; regulated by Gcn4p; repressed in response to amino acid starvation (3-AT treatment); fungal-specific (no human or murine homolog)
CUST_6986_PI362308700	1.50239	C1_05500W	orf19.414	chr1	RSM22	Predicted mitochondrial small ribosomal subunit; rat catheter and Spider biofilm induced
CUST_6186_PI362308700	0.671684	C1_06420C	orf19.6268	chr1		Putative cohesin complex subunit; expression downregulated in an ssr1 null mutant
CUST_6625_PI362308700	0.722535	C1_12250C	orf19.5238	chr1		Ortholog(s) have cytosol, nucleus localization
CUST_4931_PI362308700	0.806631	C3_05710W	orf19.7350	chr3	RCT1	Fluconazole-induced protein; Ras1, Cyr1 repressed and Efg1 induced; regulated by Nrg1, Tup1, Tbf1, Ssn6; induced in oralpharyngeal candidasis; rat catheter biofilm repressed
CUST_1950_PI362308700	0.673598	C2_10230W	orf19.1757	chr2		Putative C2H2 transcription factor; expression upregulated in clinical isolates from HIV+ patients with oral candidiasis; Spider biofilm induced
CUST_11877_PI362308700	0.783051	C1_10620W	orf19.1833	chr1		Ortholog(s) have pseudouridine synthase activity
CUST_2240_PI362308700	0.777081	CR_02710W	orf19.2830	chrR	RRP9	Ribosomal protein; mutation confers resistance to 5-fluorocytosine (5-FC), 5-fluorouracil (5-FU), and tubercidin (7-deazaadenosine); physically interacts with TAP-tagged Nop1; Hap43-induced; Spider biofilm induced
CUST_3390_PI362308700	0.935896	C1_02320C	orf19.3689	chr1		Putative protein similar to 6-phosphofructo-2-kinase/fructose-2,6-bisphosphatase; expression downregulated in an ssr1 null mutant
CUST_1591_PI362308700	0.692714	C1_07110W	orf19.6193	chr1	TAF145	Protein similar to S. cerevisiae Taf145p, a component of RNA polymerase II transcription factor TFIID; flucytosine repressed; likely to be essential for growth, based on an insertional mutagenesis strategy
CUST_9544_PI362308700	1.57903	C1_04500W	orf19.6844	chr1	ICL1	Isocitrate lyase; glyoxylate cycle enzyme; required for virulence in mice; induced upon phagocytosis by macrophage; farnesol regulated; Pex5-dependent peroxisomal localization; stationary phase enriched; rat catheter, Spider biofilm induced
CUST_5402_PI362308700	0.643894	C7_03880C	orf19.7194	chr7		Protein required for virulence in reconstituted human epithelium (RHE) model of ex vivo infection; decreased transcription is observed upon fluphenazine treatment; induced upon adherence to polystyrene
CUST_9552_PI362308700	1.04203	C4_01220C	orf19.4668	chr4		Protein with a glycoside hydrolase domain; mutants are viable
CUST_2687_PI362308700	1.41743	C1_02720W	orf19.2961	chr1		Putative transcription factor with zinc finger DNA-binding motif
CUST_10155_PI362308700	0.867269	C1_07500C	orf19.2795	chr1	LHP1	Ortholog(s) have tRNA binding activity, role in regulation of ascospore formation, tRNA 3'-trailer cleavage, endonucleolytic and nucleolus, nucleoplasm localization
CUST_64_PI362308700	0.920651	C1_02530C	orf19.2942	chr1	DIP5	Dicarboxylic amino acid permease; mutation confers hypersensitivity to toxic ergosterol analog; induced upon phagocytosis by macrophage; Gcn4-regulated; upregulated by Rim101 at pH 8; rat catheter and Spider biofilm induced
CUST_996_PI362308700	0.845872	C7_01460C	orf19.6583	chr7		Protein of unknown function; induced by alpha pheromone in SpiderM medium
CUST_6069_PI362308700	1.73122	C4_06120W	orf19.4716	chr4	GDH3	NADP-glutamate dehydrogenase; Nrg1, Plc1 regulated; hypha, hypoxia, Efg1-repressed; Rim101-induced at pH 8; GlcNAc, ciclopirox, ketoconazole induced; exp and stationary phase protein; Spider biofilm repressed; rat catheter biofilm induced
CUST_7223_PI362308700	0.654362	CR_06450W	orf19.721	chrR		Ortholog(s) have polynucleotide 5'-hydroxyl-kinase activity
CUST_8663_PI362308700	0.948936	C1_01160C	orf19.3304	chr1		Exosome non-catalytic core component; involved in 3'-5' RNA processing and degradation in the nucleus and cytoplasm; Spider biofilm induced
CUST_10136_PI362308700	0.966721	C1_13470W	orf19.4979	chr1	KNS1	Protein kinase involved in negative regulation of PolIII transcription; effector kinase of the TOR signaling pathway, phosphorylates Rpc53p to regulate ribosome and tRNA biosynthesis; Spider and flow model biofilm induced
CUST_1972_PI362308700	0.883595	C7_00690W	orf19.7050	chr7	NOP15	Nucleolar ribosome biogenesis factor; hyphal-induced expression; Hap43-induced; rat catheter biofilm induced
CUST_10059_PI362308700	1.32651	C1_03790C	orf19.1030	chr1		Putative peptidyl-prolyl cis-trans isomerase
CUST_5106_PI362308700	0.876277	CR_09180W	orf19.7314	chrR	CDG1	Putative cysteine dioxygenases; role in conversion of cysteine to sulfite; transcript regulated upon white-opaque switch; rat catheter, Spider and flow model biofilm induced
CUST_7029_PI362308700	0.636316	C2_06700W	orf19.3152	chr2	AMO2	Protein similar to A. niger predicted peroxisomal copper amino oxidase; mutation confers hypersensitivity to toxic ergosterol analog; F-12/CO2 early biofilm induced
CUST_1315_PI362308700	1.06796	C3_02310W	orf19.1614	chr3	MEP1	Ammonium permease; Mep1 more efficient permease than Mep2, Mep2 has additional regulatory role; 11 predicted transmembrane regions; low mRNA abundance; hyphal downregulated; flow model biofilm induced
CUST_7259_PI362308700	1.11008	C6_02230W	orf19.3463	chr6		Putative GTPase; role in 60S ribosomal subunit biogenesis; Spider biofilm induced
CUST_2212_PI362308700	1.06483	CR_02880W	orf19.2846	chrR		Protein of unknown function; Hap43-repressed; induced in core caspofungin response; regulated by yeast-hypha switch; Spider biofilm repressed
CUST_12008_PI362308700	0.807435	C7_03540C	orf19.6686	chr7	ENP2	Putative nucleolar protein; essential; heterozygous mutation confers resistance to 5-fluorocytosine (5-FC), 5-fluorouracil (5-FU), and tubercidin (7-deazaadenosine); Hap43-induced; Spider biofilm induced
CUST_8767_PI362308700	0.776286	C2_06890C	orf19.2244	chr2		Similar to oxidoreductases and to S. cerevisiae Yjr096wp; Sfu1 repressed; induced by benomyl treatment, Ssr1; Hap43-repressed; flow model biofilm repressed
CUST_6524_PI362308700	0.616777	C1_05380C	orf19.427	chr1		Ortholog(s) have telomeric DNA binding activity and role in chromatin silencing at silent mating-type cassette, chromatin silencing at telomere, single-species biofilm formation on inanimate substrate, telomere capping
CUST_3352_PI362308700	0.741237	C1_02370C	orf19.3694	chr1		Ortholog of <i>C. dubliniensis CD36</i> : Cd36_02210, <i>C. parapsilosis CDC317</i> : CPAR2_106350, <i>Candida tenuis NRRL Y-1498</i> : CANTEDRAFT_116785 and <i>Debaryomyces hansenii CBS767</i> : DEHA2C01980g
CUST_1646_PI362308700	0.606392	C3_00880W	orf19.6165	chr3	KGD1	Putative 2-oxoglutarate dehydrogenase; regulated by Efg1 under yeast but not hyphal growth conditions; transcript induced in an RHE model of oral candidiasis; stationary phase enriched protein; Hap43-repressed; rat catheter biofilm induced
CUST_82_PI362308700	1.1521	C1_00470C	orf19.6061	chr1		Ortholog(s) have role in N-acylethanolamine metabolic process, N-acylphosphatidylethanolamine metabolic process and integral to mitochondrial inner membrane localization
CUST_7050_PI362308700	0.904612	C1_08560W	orf19.401	chr1	TCP1	Chaperonin-containing T-complex subunit, induced by alpha pheromone in SpiderM medium; stationary phase enriched protein
CUST_7701_PI362308700	0.898644	C7_01680C	orf19.6556	chr7		Protein of unknown function; rat catheter, flow model and Spider biofilm induced
CUST_12108_PI362308700	1.08225	C1_08320W	orf19.5112	chr1	TKL1	Putative transketolase; localizes to surface of yeast cells, not hyphae; soluble protein in hyphae; transcript regulated by Nrg1, Mig1, and Tup1; antigenic in human or murine infection; possibly essential (by UAU1 method)
CUST_11154_PI362308700	1.4586	C2_09880C	orf19.1363	chr2		Putative protein of unknown function; Plc1-regulated; transcript induced by Mnl1 under weak acid stress; flow model, rat catheter, Spider biofilm induced
CUST_10659_PI362308700	1.48231	C5_03480C	orf19.6656	chr5		Spermidine transporter; induced in strains from HIV patients with oral candidiasis; alkaline repressed; amphotericin B induced; colony morphology regulated by Ssn6; reduced oral epithelial cell damage by mutant; Spider biofilm induced
CUST_6633_PI362308700	1.06316	C1_12280C	orf19.5235	chr1		Putative mitochondrial ribosomal protein of the large subunit; Hap43-induced; mutants are viable; protein level decreases in stationary phase
CUST_10112_PI362308700	0.727959	C1_13570W	orf19.4991	chr1	MPT5	Putative RNA-binding protein; Hap43p-repressed gene; protein induced during the mating process
CUST_8329_PI362308700	1.19695	C4_05400C	orf19.1797	chr4		D-arabinose 5-phosphate isomerase; has GutQ domain which is associated with phosphosugar binding; other biofilm induced; rat catheter and Spider biofilm induced; F-12/CO2 early biofilm induced
CUST_10018_PI362308700	1.04486	C4_02720C	orf19.2726	chr4		Putative plasma membrane protein; Plc1-regulated; Spider biofilm induced
CUST_3619_PI362308700	1.13744	C1_09040C	orf19.4760	chr1		Putative protein-histidine N-methyltransferase; Spider biofilm induced
CUST_3456_PI362308700	1.16576	C1_02190W	orf19.3676	chr1	ABP14	Ortholog of S. cerevisiae actin-binding protein Abp140; Hap43-induced; F-12/CO2 early biofilm induced
CUST_25_PI362308700	0.737055	C1_02650W	orf19.2954	chr1		Protein of unknown function; Hap43-repressed gene; repressed by nitric oxide
CUST_5914_PI362308700	1.56735	C1_04870W	orf19.756	chr1	SAP7	Pepstatin A-insensitive secreted aspartyl protease; self-processing; expressed in human oral infection; Ssn6p-regulated; role in murine intravenous infection; induced during, but not required for, murine vaginal infection; N-glycosylated
CUST_9550_PI362308700	0.64348	C4_01200C	orf19.4669	chr4	AAT22	Aspartate aminotransferase; nitrogen metabolism; similar but not orthologous to S. cerevisiae Aat2; clade-associated gene expression; protein levels decrease in stationary phase yeast; mutant is viable; flow model biofilm repressed
CUST_186_PI362308700	0.665302	C1_00710C	orf19.6034	chr1	TUB2	Beta-tubulin; functional homolog of ScTub2; overproduction makes S. cerevisiae inviable; has two introns; GlcNAc, hypha fluconazole-induced; slow growth, ectopic expression increases white-to opaque switch; rat catheter biofilm repressed
CUST_2353_PI362308700	0.610488	C1_13260W	orf19.4952.1	chr1		Ortholog(s) have FK506 binding, Hsp70 protein binding, chaperone binding, peptidyl-prolyl cis-trans isomerase activity, role in protein complex assembly and cytoplasm, nucleus localization
CUST_9157_PI362308700	1.08516	C3_03470W	orf19.345	chr3		Succinate semialdehyde dehydrogenase; for utilization of gamma-aminobutyrate (GABA) as a nitrogen source; part of 4-aminobutyrate and glutamate degradation pathways; rat catheter biofilm induced
CUST_4631_PI362308700	0.911502	C1_12750C	orf19.6347	chr1		Pre-mRNA splicing factor; important for catalytic step II of pre-mRNA splicing; possible role in cell cycle progression; Spider biofilm induced
CUST_8253_PI362308700	0.768186	C1_10790W	orf19.2340	chr1	CDC48	Putative microsomal ATPase; plasma membrane-localized; regulated by Gcn2 and Gcn4; induced by amino acid starvation (3-AT); macrophage/pseudohyphal-repressed; protein levels decrease in stationary phase yeast; Spider biofilm repressed
CUST_44_PI362308700	0.897669	C1_00340W	orf19.6074	chr1	HBR1	Essential protein involved in regulation of MTL gene expression; hemoglobin-regulated inhibitor of white-opaque switching, may affect survival in host; activator of MTLalpha1 and MTLalpha2; transcript activated by hemoglobin
CUST_7643_PI362308700	1.51301	C2_00280C	orf19.2105	chr2		Putative pre-mRNA-splicing factor; possibly an essential gene, disruptants not obtained by UAU1 method
CUST_1231_PI362308700	0.897631	C1_13740W	orf19.5011	chr1	KAR9	Ortholog of S. cerevisiae Kar9; role in mitotic spindle positioning; nonessential; localizes to bud tip, bud neck, hyphal tip; wild-type localization requires actin and microtubule cytoskeleton; induced by alpha factor
CUST_8958_PI362308700	0.636939	C1_04300C	orf19.1065	chr1	SSA2	HSP70 family chaperone; cell wall fractions; antigenic; beta-defensin peptides impport; ATPase domain binds histatin 5; at hyphal surface, not yeast; farnesol-repressed in biofilm; flow model, Spider biofilm repressed; caspofungin repressed
CUST_3355_PI362308700	0.640371	C1_02350W	orf19.3691	chr1	TIM21	Component of the Translocase of the Inner Mitochondrial membrane (TIM23 complex); for protein import into mitochondria; Hap43, ketoconazole-repressed; Spider biofilm repressed
CUST_8021_PI362308700	1.05476	C1_09540W	orf19.4818	chr1		Protein of unknown function; Spider biofilm induced
CUST_24_PI362308700	0.672168	C1_02660C	orf19.2956	chr1	MGM11	Putative mitochondrial genome maintenance protein; fungal-specific (no human or murine homolog); mutation confers hypersensitivity to tubercidin (7-deazaadenosine)
CUST_10140_PI362308700	1.51457	C1_04440W	orf19.6833.2	chr1		Ortholog of <i>Candida albicans WO-1</i> : CAWG_00951
CUST_2646_PI362308700	0.850631	C1_02880C	orf19.2977	chr1	MIA4	Predicted component of the mitochondrial intermembrane space import machinery; Hap43p-repressed gene
CUST_5839_PI362308700	0.898928	C4_03940C	orf19.789	chr4	PYC2	Putative pyruvate carboxylase; binds biotin cofactor; repressed by Ssk1 response regulator, by benomyl treatment, or in an azole-resistant strain overexpressing MDR1; stationary phase enriched protein; flow model biofilm repressed
CUST_10577_PI362308700	0.822138	C2_02060C	orf19.1523	chr2	FMO1	Putative oxidoreductase; mutation confers hypersensitivity to toxic ergosterol analog, and to amphotericin B
CUST_1738_PI362308700	0.916956	C3_06030W	orf19.7384	chr3	NOG1	Putative GTPase; mutation confers hypersensitivity to 5-fluorocytosine (5-FC), 5-fluorouracil (5-FU), and tubercidin (7-deazaadenosine); repressed by prostaglandins; Hap43-induced
CUST_3829_PI362308700	0.713951	C2_06520C	orf19.28	chr2		Putative thiamine transmembrane transporter; Spider biofilm induced
CUST_7368_PI362308700	0.758845	C2_02630W	orf19.1589	chr2		Putative transcription factor component of the core factor (CF) rDNA transcription factor complex; Spider biofilm induced
CUST_2932_PI362308700	0.780073	C2_01270W	orf19.1996	chr2	CHA1	Similar to catabolic ser/thr dehydratases; repressed by Rim101; induced in low iron; regulated on white-opaque switch; filament induced; Tn mutation affects filamentation; flow model biofilm induced; Spider biofilm repressed
CUST_6708_PI362308700	1.39591	C1_12410C	orf19.5224	chr1	PKH2	Putative serine/threonine protein kinase; predicted role in sphingolipid-mediated signaling pathway that controls endocytosis; mRNA binds She3 and is localized to hyphal tips
CUST_3454_PI362308700	0.693146	CR_05520W	orf19.5850	chrR	NOC2	Putative nucleolar complex protein; Hap43-induced; transposon mutation affects filamentous growth; mutation confers hypersensitivity to 5-fluorouracil (5-FU), tubercidin (7-deazaadenosine); repressed in core stress response
CUST_10006_PI362308700	0.603641	C1_10330C	orf19.4904	chr1		Ortholog(s) have nucleosome binding activity, role in chromatin silencing at telomere, histone exchange and Swr1 complex, cytosol, nuclear chromosome, telomeric region localization
CUST_3294_PI362308700	0.92605	C1_07800W	orf19.5050	chr1	MTO1	Putative mitochondrial protein; rat catheter biofilm induced
CUST_5347_PI362308700	1.24249	C1_10950C	orf19.2320	chr1		Putative serine/threonine-protein kinase; possibly an essential gene, disruptants not obtained by UAU1 method
CUST_3249_PI362308700	0.727631	C1_14260C	orf19.7236	chr1	TIF35	Putative translation initiation factor; repressed upon phagocytosis by murine macrophage; Spider biofilm repressed
CUST_7924_PI362308700	0.801427	C1_09790C	orf19.4844	chr1		Ortholog(s) have RNA binding, polynucleotide adenylyltransferase activity, protein binding, bridging activity
CUST_5912_PI362308700	0.702143	C1_04860W	orf19.757	chr1		Ortholog of <i>S. cerevisiae</i> : YPR089W, <i>C. glabrata CBS138</i> : CAGL0K08008g, <i>C. dubliniensis CD36</i> : Cd36_04600, <i>C. parapsilosis CDC317</i> : CPAR2_105630 and <i>Candida tenuis NRRL Y-1498</i> : CANTEDRAFT_129373
CUST_10088_PI362308700	0.951935	C1_03830C	orf19.1026	chr1		Ortholog(s) have role in exonucleolytic trimming to generate mature 3'-end of 5.8S rRNA from tricistronic rRNA transcript (SSU-rRNA, 5.8S rRNA and LSU-rRNA), <a href="#GOsection">more</a>
CUST_6330_PI362308700	0.879119	C1_06910C	orf19.6220	chr1		Ortholog(s) have role in positive regulation of transcription elongation from RNA polymerase II promoter and CCR4-NOT core complex localization
CUST_11281_PI362308700	0.91677	C1_02700C	orf19.2959.1	chr1		Gene induced by hypoxia and ketoconazole; oral infection upregulated; mutants have reduced capacity to damage oral epithelial cells; Spider biofilm induced
CUST_10017_PI362308700	0.944844	C4_02720C	orf19.2726	chr4		Putative plasma membrane protein; Plc1-regulated; Spider biofilm induced
CUST_3160_PI362308700	0.606868	C1_08050W	orf19.5077	chr1		Protein of unknown function; Hap43-repressed gene; repressed by nitric oxide
CUST_1651_PI362308700	2.28117	C2_05180W	orf19.3548.1	chr2	WH11	White-phase yeast transcript; expression in opaques increases virulence/switching; mutant switches as WT; Hap43, hypoxia, ketoconazol induced; required for RPMI biofilm; Bcr1-induced in RPMI a/a biofilm; rat catheter, Spider biofilm induced
CUST_9860_PI362308700	1.06044	C1_13200C	orf19.4948	chr1	REX3	Ortholog(s) have 3'-5'-exoribonuclease activity and role in U5 snRNA 3'-end processing, exonucleolytic trimming to generate mature 3'-end of 5.8S rRNA from tricistronic rRNA transcript (SSU-rRNA, 5.8S rRNA, LSU-rRNA)
CUST_12038_PI362308700	1.70154	CR_09140C	orf19.7310	chrR		Protein with a role in directing meiotic recombination events to homologous chromatids; induced by ciclopirox olamine; positively regulated by Sfu1; Hog1, fluconazole-repressed; Hap43-induced; Spider biofilm induced
CUST_2350_PI362308700	0.877987	C1_03370W	orf19.3037	chr1		Putative poly(A)-binding protein; regulated by Gcn4p; induced in response to amino acid starvation (3-AT treatment); protein present in exponential and stationary growth phase yeast cultures
CUST_3453_PI362308700	0.60297	CR_05520W	orf19.5850	chrR	NOC2	Putative nucleolar complex protein; Hap43-induced; transposon mutation affects filamentous growth; mutation confers hypersensitivity to 5-fluorouracil (5-FU), tubercidin (7-deazaadenosine); repressed in core stress response
CUST_8394_PI362308700	0.946558	C2_09990C	orf19.1783	chr2	YOR1	Protein similar to S. cerevisiae Yor1; ABC-type plasma membrane transporter involved in resistance to aureobasidin A; white cell type-specific transcript; Spider biofilm induced
CUST_8636_PI362308700	0.793623	C1_11770C	orf19.1139	chr1		Protein of unknown funtion; S. cerevisiae ortholog Svl3 plays a role in endocytosis and is localized to the bud neck; Spider biofilm induced
CUST_9449_PI362308700	1.45122	C1_01620C	orf19.3352	chr1		Has domain(s) with predicted oxidoreductase activity and role in metabolic process
CUST_6190_PI362308700	0.763874	C1_06440C	orf19.6266	chr1		Protein of unknown function; Spider biofilm induced
CUST_826_PI362308700	1.4982	C6_03170C	orf19.5604	chr6	MDR1	Plasma membrane MDR/MFS multidrug efflux pump; methotrexate is preferred substrate; overexpression in drug-resistant clinical isolates confers fluconazole resistance; repressed in young biofilms; rat catheter biofilm induced
CUST_4728_PI362308700	1.16189	C1_00830W	orf19.6023	chr1		Protein with a predicted multidrug transporter domain; Hap43-repressed gene
CUST_9445_PI362308700	0.937173	C1_01630W	orf19.3353	chr1		Protein similar to a mitochondrial complex I intermediate-associated protein; fluconazole-repressed; Spider biofilm induced; rat catheter biofilm repressed
CUST_130_PI362308700	0.902618	C1_02390W	orf19.2926	chr1		Putative nuclease required for DNA single- and double-strand break repair; rat catheter biofilm induced
CUST_5682_PI362308700	0.930743	C1_06110C	orf19.2434	chr1	NPL4	Putative ubiquitin-binding protein; regulated by Gcn2p and Gcn4p
CUST_2895_PI362308700	0.847859	C2_03690C	orf19.851	chr2		Protein of unknown function; repressed by Rim101; negatively modulates intracellular ATP levels during the development of azole resistance; induced by Ca(2+) in a calcineurin-dependent manner; Spider biofilm induced
CUST_1109_PI362308700	0.75012	C1_14080W	orf19.7215	chr1		Nucleolar protein; component of the small subunit processome containing the U3 snoRNA; involved in pre-18S rRNA processing; flow model biofilm repressed
CUST_3897_PI362308700	0.765997	C4_02830C	orf19.2712	chr4	HCA4	Putative role in regulation of cell wall biogenesis; Hap43p-induced gene; possibly an essential gene, disruptants not obtained by UAU1 method; flow model and rat catheter biofilm induced
CUST_4574_PI362308700	1.00801	C1_12630C	orf19.6360	chr1		Protein involved in pre-mRNA splicing; Spider biofilm induced
CUST_1238_PI362308700	0.734372	C1_13700W	orf19.5007	chr1	ACT1	Actin; gene has intron; transcript regulated by growth phase, starvation; at polarized growth site in budding and hyphal cells; required for wild-type Cdc42 localization; unprocessed N terminus; Hap43-induced; Spider biofilm repressed
CUST_7980_PI362308700	0.674693	C1_09660W	orf19.4829	chr1	DOA1	WD repeat protein; required for ubiquitin-mediated protein degradation; role in control of cellular ubiquitin levels; may promote efficient NHEJ in postdiauxic/stationary phase; Spider biofilm repressed
CUST_7175_PI362308700	0.722163		orf19.3479
CUST_5615_PI362308700	0.711045	C4_01560C	orf19.4629	chr4		Ortholog(s) have ubiquitin-ubiquitin ligase activity, role in mitochondrion inheritance, protein monoubiquitination, protein polyubiquitination and plasma membrane, ubiquitin ligase complex localization
CUST_1143_PI362308700	1.90165	C1_13940W	orf19.5032	chr1	SIM1	Adhesin-like protein; involved in cell wall maintenance, redundant with Sun41; possibly secreted; macrophage-repressed; repressed by Rim101, Cyr1, Ras1; Spider biofilm induced
CUST_11156_PI362308700	1.10731	C2_09890W	orf19.1362	chr2	SMM1	Putative dihydrouridine synthase; Hap43-induced gene; rat catheter biofilm induced; Spider biofilm induced
CUST_6276_PI362308700	0.616413	C1_05070C	orf19.4064	chr1	GPI7	Protein involved in attachment of GPI-linked proteins to cell wall; member of major facilitator superfamily; phosphodiesterase/nucleotide pyrophosphatase domain; similar to S. cerevisiae Gpi7p
CUST_6626_PI362308700	0.727234	C1_12250C	orf19.5238	chr1		Ortholog(s) have cytosol, nucleus localization
CUST_5680_PI362308700	1.18529	C1_06100C	orf19.2435	chr1	MSI3	Essential HSP70 family protein; required for fluconazole resistance and calcineurin-dependent transcription; interacts with Cgr1; transcript regulated by iron; rat catheter biofilm induced; farnesol repressed in biofilm; sumoylation target
CUST_2712_PI362308700	0.664652	C1_06960W	orf19.6213	chr1	SUI2	Translation initiation factor eIF2, alpha chain; genes encoding ribosomal subunits, translation factors, and tRNA synthetases are downregulated upon phagocytosis by murine macrophage; stationary phase enriched protein
CUST_10690_PI362308700	1.22871	C1_03960C	orf19.4471	chr1		Ortholog(s) have role in protein targeting to vacuole, re-entry into mitotic cell cycle after pheromone arrest and endoplasmic reticulum membrane localization
CUST_43_PI362308700	0.747403	C1_00340W	orf19.6074	chr1	HBR1	Essential protein involved in regulation of MTL gene expression; hemoglobin-regulated inhibitor of white-opaque switching, may affect survival in host; activator of MTLalpha1 and MTLalpha2; transcript activated by hemoglobin
CUST_4872_PI362308700	0.955386	C1_11480W	orf19.655	chr1	PHO84	High-affinity phosphate transporter; transcript regulated by white-opaque switch; Hog1, ciclopirox olamine or alkaline induced; caspofungin, stress repressed; upregulated in RHE model; Spider and flow model biofilm induced, Hap43-induced
CUST_10678_PI362308700	0.668476	C1_04000C	orf19.4475	chr1	KTR4	Mannosyltransferase; induced during cell wall regeneration; fungal-specific (no human or murine homolog); Bcr1-repressed in RPMI a/a biofilms
CUST_10673_PI362308700	0.945224	C1_04020C	orf19.4477	chr1	CSH1	Aldo-keto reductase; role in fibronectin adhesion, cell surface hydrophobicity; regulated by temperature, growth phase, benomyl, macrophage interaction; azole resistance associated; Spider biofilm induced; rat catheter biofilm repressed
CUST_8661_PI362308700	0.776073	C1_01170C	orf19.3305	chr1	ZCF17	Putative Zn(II)2Cys6 transcription factor
CUST_11874_PI362308700	0.874553	C1_10640C	orf19.1835	chr1	PEA2	Putative coiled-coil polarisome; predicted role in polarized morphogenesis, cell fusion, and low affinity Ca2+ influx; rat catheter biofilm induced
CUST_9572_PI362308700	0.784696	C1_05660C	orf19.2485	chr1		Ortholog(s) have structural constituent of nuclear pore activity and role in chromosome segregation, mitotic spindle assembly checkpoint, nuclear pore complex assembly, protein targeting to nuclear inner membrane
CUST_9901_PI362308700	1.25893	C1_13070C	orf19.4933	chr1	FAD3	Omega-3 fatty acid desaturase; production of alpha-linolenic acid, a major component of membranes; caspofungin induced; Plc1-regulated; colony morphology-related gene regulation by Ssn6; Spider biofilm induced, flow model biofilm repressed
CUST_106_PI362308700	0.736026	C1_02430C	orf19.2930	chr1		Predicted translation initiation factor; role in translational initiation; Spider biofilm repressed
CUST_8531_PI362308700	0.599295		orf19.3338
CUST_5367_PI362308700	0.738067	C1_11080W	orf19.2308	chr1		Putative 6-phosphofructo-2-kinase; catalyzes synthesis of fructose-2,6-bisphosphate; Hap43-repressed; flow model, rat catheter and Spider biofilm induced
CUST_3840_PI362308700	3.63941	C2_06480W	orf19.25	chr2		Ortholog(s) have tRNA (guanine) methyltransferase activity, role in tRNA methylation and cytoplasm, nucleolus localization
CUST_3616_PI362308700	0.799338	C1_09050W	orf19.4761	chr1	HST1	Putative histone deacetylase, involved in regulation of white-opaque switching
CUST_2443_PI362308700	0.631699	C1_03090W	orf19.3002	chr1	RPS1	Putative ribosomal protein 10 of the 40S subunit; elicits host antibody response during infection; transcript induced during active growth; Spider biofilm repressed
CUST_3271_PI362308700	0.903002	C1_07880C	orf19.5059	chr1	GCS1	Gamma-glutamylcysteine synthetase; glutathione synthesis, required for virulence;induced in low iron, H2O2, Cd, or presence of human neutrophils; possibly adherence-induced; Spider and F-12/CO2 biofilm induced
CUST_3898_PI362308700	0.701223	C4_02830C	orf19.2712	chr4	HCA4	Putative role in regulation of cell wall biogenesis; Hap43p-induced gene; possibly an essential gene, disruptants not obtained by UAU1 method; flow model and rat catheter biofilm induced
CUST_220_PI362308700	0.665744	C1_00820W	orf19.6024	chr1		Ortholog of <i>C. dubliniensis CD36</i> : Cd36_00770, <i>Candida tenuis NRRL Y-1498</i> : CANTEDRAFT_112621, <i>Debaryomyces hansenii CBS767</i> : DEHA2D09812g and <i>Pichia stipitis Pignal</i> : PICST_61958
CUST_5430_PI362308700	0.630585	C2_07450C	orf19.1886	chr2	RCL1	Putative U3-containing 90S preribosome processome complex subunit; Hap43-induced; essential; S. cerevisiae ortholog is essential; represses in core stress response;
CUST_5985_PI362308700	1.34527	C1_08770W	orf19.4735	chr1		Ornithine cyclodeaminase family protein; Sef1, Sfu1, and Hap43-regulated; ortholog of S. cerevisiae YGL159W and S. pombe SPAP11E10.01; rat catheter biofilm induced
CUST_8605_PI362308700	0.648711	C1_11700C	orf19.1149	chr1	MRF1	Putative mitochondrial respiratory protein; induced by farnesol, benomyl, nitric oxide, core stress response; oxidative stress-induced via Cap1; stationary-phase enriched protein; Spider biofilm induced
CUST_5853_PI362308700	1.09735	C1_04680W	orf19.778	chr1	PIL1	Eisosome component; predicted role in endocytosis; echinocandin-binding protein; localizes to cell surface of hyphae, but not yeast-form cells; Hap43, YNB biofilm induced; rat catheter biofilm repressed
CUST_9880_PI362308700	1.43356	C1_13130C	orf19.4940	chr1		Putative histidine permease; fungal-specific (no human or murine homolog); Hap43p-induced gene
CUST_8032_PI362308700	0.600932	C1_09490C	orf19.4813	chr1	GUA1	Putative GMP synthase, involved in the final step of guanine biosynthesis; soluble protein in hyphae; flucytosine induced; macrophage-downregulated protein abundance; protein level decreases in stationary phase cultures
CUST_1323_PI362308700	0.613869	C3_02350W	orf19.1609	chr3		Ortholog(s) have role in endonucleolytic cleavage in ITS1 to separate SSU-rRNA from 5.8S rRNA and LSU-rRNA from tricistronic rRNA transcript (SSU-rRNA, 5.8S rRNA, LSU-rRNA) and mitotic spindle pole body, nucleolus localization
CUST_208_PI362308700	0.887588	C1_00770C	orf19.6029	chr1	ROT1	Similar to S. cerevisiae Rot1p, which is involved in cell wall 1,6-beta-glucan biosynthesis; has predicted transmembrane region; possibly an essential gene, disruptants not obtained by UAU1 method
CUST_3830_PI362308700	0.746581	C2_06520C	orf19.28	chr2		Putative thiamine transmembrane transporter; Spider biofilm induced
CUST_8506_PI362308700	0.811348	C1_11540C	orf19.1166	chr1	CTA3	Protein similar to <i>S. cerevisiae</i> Ede1p, which is involved in endocytosis; activates transcription in 1-hybrid assay in S. cerevisiae
CUST_8527_PI362308700	1.99937	C6_02450W	orf19.5514	chr6		Ortholog of S. pombe SPCC550.08, an N-acetyltransferase; transcript induced during growth in the mouse cecum
CUST_888_PI362308700	0.624374	C3_01310W	orf19.1720	chr3		Ortholog(s) have role in mitotic recombination
CUST_7964_PI362308700	1.04393	C5_03210C	orf19.2657	chr5		Protein of unknown function
CUST_1327_PI362308700	0.943487	C3_02370C	orf19.1607	chr3	ALR1	Putative transporter of divalent cations; hyphal-induced expression; rat catheter biofilm induced
CUST_9172_PI362308700	3.40033	C3_03440C	orf19.341	chr3		Putative spermidine export pump; fungal-specific (no human or murine homolog)
CUST_1094_PI362308700	0.666122	C1_14130W	orf19.7219	chr1	FTR1	High-affinity iron permease; required for mouse virulence, low-iron growth; iron, amphotericin B, caspofungin, ciclopirox, Hog1p, Sef1p, Sfu1p, and Hap43p regulated; complements S. cerevisiae ftr1 iron transport; Hap43p-repressed
CUST_4265_PI362308700	0.611818	C1_09980C	orf19.4864	chr1		Ortholog(s) have acylglycerol lipase activity, serine hydrolase activity, role in triglyceride metabolic process and lipid particle, mitochondrial outer membrane, plasma membrane localization
CUST_8104_PI362308700	0.7628	CR_03440W	orf19.2376	chrR		Has domain(s) with predicted DNA 5'-adenosine monophosphate hydrolase activity, DNA binding activity and role in DNA repair
CUST_2495_PI362308700	1.0651	C1_09330W	orf19.4793	chr1		Putative ribosome-associated protein; ortholog of S. cerevisiae Tma16; Hap43-induced gene; Spider biofilm induced
CUST_11123_PI362308700	0.840555	C2_05160C	orf19.3547	chr2		Ortholog(s) have mRNA 3'-UTR binding, translation repressor activity, nucleic acid binding activity, role in negative regulation of translation, ribosomal large subunit biogenesis and large ribosomal subunit, nucleolus localization
CUST_3505_PI362308700	0.755979	C5_00680W	orf19.920	chr5	RMT2	Minor protein arginine methyltransferases (PRMT) involved in methylation of arginine residues
CUST_5846_PI362308700	0.951317	C1_04640W	orf19.782	chr1		Ortholog(s) have serine hydrolase activity, triglyceride lipase activity, role in lipid homeostasis and lipid particle localization
CUST_8997_PI362308700	0.841023	CR_01200W	orf19.3234	chrR	OYE22	Putative NADPH dehydrogenase; rat catheter biofilm induced
CUST_10076_PI362308700	1.18691	C1_03800W	orf19.1029	chr1	RPP1	Putative ortholog of S. cerevisiae Rpp1; subunit of both RNase MRP and nuclear RNase P; rat catheter and Spider biofilm induced
CUST_371_PI362308700	0.919254	C1_01030W	orf19.3291	chr1	HMT1	Major type I protein arginine methyltransferase (PRMT); involved in asymmetric dimethylation of arginine residues; involved in nuclear export of Npl3p; Spider biofilm repressed
CUST_8027_PI362308700	0.976017	C1_09510W	orf19.4815	chr1	YTM1	Protein similar to S. cerevisiae Ytm1p, which is involved in biogenesis of the large ribosomal subunit; transposon mutation affects filamentous growth; protein level decreases in stationary phase cultures; Hap43p-induced gene
CUST_8768_PI362308700	1.04152	C2_06890C	orf19.2244	chr2		Similar to oxidoreductases and to S. cerevisiae Yjr096wp; Sfu1 repressed; induced by benomyl treatment, Ssr1; Hap43-repressed; flow model biofilm repressed
CUST_3916_PI362308700	1.55026	C4_02930W	orf19.2701	chr4		Protein of unknown function; Ras1 and Cyr1 repressed; rat catheter and Spider biofilm induced
CUST_3211_PI362308700	1.31583	C1_07960W	orf19.5067	chr1		Predicted nuclear exosome-associated nucleic acid binding protein; rat catheter and Spider biofilm induced
CUST_4944_PI362308700	1.35018	C7_02910W	orf19.5170	chr7	ENA21	Predicted P-type ATPase sodium pump; Gcn4p-regulated; flucytosine, amphotericin B, or ketoconazole-induced; osmotic stress-induced; overlaps orf19.5170.1, which is annotated as a blocked reading frame; Spider biofilm induced
CUST_9180_PI362308700	0.794649	C3_06530W	orf19.7442	chr3		Ortholog of <i>C. dubliniensis CD36</i> : Cd36_86500, <i>C. parapsilosis CDC317</i> : CPAR2_206120, <i>Candida tenuis NRRL Y-1498</i> : CANTEDRAFT_100862 and <i>Debaryomyces hansenii CBS767</i> : DEHA2F17270g
CUST_10131_PI362308700	1.24735	C1_13480W	orf19.4980	chr1	HSP7	Putative hsp70 chaperone; role in entry into host cells; heat-shock, amphotericin B, cadmium, ketoconazole-induced; surface localized in yeast and hyphae; antigenic in host; farnesol-downregulated in biofilm; Spider biofilm induced
CUST_1630_PI362308700	0.613149	C3_07800C	orf19.6175	chr3		Putative 35S rRNA processing protein; Hap43-induced; repressed by prostaglandins; Spider biofilm induced
CUST_7960_PI362308700	1.30313	C1_09690W	orf19.4833	chr1	MLS1	Malate synthase; glyoxylate cycle enzyme; no mammalian homolog; regulated upon white-opaque switch; phagocytosis, strong oxidative stress induced; stationary phase enriched; flow model biofilm repressed; rat catheter, Spider biofilm induced
CUST_2544_PI362308700	0.677987	C1_07710C	orf19.1233	chr1	ADE4	Putative phosphoribosylpyrophosphate amidotransferase; flucytosine induced
CUST_10004_PI362308700	0.950297	C1_10340W	orf19.4905	chr1		Putative MFS transporter; Hap43p-induced gene; also regulated by regulated by Sef1p and Sfu1p; repressed in a ssr1 null mutant
CUST_9018_PI362308700	0.592226	C1_04190C	orf19.1053	chr1		Ortholog(s) have phosphatidylinositol deacylase activity
CUST_2638_PI362308700	0.72265	C1_02910C	orf19.2982	chr1		Ortholog(s) have protein complex scaffold, protein kinase activator activity
CUST_7401_PI362308700	1.39376	C1_12570C	orf19.3759	chr1		Putative elongator complex subunit; for modification of wobble nucleosides in tRNA; Spider biofilm induced
CUST_3107_PI362308700	0.7337	C1_08090C	orf19.5081	chr1	FUN12	Functional homolog of S. cerevisiae Fun12 translation initiation factor eIF5B; genes encoding ribosomal subunits, translation factors, and tRNA synthetases are downregulated upon phagocytosis by murine macrophage
CUST_1212_PI362308700	0.853584	C1_13830C	orf19.5021	chr1	PDX1	Pyruvate dehydrogenase complex protein X; essential component of the mitochondrial pyruvate dehydrogenase complex; role in the respiratory pathway; protein present in exponential and stationary growth phase yeast; Spider biofilm repressed
CUST_6415_PI362308700	0.762034	C1_05230W	orf19.443	chr1		Ortholog(s) have DNA-directed RNA polymerase activity, RNA polymerase III activity and role in tRNA transcription from RNA polymerase III promoter, transcription initiation from RNA polymerase III promoter
CUST_8505_PI362308700	0.728629	C1_11540C	orf19.1166	chr1	CTA3	Protein similar to <i>S. cerevisiae</i> Ede1p, which is involved in endocytosis; activates transcription in 1-hybrid assay in S. cerevisiae
CUST_7985_PI362308700	0.589654	C1_09630W	orf19.4826	chr1	IDH1	Putative mitochondrial NAD-isocitrate dehydrogenase subunit 1; soluble protein in hyphae; protein level decrease in stationary phase cultures
CUST_5579_PI362308700	0.621467	C4_01500W	orf19.4634	chr4		Protein required for thiolation of uridine at wobble position of Gln, Lys, and Glu tRNAs; has a role in urmylation; S. cerevisiae ortholog has a role in invasive and pseudohyphal growth
CUST_7481_PI362308700	0.902597	C2_08200W	orf19.2165	chr2		Predicted hydrolase; induced by nitric oxide
CUST_9260_PI362308700	0.634028	C1_12130C	orf19.5251	chr1	ZCF3	Predicted Zn(II)2Cys6 transcription factor; mutants are viable; repressed by fluphenazine; Spider biofilm induced
CUST_2442_PI362308700	0.839313	C1_03100W	orf19.3003	chr1		Putative lipid-binding protein with a predicted role in calcium-dependent phospholipid-binding
CUST_2616_PI362308700	0.650074	C1_03020C	orf19.2994	chr1	RPL13	Putative ribosomal subunit; antigenic during murine infection; downregulated upon phagocytosis by murine macrophage; Spider biofilm repressed
CUST_8598_PI362308700	1.00049	C2_06360C	orf19.5500	chr2	MAK16	Putative constituent of 66S pre-ribosomal particles; Hap43-induced; repressed by prostaglandins; Spider biofilm induced
CUST_9575_PI362308700	0.639878	C1_05680C	orf19.2483	chr1	RIM1	Putative single-stranded DNA-binding protein; protein level decreases in stationary phase cultures; rat catheter biofilm repressed
CUST_2383_PI362308700	0.740341	C1_04380W	orf19.5200	chr1	SIT4	Serine/threonine protein phosphatase catalytic subunit; has a role in cell wall maintenance, hyphal growth, and virulence in a mouse systemic infection model
CUST_5608_PI362308700	1.08212	C3_06950W	orf19.6805	chr3		Protein of unknown function; Spider biofilm induced
CUST_2650_PI362308700	1.10034	C1_02860C	orf19.2974	chr1	YKT6	Putative protein of the vacuolar SNARE complex; predicted role in vacuolar fusion; rat catheter biofilm repressed
CUST_8563_PI362308700	1.35962	C1_11660W	orf19.1153	chr1	GAD1	Putative glutamate decarboxylase; alkaline, macrophage-downregulated gene; amphotericin B induced; induced by Mnl1 under weak acid stress; stationary phase enriched protein; rat catheter biofilm repressed
CUST_5364_PI362308700	0.793999	C1_11050W	orf19.2310	chr1		Predicted single-stranded nucleic acid binding protein; flow model biofilm induced
CUST_10717_PI362308700	0.611599	C1_03930W	orf19.4467	chr1		Ortholog of <i>C. dubliniensis CD36</i> : Cd36_03660, <i>C. parapsilosis CDC317</i> : CPAR2_106860, <i>Candida tenuis NRRL Y-1498</i> : CANTEDRAFT_96694 and <i>Debaryomyces hansenii CBS767</i> : DEHA2G15950g
CUST_2676_PI362308700	0.759709	C1_02790W	orf19.2967	chr1	TIF34	Putative translation initiation factor eIF3, p39 subunit; mutation confers hypersensitivity to roridin A, verrucarin A; downregulated upon phagocytosis by murine macrophages; Spider biofilm repressed
CUST_1533_PI362308700	1.14671	C4_03530W	orf19.1326	chr4		Ortholog of <i>Candida albicans WO-1</i> : CAWG_03455
CUST_2389_PI362308700	0.60692	C1_03280W	orf19.3022	chr1		Ortholog(s) have structural constituent of ribosome activity and mitochondrial small ribosomal subunit localization
CUST_558_PI362308700	0.787224	C2_01240C	orf19.2000	chr2		Ortholog(s) have DNA helicase activity, role in DNA replication initiation, donor selection, interstrand cross-link repair, mitotic sister chromatid cohesion, negative regulation of DNA recombination and cytosol, nucleus localization
CUST_3611_PI362308700	0.598364	C1_09070W	orf19.4764	chr1		Ortholog(s) have poly(A)-specific ribonuclease activity, role in mRNA 3'-end processing, postreplication repair and PAN complex localization
CUST_2815_PI362308700	0.701248	C2_03390C	orf19.882	chr2	HSP78	Heat-shock protein; regulated by macrophage response, Nrg1, Mig1, Gcn2, Gcn4, Mnl1p; heavy metal (cadmium) stress-induced; stationary phase enriched protein; rat catheter and Spider biofilm induced
CUST_6520_PI362308700	0.896551	C1_05360C	orf19.429	chr1		Putative non-canonical poly(A) polymerase; repressed by nitric oxide; Spider biofilm induced
CUST_6477_PI362308700	0.607434	C1_05330C	orf19.432	chr1		Predicted SCF ubiquitin ligase complex protein; Spider biofilm induced; rat catheter biofilm induced
CUST_3699_PI362308700	0.882827	C1_08890C	orf19.4748	chr1		Putative U2B'' component of the U2 snRNP, involved in splicing; contains an RNA recognition motif (RRM); ortholog of S. cerevisiae MSL1; Hap43p-induced gene
CUST_11524_PI362308700	0.751452	CR_10470C	orf19.7624	chrR		Ortholog(s) have role in rRNA processing and 90S preribosome, nucleolus localization
CUST_2637_PI362308700	0.649795	C1_02910C	orf19.2982	chr1		Ortholog(s) have protein complex scaffold, protein kinase activator activity
CUST_9554_PI362308700	0.769108	C1_04470C	orf19.6840	chr1		Protein of unknown function; transcript detected in high-resolution tiling arrays; transcription induced by alpha pheromone in SpiderM medium; Spider and early-stage flow model biofilm induced
CUST_8450_PI362308700	0.821649	C2_10090C	orf19.1772	chr2		Ortholog(s) have mitochondrion localization
CUST_12116_PI362308700	1.58259	C1_08290C	orf19.5106	chr1	DIP2	Putative small ribonucleoprotein complex; Tn mutation affects filamentous growth; physically interacts with TAP-tagged Nop1; heterozygous null mutant exhibits resistance to parnafungin; Hap43-induced gene; Spider biofilm induced
CUST_10135_PI362308700	0.985945	C1_13470W	orf19.4979	chr1	KNS1	Protein kinase involved in negative regulation of PolIII transcription; effector kinase of the TOR signaling pathway, phosphorylates Rpc53p to regulate ribosome and tRNA biosynthesis; Spider and flow model biofilm induced
CUST_10184_PI362308700	0.687957	C1_07570C	orf19.2788	chr1		Has domain(s) with predicted RNA binding, pseudouridine synthase activity and role in pseudouridine synthesis
CUST_11862_PI362308700	0.696207	C1_10680C	orf19.1840	chr1		Predicted lipid-binding ER protein; involved in ER-plasma membrane tethering; Spider biofilm induced
CUST_5350_PI362308700	1.39024	C1_10970W	orf19.2319	chr1		Putative nucleolar protein with a predicted role in pre-rRNA processing; Hap43-induced gene; repressed in core stress response
CUST_8629_PI362308700	0.840936	C1_01280C	orf19.3317	chr1	MED22	RNA polymerase II mediator complex subunit
CUST_6166_PI362308700	1.44857	C1_06400C	orf19.6271	chr1		Ortholog(s) have role in mRNA splicing, via spliceosome and nucleus, transcriptionally active chromatin localization
CUST_10399_PI362308700	0.810972	C2_09660W	orf19.1388	chr2		Putative 66S pre-ribosomal particle component; Hap43-induced; F-12/CO2 early biofilm induced
CUST_6160_PI362308700	0.873403	C1_06380C	orf19.6273	chr1		Ortholog of <i>C. dubliniensis CD36</i> : Cd36_05960, <i>C. parapsilosis CDC317</i> : CPAR2_301790, <i>Candida tenuis NRRL Y-1498</i> : CANTEDRAFT_112420 and <i>Debaryomyces hansenii CBS767</i> : DEHA2G15290g
CUST_3289_PI362308700	0.893733	C1_07820W	orf19.5052	chr1		Ortholog of <i>S. cerevisiae</i> : YFR045W, <i>C. glabrata CBS138</i> : CAGL0C02013g, <i>C. dubliniensis CD36</i> : Cd36_07340, <i>C. parapsilosis CDC317</i> : CPAR2_208340 and <i>Candida tenuis NRRL Y-1498</i> : CANTEDRAFT_116470
CUST_5366_PI362308700	1.57909	C1_11070W	orf19.2309	chr1	PET127	Protein with a predicted role in 5'-end processing of mitochondrial RNAs; ortholog of S. cerevisiae Pet127; Hap43-induced; rat catheter and Spider biofilm induced
CUST_8044_PI362308700	0.647086	CR_07730W	orf19.2633	chrR	HGT14	Putative MFS glucose transporter; 20 member C. albicans glucose transporter family; 12 probable membrane-spanning segments; expressed in rich medium with 2% glucose; rat catheter and flow model biofilm induced
CUST_3891_PI362308700	0.719336	C4_02790C	orf19.2717	chr4	SAS1	Putative U3-containing small subunit processome complex subunit; Hap43p-induced gene; mutation confers resistance to 5-fluorocytosine (5-FC); repressed upon high-level peroxide stress
CUST_2679_PI362308700	0.658595	C1_02760W	orf19.2965	chr1		Putative guanyl-nucleotide exchange factor; Spider biofilm repressed
CUST_5916_PI362308700	0.603622	C1_04880C	orf19.755	chr1	MRPL37	Putative mitochondrial large subunit ribosomal protein; shows colony morphology-related gene regulation by Ssn6p
CUST_6693_PI362308700	1.18775	C1_12350W	orf19.5229	chr1		Ortholog(s) have 3'-5'-exoribonuclease activity, endoribonuclease activity, tRNA binding activity
CUST_3389_PI362308700	0.928984	C1_02320C	orf19.3689	chr1		Putative protein similar to 6-phosphofructo-2-kinase/fructose-2,6-bisphosphatase; expression downregulated in an ssr1 null mutant
CUST_3291_PI362308700	0.648592	C1_07810C	orf19.5051	chr1		Has domain(s) with predicted protein heterodimerization activity
CUST_9551_PI362308700	0.802007	C4_01220C	orf19.4668	chr4		Protein with a glycoside hydrolase domain; mutants are viable
CUST_10880_PI362308700	0.683044	C1_08530W	orf19.398	chr1		Ortholog of <i>C. dubliniensis CD36</i> : Cd36_08040, <i>C. parapsilosis CDC317</i> : CPAR2_207180, <i>Candida tenuis NRRL Y-1498</i> : CANTEDRAFT_114140 and <i>Debaryomyces hansenii CBS767</i> : DEHA2G13992g
CUST_10695_PI362308700	1.11891	C1_11200W	orf19.2296	chr1		Predicted mucin-like protein; ketoconazole-induced; fluconazole-repressed; induced in cyr1 mutant; colony morphology-related gene regulation by Ssn6; flow model biofilm induced; Spider biofilm induced
CUST_2688_PI362308700	1.23364	C1_02720W	orf19.2961	chr1		Putative transcription factor with zinc finger DNA-binding motif
CUST_3702_PI362308700	1.79013	C7_01390W	orf19.6920	chr7		Protein of unknown function; induced during chlamydospore formation in both C. albicans and C. dubliniensis; Hap43-induced gene; Spider biofilm induced; F-12/CO2 early biofilm induced
CUST_66_PI362308700	0.843904	C1_00400W	orf19.6068	chr1	SVF1	Putative survival factor; stationary phase enriched protein; fluconazole-induced; regulated by Gcn4p; repressed in response to amino acid starvation (3-AT treatment); fungal-specific (no human or murine homolog)
CUST_8998_PI362308700	0.811527	CR_01200W	orf19.3234	chrR	OYE22	Putative NADPH dehydrogenase; rat catheter biofilm induced
CUST_8182_PI362308700	0.612939	C1_01860W	orf19.4537	chr1		Ortholog(s) have RNA polymerase II core binding, RNA polymerase II regulatory region DNA binding, core RNA polymerase II recruiting transcription factor activity
CUST_2643_PI362308700	1.04262	C1_02890C	orf19.2978	chr1		Protein of unknown function; Hap43-repressed gene
CUST_2358_PI362308700	1.04366	C1_03350C	orf19.3034	chr1	RLI1	Member of RNase L inhibitor (RLI) subfamily of ABC family; predicted not to be a transporter; regulated by Sef1p, Sfu1p, and Hap43p
CUST_10305_PI362308700	0.9613	C6_03840C	orf19.5759	chr6	SNQ2	Protein similar to S. cerevisiae Snq2p transporter; member of PDR subfamily of ABC family; transposon mutation affects filamentation; benomyl-induced transcription; detected at yeast-form cell plasma membrane by mass spec
CUST_11905_PI362308700	0.843141	C1_06250W	orf19.1825	chr1		Protein of unknown function; mutants are viable; filament induced; regulated by Nrg1, Rfg1, Tup1
CUST_6650_PI362308700	0.643036	C1_12340C	orf19.5230	chr1	MRPS9	Mitochondrial ribosomal protein S9; has N-terminal mitochondrial targeting signal and an S9 consensus motif; overexpression in S. cerevisiae causes respiratory defect that is reversible upon cessation of C. albicans gene expression
CUST_8127_PI362308700	0.59809	C1_01780C	orf19.4546	chr1	HOL4	Putative ion transporter; alkaline induced by Rim101; Plc1-regulated; caspofungin repressed; rat catheter and Spider biofilm induced
CUST_1214_PI362308700	0.952442	C1_13820C	orf19.5020	chr1		Protein of unknown function; Hap43-induced; Spider biofilm induced
CUST_6170_PI362308700	0.922705	C2_09350W	orf19.4096	chr2	TAZ1	Putative lyso-phosphatidylcholine acyltransferase, required for normal phospholipid content of mitochondrial membranes; rat catheter biofilm induced
CUST_2483_PI362308700	0.884636	C1_09370W	orf19.4799	chr1	CEF1	Putative mRNA splicing factor; ortholog is essential in S. cerevisiae; Spider biofilm induced
CUST_7476_PI362308700	0.776565	C2_08180C	orf19.2167	chr2		Ortholog(s) have role in ribosomal large subunit biogenesis, ribosomal small subunit biogenesis and cytosolic large ribosomal subunit, nucleolus localization
CUST_9543_PI362308700	1.61497	C1_04500W	orf19.6844	chr1	ICL1	Isocitrate lyase; glyoxylate cycle enzyme; required for virulence in mice; induced upon phagocytosis by macrophage; farnesol regulated; Pex5-dependent peroxisomal localization; stationary phase enriched; rat catheter, Spider biofilm induced
CUST_6090_PI362308700	0.63222	CR_01470W	orf19.2531	chrR	CSP37	Hyphal cell wall protein; role in progression of mouse systemic infection; predicted P-loop, divalent cation binding, N-glycosylation sites; expressed in yeast and hyphae; hyphal downregulated; stationary-phase enriched; GlcNAc-induced
CUST_3865_PI362308700	0.646995	C5_02540C	orf19.4266	chr5	SPR28	Septin; similar to S. cerevisiae meiotic/sporulation septin; mutant has no obvious phenotype; two introns with noncanonical branch site and 5' splice site, respectively; splicing inhibited upon exposure to alpha-factor
CUST_548_PI362308700	0.767059	C3_05160C	orf19.5991	chr3		Ortholog(s) have role in maturation of 5.8S rRNA from tricistronic rRNA transcript (SSU-rRNA, 5.8S rRNA, LSU-rRNA), maturation of LSU-rRNA from tricistronic rRNA transcript (SSU-rRNA, 5.8S rRNA, LSU-rRNA)
CUST_5715_PI362308700	1.42471	C4_01930C	orf19.4600	chr4		Protein of unknown function; possible mitochondrial protein; Spider biofilm induced
CUST_4754_PI362308700	0.955043	C1_00960C	orf19.6009	chr1	SET1	Lysine histone methyltransferase; methylates histone H3 K4; regulates of white-opaque switch, epithelial cell adhesion, agar-embedded filamentation, virulence in mice; unique N-terminus immunogenic in human; rat catheter biofilm repressed
CUST_434_PI362308700	0.634308	CR_00740C	orf19.3282	chrR	BMT3	Beta-mannosyltransferase; adds 2nd beta-mannose to the acid-stable fraction of cell wall phosphopeptidomannan, elongation of beta-mannose chains on the phosphopeptidomannan acid-labile fraction; Hap43-induced; Spider biofilm induced
CUST_8128_PI362308700	0.657349	C1_01780C	orf19.4546	chr1	HOL4	Putative ion transporter; alkaline induced by Rim101; Plc1-regulated; caspofungin repressed; rat catheter and Spider biofilm induced
CUST_10182_PI362308700	1.51627	C1_13360C	orf19.4962	chr1	RMP1	Ortholog of Rmp1; subunit of RNase MRP subunit that processes pre-rRNA and has a role in cell cycle-regulated degradation of daughter cell-specific mRNAs; rat catheter and Spider biofilm induced
CUST_10178_PI362308700	1.22893	C1_13370W	orf19.4963	chr1		Ortholog(s) have role in ER-associated ubiquitin-dependent protein catabolic process and cytoplasm, nucleolus localization
CUST_1399_PI362308700	1.08968	C7_02240W	orf19.6489	chr7	FMP45	Predicted membrane protein induced during mating; mutation confers hypersensitivity to toxic ergosterol analog, to amphotericin B; alkaline repressed; repressed by alpha pheromone in SpiderM medium; rat catheter, Spider biofilm induced
CUST_6694_PI362308700	1.37003	C1_12350W	orf19.5229	chr1		Ortholog(s) have 3'-5'-exoribonuclease activity, endoribonuclease activity, tRNA binding activity
CUST_6704_PI362308700	0.625267	C1_12380C	orf19.5226	chr1	WRS1	Putative tRNA-Trp synthetase; genes encoding ribosomal subunits, translation factors, tRNA synthetases are downregulated upon phagocytosis by murine macrophages
CUST_9702_PI362308700	1.16034	CR_04870C	orf19.6306	chrR		Trimethylaminobutyraldehyde dehydrogenase, the third enzyme of the carnitine biosynthesis pathway
CUST_2146_PI362308700	0.646702	C4_06480C	orf19.2886	chr4	CEK1	ERK-family protein kinase; required for wild-type yeast-hypha switch, mating efficiency, virulence in mice; Cst20-Hst7-Cek1-Cph1 MAPK pathway regulates mating, and invasive hyphal growth under some conditions; Spider biofilm induced
CUST_11250_PI362308700	1.24424	C1_02090C	orf19.3666	chr1		Predicted debranching enzyme-associated ribonuclease; rat catheter biofilm induced
CUST_6975_PI362308700	0.795519	C1_05470W	orf19.417	chr1	MTM1	Ortholog(s) have metallochaperone activity, role in manganese ion transport and mitochondrion localization
CUST_120_PI362308700	1.26447	C1_00560W	orf19.6052	chr1	CNS1	Putative co-chaperone; Hap43p-induced gene; mutation confers hypersensitivity to radicicol
CUST_1680_PI362308700	0.93071	C1_00970W	orf19.6008.3	chr1		Ortholog of <i>C. dubliniensis CD36</i> : Cd36_00920, <i>Debaryomyces hansenii CBS767</i> : DEHA2F20724g, <i>Pichia stipitis Pignal</i> : PICST_32745 and <i>Candida albicans WO-1</i> : CAWG_01277
CUST_11560_PI362308700	0.660758	CR_00900W	orf19.3265	chrR	TRM1	Putative N2,N2-dimethylguanine tRNA methyltransferase; induced upon adherence to polystyrene
CUST_11944_PI362308700	0.904213	C1_03150C	orf19.3007.2	chr1		Ortholog of <i>C. dubliniensis CD36</i> : Cd36_02950, <i>C. parapsilosis CDC317</i> : CPAR2_108520, <i>Candida tenuis NRRL Y-1498</i> : CANTEDRAFT_100285 and <i>Debaryomyces hansenii CBS767</i> : DEHA2G15774g
CUST_3561_PI362308700	0.831451	C1_09170W	orf19.4775	chr1	CTA8	Essential transcription factor, mediates heat shock transcriptional induction; in the absence of heat stress, Cta8p levels are modulated by growth temperature to regulate basal expression of genes involved in protein folding
CUST_8254_PI362308700	0.775047	C1_10790W	orf19.2340	chr1	CDC48	Putative microsomal ATPase; plasma membrane-localized; regulated by Gcn2 and Gcn4; induced by amino acid starvation (3-AT); macrophage/pseudohyphal-repressed; protein levels decrease in stationary phase yeast; Spider biofilm repressed
CUST_10138_PI362308700	2.0487	C1_13460W	orf19.4976	chr1		Ortholog of <i>Candida albicans WO-1</i> : CAWG_00105
CUST_5758_PI362308700	0.732838	CR_07270C	orf19.6141	chrR	HGT16	Putative glucose transporter of the major facilitator superfamily; the C. albicans glucose transporter family comprises 20 members; 12 probable membrane-spanning segments; gene has intron; expressed in rich medium with 2% glucose
CUST_10776_PI362308700	0.88953	C1_07140C	orf19.4451	chr1	RIA1	Putative translation elongation factor; genes encoding ribosomal subunits, translation factors, and tRNA synthetases are downregulated upon phagocytosis by murine macrophage
CUST_5153_PI362308700	0.682742	C2_01400C	orf19.1445	chr2	ESC4	Protein similar to S. cerevisiae Esc4; a protein that represses transposition; transposon mutation affects filamentation; rat catheter biofilm repressed
CUST_11016_PI362308700	0.773704	CR_00670C	orf19.7460	chrR		Putative 2'-O-methyltransferase with a predicted role in tRNA modification; transcription is activated in the presence of elevated CO2
CUST_2484_PI362308700	1.06707	C1_09370W	orf19.4799	chr1	CEF1	Putative mRNA splicing factor; ortholog is essential in S. cerevisiae; Spider biofilm induced
CUST_2609_PI362308700	0.683487	C1_03060C	orf19.2998	chr1	TSR2	Protein with a predicted role in pre-rRNA processing; repressed by prostaglandins
CUST_6446_PI362308700	0.602109	C5_01850C	orf19.3187	chr5	ZNC1	Zn(2)-Cys(6) transcription factor; regulated by Gcn2 and Gcn4; gene located in zinc cluster region of Chromosome 5, near the MTL locus; required for yeast cell adherence to silicone substrate; Spider biofilm induced
CUST_5845_PI362308700	0.881883	C1_04640W	orf19.782	chr1		Ortholog(s) have serine hydrolase activity, triglyceride lipase activity, role in lipid homeostasis and lipid particle localization
CUST_6696_PI362308700	0.589241	C3_06310C	orf19.7401	chr3	ISW2	Ortholog of S. cerevisiae Isw2; an ATPase involved in chromatin remodeling; required for chlamydospore formation; Hap43-induced gene; repressed by high-level peroxide stress

## Sheet: GSEA
Gene Categories induced in D381 versus Tor1/tor1, identified by Gene Set Enrichment Analysis
NAME	SIZE	ES	NES	NOM p-val	FDR q-val	FWER p-val	RANK AT MAX	LEADING EDGE
HYPOXIA_20MIN_SELLAM_DN	242	0.468481	4.20305	0	0	0	750	tags=92%, list=51%, signal=157%
NUCLEOLUS_CEL	70	0.564445	3.76495	0	0	0	571	tags=90%, list=39%, signal=141%
RIBONUCLEOPROTEIN COMPLEX BIOGENESIS AND ASSEMBLY_BIO	90	0.509685	3.69655	0	0	0	571	tags=83%, list=39%, signal=128%
RIBOSOME BIOGENESIS AND ASSEMBLY_BIO	78	0.519557	3.67701	0	0	0	571	tags=85%, list=39%, signal=131%
NUCLEAR PART_CEL	132	0.454999	3.64482	0	0	0	571	tags=77%, list=39%, signal=115%
NUCLEAR LUMEN_CEL	93	0.498324	3.58462	0	0	0	571	tags=83%, list=39%, signal=127%
CAP2_UP	174	0.418822	3.57128	0	0	0	392	tags=59%, list=27%, signal=71%
HS_DN	119	0.462043	3.56769	0	0	0	379	tags=61%, list=26%, signal=76%
RRNA METABOLIC PROCESS_BIO	54	0.545746	3.50865	0	0	0	571	tags=89%, list=39%, signal=140%
NUCLEUS_CEL	200	0.384035	3.39426	0	0	0	588	tags=71%, list=40%, signal=102%
RNA PROCESSING_BIO	82	0.456587	3.33306	0	0	0	571	tags=80%, list=39%, signal=125%
RRNA PROCESSING_BIO	53	0.543705	3.32523	0	0	0	571	tags=89%, list=39%, signal=140%
INTRACELLULAR NON-MEMBRANE-BOUND ORGANELLE_CEL	134	0.399713	3.29939	0	0	0	705	tags=84%, list=48%, signal=147%
MEMBRANE-ENCLOSED LUMEN_CEL	126	0.405286	3.2273	0	0	0	742	tags=90%, list=51%, signal=166%
ORGANELLE LUMEN_CEL	126	0.405286	3.19447	0	0	0	742	tags=90%, list=51%, signal=166%
NON-MEMBRANE-BOUND ORGANELLE_CEL	134	0.399713	3.16945	0	0	0	705	tags=84%, list=48%, signal=147%
HAS1_BIND	48	0.506871	3.14147	0	0	0	585	tags=85%, list=40%, signal=138%
RRP5_BIND	41	0.51066	3.04586	0	0	0	711	tags=98%, list=49%, signal=184%
RNA METABOLIC PROCESS_BIO	159	0.364785	3.0186	0	0	0	571	tags=70%, list=39%, signal=102%
BRX1_BIND	35	0.548395	2.9848	0	0	0	585	tags=91%, list=40%, signal=149%
RLP7_BIND	34	0.537241	2.97149	0	0	0	537	tags=85%, list=37%, signal=132%
NOP1_BIND	49	0.482965	2.95959	0	0	0	572	tags=82%, list=39%, signal=130%
NOG1_BIND	43	0.489399	2.95548	0	0	0	585	tags=84%, list=40%, signal=135%
NOP12_BIND	45	0.4855	2.90537	0	0	0	585	tags=82%, list=40%, signal=133%
UPC2_DN	159	0.347627	2.89302	0	0	0	384	tags=53%, list=26%, signal=65%
OS_DN	95	0.396026	2.8813	0	0	0	747	tags=89%, list=51%, signal=171%
CA21CHR1X15	52	0.463467	2.8762	0	0	0	387	tags=62%, list=26%, signal=81%
CA21CHR1X6	45	0.482751	2.819	0	0	0	718	tags=96%, list=49%, signal=182%
RRP12_BIND	28	0.559926	2.80405	0	0	0	406	tags=75%, list=28%, signal=102%
CA21CHR1X5	50	0.450056	2.78545	0	0	0	249	tags=50%, list=17%, signal=58%
HYPHAE_LEE_DN	310	0.284818	2.77341	0	0	0	728	tags=74%, list=50%, signal=115%
NOC2_BIND	34	0.500602	2.77249	0	0	0	585	tags=85%, list=40%, signal=139%
NOP56_BIND	27	0.543309	2.77249	0	0	0	644	tags=96%, list=44%, signal=169%
RNA BINDING_MOL	39	0.482586	2.74512	0	3.98e-05	0.001	736	tags=97%, list=50%, signal=191%
NIP7_BIND	32	0.5189	2.74308	0	3.86e-05	0.001	585	tags=88%, list=40%, signal=143%
RPL25_BIND	31	0.514907	2.72543	0	3.76e-05	0.001	688	tags=97%, list=47%, signal=179%
NOP15_BIND	31	0.518673	2.71541	0	3.66e-05	0.001	688	tags=97%, list=47%, signal=179%
NOP16_BIND	17	0.639696	2.70121	0	3.56e-05	0.001	537	tags=100%, list=37%, signal=156%
35S PRIMARY TRANSCRIPT PROCESSING_BIO	27	0.538603	2.69881	0	3.47e-05	0.001	571	tags=89%, list=39%, signal=143%
ORGANELLE ORGANIZATION AND BIOGENESIS_BIO	147	0.33618	2.69195	0	6.82e-05	0.002	571	tags=65%, list=39%, signal=96%
PUF6_BIND	31	0.51313	2.68557	0	6.65e-05	0.002	585	tags=87%, list=40%, signal=142%
ERB1_BIND	36	0.487308	2.67924	0	0.00013	0.004	585	tags=83%, list=40%, signal=135%
KRE33_BIND	28	0.524739	2.65468	0	0.000127	0.004	709	tags=100%, list=48%, signal=190%
HYPHAE_SPIDER_DN	117	0.345041	2.65288	0	0.000124	0.004	378	tags=50%, list=26%, signal=63%
NOP4_BIND	24	0.544696	2.62777	0	0.000122	0.004	585	tags=92%, list=40%, signal=150%
EBP2_BIND	26	0.518543	2.60795	0	0.000148	0.005	585	tags=88%, list=40%, signal=145%
NUCLEOLAR PART_CEL	21	0.563617	2.59021	0	0.000233	0.008	543	tags=90%, list=37%, signal=142%
CDC5_2H_UP	37	0.471963	2.58621	0	0.000228	0.008	374	tags=65%, list=26%, signal=85%
RPL7B_BIND	27	0.507172	2.57853	0	0.000251	0.009	695	tags=96%, list=48%, signal=180%
CA21CHR1X1	40	0.4524	2.55707	0	0.000246	0.009	703	tags=93%, list=48%, signal=173%
NOP2_BIND	31	0.485939	2.55534	0	0.000268	0.01	585	tags=84%, list=40%, signal=137%
MPP10_BIND	23	0.554004	2.52879	0	0.000372	0.014	571	tags=91%, list=39%, signal=147%
CLA37_DN	54	0.401407	2.52004	0	0.00039	0.015	378	tags=59%, list=26%, signal=77%
SKO1_DN	166	0.290015	2.49478	0	0.000642	0.025	499	tags=54%, list=34%, signal=73%
NOP7_BIND	34	0.452851	2.47989	0.00261097	0.00068	0.027	585	tags=79%, list=40%, signal=129%
CBF5_BIND	20	0.549511	2.47635	0	0.000668	0.027	567	tags=90%, list=39%, signal=145%
RPL3_BIND	53	0.405271	2.47626	0	0.000656	0.027	663	tags=85%, list=45%, signal=150%
XS(2006)_DN	158	0.29125	2.4483	0	0.000792	0.033	571	tags=65%, list=39%, signal=95%
NOC4_BIND	21	0.547114	2.44785	0	0.000778	0.033	472	tags=81%, list=32%, signal=118%
RPS7A_BIND	29	0.475666	2.44737	0	0.000765	0.033	657	tags=90%, list=45%, signal=160%
TIF6_BIND	37	0.43595	2.43245	0	0.000866	0.038	711	tags=92%, list=49%, signal=174%
RPL4A_BIND	29	0.473827	2.42984	0	0.000852	0.038	464	tags=79%, list=32%, signal=114%
RPP0_BIND	28	0.47907	2.4253	0	0.000883	0.04	572	tags=82%, list=39%, signal=132%
NOP58_BIND	16	0.6021	2.41934	0	0.000892	0.041	462	tags=88%, list=32%, signal=126%
BMS1_BIND	24	0.50842	2.41507	0	0.000944	0.044	644	tags=92%, list=44%, signal=161%
NUG1_BIND	28	0.488494	2.4145	0	0.000951	0.045	365	tags=64%, list=25%, signal=84%
RPF2_BIND	28	0.482161	2.41081	0	0.000978	0.047	585	tags=86%, list=40%, signal=140%
CA21CHR1X2	52	0.382702	2.40497	0	0.00100604	0.048	752	tags=88%, list=51%, signal=176%
DRS1_BIND	25	0.480458	2.40372	0	0.000991	0.048	585	tags=84%, list=40%, signal=138%
RPL20A_BIND	29	0.47437	2.40209	0	0.000977	0.048	704	tags=93%, list=48%, signal=176%
UTP4_BIND	20	0.533276	2.40046	0	0.000964	0.048	643	tags=95%, list=44%, signal=167%
SSF1_BIND	25	0.496049	2.3962	0	0.000969	0.049	564	tags=84%, list=39%, signal=134%
RPL5_BIND	40	0.404766	2.38167	0	0.00109004	0.056	711	tags=93%, list=49%, signal=175%
HELICASE ACTIVITY_MOL	22	0.518221	2.3717	0	0.00116762	0.061	663	tags=95%, list=45%, signal=172%
CDC5_7H_DN	106	0.30954	2.37105	0	0.00115205	0.061	750	tags=83%, list=51%, signal=158%
MRT4_BIND	47	0.401305	2.36402	0	0.00119219	0.064	408	tags=57%, list=28%, signal=77%
NSA1_BIND	22	0.510594	2.35678	0	0.00126615	0.069	564	tags=86%, list=39%, signal=138%
CA21CHR1X13	51	0.384908	2.35388	0	0.00126878	0.07	694	tags=86%, list=47%, signal=158%
RNA HELICASE ACTIVITY_MOL	19	0.533681	2.35277	0	0.00127067	0.071	571	tags=89%, list=39%, signal=145%
RIBOSOMAL LARGE SUBUNIT BIOGENESIS AND ASSEMBLY_BIO	25	0.495132	2.35138	0	0.00127173	0.072	750	tags=100%, list=51%, signal=202%
RRP8_BIND	24	0.490113	2.34727	0	0.00132283	0.075	537	tags=83%, list=37%, signal=129%
UTP10_BIND	20	0.524448	2.33719	0	0.0014637	0.084	406	tags=70%, list=28%, signal=96%
NUCLEIC ACID BINDING_MOL	98	0.316221	2.32231	0	0.00161647	0.093	712	tags=80%, list=49%, signal=145%
CA21CHR1X11	45	0.396552	2.3199	0	0.00163	0.094	520	tags=69%, list=36%, signal=104%
CIC1_BIND	27	0.464827	2.31284	0	0.0016934	0.098	585	tags=81%, list=40%, signal=133%
CD_DN	36	0.4104	2.30874	0	0.00170412	0.1	747	tags=92%, list=51%, signal=183%
DBP3_BIND	18	0.549641	2.30732	0	0.00171626	0.102	339	tags=67%, list=23%, signal=86%
YTM1_BIND	31	0.431921	2.29893	0	0.00180637	0.107	585	tags=81%, list=40%, signal=132%
NAN1_BIND	21	0.509015	2.28858	0.00252525	0.00196	0.117	728	tags=100%, list=50%, signal=196%
LTV1_BIND	17	0.554656	2.28194	0.00235849	0.00204663	0.123	364	tags=71%, list=25%, signal=93%
CA21CHR1X4	46	0.368061	2.2544	0	0.00256167	0.155	693	tags=87%, list=47%, signal=160%
CA21CHR1X14	47	0.373392	2.25355	0	0.00254902	0.156	671	tags=83%, list=46%, signal=148%
XS_DN	86	0.307157	2.23697	0	0.00297342	0.18	431	tags=57%, list=29%, signal=76%
DED1_BIND	17	0.533887	2.23526	0	0.00299871	0.183	690	tags=100%, list=47%, signal=187%
RPL27A_BIND	24	0.465814	2.23226	0.00242719	0.00302693	0.187	696	tags=92%, list=48%, signal=172%
CA21CHR1X7	36	0.411603	2.23009	0	0.00305548	0.188	702	tags=89%, list=48%, signal=167%
NUCLEOBASE, NUCLEOSIDE, NUCLEOTIDE AND NUCLEIC ACID METABOLIC PROCESS_BIO	217	0.250046	2.22761	0	0.0031248	0.194	564	tags=59%, list=39%, signal=82%
RPS4A_BIND	25	0.468829	2.22133	0	0.00329164	0.205	742	tags=96%, list=51%, signal=191%
CA21CHR1X3	49	0.361417	2.21868	0	0.00338478	0.212	748	tags=90%, list=51%, signal=178%
CA21CHR1X12	42	0.375137	2.20588	0	0.00364895	0.226	520	tags=67%, list=36%, signal=100%
SPB4_BIND	17	0.527523	2.19643	0	0.00400029	0.246	632	tags=94%, list=43%, signal=164%
PROTEIN-RNA COMPLEX ASSEMBLY_BIO	29	0.425704	2.18267	0	0.00437499	0.271	749	tags=93%, list=51%, signal=187%
RIX1_BIND	15	0.552665	2.18163	0.00245098	0.00433252	0.271	441	tags=80%, list=30%, signal=113%
RPL7A_BIND	21	0.4876	2.18093	0	0.00431717	0.273	704	tags=95%, list=48%, signal=181%
UTP13_BIND	16	0.521379	2.17083	0	0.0046199	0.294	644	tags=94%, list=44%, signal=166%
OS(2006)_DN	108	0.28647	2.15854	0	0.00514551	0.319	408	tags=53%, list=28%, signal=68%
XS(HOG1)_DN	168	0.256793	2.1518	0	0.00526768	0.326	748	tags=76%, list=51%, signal=138%
OS_UP	56	0.329943	2.15096	0	0.00523154	0.327	137	tags=29%, list=9%, signal=30%
RIBONUCLEOPROTEIN COMPLEX_CEL	56	0.343868	2.14333	0	0.00549385	0.34	701	tags=80%, list=48%, signal=148%
ATP-DEPENDENT HELICASE ACTIVITY_MOL	17	0.508299	2.14159	0	0.00550603	0.344	727	tags=100%, list=50%, signal=196%
RRS1_BIND	18	0.493994	2.13835	0	0.00567075	0.355	564	tags=83%, list=39%, signal=134%
RNA-DEPENDENT ATPASE ACTIVITY_MOL	16	0.517553	2.13176	0	0.00587126	0.371	571	tags=88%, list=39%, signal=142%
IMD3_BIND	16	0.522155	2.13023	0	0.00586969	0.373	632	tags=94%, list=43%, signal=163%
RPL8B_BIND	36	0.385949	2.117	0	0.00644374	0.405	750	tags=92%, list=51%, signal=183%
EMG1_BIND	15	0.537852	2.11536	0	0.00648452	0.41	472	tags=80%, list=32%, signal=117%
KRR1_BIND	16	0.520387	2.11462	0.00235294	0.00651117	0.415	709	tags=100%, list=48%, signal=192%
DIP2_BIND	15	0.540119	2.09591	0	0.00744986	0.466	391	tags=73%, list=27%, signal=99%
INTRACELLULAR ORGANELLE PART_CEL	294	0.223309	2.08933	0	0.00771777	0.485	705	tags=66%, list=48%, signal=102%
PORTER ACTIVITY_MOL	15	0.507962	2.07797	0.00235849	0.0085617	0.523	313	tags=60%, list=21%, signal=76%
ATP-DEPENDENT RNA HELICASE ACTIVITY_MOL	16	0.517553	2.0676	0	0.00917944	0.552	571	tags=88%, list=39%, signal=142%
ORGANELLE PART_CEL	294	0.223309	2.06417	0	0.00934945	0.562	705	tags=66%, list=48%, signal=102%
MACROMOLECULAR COMPLEX ASSEMBLY_BIO	60	0.313457	2.05269	0	0.0100398	0.588	707	tags=78%, list=48%, signal=145%
AIR1_BIND	18	0.48407	2.04989	0.00235294	0.0101401	0.595	341	tags=67%, list=23%, signal=86%
DBP10_BIND	15	0.515151	2.0461	0.0022173	0.0103959	0.603	567	tags=87%, list=39%, signal=140%
RRP9_BIND	19	0.466672	2.0443	0.00490196	0.0104896	0.605	714	tags=95%, list=49%, signal=183%
NUCLEOPLASM PART_CEL	25	0.416487	2.04116	0	0.0106392	0.609	653	tags=88%, list=45%, signal=156%
KETOCONAZOLE_UP	78	0.283634	2.04092	0.00278552	0.0105775	0.61	195	tags=35%, list=13%, signal=38%
ELECTROCHEMICAL POTENTIAL-DRIVEN TRANSPORTER ACTIVITY_MOL	15	0.507962	2.04	0.00490196	0.0105714	0.612	313	tags=60%, list=21%, signal=76%
SNORNA BINDING_MOL	15	0.532844	2.03983	0.00240964	0.0105	0.612	543	tags=87%, list=37%, signal=136%
TRANSLATION_BIO	37	0.360152	2.03939	0.00511509	0.0104411	0.613	701	tags=84%, list=48%, signal=157%
INTRINSIC TO PLASMA MEMBRANE_CEL	20	0.455814	2.03829	0.00225734	0.0104556	0.619	50	tags=35%, list=3%, signal=36%
ARX1_BIND	22	0.433136	2.03676	0.0049505	0.0104814	0.62	336	tags=55%, list=23%, signal=70%
CCR4_UP	59	0.315613	2.03618	0	0.0104667	0.622	447	tags=61%, list=31%, signal=84%
UTP22_BIND	24	0.420338	2.02632	0.00236967	0.01121	0.649	709	tags=92%, list=48%, signal=175%
HCR1_BIND	20	0.454134	2.02442	0.00236967	0.0112705	0.655	632	tags=90%, list=43%, signal=156%
RPF1_BIND	18	0.47343	2.02039	0.00227273	0.011576	0.662	567	tags=83%, list=39%, signal=134%
CA21CHR1X8	37	0.367028	2.01722	0.0124688	0.0116778	0.666	619	tags=78%, list=42%, signal=132%
HU_2H_UP	48	0.328142	2.00408	0.00530504	0.0127204	0.695	100	tags=27%, list=7%, signal=28%
UTP15_BIND	21	0.453674	1.99735	0.00938967	0.0133606	0.716	644	tags=90%, list=44%, signal=159%
CELLULAR COMPONENT ORGANIZATION AND BIOGENESIS_BIO	287	0.216278	1.99499	0	0.0134463	0.719	582	tags=55%, list=40%, signal=73%
ECM16_BIND	18	0.451579	1.99486	0.0022779	0.013351	0.719	742	tags=94%, list=51%, signal=189%
NSA2_BIND	15	0.494321	1.99306	0	0.0134369	0.724	585	tags=87%, list=40%, signal=143%
NUCLEASE ACTIVITY_MOL	17	0.468355	1.98913	0	0.0137756	0.735	475	tags=76%, list=32%, signal=112%
RPL16A_BIND	21	0.437902	1.98741	0.0103627	0.0138637	0.74	406	tags=62%, list=28%, signal=84%
DBP7_BIND	26	0.399527	1.98734	0	0.0137778	0.74	552	tags=73%, list=38%, signal=115%
SUP35_BIND	15	0.493918	1.96047	0.00952381	0.0166983	0.815	665	tags=93%, list=45%, signal=169%
CA21CHR1X9	34	0.366349	1.95889	0.00493827	0.0167081	0.815	654	tags=82%, list=45%, signal=145%
TAC1_DN	20	0.430004	1.95741	0.0121655	0.0167086	0.816	255	tags=45%, list=17%, signal=54%
NOC3_BIND	24	0.399935	1.94475	0.00473934	0.0181022	0.837	585	tags=75%, list=40%, signal=123%
RPS4B_BIND	15	0.492533	1.94198	0.00239234	0.018371	0.843	391	tags=67%, list=27%, signal=90%
NUCLEOPLASM_CEL	29	0.384879	1.94077	0.00255102	0.0183878	0.845	678	tags=86%, list=46%, signal=157%
PLASMA MEMBRANE PART_CEL	25	0.389747	1.93383	0.00516796	0.0191196	0.856	50	tags=28%, list=3%, signal=28%
SNT309_BIND	15	0.480081	1.90601	0.00694444	0.0229214	0.909	688	tags=93%, list=47%, signal=174%
PWP1_BIND	16	0.464385	1.90342	0.0114679	0.023182	0.913	397	tags=69%, list=27%, signal=93%
CELLULAR COMPONENT ASSEMBLY_BIO	67	0.285439	1.89662	0.00581395	0.0241073	0.929	670	tags=73%, list=46%, signal=129%
THP2_BIND	19	0.439392	1.8965	0.00239808	0.023962	0.929	700	tags=89%, list=48%, signal=169%
CA21CHR1X16	36	0.348475	1.8933	0.00273973	0.0243153	0.93	716	tags=89%, list=49%, signal=170%
RPS11A_BIND	17	0.449396	1.89097	0.00510204	0.0246216	0.935	742	tags=94%, list=51%, signal=189%
MACROMOLECULAR COMPLEX_CEL	160	0.223149	1.87732	0	0.026989	0.949	705	tags=71%, list=48%, signal=121%
RIBOSOME ASSEMBLY_BIO	17	0.451146	1.87413	0.0136986	0.0273851	0.953	727	tags=94%, list=50%, signal=185%
CARRIER ACTIVITY_MOL	26	0.375699	1.87085	0.00724638	0.0277604	0.957	313	tags=46%, list=21%, signal=58%
OS(HOG1)_UP	40	0.32638	1.8593	0.00273973	0.0298191	0.969	204	tags=40%, list=14%, signal=45%
SRP1_BIND	18	0.433119	1.85816	0.0124069	0.0298679	0.969	688	tags=89%, list=47%, signal=166%
UTP9_BIND	15	0.468123	1.85185	0.0191847	0.0310696	0.974	709	tags=93%, list=48%, signal=179%
UTP20_BIND	17	0.439211	1.84695	0.0188235	0.0317353	0.976	742	tags=94%, list=51%, signal=189%
INTEGRAL TO PLASMA MEMBRANE_CEL	19	0.417797	1.83947	0.0182292	0.0331818	0.983	50	tags=32%, list=3%, signal=32%
SUI2_BIND	17	0.437831	1.831	0.0115741	0.0346764	0.986	688	tags=88%, list=47%, signal=165%
MED31_UP	19	0.412222	1.81523	0.0139211	0.0385507	0.994	88	tags=42%, list=6%, signal=44%
RIBOSOME_CEL	26	0.37007	1.8111	0.0119617	0.0393533	0.994	701	tags=85%, list=48%, signal=160%
RIBOSOMAL SUBUNIT ASSEMBLY_BIO	16	0.447129	1.80771	0.016317	0.0399348	0.994	727	tags=94%, list=50%, signal=184%
RPS13_BIND	16	0.442386	1.78814	0.0149626	0.0449	0.996	750	tags=94%, list=51%, signal=190%
PLASMA MEMBRANE_CEL	88	0.24052	1.77983	0.0147059	0.047151	0.998	226	tags=31%, list=15%, signal=34%
STM1_BIND	27	0.356788	1.76959	0.0102564	0.049931	0.999	733	tags=93%, list=50%, signal=182%
IKI3_BIND	23	0.371528	1.76517	0.021028	0.0508982	0.999	927	tags=100%, list=63%, signal=269%
BUD21_BIND	27	0.349158	1.74954	0.0104439	0.0557503	1	263	tags=44%, list=18%, signal=53%
WOR1_TF	66	0.264316	1.74378	0.0056338	0.0571678	1	99	tags=23%, list=7%, signal=23%
RPS1B_BIND	21	0.390219	1.74325	0.0213777	0.0570497	1	696	tags=86%, list=48%, signal=161%
RPL6A_BIND	15	0.432706	1.74207	0.0189125	0.0571291	1	750	tags=93%, list=51%, signal=190%
PSEUDOMONAS_UP	32	0.327713	1.73719	0.013369	0.058437	1	204	tags=34%, list=14%, signal=39%
INTRACELLULAR ORGANELLE_CEL	435	0.174651	1.72613	0	0.0616989	1	714	tags=63%, list=49%, signal=86%
CLA30_UP	34	0.318716	1.71478	0.0193237	0.0653985	1	226	tags=38%, list=15%, signal=44%
ORGANELLE_CEL	435	0.174651	1.70876	0	0.0671445	1	714	tags=63%, list=49%, signal=86%
PAB1_BIND	19	0.398474	1.7083	0.0222222	0.0670122	1	720	tags=89%, list=49%, signal=174%
RPS5_BIND	17	0.40344	1.70585	0.0247191	0.0676035	1	709	tags=88%, list=48%, signal=169%
RPL30_BIND	19	0.386289	1.70473	0.0126582	0.0676816	1	696	tags=89%, list=48%, signal=168%
BIOPOLYMER METABOLIC PROCESS_BIO	280	0.183188	1.70209	0	0.0683376	1	505	tags=47%, list=35%, signal=58%
MDN1_BIND	17	0.399838	1.6823	0.0235602	0.0756818	1	336	tags=59%, list=23%, signal=75%
UBI4_BIND	42	0.287328	1.67682	0.0244565	0.077551	1	423	tags=55%, list=29%, signal=75%
PMT4_CAP4-216_UP	17	0.396136	1.67384	0.02657	0.0784463	1	406	tags=65%, list=28%, signal=89%
RAS1_YEAST_UP	25	0.338268	1.67154	0.022113	0.0789612	1	89	tags=28%, list=6%, signal=29%
MRNA METABOLIC PROCESS_BIO	28	0.331477	1.67111	0.0260663	0.0787723	1	571	tags=71%, list=39%, signal=115%
YRA1_BIND	36	0.298936	1.66951	0.0260047	0.0790224	1	704	tags=78%, list=48%, signal=146%
RAS1_HYPHAE_UP	25	0.341246	1.66628	0.035443	0.079958	1	83	tags=32%, list=6%, signal=33%
CBC2_BIND	21	0.371013	1.66445	0.0207852	0.0802141	1	927	tags=100%, list=63%, signal=269%
CATION TRANSPORTER ACTIVITY_MOL	27	0.332424	1.66065	0.0141844	0.081442	1	199	tags=33%, list=14%, signal=38%
CST6P_TFMOTIF	19	0.371389	1.6597	0.033419	0.0813603	1	240	tags=42%, list=16%, signal=50%
MAK21_BIND	16	0.398675	1.65881	0.0316742	0.0814241	1	585	tags=81%, list=40%, signal=134%
SIC1_BIND	32	0.310203	1.65355	0.0309524	0.0834471	1	695	tags=78%, list=48%, signal=146%
RPL10_BIND	20	0.373348	1.65203	0.0369515	0.0837545	1	677	tags=80%, list=46%, signal=147%
ELP3_BIND	19	0.381003	1.63718	0.0358852	0.0906189	1	705	tags=84%, list=48%, signal=160%
RRP6_BIND	23	0.344344	1.63097	0.0273632	0.0931651	1	705	tags=83%, list=48%, signal=157%
RPS8A_BIND	48	0.272902	1.62449	0.0194986	0.0962385	1	765	tags=81%, list=52%, signal=165%
SIT4_HYPHAE_DN	50	0.260553	1.61798	0.0155039	0.099076	1	497	tags=60%, list=34%, signal=88%
ZAP1_UP	64	0.244353	1.61591	0.0165289	0.0996145	1	204	tags=28%, list=14%, signal=31%

## Sheet: GO Process
Gene ontology groups (Processes) associated with genes upregulated in strain D381
GOID	GO term	Frequency	Gene(s)
16070	RNA metabolic process	190 out of 749 genes, 25.4%	C1_12440W_A C1_09070W_A GAR1 RPL7 C1_06540C_A C1_07660W_A C1_11000C_A C4_05330C_A ENP2 C1_12820C_A C4_00940W_A CR_00670C_A C1_08630W_A C4_03740W_A CR_10410C_A RPF1 C4_00810C_A MSU1 C1_12570C_A CR_09800C_A WRS1 CR_10470C_A C7_03850W_A C1_12630C_A C1_05360C_A UTP20 C3_04230W_A C1_10880W_A C1_12350W_A RCL1 RRP8 C4_01500W_A MSS116 HPC2 C1_02090C_A C1_01590C_A C1_01160C_A TBP1 TFA1 DBP8 NPL4 PPR1 NOP4…
50789	regulation of biological process	171 out of 749 genes, 22.8%	UME6 C1_05660C_A THI20 IPT1 C4_05330C_A C4_00940W_A KAR9 SPA2 MDM34 ROT1 C1_03960C_A AGP2 C5_02110W_A CDC12 CPP1 C1_12570C_A PSY2 RMS1 UBP6 C3_02420C_A ZCF17 BFA1 C1_10330C_A IRA2 C4_02720C_A C1_05380C_A NCE103 C1_02960C_A C1_05360C_A DOT4 PKH2 C1_12350W_A SIM1 RPN4 HPC2 C1_01590C_A TBP1 MDG1 C1_02760W_A PIL1 C1_06910C_A HCM1 LYS143 NPL4 PPR1 ZNC1 C1_07960W_A MRR1 C3_07100C_A C7_00330C_A HGT1 DRG…
8150	biological_process	140 out of 749 genes, 18.7%	C1_04470C_A C3_04210W_A C1_01220C_A C4_05730W_A C1_04350C_A C6_02450W_A C1_02730W_A C3_06950W_A C1_07130C_A C1_00020C_A C1_09570W_A YBN5 C4_02930W_A C1_11430W_A C1_12280C_A C1_12400C_A C1_04440W_A C1_03040W_A C1_09310C_A C2_02820C_A C1_01250W_A C1_10440W_A C1_01490W_A C1_07790C_A C1_08530W_A C7_02920W_A C1_00790W_A C2_10090C_A C1_05250W_A C1_10630C_A C1_04010C_A C4_01930C_A C5_01710C_A C1_06660W_…
6810	transport	134 out of 749 genes, 17.9%	C1_05660C_A YKT6 KAR9 ATP7 C2_06520C_A MDM34 C1_03960C_A MDR1 AGP2 RPF1 OPT1 CR_01630C_A HGT16 MIA40 HGT2 PKH2 NOG2 ENA2 C3_05380W_A LTV1 C1_02760W_A HGT10 PIL1 GNP3 XUT1 NPL4 ATP1 HGT1 AAP1 MAS1 NUP49 MDL2 HSP70 MEP1 PHO87 SAM37 GAP2 AGC1 RPB4 MIR1 C1_11770C_A KIP4 ENA21 BMS1 LTE1 REI1 SSA2 C1_12660W_A CDC48 C4_04230W_A C1_12760W_A CR_09920W_A HXT5 DOA4 C1_00830W_A C5_03480C_A RRS1 FTR1 C1_06980…
6996	organelle organization	133 out of 749 genes, 17.8%	C1_12440W_A C1_05660C_A C4_05330C_A YKT6 KAR9 C5_02590C_A SPA2 MDM34 ROT1 RPF1 C4_00810C_A CDC12 MGM101 C1_10330C_A NOP15 C5_05340W_A C4_02720C_A MIA40 C1_05380C_A C1_02960C_A MTG1 C1_05360C_A DOT4 PKH2 SIM1 MSS116 HPC2 MDJ1 C1_01590C_A CR_09140C_A C1_02760W_A C1_01630W_A MRP20 HCM1 NPL4 C1_07960W_A TUF1 C3_07100C_A C7_00330C_A MAS1 C2_01240C_A MEF2 C1_14240W_A C1_02910C_A SAM37 SIR2 C1_11370C_A …
42254	ribosome biogenesis	131 out of 749 genes, 17.5%	C1_12440W_A GAR1 RPL7 C1_06540C_A C1_07660W_A C1_11000C_A C4_05330C_A ENP2 C4_03740W_A CR_10410C_A RPF1 CR_09800C_A CR_10470C_A NOP15 C5_05340W_A C7_03850W_A UTP20 C1_10880W_A NOG2 C1_12350W_A RCL1 RRP8 LTV1 C1_01160C_A JIP5 NSA1 DBP8 NOP4 C1_07960W_A C2_08180C_A NUP49 C2_00410C_A NOP6 CR_09740W_A FYV5 C1_09710C_A C3_07800C_A CSI2 RIA1 BMS1 UTP13 REI1 C3_05160C_A NEP1 C2_02540W_A C6_04180W_A HBR1…
42221	response to chemical	116 out of 749 genes, 15.5%	C2_05810W_A GAR1 GCS1 C1_11000C_A IPT1 ENP2 SOD2 SPA2 C1_03990W_A ROT1 C1_03960C_A MDR1 OPT1 C5_02110W_A CPP1 MGM101 IRA2 CAR2 NCE103 C7_03850W_A UTP20 C1_12350W_A GND1 RPN4 LTV1 C1_01590C_A MDG1 C1_02760W_A C2_01450C_A CAT1 HCM1 NPL4 NOP4 MRR1 HGT1 HSP70 CIS2 SIR2 C1_01040W_A GIN4 FMO1 BMS1 AMO2 SSA2 FET31 CDC48 HBR1 RBT4 GAD1 DOA4 C1_00830W_A NOP14 C5_03480C_A RRS1 ZWF1 SAS10 SUV3 TUB2 FMP45 CL…
6950	response to stress	106 out of 749 genes, 14.2%	UME6 C1_09070W_A FGR39 GCS1 IPT1 RPL16A SOD2 ROT1 MDR1 C5_02110W_A CPP1 PSY2 MGM101 RMS1 IRA2 C1_05380C_A NCE103 C1_05360C_A C1_10880W_A GND1 GPI7 RPN4 LTV1 MDJ1 C1_02760W_A PIL1 CAT1 HCM1 NPL4 HGT1 HSP70 MEP1 C2_01240C_A C1_14240W_A RTT101 RTA3 SIR2 RPB4 C1_01040W_A C1_11370C_A KIP4 HAP43 CSI2 SET1 WH11 CDC48 HBR1 GAD1 RAD14 PYC2 C5_03480C_A FTR1 ZWF1 CLA4 BNI1 DIP2 NMA111 ENP1 YTM1 CAS1 OPY2 C1…
30447	filamentous growth	68 out of 749 genes, 9.1%	UME6 FGR39 IPT1 RPL16A YKT6 SPA2 CDC12 CPP1 KTR4 ZCF17 CYC3 C1_10880W_A GPI7 ENA2 SAC1 CAT1 PPR1 HGT1 DRG1 CHA1 PDX1 RPB4 GIN4 KIP4 CSI2 SET1 ALS4 ZCF30 CAR1 C5_03480C_A SUV3 CLA4 BNI1 DIP2 SEP7 ENP1 YTM1 C1_07220W_A RPL6 RAX2 ESC4 TYE7 ALS2 C1_05980W_A MLT1 SSU81 CAG1 SIT4 VPS41 CEK1 ISW2 MYO2 ZCF14 PEA2 STN1 SNQ2 ZCF3 YVH1 NOC2 CCC1 NIK1 ZCF2 DOA1 C1_11120C_A MCU1 SCH9 ACT1 PUT2
42493	response to drug	59 out of 749 genes, 7.9%	GAR1 C1_11000C_A IPT1 ENP2 MDR1 OPT1 MGM101 CAR2 C7_03850W_A UTP20 C1_01590C_A NOP4 MRR1 HGT1 GIN4 FMO1 BMS1 AMO2 FET31 RBT4 C1_00830W_A NOP14 RRS1 SAS10 SUV3 TUB2 FMP45 CLA4 DIP2 CNS1 RRP6 CR_10640W_A ARP8 C4_05230C_A MRT4 C1_04120C_A CAG1 TIF34 C3_03440C_A KSP1 CEK1 GSC1 ISW2 RRP9 NIP1 HOL4 C1_06760C_A MSI3 PGA31 SNQ2 DRS1 SIT1 NOG1 ZCF3 NOC2 TOR1 DIP5 ERB1 UTP15
7049	cell cycle	53 out of 749 genes, 7.1%	KAR9 SPA2 C1_03960C_A CDC12 PSY2 BFA1 NOP15 C7_03850W_A C1_05360C_A HPC2 CR_09140C_A HCM1 NPL4 C2_01240C_A C1_12750C_A C1_11370C_A GIN4 C3_07110W_A SET1 SPR28 REI1 C1_12660W_A CDC48 TUB2 FMP45 C1_01000C_A BNI1 SEP7 OPY2 C1_13380W_A C4_05230C_A RAX2 C6_02230W_A C1_09840C_A C2_09880C_A C1_13560W_A CAG1 SIT4 CEK1 GSC1 SUI2 MYO2 C1_03790C_A CDC54 C1_06760C_A C1_10950C_A PEA2 CDC6 YVH1 TOR1 C2_05270W_…
6464	cellular protein modification process	50 out of 749 genes, 6.7%	C4_00940W_A ROT1 CPP1 KTR4 C1_09040C_A PSY2 RMS1 UBP6 C1_04640W_A C7_00490C_A CYC3 DOT4 PKH2 GPI7 C4_01500W_A C1_06390W_A MNN11 MNN15 C1_12120W_A C1_01540W_A GIN4 C4_01560C_A SET1 C2_03700W_A C1_02040C_A DOA4 CLA4 HST1 C1_03920C_A BMT3 C1_08780W_A RMT2 ELA1 C6_02900C_A SIT4 KSP1 CEK1 C1_06030C_A C1_10950C_A CDC6 HMT1 YVH1 C2_05840W_A TOR1 C1_14470W_A KNS1 C1_14160W_A SCH9 ACT1 C2_01060C_A
9405	pathogenesis	38 out of 749 genes, 5.1%	UME6 DUR1,2 GCS1 SPA2 MDR1 CPP1 CSP37 GPI7 HWP1 SAC1 CAT1 SAM37 HAP43 SET1 WH11 HEM3 RBT4 FTR1 CLA4 BNI1 ICL1 RTG3 TYE7 SAP7 ALS2 MLT1 SIT4 CEK1 GSC1 GAT1 MSI3 TTR1 YVH1 NIK1 MBF1 CSH1 MCU1 SCH9
6259	DNA metabolic process	36 out of 749 genes, 4.8%	C1_09070W_A C3_01310W_A MGM101 C1_05380C_A C7_03850W_A C1_05360C_A CR_09140C_A TBP1 C7_00330C_A C2_01240C_A C1_14240W_A RTT101 C1_11370C_A SET1 RAD14 SUV3 RPO41 C1_01000C_A C4_03230C_A CAS1 ARP8 C4_05230C_A NTG1 C1_02390W_A C1_13560W_A ESC4 C1_05270C_A SIT4 CDC54 C1_06760C_A APN2 STN1 CDC6 C4_03170W_A DOA1 ACT1
6412	translation	33 out of 749 genes, 4.4%	RPL16A C5_02590C_A C1_08630W_A WRS1 C7_00490C_A MTG1 CIC1 TIF MRP20 TUF1 DRG1 RSM22 C5_04900C_A C1_02430C_A GRS1 NPL3 CR_04160C_A FUN12 RPL6 C1_12240C_A GCD6 RPM2 RPL13 TIF34 SUI2 NIP1 RPS1 RLI1 C1_05400C_A MRPS9 C1_04370C_A RPS27A TIF35
30163	protein catabolic process	27 out of 749 genes, 3.6%	C1_03990W_A C1_04230W_A UBP6 CIC1 DOT4 RPN4 MDJ1 C1_06390W_A NPL4 RPN1 RTT101 CDC48 C2_03700W_A C1_02040C_A DOA4 NMA111 C1_13370W_A C1_09840C_A ELA1 RPT1 C1_07390W_A VPS24 DDI1 C1_04190C_A CUE5 C1_14470W_A DOA1
5975	carbohydrate metabolic process	24 out of 749 genes, 3.2%	ROT1 KTR4 MNN11 MNN15 C4_05400C_A PYC2 ZWF1 C1_02320C_A ARA1 ICL1 C4_02620C_A BMT3 CIT1 SOU1 CR_06030C_A GSC1 C4_01220C_A BMT4 C5_04940W_A C1_14060W_A MLS1 C1_11080W_A SKN1 SCH9
16192	vesicle-mediated transport	23 out of 749 genes, 3.1%	YKT6 C1_02760W_A PIL1 C1_11770C_A KIP4 LTE1 DOA4 C1_09430W_A MON2 C3_07230W_A VPS41 MYO2 TVP18 C1_02160W_A VPS24 C1_08180C_A CTA3 FEN1 DDI1 C1_04190C_A SEC24 C1_10620W_A ACT1
7010	cytoskeleton organization	22 out of 749 genes, 2.9%	KAR9 SPA2 ROT1 CDC12 NOP15 C4_02720C_A HCM1 NPL4 GIN4 C3_07110W_A CDC48 TUB2 CLA4 BNI1 SDA1 SEP7 C1_07360W_A SIT4 MYO2 ABP140 TOR1 ACT1
7165	signal transduction	22 out of 749 genes, 2.9%	ROT1 C1_03960C_A CPP1 PSY2 C4_02720C_A PKH2 MDG1 C1_02760W_A LTE1 RGS2 OPY2 RTG3 SSU81 CAG1 SIT4 KSP1 CEK1 CTA3 YVH1 NIK1 TOR1 SCH9
30448	hyphal growth	17 out of 749 genes, 2.3%	SPA2 CDC12 CPP1 KTR4 ENA2 SAC1 ALS4 CAR1 BNI1 SEP7 RAX2 ALS2 CAG1 MYO2 SCH9 ACT1 PUT2
42710	biofilm formation	16 out of 749 genes, 2.1%	IPT1 C1_00160C_A C7_00490C_A C1_05380C_A HWP1 ZNC1 ALS6 PDX1 WH11 YWP1 SUV3 TYE7 ALS2 HYR1 CSH1 TRY2
44419	interspecies interaction between organisms	16 out of 749 genes, 2.1%	IPT1 HWP1 CAT1 ALS6 HSP70 CYB2 SET1 ALS4 SSA2 YWP1 FTR1 CLA4 ALS2 HYR1 C7_03880C_A SCH9
6629	lipid metabolic process	14 out of 749 genes, 1.9%	IPT1 C1_00470C_A GPI7 SAC1 C1_09980C_A FAD3 ICL1 NMA111 TAZ1 C1_05980W_A PLB5 FEN1 C1_04190C_A MLS1
19725	cellular homeostasis	14 out of 749 genes, 1.9%	C1_02960C_A ENA2 HAP43 DOA4 OYE32 C5_03480C_A FTR1 PMA1 ISU1 AMO1 SNQ2 TTR1 CCC1 DOA1
746	conjugation	13 out of 749 genes, 1.7%	SPA2 C1_03960C_A CPP1 MDG1 C1_02760W_A OPY2 C3_07230W_A C6_02230W_A CAG1 CEK1 C1_14060W_A C5_04910W_A SSF1
48468	cell development	13 out of 749 genes, 1.7%	SET1 SUV3 FMP45 CLA4 C6_02230W_A C2_09880C_A CAG1 CEK1 GSC1 ISW2 YVH1 SCH9 ACT1
6457	protein folding	12 out of 749 genes, 1.6%	ROT1 MIA40 MDJ1 C1_02760W_A HSP70 SSA2 CNS1 TCP1 C1_13260W_A C1_03790C_A MSI3 HSP78
71555	cell wall organization	12 out of 749 genes, 1.6%	SIM1 HWP1 C2_10740C_A FMP45 SSU81 SIT4 CEK1 GSC1 PGA31 YVH1 C1_14060W_A ACT1
910	cytokinesis	11 out of 749 genes, 1.5%	SPA2 CDC12 NOP15 GIN4 BNI1 SEP7 C1_13380W_A RAX2 MYO2 PEA2 ACT1
45333	cellular respiration	10 out of 749 genes, 1.3%	C5_02590C_A KGD1 CYC3 AOX1 SUV3 TAZ1 CIT1 MRF1 IDH1 MRPS9
6091	generation of precursor metabolites and energy	10 out of 749 genes, 1.3%	C5_02590C_A KGD1 CYC3 AOX1 SUV3 TAZ1 CIT1 MRF1 IDH1 MRPS9
70783	growth of unicellular organism as a thread of attached cells	8 out of 749 genes, 1.1%	SPA2 ZCF17 ZCF30 C1_05980W_A CEK1 ZCF14 PEA2 ZCF3
7155	cell adhesion	7 out of 749 genes, 0.9%	C5_02110W_A HWP1 ALS6 ALS4 ALS2 CSH1 C4_02260C_A
7114	cell budding	7 out of 749 genes, 0.9%	SPA2 ROT1 GIN4 REI1 BNI1 MYO2 PEA2
6997	nucleus organization	5 out of 749 genes, 0.7%	C1_05660C_A NUP188 CAG1 MYO2 C4_03850W_A
6766	vitamin metabolic process	3 out of 749 genes, 0.4%	THI20 C1_12810W_A C1_13330C_A
7124	pseudohyphal growth	2 out of 749 genes, 0.3%	SPA2 PEA2
32196	transposition	1 out of 749 genes, 0.1%	TBP1
other	other	40 out of 749 genes, 5.3%	APE2 ARO10 TKL1 OYE22 ARO7 CEM1 GUA1 CPY1 C1_02100W_A PUT1 ADE4 PRC3 AAT22 CR_04870C_A C4_00290C_A LYS21 NAR1 C2_05830C_A FMA1 ARO9 C1_04430C_A C1_04460C_A UGA2 CDG1 HIS3 C1_01620C_A C2_01630W_A C2_06890C_A ALD5 IFE1 GDH2 C1_05650W_A CR_04880W_A MNN4-4 GDH3 C1_11530C_A C1_03440C_A CR_04820W_A C1_06320W_A OYE2
not_yet_annotated	not_yet_annotated	1 out of 749 genes, 0.1%	OPT9
