# Supplementary material for: Stress- and metabolic responses of Candida albicans require Tor1 kinase N-terminal HEAT repeats
Source: PLoS Pathog. 2022 Jun 10;18(6):e1010089. doi: 10.1371/journal.ppat.1010089 (PMC9223334; doi:10.1371/journal.ppat.1010089)
Supplement: S2 File — (XLSX) [file ppat.1010089.s004.xlsx]

## Sheet: D381 TOR  v TOR1.tor1 1.5 DN
Genes exhibiting 1.5 fold decrease in expression D381 relative to heterozygous Tor1/tor1 (T Test Q <= 0.05)
ID	Log2 FC	A22 number	Name	Chromosome	Common Name	Description
CUST_9213_PI362308700	-1.02067	C4_07200C	orf19.3083	chr4		Putative lipid phosphatase of the endoplasmic reticulum; role in DNA repair, actin cytoskeleton organization, cellular manganese ion homeostasis; Spider biofilm repressed
CUST_1999_PI362308700	-0.6823	C7_00730W	orf19.7046	chr7	MET28	Predicted bZIP domain-containing transcription factor; protein induced during the mating process; possibly essential, disruptants not obtained by UAU1 method; Hap43-repressed; rat catheter biofilm induced
CUST_11273_PI362308700	-0.865411	C2_01710W	orf19.1482	chr2	HSK3	Subunit of the Dam1 (DASH) complex, which acts in chromosome segregation by coupling kinetochores to spindle microtubules; expression regulated during planktonic growth
CUST_11837_PI362308700	-0.816297	CR_06830C	orf19.1850	chrR	SIW14	Putative protein phosphatase of the PTP family (tyrosine-specific), similar to <i>S. cerevisiae</i> Siw14p; mutant shows virulence defect; Hap43p-repressed gene
CUST_9697_PI362308700	-0.703989	CR_04850C	orf19.6308	chrR		Ortholog of <i>Candida albicans WO-1</i> : CAWG_01818
CUST_5559_PI362308700	-2.25938	C3_06860C	orf19.6816	chr3		Putative xylose and arabinose reductase; flow model biofilm induced; Spider biofilm repressed
CUST_7217_PI362308700	-0.766867	C4_05300W	orf19.1290	chr4	XKS1	Putative xylulokinase; Hap43-repressed; induced by prostaglandins; rat catheter biofilm repressed
CUST_11782_PI362308700	-1.11317	C3_01940C	orf19.1654	chr3		Predicted membrane protein; induced by prostaglandins
CUST_9909_PI362308700	-1.01492	C4_02450W	orf19.2757	chr4		Has domain(s) with predicted role in cell redox homeostasis
CUST_957_PI362308700	-0.792948	CR_07120C	orf19.9	chrR		Ortholog of <i>C. dubliniensis CD36</i> : Cd36_32700, <i>C. parapsilosis CDC317</i> : CPAR2_204280, <i>Candida tenuis NRRL Y-1498</i> : CANTEDRAFT_113831 and <i>Debaryomyces hansenii CBS767</i> : DEHA2E03916g
CUST_2225_PI362308700	-0.61514	CR_02790C	orf19.2837	chrR	ALG5	Putative glucosyltransferase involved in cell wall mannan biosynthesis; possibly an essential gene, disruptants not obtained by UAU1 method
CUST_4178_PI362308700	-0.86835	C4_07050W	orf19.3104	chr4	YDC1	Alkaline dihydroceramidase; involved in sphingolipid metabolism; Mob2-dependent hyphal regulation; transcript is regulated by Nrg1 and Mig1; Hap43-repressed
CUST_58_PI362308700	-0.827902	C1_02590C	orf19.2947	chr1	SNZ1	Stationary phase protein; vitamin B synthesis; induced byyeast-hypha switch, 3-AT or in azole-resistant strain overexpressing MDR1; soluble in hyphae; regulated by Gcn4, macrophage; Spider biofilm induced; rat catheter biofilm repressed
CUST_571_PI362308700	-0.782633	C3_05090C	orf19.5980	chr3		Protein of unknown function; Hap43-repressed gene
CUST_3087_PI362308700	-1.28134	C5_01070C	orf19.1964	chr5		Protein of unknown function; repressed by fluphenazine treatment; induced by benomyl treatment and in an RHE model; regulated by Nrg1, Tup1
CUST_4047_PI362308700	-1.01858	CR_09930W	orf19.7567	chrR		Protein of unknown function; induced by alpha pheromone in SpiderM medium
CUST_6868_PI362308700	-1.15596	C2_00740C	orf19.2050	chr2		Ortholog(s) have sterol esterase activity, role in cellular lipid metabolic process, sterol metabolic process and fungal-type vacuole, integral to membrane, lipid particle localization
CUST_11484_PI362308700	-0.950548	CR_00820C	orf19.3273	chrR		Ortholog(s) have actin monomer binding, protein kinase inhibitor activity, ribosome binding activity, role in negative regulation of protein phosphorylation and cytoplasm, nucleus, polysome, ribosome localization
CUST_853_PI362308700	-0.594759	C5_04190W	orf19.3902	chr5	MRV2	Protein of unknown function; repressed by fluphenazine treatment or in an azole-resistant strain that overexpresses CDR1 and CDR2; Spider biofilm induced
CUST_7522_PI362308700	-0.590093	C6_04580W	orf19.2154	chr6	HXK1	N-acetylglucosamine (GlcNAc) kinase; involved in GlcNAc utilization; required for wild-type hyphal growth and mouse virulence; GlcNAc-induced transcript; induced by alpha pheromone in SpiderM medium
CUST_10821_PI362308700	-0.781653	C2_07140W	orf19.2269	chr2		Putative 3-phosphoserine phosphatase; induced by benomyl or in azole-resistant strain that overexpresses MDR1; early-stage flow model biofilm induced; Spider biofilm repressed
CUST_5436_PI362308700	-0.954643	C7_03980W	orf19.7183	chr7		Ortholog(s) have role in protein folding in endoplasmic reticulum and ER membrane protein complex localization
CUST_9887_PI362308700	-1.15129	C4_02410C	orf19.2762	chr4	AHP1	Alkyl hydroperoxide reductase; immunogenic; fluconazole-induced; amphotericin B, caspofungin, alkaline repressed; core stress response induced; Ssk1/Nrg1/Tup1/Ssn6/Hog1 regulated; flow model biofilm induced; rat catheter biofilm repressed
CUST_7110_PI362308700	-1.14343		CaalfMp06
CUST_8313_PI362308700	-0.824935	C5_04870W	orf19.3973	chr5		Ortholog of Hua1, a zinc finger domain protein with sequence similarity to Type I J-proteins; flow model biofilm induced
CUST_9952_PI362308700	-0.852757	C4_02570C	orf19.2743	chr4		Ortholog(s) have RNA polymerase II core promoter proximal region sequence-specific DNA binding transcription factor activity involved in negative regulation of transcription, <a href="#GOsection">more</a>
CUST_2552_PI362308700	-0.787967	C6_01780C	orf19.3406	chr6		Predicted chloride transporter; member of conserved Mcm1 regulon; Spider biofilm repressed
CUST_975_PI362308700	-1.08123	CR_09690C	orf19.6594	chrR	PLB3	GPI-anchored cell surface phospholipase B; possibly secreted; fungal-specific (no mammalian homolog); induced by Tbf1; fluconazole-induced; possible essential gene (UAU1 method); Spider and flow model biofilm induced
CUST_4040_PI362308700	-0.875709	CR_03890W	orf19.467	chrR	WOR3	Transcription factor; modulator of white-opaque switch; induced in opaque cells; promoter bound by Wor1; overexpression at 25 degr shifts cells to opaque state; deletion stabilizes opaque cells at higher temperatures; Spider biofilm induced
CUST_1283_PI362308700	-2.51161	C4_04770C	orf19.3803	chr4	MNN22	Alpha-1,2-mannosyltransferase; required for normal cell wall mannan; regulated by Tsa1, Tsa1B at 37 deg; repressed in core stress response; NO, Hog1 induced; confers sensitivity to cell wall perturbing agents; Spider biofilm repressed
CUST_3558_PI362308700	-0.767662	C1_09190C	orf19.4777	chr1	DAK2	Putative dihydroxyacetone kinase; repressed by yeast-hypha switch; fluconazole-induced; caspofungin repressed; protein enriched in stationary phase yeast cultures; flow model biofilm induced; rat catheter and Spider biofilm repressed
CUST_4084_PI362308700	-1.4213	C4_04000W	orf19.5312	chr4	MET4	Putative transcription coactivator; predicted role in sulfur amino acid metabolism; required for yeast cell adherence to silicone substrate; Spider biofilm induced
CUST_5659_PI362308700	-0.934182	C4_01770W	orf19.4616	chr4	POL3	Similar to proliferating cell nuclear antigen (PCNA); RNA abundance regulated by tyrosol, cell density; induced by flucytosine, interaction with macrophages; stationary phase enriched protein; rat catheter and Spider biofilm repressed
CUST_7695_PI362308700	-0.630081	C7_01650W	orf19.6559	chr7		RNA polymerase III transcription initiation factor complex (TFIIIC) subunit; growth phase regulated protein; downregulaated in stationary phase yeast cultures; Hap43-repressed; flow model biofilm induced; Spider biofilm repressed
CUST_1618_PI362308700	-1.02649	C3_07850W	orf19.6180	chr3		Protein similar to Pichia anomala YDL054c and S. cerevisiae Ydl054cp; transmembrane regions predicted; Hap43p-repressed gene
CUST_3314_PI362308700	-0.82005	C6_01140C	orf19.121	chr6	ARC18	Putative ARP2/3 complex subunit; mutation confers hypersensitivity to cytochalasin D
CUST_11400_PI362308700	-1.86835	C2_02860W	orf19.5818	chr2	SUR2	Putative ceramide hydroxylase; predicted enzyme of sphingolipid biosynthesis; regulated by Tsa1, Tsa1B under H2O2 stress conditions; Spider and flow model biofilm induced
CUST_2346_PI362308700	-1.06829	C1_03380W	orf19.3038	chr1	TPS2	Trehalose-6-phosphate (Tre6P) phosphatase; mutant heat sensitive, accumulates Tre6P, decreased mouse virulence; possible drug target; 2 conserved phospohydrolase motifs; no mammalian homolog; Hap43-repressed; flow model biofilm induced
CUST_1912_PI362308700	-0.63434	C7_00590W	orf19.7060	chr7		Ortholog of <i>C. dubliniensis CD36</i> : Cd36_70070, <i>C. parapsilosis CDC317</i> : CPAR2_301080, <i>Debaryomyces hansenii CBS767</i> : DEHA2F22946g and <i>Pichia stipitis Pignal</i> : PICST_46820
CUST_7611_PI362308700	-0.813476	C6_04430W	orf19.2127	chr6	CST5	Scaffold protein for the mitogen-activated protein (MAP) kinase cascade that regulates mating; required for opaque mating or white biofilm formation in response to mating pheromone; induced in response to pheromone; Hap43p-repressed
CUST_5170_PI362308700	-0.946893	C2_08620W	orf19.3615	chr2		Protein of unknown function; induced in core caspofungin response; expression upregulated in an ssr1 null mutant; induced by nitric oxide independent of Yhb1p
CUST_8470_PI362308700	-0.782524	C6_02560W	orf19.5525	chr6		Putative oxidoreductase; protein levels affected by URA3 expression in CAI-4 strain background; Efg1, Efh1 regulated; Rgt1-repressed; protein present in exponential and stationary growth phase yeast; rat catheter biofilm repressed
CUST_1204_PI362308700	-2.22333	C1_13870W	orf19.5025	chr1	MET3	ATP sulfurlyase; sulfate assimilation; repressed by Met, Cys, Sfu1, or in fluconazole-resistant isolate; Hog1, caspofungin, white phase-induced; induced on biofilm formation, even in presence of Met and Cys; Spider, F-12/CO2 biofilm induced
CUST_11755_PI362308700	-0.743448	C3_01820W	orf19.1664	chr3		Protein of unknown function; expression downregulated in an ssr1 null mutant
CUST_10203_PI362308700	-0.636948	CR_01190C	orf19.3234.1	chrR	SFT1	Putative Golgi v-SNARE; Plc1-regulated; Spider biofilm induced
CUST_5158_PI362308700	-0.602343	C2_01380W	orf19.1442	chr2	PLB4.5	Phospholipase B; Hog1-induced; regulated by Ssn6; putative GPI-anchor; repressed during cell wall regeneration; clade-associated gene expression; Hap43-induced; rat catheter and Spider biofilm repressed
CUST_6506_PI362308700	-0.596234	C5_01950C	orf19.3176	chr5	RIM21	Plasma membrane pH-sensor involved in the Rim101 pH response pathway; required for processing and activation of Rim101 and for alkaline pH-induced hyphal growth; Spider biofilm induced
CUST_10485_PI362308700	-0.88749	CR_02400W	orf19.3727	chrR	PHO112	Putative constitutive acid phosphatase; Rim101-repressed; DTT-extractable; N-glycosylated; Hap43-induced; possibly an essential gene, disruptants not obtained by UAU1 method
CUST_10329_PI362308700	-0.904939	C2_05460W	orf19.3575	chr2	CDC19	Pyruvate kinase at yeast cell surface; Gcn4/Hog1/GlcNAc regulated; Hap43/polystyrene adherence induced; repressed by phagocytosis/farnesol; hyphal growth role; stationary phase enriched; flow model biofilm induced; Spider biofilm repressed
CUST_5693_PI362308700	-0.854412	C4_01840C	orf19.4609	chr4		Putative dienelactone hydrolase; protein abundance is affected by URA3 expression in the CAI-4 strain background; protein present in exponential and stationary growth phase yeast cultures; rat catheter biofilm repressed
CUST_8278_PI362308700	-0.871124	C5_05050W	orf19.3997	chr5	ADH1	Alcohol dehydrogenase; oxidizes ethanol to acetaldehyde; at yeast cell surface; immunogenic in humans/mice; complements S. cerevisiae adh1 adh2 adh3 mutant; fluconazole, farnesol-induced; flow model biofilm induced; Spider biofilm repressed
CUST_7306_PI362308700	-1.25431	C4_00130W	orf19.5636	chr4	RBT5	GPI-linked cell wall protein; hemoglobin utilization; Rfg1, Rim101, Tbf1, Fe regulated; Sfu1, Hog1, Tup1, serum, alkaline pH, antifungal drugs, geldamycin repressed; Hap43 induced; required for RPMI biofilms; Spider biofilm induced
CUST_7551_PI362308700	-0.590471	C5_02980C	orf19.4323	chr5		Ortholog(s) have phosphatidylinositol-3-phosphate binding activity and endosome localization
CUST_11653_PI362308700	-0.93637	CR_06150C	orf19.3870	chrR	ADE13	Adenylosuccinate lyase; enzyme of adenine biosynthesis; soluble protein in hyphae; not induced during GCN response, in contrast to the S. cerevisiae ortholog; repressed by nitric oxide
CUST_6765_PI362308700	-0.722977	C2_00510W	orf19.2076	chr2		Protein of unknown function; S. pombe ortholog SPAC7D4.05 encodes a predicted hydrolase; Hap43-repressed; Spider biofilm induced
CUST_8879_PI362308700	-0.598659	C6_04210C	orf19.1077	chr6	ATM1	Member of MDR subfamily of ABC family; ortholog of S. cerevisiae ABC transporter, Atm1; induced in low iron; induced by nitric oxide independent of Yhb1
CUST_8932_PI362308700	-0.794742	C3_00440W	orf19.5422	chr3		Ortholog of <i>C. dubliniensis CD36</i> : Cd36_80400, <i>Candida tropicalis MYA-3404</i> : CTRG_06188 and <i>Candida albicans WO-1</i> : CAWG_02379
CUST_6881_PI362308700	-0.682992	CR_08340W	orf19.6402	chrR	CYS3	Cystathionine gamma-lyase; induced by alkaline, amphotericin B, cadmium stress, oxidative stress via Cap1; possibly adherence-induced; Hog1 regulated; reduced levels in stationary phase yeast cells; Spider and flow model biofilm induced
CUST_2917_PI362308700	-0.798308	CR_09010C	orf19.7297	chrR		Putative cystathionine gamma-synthase; decreased levels in stationary phase cultures; Hog1p-induced; Gcn4p-regulated
CUST_6754_PI362308700	-1.52497	C2_00480C	orf19.2079	chr2	PHHB	Putative 4a-hydroxytetrahydrobiopterin dehydratase; transposon mutation affects filamentous growth; flow model biofilm induced; Spider biofilm induced
CUST_11814_PI362308700	-0.765955	C4_04620C	orf19.3820	chr4		Protein with DNA binding domain, an endonuclease domain; adjacent to CEN4, the centromere region of Chr 4; clade-associated gene expression
CUST_10031_PI362308700	-1.07201	C5_03960W	orf19.3215	chr5		Putative plasma membrane protein; in S. cerevisiae it is localized to the cell bud and mating projection membrane; repressed by alpha pheromone in SpiderM medium
CUST_966_PI362308700	-0.738926	CR_09650W	orf19.6598	chrR	WAL1	Protein required for hyphal growth and for wild-type cell morphology, polarized budding, endocytosis, vacuole morphology; similar to Wiskott-Aldrich syndrome protein; localizes to cortical actin patches and hyphal tips
CUST_3501_PI362308700	-0.700972	C5_00660C	orf19.922	chr5	ERG11	Lanosterol 14-alpha-demethylase; cytochrome P450 family; role in ergosterol biosynthesis; target of azole antifungals; may contribute to drug resistance; azole or flow model biofilm induced; drug treated biofilm induced; hypoxia regulated
CUST_5601_PI362308700	-1.75814	C1_05960W	orf19.2451	chr1	PGA45	Putative GPI-anchored cell wall protein; repressed in core caspofungin response; Hog1-induced; regulated by Ssn6; Mob2-dependent hyphal regulation; flow model biofilm induced
CUST_7604_PI362308700	-0.672172	C5_02790C	orf19.4304	chr5	GAP1	Amino acid permease; antigenic in human/mouse; 10-12 transmembrane regions; regulated by nitrogen source; alkaline, GlcNAc, phagocytosis induced; WT virulence in mice; Spider and flow model biofilm induced
CUST_8581_PI362308700	-0.929626	C7_03720C	orf19.5505	chr7	HIS7	Putative imidazole glycerol phosphate synthase; histidine biosynthesis; no human/murine homolog; transcription induced by histidine starvation; regulated by Gcn2p and Gcn4p; higher protein level in stationary phase
CUST_7715_PI362308700	-0.591167	CR_03800C	orf19.4378	chrR	PPH3	Putative catalytic subunit of protein phosphatase complex; functions with regulatory subunit Psy2p in dephosphorylation of Rad53p in response to DNA damage; dephosphorylates Rfa2p in G1 phase; ortholog of <i>S. cerevisiae</i> Pph3p
CUST_5039_PI362308700	-0.831183	C3_02400C	orf19.227	chr3	COX7	Putative cytochrome c oxidase; flucytosine induced; repressed by nitric oxide
CUST_5023_PI362308700	-1.01917	C7_03020C	orf19.5159	chr7	DUG3	Putative glutamine amidotransferase (GATase II); role in glutathione catabolism;
CUST_9317_PI362308700	-0.662298	C6_02840C	orf19.5558	chr6	RBF1	Transcription factor; glutamine-rich activation domain; binds RPG-box DNA sequences; predominantly nuclear; mutation causes accelerated induction of filamentous growth; antigenic during human oral infection; Sko1p-repressed
CUST_2098_PI362308700	-0.645044	C5_03810C	orf19.1113	chr5		Ortholog of <i>C. dubliniensis CD36</i> : Cd36_53540, <i>Debaryomyces hansenii CBS767</i> : DEHA2G07854g, <i>Pichia stipitis Pignal</i> : PICST_32162 and <i>Spathaspora passalidarum NRRL Y-27907</i> : SPAPADRAFT_50795
CUST_7943_PI362308700	-0.776996	C1_06190C	orf19.2662	chr1		Predicted ORF of unknown function; overlaps TLO34/orf19.2661
CUST_8572_PI362308700	-0.614801	C4_01920W	orf19.4600.1	chr4		Protein of unknown function; flow model biofilm repressed
CUST_311_PI362308700	-0.95293	C2_06210C	orf19.5484	chr2	SER1	Putative 3-phosphoserine aminotransferase; predicted role in serine and glycine biosynthesis; protein present in exponential and stationary yeast growth phases; Spider biofilm repressed
CUST_6340_PI362308700	-0.699952	C5_05430W	orf19.4041	chr5	PEX4	Putative peroxisomal ubiquitin conjugating enzyme; regulated by Sef1, Sfu1, and Hap43; rat catheter biofilm induced; Spider biofilm induced
CUST_7160_PI362308700	-0.889396	CR_05150W	orf19.639.1	chrR		Ortholog(s) have structural constituent of ribosome activity and mitochondrial large ribosomal subunit localization
CUST_11237_PI362308700	-1.63532	C2_02650C	orf19.5842	chr2		Protein with predicted siroheme synthase middle domains NAD(P)-binding; Hap43-repressed gene
CUST_3303_PI362308700	-2.1294	C1_14190C	orf19.7227	chr1		Protein phosphatase inhibitor; Hap43-repressed; homozygous Tn insertion decreases colony wrinkling but does not block hyphal growth in liquid media; mutation confers hypersensitivity to toxic ergosterol analog; Spider biofilm induced
CUST_4867_PI362308700	-0.745547	C1_11450C	orf19.657	chr1	SAM2	S-adenosylmethionine synthetase; localizes to surface of hyphae, not yeast cells; alkaline, Hog1-induced; farnesol-downregulated; F-12/CO2 early biofilm induced; Spider biofilm repressed
CUST_5197_PI362308700	-0.586833	C2_08700C	orf19.3606	chr2		Ortholog of S. cereviae Sna4 vacuolar outer membrane protein that plays a role in sensitivity to NA+; induced by Mnl1 under weak acid stress
CUST_3857_PI362308700	-0.603167	C2_06430C	orf19.21	chr2		Ortholog(s) have role in ethanol metabolic process and mitochondrial inner membrane localization
CUST_6812_PI362308700	-0.756994	C5_02320C	orf19.4240	chr5		Ortholog(s) have role in GPI anchor biosynthetic process, cellular manganese ion homeostasis and endoplasmic reticulum, fungal-type vacuole membrane localization
CUST_6309_PI362308700	-1.0032	C1_05140W	orf19.4056	chr1	BRG1	Transcription factor; recruits Hda1 to hypha-specific promoters; Tn mutation affects filamentation; Hap43-repressed; Spider and flow model biofilm induced; required for Spider biofilm formation; Bcr1-repressed in RPMI a/a biofilms
CUST_7540_PI362308700	-1.99706	C7_02140W	orf19.6501	chr7		Ortholog of <i>C. dubliniensis CD36</i> : Cd36_71960, <i>Pichia stipitis Pignal</i> : psti_CGOB_00136, <i>Spathaspora passalidarum NRRL Y-27907</i> : SPAPADRAFT_63786 and <i>Candida tropicalis MYA-3404</i> : CTRG_05049
CUST_2781_PI362308700	-0.849857	C2_03310C	orf19.897	chr2	VPS2	ESCRT III complex protein; role in multivesicular body (MVB) trafficking; required for processing of Rim8; Bcr1-repressed in RPMI a/a biofilms
CUST_7295_PI362308700	-0.776662	CR_06520C	orf19.714	chrR		Ortholog(s) have GTPase activity and role in intracellular protein transport, retrograde transport, endosome to Golgi
CUST_11445_PI362308700	-1.2601	CR_10570C	orf19.7637	chrR	YHB4	Protein related to flavohemoglobins; not required for wild-type nitric oxide resistance; has predicted globin, FAD-binding, and NAD(P)-binding domains but lacks some conserved residues of flavohemoglobins; Hap43p-repressed gene
CUST_7233_PI362308700	-0.642191	C4_00210W	orf19.5646	chr4		Ortholog of <i>S. cerevisiae</i> : YPL034W, <i>C. glabrata CBS138</i> : CAGL0L06996g, <i>C. dubliniensis CD36</i> : Cd36_40280, <i>C. parapsilosis CDC317</i> : CPAR2_402170 and <i>Candida tenuis NRRL Y-1498</i> : CANTEDRAFT_137348
CUST_4755_PI362308700	-0.700259	C3_05290C	orf19.6008	chr3		S. cerevisiae ortholog YLL032C interacts with ribosomes; repressed by alpha pheromone in SpiderM medium
CUST_2691_PI362308700	-1.28387	C1_00170W	orf19.6086	chr1	LEU4	Putative 2-isopropylmalate synthase; regulated by Nrg1, Mig1, Tup1, Gcn4; induced by human whole blood or PMNs; macrophage/pseudohyphal-repressed after 16h; Spider biofilm repressed
CUST_6943_PI362308700	-1.58748	C2_10690W	orf19.5348	chr2	TPS3	Predicted trehalose-phosphate synthase regulatory subunit; regulated by Efg1; regulated by Tsa1, Tsa1B under H2O2 stress conditions; flow model biofilm induced (reports differ)
CUST_10486_PI362308700	-1.06552	CR_02400W	orf19.3727	chrR	PHO112	Putative constitutive acid phosphatase; Rim101-repressed; DTT-extractable; N-glycosylated; Hap43-induced; possibly an essential gene, disruptants not obtained by UAU1 method
CUST_11839_PI362308700	-0.916251	C7_04240C	orf19.7149	chr7		Putative GTPase inhibitor; predicted role in endocytosis, protein targeting to vacuole; rat catheter biofilm repressed
CUST_5558_PI362308700	-0.901182	C3_06850W	orf19.6817	chr3	FCR1	Transcription factor; repressor of fluconazole/ketoconazole/brefeldin A resistance; Tn mutation enhances filamentation; partially rescues S. cerevisiae pdr1 pdr3 fluconazole sensitivity; rat catheter biofilm induced/Spider biofilm repressed
CUST_9888_PI362308700	-1.17167	C4_02410C	orf19.2762	chr4	AHP1	Alkyl hydroperoxide reductase; immunogenic; fluconazole-induced; amphotericin B, caspofungin, alkaline repressed; core stress response induced; Ssk1/Nrg1/Tup1/Ssn6/Hog1 regulated; flow model biofilm induced; rat catheter biofilm repressed
CUST_8667_PI362308700	-0.824263	C1_01140C	orf19.3302	chr1		Putative type-1 protein phosphatase targeting subunit; transcript repressed by yeast-hyphal switch; transcript induced by Mnl1p under weak acid stress; flow model biofilm induced
CUST_11389_PI362308700	-1.15837	C2_01570W	orf19.1465	chr2		Has domain(s) with predicted N-acetyltransferase activity
CUST_6545_PI362308700	-0.934658	C3_06410C	orf19.7426	chr3		Ortholog(s) have dolichyl-diphosphooligosaccharide-protein glycotransferase activity, role in protein N-linked glycosylation via asparagine, protein complex assembly and oligosaccharyltransferase complex localization
CUST_12134_PI362308700	-0.700294	C7_01150W	orf19.6898	chr7		Protein similar to S. pombe SPBC1709.16c a predicted aromatic ring-opening dioxygenase; induced by benomyl treatment or in azole-resistant strain that overexpresses MDR1; Spider biofilm induced
CUST_2119_PI362308700	-0.735982	C4_06360C	orf19.2899	chr4		Ortholog(s) have cytosol, nucleus localization
CUST_2422_PI362308700	-0.61946	C3_05590C	orf19.6994	chr3	BAT22	Putative branched chain amino acid aminotransferase; regulated by Gcn4p; induced by farnesol treatment, GlcNAc, amino acid starvation (3-aminotriazole treatment); present in exponential and stationary growth phase yeast cultures
CUST_3932_PI362308700	-0.684669	CR_04120C	orf19.496	chrR		Ortholog(s) have DNA-dependent ATPase activity, dinucleotide insertion or deletion binding, guanine/thymine mispair binding activity, role in mismatch repair, mitochondrial DNA repair and mitochondrion localization
CUST_1714_PI362308700	-0.800797	C3_06090C	orf19.7391	chr3	OCH1	Alpha-1,6-mannosyltransferase; initiates N-glycan outer chain branch addition; similar to S. cerevisiae Och1p; required for wild-type virulence in mouse intravenous infection; fungal-specific (no human or murine homolog)
CUST_322_PI362308700	-0.79589	CR_05210W	orf19.557	chrR		Protein of unknown function; Hap43-repressed; Spider biofilm repressed
CUST_7850_PI362308700	-0.710063	C7_01930C	orf19.6528	chr7		Ortholog of <i>C. dubliniensis CD36</i> : Cd36_71740, <i>C. parapsilosis CDC317</i> : CPAR2_703440, <i>Candida tenuis NRRL Y-1498</i> : CANTEDRAFT_102923 and <i>Debaryomyces hansenii CBS767</i> : DEHA2C03190g
CUST_12197_PI362308700	-0.701663	C4_05240C	orf19.6863	chr4	VPH1	Vacuolar H(+)-ATPase; transcription regulated by Nrg1, Mig1, and Tup1
CUST_7377_PI362308700	-1.02746	C2_02610C	orf19.1587	chr2	HGT2	Putative glucose transporter of the major facilitator superfamily; the C. albicans glucose transporter family comprises 20 members; 12 probable membrane-spanning segments; regulated by Nrg1
CUST_11922_PI362308700	-0.961755	C7_00060C	orf19.7118	chr7		Ortholog(s) have adenylate kinase activity, nucleoside triphosphate adenylate kinase activity, role in nucleotide metabolic process and mitochondrial inner membrane localization
CUST_7085_PI362308700	-0.660375	C2_10450W	orf19.5320	chr2	NCE4	Putative RecQ-mediated genome instability protein; Hap43-repressed gene; periodic mRNA expression, peak at cell-cycle G2/M phase; flow model biofilm induced
CUST_7785_PI362308700	-0.652322	C2_07950W	orf19.2186	chr2	SEH1	Ortholog(s) have Seh1-associated complex, cytosol, fungal-type vacuole membrane, nuclear membrane, nuclear pore outer ring localization
CUST_4345_PI362308700	-1.10032	C4_01970W	orf19.4595	chr4		Ortholog of <i>C. dubliniensis CD36</i> : Cd36_41860, <i>C. parapsilosis CDC317</i> : CPAR2_400440, <i>Candida tenuis NRRL Y-1498</i> : CANTEDRAFT_103033 and <i>Debaryomyces hansenii CBS767</i> : DEHA2B03234g
CUST_3580_PI362308700	-0.954217	CR_01930C	orf19.2593	chrR	BIO2	Putative biotin synthase; induced by high iron; repressed by ciclopirox olamine; upregulated in clinical isolates from HIV+ patients with oral candidiasis; Hap43-repressed; Spider biofilm induced
CUST_6686_PI362308700	-1.20115	C3_06280W	orf19.7404	chr3		Catabolic L-serine (L-threonine) deaminase;, catalyzes degradation of L-serine and L-threonine; required to use serine or threonine as a sole nitrogen source; Spider biofilm repressed
CUST_3977_PI362308700	-0.744085	CR_10110W	orf19.7586	chrR	CHT3	Major chitinase; secreted; functional homolog of S. cerevisiae Cts1p; 4 N-glycosylation motifs; possible O-mannosylation; putative signal peptide; hyphal-repressed; farnesol upregulated in biofilm; regulated by Efg1p, Cyr1p, Ras1p
CUST_1510_PI362308700	-0.61506	C7_03450C	orf19.1331	chr7	HSM3	Ortholog(s) have role in mismatch repair, proteasome regulatory particle assembly and cytosol, nucleus, proteasome regulatory particle, base subcomplex localization
CUST_10962_PI362308700	-0.596517	C4_00060W	orf19.372	chr4		Putative protein of unknown function; Hap43p-repressed gene
CUST_406_PI362308700	-0.870858	C3_00060W	orf19.5467	chr3	TLO7	Member of a family of telomere-proximal genes of unknown function; may be spliced in vivo; rat catheter biofilm repressed
CUST_231_PI362308700	-0.631486	CR_10860C	orf19.7680	chrR	CTA26	Putative transcription factor/activator; Med2 mediator complex ddomain; transcript is upregulated in an RHE model of oral candidiasis; member of a family of telomere-proximal genes; Efg1, Hap43-repressed
CUST_5067_PI362308700	-1.57638	CR_09220C	orf19.7320	chrR	LIP7	Probable lipase, part of a gene family whose members are differentially expressed during infection; lacks a signal sequence for secretion, unlike other family members; may have a role in nutrition or in creating an acidic microenvironment
CUST_3742_PI362308700	-0.74524	C7_02470C	orf19.6462	chr7		Ortholog(s) have role in protein folding in endoplasmic reticulum and ER membrane protein complex, cytosol localization
CUST_4421_PI362308700	-1.29852	C4_02200C	orf19.4570	chr4		Ortholog of <i>C. dubliniensis CD36</i> : Cd36_42090, <i>Debaryomyces hansenii CBS767</i> : DEHA2C14872g, <i>Pichia stipitis Pignal</i> : PICST_74821 and <i>Spathaspora passalidarum NRRL Y-27907</i> : SPAPADRAFT_58607
CUST_9211_PI362308700	-0.813434	C4_07210W	orf19.3084	chr4		Ortholog(s) have histone acetyltransferase activity, role in chromatin silencing at telomere and SAS acetyltransferase complex, nuclear chromatin localization
CUST_5493_PI362308700	-0.948873	C7_04120W	orf19.7163	chr7		Ortholog of <i>C. dubliniensis CD36</i> : Cd36_73790, <i>C. parapsilosis CDC317</i> : CPAR2_702880, <i>Candida tenuis NRRL Y-1498</i> : CANTEDRAFT_92070 and <i>Debaryomyces hansenii CBS767</i> : DEHA2D10318g
CUST_1683_PI362308700	-0.658711	C3_03030C	orf19.299	chr3	ECM14	Ortholog(s) have endoplasmic reticulum, fungal-type vacuole localization
CUST_5870_PI362308700	-0.608635	C5_00060C	orf19.5692	chr5		Ortholog(s) have ubiquitin-protein ligase activity, role in anaphase-promoting complex-dependent proteasomal ubiquitin-dependent protein catabolic process, protein ubiquitination and anaphase-promoting complex localization
CUST_3149_PI362308700	-1.79039	C1_08070W	orf19.5079	chr1	CDR4	Putative ABC transporter superfamily; fluconazole, Sfu1, Hog1, core stress response induced; caspofungin repressed; fluconazole resistance not affected by mutation or correlated with expression; rat catheter and flow model biofilm induced
CUST_7721_PI362308700	-0.73365	CR_03780C	orf19.4376	chrR		Protein of unknown function; Spider biofilm induced
CUST_2368_PI362308700	-0.58705	C2_07650C	orf19.1860.1	chr2		Ortholog(s) have extracellular region localization
CUST_5614_PI362308700	-0.628758	C3_06990W	orf19.6802	chr3		Ortholog(s) have palmitoyltransferase activity, role in protein palmitoylation, vacuole fusion, non-autophagic and Golgi apparatus, endoplasmic reticulum, fungal-type vacuole membrane localization
CUST_6371_PI362308700	-0.635703	CR_09790W	orf19.7551	chrR	ALO1	D-Arabinono-1,4-lactone oxidase involved in biosynthesis of dehydro-D-arabinono-1,4-lactone, which has a protective role against oxidative damage; plasma membrane-localized;required for full virulence in a mouse model of systemic infection
CUST_508_PI362308700	-2.57407	C2_01020W	orf19.2020	chr2	HGT6	Putative high-affinity MFS glucose transporter; 20 family members; induced in core stress response; fluconazole, oralpharyngeal candidasis induced; flow model biofilm induced; Spider biofilm induced
CUST_7155_PI362308700	-0.929966	CR_07160C	orf19.733	chrR		Ortholog(s) have endoplasmic reticulum localization
CUST_11695_PI362308700	-0.608886	CR_06070W	orf19.3859	chrR		Putative microsomal beta-keto-reductase; transcript upregulated by treatment with ciclopirox olamine; induced by alpha pheromone in SpiderM medium; regulated by Sef1, Sfu1, and Hap43
CUST_11346_PI362308700	-0.984464	C2_03250W	orf19.905	chr2	AVT7	Ortholog of S. cerevisiae Avt7 transporter; repressed upon adherence to polystyrene; constitutive expression independent of MTL or white-opaque status; Spider biofilm induced
CUST_1803_PI362308700	-0.647646	C3_02770C	orf19.268	chr3		Ortholog(s) have role in transcription-coupled nucleotide-excision repair and Ddb1-Ckn1 complex, cytosol localization
CUST_7234_PI362308700	-0.718269	C4_00210W	orf19.5646	chr4		Ortholog of <i>S. cerevisiae</i> : YPL034W, <i>C. glabrata CBS138</i> : CAGL0L06996g, <i>C. dubliniensis CD36</i> : Cd36_40280, <i>C. parapsilosis CDC317</i> : CPAR2_402170 and <i>Candida tenuis NRRL Y-1498</i> : CANTEDRAFT_137348
CUST_3527_PI362308700	-1.01068	C1_09250W	orf19.4784	chr1	CRP1	Copper transporter; CPx P1-type ATPase; mediates Cu resistance; similar to Menkes and Wilson disease proteins; copper-induced; Tbf1-activated; suppresses Cu sensitivity of S. cerevisiae cup1 mutant; flow model biofilm induced
CUST_8703_PI362308700	-1.19176	C1_07350C	orf19.4436	chr1	GPX3	Putative glutathione peroxidase involved in Cap1p-dependent oxidative stress response, required for Cap1p oxidation in response to H2O2; planktonic growth-induced
CUST_11099_PI362308700	-0.706893	C2_04180C	orf19.804	chr2		Putative mitochondrial carrier family transporter; rat catheter biofilm induced
CUST_12042_PI362308700	-0.72097	C7_03200C	orf19.5136	chr7		Putative pyridoxamine 5'-phosphate oxidase; planktonic growth and early-stage flow model biofilm induced
CUST_498_PI362308700	-1.07595	C2_00970C	orf19.2026	chr2	UBP13	Ortholog of S. cerevisiae Ubp13; putative ubiquitin carboxyl-terminal hydrolase; flow model biofilm induced; rat catheter biofilm repressed
CUST_6685_PI362308700	-1.30076	C3_06280W	orf19.7404	chr3		Catabolic L-serine (L-threonine) deaminase;, catalyzes degradation of L-serine and L-threonine; required to use serine or threonine as a sole nitrogen source; Spider biofilm repressed
CUST_11345_PI362308700	-1.14046	C2_03250W	orf19.905	chr2	AVT7	Ortholog of S. cerevisiae Avt7 transporter; repressed upon adherence to polystyrene; constitutive expression independent of MTL or white-opaque status; Spider biofilm induced
CUST_5095_PI362308700	-0.783164	CR_09200C	orf19.7317	chrR	UGA33	Zinc-finger transcription factor; similar to S. cerevisiae Uga3 which regulates gamma-aminobutyrate metabolism gene expression; required for yeast cell adherence to silicone substrate; rat catheter biofilm induced
CUST_2539_PI362308700	-1.45144	C4_05540W	orf19.1235	chr4	HOM3	Putative L-aspartate 4-P-transferase; fungal-specific (no human or murine homolog); regulated by Gcn2 and Gcn4; early-stage flow model biofilm induced
CUST_7296_PI362308700	-0.790508	CR_06520C	orf19.714	chrR		Ortholog(s) have GTPase activity and role in intracellular protein transport, retrograde transport, endosome to Golgi
CUST_8886_PI362308700	-2.11862	CR_04210C	orf19.508	chrR	QDR1	Putative antibiotic resistance transporter; regulated by white-opaque switch, Nrg1, Tup1; Hap43, caspofungin repressed; repressed during chlamydospore formation; flow model biofilm induced; Spider biofilm repressed
CUST_8885_PI362308700	-2.27257	CR_04210C	orf19.508	chrR	QDR1	Putative antibiotic resistance transporter; regulated by white-opaque switch, Nrg1, Tup1; Hap43, caspofungin repressed; repressed during chlamydospore formation; flow model biofilm induced; Spider biofilm repressed
CUST_10331_PI362308700	-0.798304	C2_05450C	orf19.3574	chr2	MDJ2	Predicted component of the mitochondrial import motor; involved in protein import into mitochondrial matrix; early-stage flow model biofilm induced
CUST_1928_PI362308700	-1.1549	C5_04520W	orf19.3937	chr5		Ortholog(s) have protein phosphatase type 2A regulator activity, role in TOR signaling cascade, cellular response to nitrogen starvation and cytosol, nucleus localization
CUST_5603_PI362308700	-0.874111	C3_06920W	orf19.6809	chr3		Putative phosphomutase-like protein; protein present in exponential and stationary growth phase yeast; Hap43-repressed; Spider biofilm repressed
CUST_11325_PI362308700	-0.837397	C6_00750C	orf19.3651	chr6	PGK1	Phosphoglycerate kinase; localizes to cell wall and cytoplasm; antigenic in murine/human infection; flow model biofilm, Hog1-, Hap43-, GCN-induced; repressed upon phagocytosis; repressed in Spider biofilms by Bcr1, Ndt80, Rob1, Brg1
CUST_11781_PI362308700	-1.08807	C3_01940C	orf19.1654	chr3		Predicted membrane protein; induced by prostaglandins
CUST_4085_PI362308700	-1.69475		CaalfMp05
CUST_11121_PI362308700	-0.692146	C2_05170W	orf19.3548	chr2		Ortholog(s) have mitochondrion localization
CUST_10747_PI362308700	-0.636671	C2_07230C	orf19.2280	chr2	ZCF1	Putative transcription factor with zinc cluster DNA-binding motif
CUST_3552_PI362308700	-0.777257	C3_03680W	orf19.6951	chr3		Ortholog(s) have sphinganine-1-phosphate aldolase activity and role in calcium-mediated signaling, cellular response to starvation, sphingolipid metabolic process
CUST_10874_PI362308700	-2.73255	C1_07160C	orf19.4450.1	chr1		Protein conserved among the CTG-clade; 2 adjacent upstream SRE-1 elements; highly up-regulated in cecum-grown cells in a Cph2-dependent manner; Hap43-repressed; rat catheter, Spider and flow model biofilm induced
CUST_9108_PI362308700	-0.895051	C3_03530W	orf19.351	chr3		Ortholog of <i>S. cerevisiae</i> : YPR153W, <i>C. glabrata CBS138</i> : CAGL0L08382g, <i>C. dubliniensis CD36</i> : Cd36_83540, <i>C. parapsilosis CDC317</i> : CPAR2_404520 and <i>Candida tenuis NRRL Y-1498</i> : CANTEDRAFT_115795
CUST_1370_PI362308700	-2.16078	C6_00830C	orf19.84	chr6	CAN3	Predicted amino acid transmembrane transporter; transcript regulated by white-opaque switch; Hap43-repressed gene
CUST_9560_PI362308700	-1.53239	C4_01250W	orf19.4664	chr4	NAT4	Putative histone acetyltransferase; involved in regulation of white-opaque switch; early-stage flow model biofilm induced; Spider biofilm induced
CUST_1979_PI362308700	-0.659405	C5_04410C	orf19.3928	chr5		Putative transcription factor with zinc finger DNA-binding motif
CUST_11238_PI362308700	-1.4381	C2_02650C	orf19.5842	chr2		Protein with predicted siroheme synthase middle domains NAD(P)-binding; Hap43-repressed gene
CUST_6209_PI362308700	-0.65406	C2_09230C	orf19.4084	chr2	KIS1	Snf1p complex scaffold protein; similar to S. cerevisiae Gal83p and Sip2p with regions of similarity to Sip1p (ASC and KIS domain); interacts with Snf4p; mutants are hypersensitive to caspofungin and hydrogen peroxide; Hap43p-repressed gene
CUST_11835_PI362308700	-0.629785	C7_04230W	orf19.7150	chr7	NRG1	Transcription factor/repressor; regulates chlamydospore formation/hyphal gene induction/virulence and rescue/stress response genes; effects both Tup1 dependent and independent regulation; flow model biofilm induced; Spider biofilm repressed
CUST_9451_PI362308700	-1.18139	C6_00180C	orf19.1178	chr6		Putative transcription factor with bZIP DNA-binding motif; Hap43p-repressed gene
CUST_12159_PI362308700	-1.4696	C2_05690C	orf19.6881	chr2	YTH1	Putative mRNA cleavage and polyadenylation specificity factor; transcription is regulated upon yeast-hyphal switch; decreased expression in hyphae compared to yeast-form cells; fluconazole or flucytosine induced
CUST_10940_PI362308700	-0.675658	CR_00510C	orf19.7484	chrR	ADE1	Phosphoribosylaminoimadazole succinocarboxamide synthetase, enzyme of adenine biosynthesis; not induced in GCN response, unlike the S. cerevisiae ortholog; fungal-specific (no human or murine homolog); levels decrease in stationary phase
CUST_6546_PI362308700	-0.681773	C3_06410C	orf19.7426	chr3		Ortholog(s) have dolichyl-diphosphooligosaccharide-protein glycotransferase activity, role in protein N-linked glycosylation via asparagine, protein complex assembly and oligosaccharyltransferase complex localization
CUST_2719_PI362308700	-0.944731	C5_05390C	orf19.4035	chr5	PGA4	GPI-anchored cell surface protein; beta-1,3-glucanosyltransferase with similarity to the A. fumigatus GEL family; transcript induced in RHE model of oral candidiasis; fluconazol-induced
CUST_9074_PI362308700	-0.780497	C5_03930C	orf19.3219	chr5		Ortholog of S. cerevisiae Sia1; involved in activation of the Pma1 plasma membrane H+-ATPase by glucose in S. cerevisiae; Spider biofilm induced
CUST_3507_PI362308700	-0.691166	CR_05530C	orf19.5849	chrR	CWT1	Zn2Cys6 transcription factor involved in negative regulation of nitrosative stress response; mutant has cell wall defects; transcription increased at stationary phase; has predicted PAS domain; similar to S. cerevisiae Rds2p
CUST_5838_PI362308700	-0.788738	C2_04290W	orf19.791	chr2	RIM11	Ortholog of S. cerevisiae Rim11; a protein kinase involved in meiosis and sporulation in S. cerevisiae; mutant is viable
CUST_2916_PI362308700	-0.703487	C2_01250W	orf19.1999	chr2		Protein of unknown function; transcript detected on high-resolution tiling arrays
CUST_2952_PI362308700	-0.66465	C2_01340W	orf19.1991	chr2		Ortholog(s) have cytoplasm localization
CUST_439_PI362308700	-1.30854	CR_04480C	orf19.539	chrR	LAP3	Putative aminopeptidase; positively regulated by Sfu1; clade-associated gene expression; virulence-group-correlated expression; induced by alpha pheromone in SpiderM medium; Hap43-induced; Spider and flow model biofilm induced
CUST_10585_PI362308700	-0.64336	C2_02030W	orf19.1517	chr2	ARO3	3-deoxy-D-arabinoheptulosonate-7-phosphate synthase; aromatic amino acid synthesis; GCN-regulated; feedback-inhibited by phe if expressed in S. cerevisiae; decreased in stationary phase; flow model biofilm repressed
CUST_7641_PI362308700	-0.631643	C2_00270C	orf19.2106	chr2		Putative protein of unknown function; Hap43p-repressed gene
CUST_2720_PI362308700	-0.870634	C5_05390C	orf19.4035	chr5	PGA4	GPI-anchored cell surface protein; beta-1,3-glucanosyltransferase with similarity to the A. fumigatus GEL family; transcript induced in RHE model of oral candidiasis; fluconazol-induced
CUST_12133_PI362308700	-0.662445	C7_01150W	orf19.6898	chr7		Protein similar to S. pombe SPBC1709.16c a predicted aromatic ring-opening dioxygenase; induced by benomyl treatment or in azole-resistant strain that overexpresses MDR1; Spider biofilm induced
CUST_7782_PI362308700	-0.806697	CR_03630W	orf19.4361	chrR	IFF3	Putative GPI-anchored protein
CUST_6115_PI362308700	-0.820074	CR_01400W	orf19.2525	chrR	LYS12	Homoisocitrate dehydrogenase; catalyzes 4th step in the alpha-aminoadipate pathway of lysine biosynthesis; clade-associated gene expression; protein level decreases in stationary phase cultures; Spider biofilm repressed
CUST_10388_PI362308700	-1.11052	C6_03700W	orf19.5741	chr6	ALS1	Cell-surface adhesin; adhesion, virulence, immunoprotective roles; band at hyphal base; Rfg1, Ssk1, Spider biofilm induced; flow model biofilm repressed; CAI-4 strain background effects; promoter bound Bcr1, Tec1, Efg1, Ndt80, and Brg1
CUST_2827_PI362308700	-0.822254	C2_03440W	orf19.876	chr2	PGA33	Putative GPI-anchored protein of unknown function; Spider biofilm repressed
CUST_5790_PI362308700	-0.693024	CR_07470W	orf19.6118	chrR		Putative guanine nucleotide dissociation stimulator; transcription is positively regulated by Tbf1p
CUST_2559_PI362308700	-0.666817	C6_01820C	orf19.3402	chr6	FPG1	Formamidopyrimidine DNA glycosylase, involved in repair of gamma-irradiated DNA; Hap43p-repressed gene
CUST_2347_PI362308700	-1.09984	C2_05890C	orf19.5211	chr2	IDP1	Putative isocitrate dehydrogenase; transcriptionally induced by interaction with macrophage; alkaline induced; Spider biofilm repressed
CUST_7057_PI362308700	-0.829982	CR_00310C	orf19.7502	chrR		Protein of unknown function; Hap43-induced gene; upregulated in a cyr1 null mutant; Spider biofilm induced
CUST_9867_PI362308700	-1.2172	C1_13160W	orf19.4943	chr1	PSA2	Mannose-1-phosphate guanyltransferase; Hap43, macrophage-repressed; stationary phase enriched protein; Spider biofilm induced; rat catheter biofilm repressed
CUST_4609_PI362308700	-0.837994	C1_12720C	orf19.6350	chr1		Ortholog of <i>C. dubliniensis CD36</i> : Cd36_11890 and <i>Candida albicans WO-1</i> : CAWG_00170
CUST_9558_PI362308700	-0.685542	C4_01240C	orf19.4665	chr4		Protein of unknown function; Spider biofilm induced
CUST_1361_PI362308700	-1.46162	C6_00870C	orf19.88	chr6	ILV5	Ketol-acid reductoisomerase; antigenic; regulated by Gcn4; GlcNAc, amino acid starvation (3-AT)-induced; macrophage-repressed protein; protein present in exponential and stationary phase; flow model and Spider biofilm repressed
CUST_4675_PI362308700	-0.585757	C4_00830W	orf19.4157	chr4	SPS2	Peroxisomal 2,4-dienoyl-CoA reductase; stationary phase enriched protein; Spider biofilm induced
CUST_134_PI362308700	-0.682921	C4_06140C	orf19.2923	chr4		Predicted membrane transporter, member of the drug:proton antiporter (14 spanner) (DHA2) family, MFS superfamily; induced by alpha pheromone in SpiderM medium
CUST_8399_PI362308700	-1.61648	C7_00400W	orf19.7080	chr7	LEU2	Isopropyl malate dehydrogenase; leucine biosynthesis; induced by human whole blood or PMNs; protein level decreases in stationary phase; GlcNAc-induced protein; flow model biofilm repressed
CUST_8730_PI362308700	-1.25348	CR_09530C	orf19.6608	chrR		Predicted DDE superfamily endonuclease domain; repression correlates with clinical development of fluconazole resistance; Spider biofilm induced
CUST_6753_PI362308700	-1.56175	C2_00480C	orf19.2079	chr2	PHHB	Putative 4a-hydroxytetrahydrobiopterin dehydratase; transposon mutation affects filamentous growth; flow model biofilm induced; Spider biofilm induced
CUST_610_PI362308700	-0.633555	C3_04990W	orf19.5967	chr3	FGR44	Protein lacking an ortholog in S. cerevisiae; transposon mutation affects filamentous growth
CUST_4170_PI362308700	-0.586011	C4_07010C	orf19.3108	chr4		Putative DNA repair methyltransferase; induced by nitric oxide independent of Yhb1; Spider biofilm induced
CUST_245_PI362308700	-1.82949	CR_10840C	orf19.7676	chrR	XYL2	D-xylulose reductase; immunogenic in mice; soluble protein in hyphae; induced by caspofungin, fluconazole, Hog1 and during cell wall regeneration; Mnl1-induced in weak acid stress; stationary phase enriched; flow model biofilm induced
CUST_246_PI362308700	-1.84219	CR_10840C	orf19.7676	chrR	XYL2	D-xylulose reductase; immunogenic in mice; soluble protein in hyphae; induced by caspofungin, fluconazole, Hog1 and during cell wall regeneration; Mnl1-induced in weak acid stress; stationary phase enriched; flow model biofilm induced
CUST_4855_PI362308700	-0.647175	C6_03050C	orf19.5587	chr6		Protein of unknown function; transcript is upregulated in clinical isolates from HIV+ patients with oral candidiasis
CUST_10763_PI362308700	-2.60492	C1_03870C	orf19.4459	chr1		Predicted heme-binding stress-related protein; Tn mutation affects filamentous growth; induced during chlamydospore formation in C. albicans and C. dubliniensis; Spider biofilm induced
CUST_2880_PI362308700	-0.6729	C2_03140C	orf19.5782	chr2		Ortholog(s) have mitochondrion localization
CUST_1381_PI362308700	-1.13581	C7_02180C	orf19.6496	chr7	TRS33	Putative TRAPP complex subunit; constitutive expression independent of MTL or white-opaque status
CUST_4612_PI362308700	-0.794836	C4_00650W	orf19.4177	chr4	HIS5	Putative histidinol-phosphate aminotransferase; Gcn4p-regulated; protein present in exponential and stationary growth phase yeast cultures
CUST_11208_PI362308700	-2.45754	C2_08290C	orf19.1354	chr2	UCF1	Upregulated by cAMP in filamentous growth; induced in high iron, decreased upon yeast-hypha switch; downregulation correlates with clinical fluconazole resistance; Ras1-regulated; Hap43-repressed; flow model biofilm induced
CUST_5024_PI362308700	-0.7587	C7_03020C	orf19.5159	chr7	DUG3	Putative glutamine amidotransferase (GATase II); role in glutathione catabolism;
CUST_11658_PI362308700	-4.3058	C3_01540W	orf19.1691	chr3		Plasma-membrane-localized protein; filament induced; Hog1, ketoconazole, fluconazole and hypoxia-induced; regulated by Nrg1, Tup1, Upc2; induced by prostaglandins; flow model biofilm induced; rat catheter and Spider biofilm repressed
CUST_3864_PI362308700	-0.751831	CR_08650C	orf19.6440	chrR		Ortholog(s) have ubiquitin-protein ligase activity, role in ubiquitin-dependent protein catabolic process and endoplasmic reticulum membrane, nuclear inner membrane localization
CUST_2216_PI362308700	-0.78577	CR_02860W	orf19.2843	chrR	RHO1	Small GTPase of Rho family; regulates beta-1,3-glucan synthesis activity and binds Gsc1p; essential; expected to be geranylgeranylated by geranylgeranyltransferase type I; plasma membrane-localized
CUST_8951_PI362308700	-1.02177	C1_04320W	orf19.1067	chr1	GPM2	Putative phosphoglycerate mutase; repressed in hyphae; macrophage/pseudohyphal-repressed; induced by high levels of peroxide stress, farnesol; flow model biofilm induced; rat catheter and Spider biofilm repressed
CUST_4340_PI362308700	-0.953037	C3_07280C	orf19.6770	chr3		protein with ENTH Epsin domain, N-terminal; Spider biofilm repressed
CUST_3007_PI362308700	-1.21318	C5_00880C	orf19.1979	chr5	GIT3	Glycerophosphocholine permease; white cell specific transcript; fungal-specific; alkaline repressed; caspofungin, macrophage/pseudohyphal-repressed; flow model biofilm induced; Spider biofilm induced
CUST_111_PI362308700	-1.04948	C2_05930W	orf19.5213.2	chr2	COX9	Putative subunit VIIa of cytochrome c oxidase; flucytosine induced
CUST_8280_PI362308700	-0.823353	C5_05040W	orf19.3996	chr5		Putative mannosyltransferase; similar to S. cerevisiae Gpi10p; has HKEXRF motif
CUST_5034_PI362308700	-0.742392	C7_03050W	orf19.5156	chr7		Protein similar to S. cerevisiae Phs1p, which is required for growth; has six putative membrane-spanning regions
CUST_9169_PI362308700	-0.747923	C3_06560W	orf19.7445	chr3		Ortholog of S.c. Vid24; a peripheral membrane protein located at Vid (vacuole import and degradation) vesicles; regulated by Sef1, Sfu1, and Hap43; Spider biofilm induced
CUST_1554_PI362308700	-0.657291	C4_03620C	orf19.1313	chr4	CDR3	Transporter of the Pdr/Cdr family of the ATP-binding cassette superfamily; transports phospholipids out-to-in; expressed in opaque-phase cells; induced by macrophage interaction; fluconazole-repressed; Spider biofilm induced
CUST_4902_PI362308700	-0.719393	C6_01880W	orf19.3394	chr6		Predicted membrane protein; induced by alpha pheromone in SpiderM medium
CUST_11472_PI362308700	-1.12778	CR_00780C	orf19.3278	chrR	GSY1	UDP glucose/starch glucosyltransferase; transcript repressed by yeast-hyphal switch, Efg1-regulated; strong oxidative stress induced; colony morphology-related regulation by Ssn6; stationary phase enriched; flow model biofilm induced
CUST_11601_PI362308700	-0.808666	CR_04260W	orf19.514	chrR	SNP3	Putative U6 snRNA-associated protein; transcript regulated by Mig1
CUST_344_PI362308700	-1.57493	CR_04590C	orf19.550	chrR	PDX3	Pyridoxamine-phosphate oxidase; transcript regulated by yeast-hypha switch and by Nrg1, Mig1, Tup1; Hap43, caspofungin repressed; present in exponential and stationary phase yeast cultures
CUST_4706_PI362308700	-1.7139	C6_00160W	orf19.6321	chr6	PGA48	Putative GPI-anchored adhesin-like protein; similar to S. cerevisiae Spi1p, which is induced at stationary phase; transcript induced in high iron; flow model biofilm induced; Spider biofilm repressed
CUST_6899_PI362308700	-1.21127	C2_00760C	orf19.2048	chr2		Proten of unknown function; transcript positively regulated by Sfu1; Hap43 repressed; Spider biofilm induced
CUST_8584_PI362308700	-0.634098	C7_03730C	orf19.5504	chr7		Ortholog of <i>C. dubliniensis CD36</i> : Cd36_73400, <i>C. parapsilosis CDC317</i> : CPAR2_703180, <i>Candida tenuis NRRL Y-1498</i> : CANTEDRAFT_104803 and <i>Debaryomyces hansenii CBS767</i> : DEHA2A04466g
CUST_1108_PI362308700	-0.797814	C2_00060C	orf19.1917	chr2		Protein of unknown function; Spider biofilm repressed
CUST_6205_PI362308700	-0.601345	C2_09250W	orf19.4086	chr2		Ortholog(s) have cytoplasm localization
CUST_1827_PI362308700	-0.659026	C3_02680C	orf19.260	chr3	SLD1	Sphingolipid delta-8 desaturase; catalyzes desaturation at C8 in the long-chain base moiety of ceramides in glucosylceramide synthesis, important for virulence; ketoconazole and hypoxia induced; Hap43-repressed; Spider biofilm induced
CUST_1525_PI362308700	-0.608575	C6_02080W	orf19.3503	chr6		Ortholog of <i>Candida albicans WO-1</i> : CAWG_05160
CUST_7707_PI362308700	-0.602755	C7_01710W	orf19.6553	chr7		Membrane-localized protein of unknown function; possibly secreted; fluconazole-induced
CUST_768_PI362308700	-0.986442	C6_03270C	orf19.5615	chr6	AYR2	Putative NADPH-dependent 1-acyl dihydroxyacetone phosphate reductase; shows colony morphology-related gene regulation by Ssn6p
CUST_10909_PI362308700	-0.683763	CR_00410W	orf19.7491	chrR	RTT19	Histone acetyltransferase, mutants are sensitive to DNA damage, show decreased virulence in mice, decreased white-to-opaque switching and increased susceptibility to killing by macrophages
CUST_9526_PI362308700	-1.16798	C3_00930W	orf19.2496	chr3	ATO2	Putative fungal-specific transmembrane protein; fluconazole repressed, Hap43-repressed; flow model biofilm induced; Spider biofilm induced
CUST_7245_PI362308700	-0.597394	C4_00170W	orf19.5642	chr4		Ortholog of S. cerevisiae Dif1; which regulates nuclear localization of Rnr2 and Rnr4; colony morphology-related gene regulation by Ssn6; induced in cyr1 mutant; Spider biofilm induced
CUST_6956_PI362308700	-0.609411	C2_10630W	orf19.5342	chr2		Ortholog(s) have cytosol, extracellular region, fungal-type vacuole, nucleus localization
CUST_510_PI362308700	-0.802608	C4_05820W	orf19.1267.1	chr4		Ortholog(s) have enzyme activator activity, role in iron-sulfur cluster assembly and extrinsic to mitochondrial inner membrane, mitochondrial matrix localization
CUST_11889_PI362308700	-0.962458	CR_06850C	orf19.1848.1	chrR		Ortholog of <i>S. cerevisiae</i> : KSH1, <i>C. dubliniensis CD36</i> : Cd36_32390, <i>C. parapsilosis CDC317</i> : CPAR2_203260, <i>Candida tenuis NRRL Y-1498</i> : CANTEDRAFT_116778 and <i>Debaryomyces hansenii CBS767</i> : DEHA2A10604g
CUST_1033_PI362308700	-0.800069	CR_03470W	orf19.4390	chrR		Protein of unknown function; repressed by alpha pheromone in SpiderM medium; transcript induced by Mnl1 under weak acid stress
CUST_336_PI362308700	-1.11991	CR_04610C	orf19.552	chrR		Ortholog of a S. cerevisiae Atg22; a vacuolar integral membrane protein required for efflux of amino acids during autophagic body breakdown in the vacuole; possibly an essential gene, disruptants not obtained by UAU1 method
CUST_11975_PI362308700	-0.915336	C7_00230W	orf19.7100	chr7		Putative vacuolar transporter of large neutral amino acids; possibly transcriptionally regulated upon hyphal formation; not the true Avt1 ortholog of S. cerevisiae
CUST_7696_PI362308700	-0.792809	C7_01650W	orf19.6559	chr7		RNA polymerase III transcription initiation factor complex (TFIIIC) subunit; growth phase regulated protein; downregulaated in stationary phase yeast cultures; Hap43-repressed; flow model biofilm induced; Spider biofilm repressed
CUST_5660_PI362308700	-0.927187	C4_01770W	orf19.4616	chr4	POL3	Similar to proliferating cell nuclear antigen (PCNA); RNA abundance regulated by tyrosol, cell density; induced by flucytosine, interaction with macrophages; stationary phase enriched protein; rat catheter and Spider biofilm repressed
CUST_4188_PI362308700	-0.937374	C1_10290W	orf19.4899	chr1	GCA1	Extracellular/plasma membrane-associated glucoamylase; expressed in rat oral infection; regulated by carbohydrates, pH, galactose; promotes biofilm matrix formation; flow model biofilm induced; Bcr1 repressed in RPMI a/a biofilms
CUST_11347_PI362308700	-1.14678	C2_03260W	orf19.904	chr2		Ortholog(s) have cytosol, nucleus localization
CUST_10778_PI362308700	-0.650878	C2_07210C	orf19.2277	chr2	TPK2	cAMP-dependent protein kinase catalytic subunit; isoform of Tpk1; needed for epithelial cell damage, engulfment and oral (not systemic) virulence in mice; control of morphogenesis and stress response; rat catheter, Spider biofilm repressed
CUST_3150_PI362308700	-1.69801	C1_08070W	orf19.5079	chr1	CDR4	Putative ABC transporter superfamily; fluconazole, Sfu1, Hog1, core stress response induced; caspofungin repressed; fluconazole resistance not affected by mutation or correlated with expression; rat catheter and flow model biofilm induced
CUST_10652_PI362308700	-1.18275	C5_03510C	orf19.6660	chr5		Protein of unknown function; mRNA binds to She3; Hap43-repressed; rat catheter and flow model biofilm induced
CUST_5480_PI362308700	-2.4798	C2_07570W	orf19.1868	chr2	RNR22	Putative ribonucleoside diphosphate reductase;colony morphology-related gene regulation by Ssn6; transcript regulated by tyrosol and cell density; Hap43-repressed; Spider biofilm induced
CUST_226_PI362308700	-0.643128	C5_00800C	orf19.583	chr5		Indoleamine 2,3-dioxygenase (IDO); rate-limiting enzyme of tryptophan catabolism via kynurenine; enzyme inhibition by 1-methyl-D,L-tryptophan increases hyphal growth; expressed in yeast and hyphae; rat catheter and Spider biofilm induced
CUST_6734_PI362308700	-0.61821	CR_08610W	orf19.6435	chrR		Highly conserved subunit of mitochondrial pyruvate carrier; Hap43-repressed; Spider biofilm repressed
CUST_397_PI362308700	-0.939689	CR_04490C	orf19.540	chrR		Has domain(s) with predicted palmitoyl-(protein) hydrolase activity and role in cellular protein modification process
CUST_4699_PI362308700	-0.726687	C6_00140C	orf19.6323	chr6	HPA2	Ortholog(s) have D-amino-acid N-acetyltransferase activity, role in D-amino acid metabolic process and cytosol, nucleus localization
CUST_4441_PI362308700	-0.730943	C3_07430W	orf19.6747	chr3		Ortholog(s) have acid phosphatase activity, role in dephosphorylation, intracellular sterol transport and cytoplasm, nucleus localization
CUST_5589_PI362308700	-1.4444	C4_01530C	orf19.4631	chr4	ERG251	C-4 sterol methyl oxidase; role in ergosterol biosynthesis; Hap43-induced; ketoconazole-induced; amphotericin B, caspofungin repressed; possibly essential gene, disruptants not obtained by UAU1 method; Spider biofilm repressed
CUST_11350_PI362308700	-0.830345	C2_03270W	orf19.903	chr2	GPM1	Phosphoglycerate mutase; surface protein that binds host complement Factor H and FHL-1; antigenic; fluconazole, or amino acid starvation (3-AT) induced, farnesol-repressed; Hap43, flow model biofilm induced; Spider biofilm repressed
CUST_4883_PI362308700	-0.636106	C6_02990W	orf19.5578	chr6		Ortholog of <i>C. dubliniensis CD36</i> : Cd36_63050 and <i>Candida albicans WO-1</i> : CAWG_05094
CUST_9090_PI362308700	-1.13658	C3_06700C	orf19.7459	chr3		Putative mitochondrial protein with a predicted role in respiratory growth; fluconazole-induced; ketoconazole-repressed; mutants display a strong defect in flow model biofilm formation; Spider biofilm induced
CUST_973_PI362308700	-1.82074	CR_09680C	orf19.6595	chrR	RTA4	Protein similar to S. cerevisiae Rsb1p, involved in fatty acid transport; transposon mutation affects filamentous growth; alkaline downregulated; caspofungin induced; possibly an essential gene; Hap43p-repressed
CUST_5837_PI362308700	-0.735236	C2_04290W	orf19.791	chr2	RIM11	Ortholog of S. cerevisiae Rim11; a protein kinase involved in meiosis and sporulation in S. cerevisiae; mutant is viable
CUST_6997_PI362308700	-1.35411	CR_00200W	orf19.7514	chrR	PCK1	Phosphoenolpyruvate carboxykinase; glucose, C-source, yeast-hypha, Hap43 regulated; fluconazole, phagocytosis, H2O2, oral candidasis, Spider/rat catheter/flow model biofilm induced; repressed in biofilm by Bcr1, Tec1, Ndt80, Rob1, Brg1
CUST_10889_PI362308700	-1.19507	CR_00360C	orf19.7498	chrR	LEU1	3-isopropylmalate dehydratase; antigenic in humans; repressed in hyphae; alkaline repressed; upregulated by human whole blood or PMNs; regulated by Sef1, Sfu1, and Hap43; rat catheter biofilm induced, Spider biofilm repressed
CUST_7874_PI362308700	-2.89544	C5_03130W	orf19.4342	chr5	SUT1	Zn2Cys6 transcription factor involved in sterol uptake; flow model biofilm induced; Spider biofilm repressed
CUST_11657_PI362308700	-4.55957	C3_01540W	orf19.1691	chr3		Plasma-membrane-localized protein; filament induced; Hog1, ketoconazole, fluconazole and hypoxia-induced; regulated by Nrg1, Tup1, Upc2; induced by prostaglandins; flow model biofilm induced; rat catheter and Spider biofilm repressed
CUST_11093_PI362308700	-0.894147	C2_04150C	orf19.806	chr2	VMA7	Putative subunit of the V-ATPase complex, which is involved in control of vacuolar pH; highly similar to S. cerevisiae Vma7p; interacts with phosphatidylinositol 3-kinase Vps34p
CUST_2999_PI362308700	-2.30853	CR_02490W	orf19.176	chrR	OPT4	Oligopeptide transporter; detected at germ tube plasma membrane; transcript inducede during phagocytosis by macrophages; fungal-specific; Hap43-repressed; merged with orf19.2292 in Assembly 20; rat catheter and Spider biofilm induced
CUST_3156_PI362308700	-0.685726	C1_08060W	orf19.5078	chr1		Protein of unknown function; Hap43-repressed gene; rat catheter biofilm repressed
CUST_5229_PI362308700	-1.17191	C4_04300C	orf19.1417	chr4		Ortholog of <i>C. dubliniensis CD36</i> : Cd36_43970, <i>C. parapsilosis CDC317</i> : CPAR2_401720, <i>Candida tenuis NRRL Y-1498</i> : CANTEDRAFT_102588 and <i>Debaryomyces hansenii CBS767</i> : DEHA2G16698g
CUST_7562_PI362308700	-0.965292	C2_01180W	orf19.2006.1	chr2	COX17	Putative copper metallochaperone; Hap43p-repressed gene; rat catheter biofilm induced; Spider biofilm induced
CUST_2107_PI362308700	-0.89124	C5_03860W	orf19.1108	chr5	HAM1	Putative deoxyribonucleoside triphosphate pyrophosphohydrolase; caspofungin repressed; regulated by Gcn2p and Gcn4p
CUST_1720_PI362308700	-0.819555	C3_02930W	orf19.286	chr3		Has a predicted autophagy-related protein domain; transcription repressed by fluphenazine treatment
CUST_11893_PI362308700	-0.967751	C7_04360C	orf19.7127	chr7	TLO16	Member of a family of telomere-proximal genes of unknown function; may be spliced in vivo
CUST_9828_PI362308700	-0.642665	C3_04390W	orf19.5886	chr3	CUP5	Putative proteolipid subunit of the vacuolar H(+)-ATPase V0 sector; required for vacuolar acidification, secretion, filamentous growth; caspofungin repressed
CUST_1314_PI362308700	-0.681255	C3_02300W	orf19.1616	chr3	FGR23	Protein of unknown function; repressed by a1/alpha2 in white-phase cells, a-specific, alpha factor-induced; Hap43-repressed; flow model biofilm induced; Tn mutation affects filamentous growth;
CUST_2873_PI362308700	-1.45078	C2_03110W	orf19.5785	chr2		Protein of unknown function; upregulated in a cyr1 or ras1 null mutant; induced by nitric oxide
CUST_6750_PI362308700	-1.42141	C5_02460C	orf19.4255	chr5	ECM331	GPI-anchored protein; mainly at plasma membrane, also at cell wall; Hap43, caspofungin-induced; Plc1-regulated; Hog1, Rim101-repressed; colony morphology-related regulated by Ssn6; induced by ketoconazole and hypoxia
CUST_9583_PI362308700	-0.664016	C3_06710W	orf19.6832	chr3		Protein of unknown function; regulated by Sef1p-, Sfu1p-, and Hap43p
CUST_10885_PI362308700	-0.891412	CR_00350W	orf19.7499	chrR		Putative nicotinic acid mononucleotide adenylyltransferase, involved in NAD salvage pathway; Spider biofilm repressed
CUST_1698_PI362308700	-0.826265	C3_06140W	orf19.7396	chr3		Protein of unknown function; Spider biofilm induced; Hap43-repressed
CUST_4238_PI362308700	-0.714819	C4_02950C	orf19.2698	chr4		Ortholog(s) have role in protein folding in endoplasmic reticulum and ER membrane protein complex localization
CUST_7236_PI362308700	-2.07053	C4_00200C	orf19.5645	chr4	MET15	O-acetylhomoserine O-acetylserine sulfhydrylase; sulfur amino acid synthesis; immunogenic; Hog1, adherence-induced; brown color of mutant in Pb(2+) medium a visual selection; chlamydospore formation induced, F-12/CO2 biofilm induced
CUST_7058_PI362308700	-0.831275	CR_00310C	orf19.7502	chrR		Protein of unknown function; Hap43-induced gene; upregulated in a cyr1 null mutant; Spider biofilm induced
CUST_4915_PI362308700	-0.770791	C3_02620C	orf19.252	chr3		Protein of unknown function; S. cerevisiae ortholog Fmp37 which localizes to mitochondria; Hap43-repressed; Spider biofilm repressed
CUST_9058_PI362308700	-0.818924	CR_01330W	orf19.3221	chrR	CPA2	Putative arginine-specific carbamoylphosphate synthetase; protein enriched in stationary phase yeast cultures; rat catheter biofilm induced; Spider biofilm induced
CUST_11974_PI362308700	-0.98914	C4_05460C	orf19.1802	chr4	OFD1	Putative prolyl hydroxylase family member; regulates Ume6p stability in response to oxygen; inhibited by hypoxia; repressed by prostaglandins; Spider biofilm induced
CUST_4422_PI362308700	-1.02871	C4_02200C	orf19.4570	chr4		Ortholog of <i>C. dubliniensis CD36</i> : Cd36_42090, <i>Debaryomyces hansenii CBS767</i> : DEHA2C14872g, <i>Pichia stipitis Pignal</i> : PICST_74821 and <i>Spathaspora passalidarum NRRL Y-27907</i> : SPAPADRAFT_58607
CUST_7944_PI362308700	-0.861674	C1_06190C	orf19.2662	chr1		Predicted ORF of unknown function; overlaps TLO34/orf19.2661
CUST_6929_PI362308700	-0.727772	CR_00110W	orf19.7527	chrR		Ortholog of <i>C. dubliniensis CD36</i> : Cd36_25130, <i>C. parapsilosis CDC317</i> : CPAR2_800100, <i>Candida tenuis NRRL Y-1498</i> : CANTEDRAFT_107256 and <i>Debaryomyces hansenii CBS767</i> : DEHA2E18370g
CUST_5042_PI362308700	-0.88772	CR_09340W	orf19.7329	chrR		Ortholog(s) have ubiquitin-protein ligase activity
CUST_3962_PI362308700	-1.60917	CR_04060C	orf19.489	chrR	DAP1	Similar to mammalian membrane-associated progesterone receptors involved in DNA damage response; induced in core stress response; Hog1 regulated; clade-associated expression; Hap43-repressed
CUST_4442_PI362308700	-0.699355	C3_07430W	orf19.6747	chr3		Ortholog(s) have acid phosphatase activity, role in dephosphorylation, intracellular sterol transport and cytoplasm, nucleus localization
CUST_2951_PI362308700	-0.661057	C2_01340W	orf19.1991	chr2		Ortholog(s) have cytoplasm localization
CUST_7912_PI362308700	-0.887909	C4_03200C	orf19.2670	chr4		Ortholog(s) have 3-hydroxyacyl-[acyl-carrier-protein] dehydratase activity, role in fatty acid biosynthetic process and mitochondrion localization
CUST_2831_PI362308700	-0.596375	C2_03460C	orf19.874	chr2		Predicted mitochondrial i-AAA protease supercomplex; degrades misfolded mitochondrial proteins; Hap43-repressed gene
CUST_1599_PI362308700	-0.70015	C3_07940W	orf19.6189	chr3		Chalcone related protein family; flow model biofilm induced
CUST_8213_PI362308700	-0.917671	C7_03470W	orf19.6704	chr7		Protein of unknown function; Hap43-repressed gene
CUST_1699_PI362308700	-0.659794	C3_02980C	orf19.292	chr3		Ortholog of <i>C. parapsilosis CDC317</i> : CPAR2_102390, <i>C. dubliniensis CD36</i> : Cd36_82960, <i>Candida tenuis NRRL Y-1498</i> : CANTEDRAFT_133198 and <i>Lodderomyces elongisporus NRLL YB-4239</i> : LELG_02116
CUST_8686_PI362308700	-0.691054	C2_07080C	orf19.2263	chr2		Has domain(s) with predicted adenyl nucleotide binding activity
CUST_7171_PI362308700	-0.627524	C4_00280W	orf19.5654	chr4	STE24	Prenyl-dependent protease
CUST_4092_PI362308700	-1.14403		CaalfMp03
CUST_5977_PI362308700	-0.82423	C1_08800W	orf19.4738	chr1		Ortholog(s) have role in protein folding in endoplasmic reticulum and integral to endoplasmic reticulum membrane localization
CUST_656_PI362308700	-0.603581	C6_02180W	orf19.3458	chr6		Ortholog(s) have role in late endosome to vacuole transport via multivesicular body sorting pathway, protein targeting to vacuole and Golgi apparatus, Vps55/Vps68 complex, fungal-type vacuole membrane, mitochondrion localization
CUST_9635_PI362308700	-3.58044	C2_00250W	orf19.2107.1	chr2	STF2	Protein involved in ATP biosynthesis; repressed in hyphae; repressed by Efg1, Hap43; transcript upregulated in clinical isolates from HIV+ patients with oral candidiasis; rat catheter, flow model and Spider biofilm induced
CUST_11646_PI362308700	-0.622634	CR_06170W	orf19.3872	chrR		Protein of unknown function; oral infection induced; mutants have reduced capacity to damage oral epithelial cells; rat catheter biofilm repressed
CUST_5602_PI362308700	-1.29249	C1_05960W	orf19.2451	chr1	PGA45	Putative GPI-anchored cell wall protein; repressed in core caspofungin response; Hog1-induced; regulated by Ssn6; Mob2-dependent hyphal regulation; flow model biofilm induced
CUST_8758_PI362308700	-0.854953	C2_06940C	orf19.2248	chr2	ARE2	Acyl CoA:sterol acyltransferase; uses cholesterol and oleoyl-CoA substrates; protoberberine derivative drug inhibits enzyme activity; ketoconazole-induced; Hap43-repressed; flow model biofilm induced; Spider biofilm induced
CUST_2928_PI362308700	-0.598236	CR_08980C	orf19.7295	chrR		Ortholog(s) have protein phosphatase 1 binding activity, role in actin filament organization, cortical actin cytoskeleton organization, endocytosis, protein secretion and actin cortical patch, nucleus localization
CUST_11014_PI362308700	-3.5507	CR_05340C	orf19.5288	chrR	IFE2	Putative alcohol dehydrogenase; yeast-enriched transcript; Efg1-regulated; induced by prostaglandins, Hog1, fluconazole; rat catheter biofilm induced
CUST_9048_PI362308700	-0.58694	CR_01290C	orf19.3225	chrR	CWH43	Putative sensor/transporter protein with a predicted role in cell wall biogenesis; possibly an essential gene, disruptants not obtained by UAU1 method; flow model and rat catheter biofilm repressed
CUST_11349_PI362308700	-1.24668	C2_03270W	orf19.903	chr2	GPM1	Phosphoglycerate mutase; surface protein that binds host complement Factor H and FHL-1; antigenic; fluconazole, or amino acid starvation (3-AT) induced, farnesol-repressed; Hap43, flow model biofilm induced; Spider biofilm repressed
CUST_8277_PI362308700	-1.03902	C5_05050W	orf19.3997	chr5	ADH1	Alcohol dehydrogenase; oxidizes ethanol to acetaldehyde; at yeast cell surface; immunogenic in humans/mice; complements S. cerevisiae adh1 adh2 adh3 mutant; fluconazole, farnesol-induced; flow model biofilm induced; Spider biofilm repressed
CUST_6811_PI362308700	-0.712883	C5_02320C	orf19.4240	chr5		Ortholog(s) have role in GPI anchor biosynthetic process, cellular manganese ion homeostasis and endoplasmic reticulum, fungal-type vacuole membrane localization
CUST_2166_PI362308700	-0.814546	C4_06580W	orf19.2876	chr4	CBF1	Transcription factor; binds ribosomal protein gene promoters and rDNA locus with Tbf1; regulates sulfur starvation-response, respiratory, glycolytic genes; does not bind to centromeres as does S. cerevisiae Cbf1; Spider biofilm repressed
CUST_7742_PI362308700	-0.613529	C2_07860W	orf19.2196	chr2		Ortholog(s) have ubiquitin binding activity and cytoplasm localization
CUST_2207_PI362308700	-0.645148	C2_00610C	orf19.2066.1	chr2	ATP18	F1F0 ATP synthase complex subunit; gene has intron
CUST_5826_PI362308700	-0.683751	C2_04230W	orf19.797	chr2	BAT21	Putative branched chain amino acid aminotransferase; regulated by Gcn4, Gcn2; induced in response to amino acid starvation (3-aminotriazole treatment); early-stage flow model biofilm formation
CUST_6310_PI362308700	-0.933598	C1_05140W	orf19.4056	chr1	BRG1	Transcription factor; recruits Hda1 to hypha-specific promoters; Tn mutation affects filamentation; Hap43-repressed; Spider and flow model biofilm induced; required for Spider biofilm formation; Bcr1-repressed in RPMI a/a biofilms
CUST_8227_PI362308700	-0.950676	C1_01990W	orf19.4526	chr1	HSP3	Putative heat shock protein; fluconazole repressed; amphotericin B induced; Spider biofilm induced; rat catheter biofilm induced
CUST_3362_PI362308700	-0.707143	C5_00420C	orf19.947	chr5	MRP17	Predicted mitochondrial ribosomal protein
CUST_6660_PI362308700	-0.689829	C1_03490W	orf19.3051	chr1		Protein of unknown function; S. pombe ortholog SPAC17A2.02c plays a role in resistance to cadmium; colony morphology-related gene regulation by Ssn6; Spider biofilm repressed
CUST_3805_PI362308700	-0.812718	C2_00340C	orf19.2098	chr2	ARO8	Aromatic transaminase of the Ehrlich fusel oil pathway of aromatic alcohol biosynthesis; Rim101 independent alkaline induction; protein abundance affected by URA3 expression in CAI-4 strain; Gcn4-regulated; stationary phase enriched
CUST_9297_PI362308700	-1.41181	C6_02870W	orf19.5563	chr6	RNH1	Ribonuclease H (RNAse H); hyphal-induced; flucytosine induced; similar to orf19.5564 (see Locus History); possibly essential (UAU1 method); rat catheter biofilm induced; flow model biofilm repressed
CUST_5937_PI362308700	-2.66285	C4_00440C	orf19.5673	chr4	OPT7	Putative oligopeptide transporter; possibly transports GSH or related compounds; Hog1-induced; expression of OPT6, -7, or -8 does not suppress defect of mutant lacking OPT1-3; Hap43-repressed; F-12/CO2 early biofilm induced
CUST_6907_PI362308700	-0.67183	C2_00780W	orf19.2046	chr2	POT1-2	Putative peroxisomal 3-ketoacyl CoA thiolase; Hap43-repressed
CUST_1561_PI362308700	-0.591591	C4_03690C	orf19.1309	chr4		Ortholog of <i>C. dubliniensis CD36</i> : Cd36_43290, <i>C. parapsilosis CDC317</i> : CPAR2_403630, <i>Candida tenuis NRRL Y-1498</i> : CANTEDRAFT_114295 and <i>Debaryomyces hansenii CBS767</i> : DEHA2G17336g
CUST_974_PI362308700	-1.93775	CR_09680C	orf19.6595	chrR	RTA4	Protein similar to S. cerevisiae Rsb1p, involved in fatty acid transport; transposon mutation affects filamentous growth; alkaline downregulated; caspofungin induced; possibly an essential gene; Hap43p-repressed
CUST_9159_PI362308700	-1.34735	C3_06590W	orf19.7448	chr3	LYS9	Saccharopine dehydrogenase; lysine biosynthesis; soluble protein in hyphae; amphotericin B repressed; Gcn4-regulated; colony morphology-related gene regulation by Ssn6; protein present in exponential and stationary growth phase yeast
CUST_10705_PI362308700	-1.25096	CR_05680C	orf19.6644	chrR		Protein of unknown function; 2 predicted transmembrane domains; transcript detected on high-resolution tiling arrays; flow model biofilm induced; Spider biofilm repressed
CUST_6341_PI362308700	-1.01109	C5_05410C	orf19.4040	chr5	ILV3	Dihydroxyacid dehydratase; repressed by nitric oxide; macrophage-induced protein; protein in exponential and stationary growth phase; Sef1, Sfu1p, Hap43-regulated; farnesol-repressed; flow model biofilm induced; Spider biofilm repressed
CUST_7637_PI362308700	-1.18085	C2_00240C	orf19.2108	chr2	SOD6	Copper- and zinc-containing superoxide dismutase; gene family includes SOD1, SOD4, SOD5, and SOD6; gene may contain an intron; Hap43-repressed; flow model and rat catheter biofilm induced
CUST_1513_PI362308700	-0.852597	C6_02030C	orf19.3508	chr6		Putative protein of unknown function; stationary phase enriched protein
CUST_2603_PI362308700	-0.731466	C6_00390W	orf19.1201	chr6		Ortholog(s) have serine-tRNA ligase activity, role in invasive growth in response to glucose limitation, mitochondrial seryl-tRNA aminoacylation, pseudohyphal growth, spore germination and mitochondrion localization
CUST_6802_PI362308700	-0.929206	C2_00580C	orf19.2069	chr2	SMF3	Putative vacuolar iron transporter; alkaline upregulated; caspofungin repressed; induced by Mnl1 under weak acid stress; Hap43-repressed
CUST_7732_PI362308700	-0.90285	CR_03730C	orf19.4372	chrR		Predicted transmembrane transporter; rat catheter and Spider biofilm induced
CUST_12106_PI362308700	-0.983506	C1_08330C	orf19.5113	chr1	ADH2	Alcohol dehydrogenase; soluble in hyphae; expression regulated by white-opaque switching; regulated by Ssn6; indued by Mnl1 in weak acid stress; protein enriched in stationary phase yeast cultures; Spider biofilm induced
CUST_10439_PI362308700	-1.13147	C3_04550C	orf19.5911	chr3	CMK1	Putative calcium/calmodulin-dependent protein kinase II; expression regulated upon white-opaque switching; biochemically purified Ca2+/CaM-dependent kinase is soluble, cytosolic, monomeric, and serine-autophosphorylated; Hap43p-repressed
CUST_2516_PI362308700	-1.47141	C6_01670W	orf19.3419	chr6	MAE1	Malic enzyme, mitochondrial; transcription regulated by Mig1, Tup1; colony morphology-related gene regulation by Ssn6; Hap43-repressed; Spider biofilm repressed
CUST_6979_PI362308700	-0.639173	CR_00160C	orf19.7519	chrR		Ortholog of <i>C. dubliniensis CD36</i> : Cd36_25180, <i>C. parapsilosis CDC317</i> : CPAR2_800030, <i>Candida tenuis NRRL Y-1498</i> : CANTEDRAFT_125790 and <i>Debaryomyces hansenii CBS767</i> : DEHA2E18260g
CUST_5667_PI362308700	-2.32331	C4_01800W	orf19.4612	chr4		Protein with a dienelactone hydrolase domain; Hap43-repressed gene
CUST_8689_PI362308700	-1.23106	C2_07060W	orf19.2261	chr2		Ortholog(s) have RNA binding activity, role in mRNA splicing, via spliceosome and U2 snRNP, U2-type prespliceosome, cytosol localization
CUST_5238_PI362308700	-1.3304	C4_04340C	orf19.1413	chr4	YFH1	Frataxin; may be required for iron storage or delivery; role in oxidative stress resistance; transcript regulated by Nrg1, repressed if iron absent induced by macrophage interaction; Hap43-repressed gene
CUST_2486_PI362308700	-0.761363	C3_05340W	orf19.6971	chr3	DIE2	Ortholog(s) have dolichyl-phosphate-glucose-glycolipid alpha-glucosyltransferase activity, role in protein N-linked glycosylation and endoplasmic reticulum membrane localization
CUST_11334_PI362308700	-1.06584	C2_03220C	orf19.909	chr2	STP4	C2H2 transcription factor; induced in core caspofungin response; colony morphology-related gene regulation by Ssn6; induced by 17-beta-estradiol, ethynyl estradiol; rat catheter and Spider biofilm induced
CUST_6987_PI362308700	-0.885807	CR_00180C	orf19.7517	chrR	CHT1	Chitinase; putative N-terminal catalytic domain; has secretory signal sequence; lacks S/T region and N-glycosylation motifs of Chs2p and Chs3p; alkaline downregulated; expression not detected in yeast-form or hyphal cells
CUST_11543_PI362308700	-0.713506	C3_00260C	orf19.5443	chr3	BNA4	Putative kynurenine 3-monooxygenase, involved in NAD biosynthesis; transposon mutation affects filamentous growth; Hap43p-repressed gene; oral infection upregulated; mutants have reduced capacity to damage oral epithelial cells
CUST_5590_PI362308700	-1.45159	C4_01530C	orf19.4631	chr4	ERG251	C-4 sterol methyl oxidase; role in ergosterol biosynthesis; Hap43-induced; ketoconazole-induced; amphotericin B, caspofungin repressed; possibly essential gene, disruptants not obtained by UAU1 method; Spider biofilm repressed
CUST_11629_PI362308700	-0.775092	C3_00320W	orf19.5437	chr3	RHR2	Glycerol 3-phosphatase; roles in osmotic tolerance, glycerol accumulation in response to salt; Spider/flow model biofilm induced; regulated by macrophage, stress, yeast-hyphal switch, pheromone, Gcn4, Hog1, Nrg1, Tup1
CUST_10279_PI362308700	-1.95474	C6_03850C	orf19.5760	chr6	IHD1	GPI-anchored protein; alkaline, hypha-induced; regulated by Nrg1, Rfg1, Tup1 and Tsa1, Tsa1B in minimal media at 37; oralpharyngeal candidasis induced ; Spider biofilm induced; regulated in Spider biofilms by Tec1, Efg1, Ndt80, Rob1, Brg1
CUST_10741_PI362308700	-0.904335	C2_07260C	orf19.2283	chr2	DQD1	Putative 3-dehydroquinate dehydratase; ketoconazole-repressed; protein abundance downregulated by macrophages; flow model biofilm induced
CUST_1218_PI362308700	-0.64242	C1_13800C	orf19.5017	chr1	DUR32	Putative urea transporter; possibly an essential gene, disruptants not obtained by UAU1 method
CUST_2604_PI362308700	-0.629554	C6_00390W	orf19.1201	chr6		Ortholog(s) have serine-tRNA ligase activity, role in invasive growth in response to glucose limitation, mitochondrial seryl-tRNA aminoacylation, pseudohyphal growth, spore germination and mitochondrion localization
CUST_7873_PI362308700	-3.03775	C5_03130W	orf19.4342	chr5	SUT1	Zn2Cys6 transcription factor involved in sterol uptake; flow model biofilm induced; Spider biofilm repressed
CUST_1375_PI362308700	-0.594816	C7_02170C	orf19.6498	chr7		Ortholog(s) have role in RNA polymerase II complex localization to nucleus, RNA polymerase III complex localization to nucleus and DNA-directed RNA polymerase II, holoenzyme, cytoplasm localization
CUST_8284_PI362308700	-0.842987	C5_05020C	orf19.3994	chr5		Dolichyl-diphosphooligosaccharide-protein glycotransferase; predicted role in protein N-linked glycosylation, protein O-linked mannosylation; Spider biofilm repressed
CUST_4905_PI362308700	-0.686797	C6_01900C	orf19.3392	chr6	DOG1	Putative 2-deoxyglucose-6-phosphatase; haloacid dehalogenase hydrolase/phosphatase superfamily; similar to S. cerevisiae Dog1, Dog2, Hor1, Rhr2; regulated by Nrg1, Tup1; Spider biofilm repressed
CUST_6783_PI362308700	-0.791067	CR_08550W	orf19.6423	chrR		Ortholog(s) have fructose-2,6-bisphosphate 2-phosphatase activity, role in glucose metabolic process and cytoplasm localization
CUST_8740_PI362308700	-0.753063	CR_09590W	orf19.6602	chrR		Ortholog(s) have role in aerobic respiration, ubiquinone biosynthetic process and mitochondrial inner membrane localization
CUST_225_PI362308700	-0.705402	C5_00800C	orf19.583	chr5		Indoleamine 2,3-dioxygenase (IDO); rate-limiting enzyme of tryptophan catabolism via kynurenine; enzyme inhibition by 1-methyl-D,L-tryptophan increases hyphal growth; expressed in yeast and hyphae; rat catheter and Spider biofilm induced
CUST_519_PI362308700	-0.711017	C2_01090C	orf19.2016	chr2	ERG28	Ortholog(s) have protein binding, bridging activity, role in ergosterol biosynthetic process and endoplasmic reticulum membrane localization
CUST_390_PI362308700	-1.06996	CR_04510W	orf19.542	chrR	HXK2	Hexokinase II; antigenic in humans; repressed by human neutrophils; Efg1-regulated; fluconazole-induced; gene regulation by Ssn6; present in exponential and stationary growth phase; flow model biofilm induced; Spider biofilm repressed
CUST_4484_PI362308700	-0.639729	CR_03410W	orf19.2381	chrR		Protein of unknown function; possibly an essential gene, disruptants not obtained by UAU1 method
CUST_7667_PI362308700	-0.730416	C3_01910C	orf19.1655.3	chr3		Ortholog(s) have role in cation transport, regulation of membrane potential and plasma membrane localization
CUST_11880_PI362308700	-0.854794	C7_04310C	orf19.7131	chr7		Butyrobetaine dioxygenase, the fourth enzyme of the carnitine biosynthesis pathway
CUST_4002_PI362308700	-0.745318	CR_10020C	orf19.7578	chrR		Ortholog(s) have oligosaccharide binding activity, role in ER-associated ubiquitin-dependent protein catabolic process and Hrd1p ubiquitin ligase ERAD-L complex, luminal surveillance complex localization
CUST_11894_PI362308700	-0.858448	C7_04360C	orf19.7127	chr7	TLO16	Member of a family of telomere-proximal genes of unknown function; may be spliced in vivo
CUST_3752_PI362308700	-0.955749	C5_02680W	orf19.4286	chr5		Protein of unknown function; flow model biofilm induced; Spider biofilm induced
CUST_4581_PI362308700	-0.744913	C4_00590C	orf19.4184	chr4		Protein with a predicted role in clathrin cage assembly; Hap43-repressed; Spider biofilm repressed
CUST_11838_PI362308700	-0.680867	CR_06830C	orf19.1850	chrR	SIW14	Putative protein phosphatase of the PTP family (tyrosine-specific), similar to <i>S. cerevisiae</i> Siw14p; mutant shows virulence defect; Hap43p-repressed gene
CUST_9318_PI362308700	-0.758743	C6_02840C	orf19.5558	chr6	RBF1	Transcription factor; glutamine-rich activation domain; binds RPG-box DNA sequences; predominantly nuclear; mutation causes accelerated induction of filamentous growth; antigenic during human oral infection; Sko1p-repressed
CUST_3502_PI362308700	-0.702522	C5_00660C	orf19.922	chr5	ERG11	Lanosterol 14-alpha-demethylase; cytochrome P450 family; role in ergosterol biosynthesis; target of azole antifungals; may contribute to drug resistance; azole or flow model biofilm induced; drug treated biofilm induced; hypoxia regulated
CUST_1438_PI362308700	-0.822223	C7_02370W	orf19.6474	chr7		Protein with chitin synthesis regulation, resistance to Congo red domain; membrane-localized protein; Spider biofilm induced
CUST_10503_PI362308700	-0.634396	CR_02460W	orf19.3720	chrR		Ortholog(s) have endo-1,4-beta-xylanase activity and SCF ubiquitin ligase complex, cytoplasm localization
CUST_12041_PI362308700	-0.614002	C7_03200C	orf19.5136	chr7		Putative pyridoxamine 5'-phosphate oxidase; planktonic growth and early-stage flow model biofilm induced
CUST_4416_PI362308700	-0.929573	CR_03250C	orf19.2398	chrR		Protein of unknown function; Hap43-repressed; transcript increased in azole-resistant strain overexpressing CDR1 and CDR2; possibly regulated by Tac1; induced by Mnl1 in weak acid stress; flow model biofilm induced; Spider biofilm induced
CUST_12192_PI362308700	-0.605584	C2_05550W	orf19.6867	chr2		Protein with a predicted cytochrome b5-like heme/steroid binding domain; repressed by alpha pheromone in SpiderM medium
CUST_12153_PI362308700	-0.628821	C2_05730C	orf19.6884	chr2	GWT1	Inositol acyltransferase with role in early steps of GPI anchor biosynthetic process; antifungal drug target
CUST_12157_PI362308700	-1.74875	C2_05700W	orf19.6882	chr2	OSM1	Putative flavoprotein subunit of fumarate reductase; soluble protein in hyphae; caspofungin repressed; stationary phase enriched protein; flow model biofilm induced; Spider biofilm repressed
CUST_11471_PI362308700	-1.11216	CR_00780C	orf19.3278	chrR	GSY1	UDP glucose/starch glucosyltransferase; transcript repressed by yeast-hyphal switch, Efg1-regulated; strong oxidative stress induced; colony morphology-related regulation by Ssn6; stationary phase enriched; flow model biofilm induced
CUST_7527_PI362308700	-0.768345	C7_02080W	orf19.6509	chr7		Ortholog(s) have role in cellular response to zinc ion and cytosol, nucleus localization
CUST_7100_PI362308700	-0.588218	C2_09290W	orf19.4090.1	chr2		Ortholog(s) have role in vacuolar proton-transporting V-type ATPase complex assembly and endoplasmic reticulum membrane localization
CUST_9999_PI362308700	-0.739508	C1_10360C	orf19.4907	chr1		Putative protein of unknown function; Hap43p-repressed gene; increased transcription is observed upon fluphenazine treatment; possibly transcriptionally regulated by Tac1p; induced by nitric oxide; fungal-specific (no human/murine homolog
CUST_5735_PI362308700	-0.85232	CR_03130W	orf19.2412	chrR		Ortholog(s) have role in late endosome to vacuole transport via multivesicular body sorting pathway and Golgi apparatus, Vps55/Vps68 complex, fungal-type vacuole membrane, late endosome localization
CUST_10854_PI362308700	-1.9517	CR_02070C	orf19.2608	chrR	ADH5	Putative alcohol dehydrogenase; regulated by white-opaque switch; fluconazole-induced; antigenic in murine infection; regulated by Nrg1, Tup1; Hap43, macrophage repressed, flow model biofilm induced; Spider biofilm induced
CUST_11409_PI362308700	-0.649169	C2_02920W	orf19.5813	chr2		Putative adhesin-like protein; upregulated during growth in the mouse cecum; flow model, rat catheter and Spider biofilm induced
CUST_7016_PI362308700	-1.57194	C2_10560C	orf19.5334	chr2		Ortholog od S. cerevisiae Tis11, a mRNA-binding protein; transcription regulated by yeast-hyphal switch; flow model biofilm induced; Spider biofilm repressed
CUST_11443_PI362308700	-0.991649	CR_10580W	orf19.7638	chrR	PRO1	Putative gamma-glutamyl kinase; transcript regulated by Nrg1; regulated by Gcn2 and Gcn4; Hap43-repressed gene; early-stage flow model biofilm induced gene
CUST_1623_PI362308700	-0.616394	C3_07830W	orf19.6178	chr3	FBP1	Fructose-1,6-bisphosphatase; key gluconeogenesis enzyme; regulated by Efg1, Ssn6; induced by phagocytosis; effects switch from glycolysis to gluconeogenesis in macrophage; rat flow model biofilm induced; overlaps orf19.6179
CUST_12047_PI362308700	-0.912271	C7_03230C	orf19.5132	chr7		Protein of unknown function; transcript detected on high-resolution tiling arrays; Spider biofilm induced
CUST_8517_PI362308700	-1.42437	C6_02500C	orf19.5519	chr6	GCV1	Putative T subunit of glycine decarboxylase; transcript negatively regulated by Sfu1; Spider biofilm repressed
CUST_9957_PI362308700	-0.932819	C2_01440C	orf19.1448.1	chr2		Ortholog(s) have plus-end-directed microtubule motor activity
CUST_6867_PI362308700	-1.13902	C2_00740C	orf19.2050	chr2		Ortholog(s) have sterol esterase activity, role in cellular lipid metabolic process, sterol metabolic process and fungal-type vacuole, integral to membrane, lipid particle localization
CUST_1815_PI362308700	-0.59658	C3_05870C	orf19.7367	chr3	UBP1	Ortholog(s) have ubiquitin-specific protease activity, role in protein deubiquitination and endoplasmic reticulum localization
CUST_11805_PI362308700	-1.48188	C4_04590W	orf19.3822	chr4	SCS7	Putative ceramide hydroxylase; regulated by Nrg1; induced in high iron; fluconazole-induced; Hap43-repressed; Spider biofilm induced
CUST_655_PI362308700	-0.681597	C6_02180W	orf19.3458	chr6		Ortholog(s) have role in late endosome to vacuole transport via multivesicular body sorting pathway, protein targeting to vacuole and Golgi apparatus, Vps55/Vps68 complex, fungal-type vacuole membrane, mitochondrion localization
CUST_10552_PI362308700	-1.06299	CR_07790C	orf19.3707	chrR	YHB1	Nitric oxide dioxygenase; acts in nitric oxide scavenging/detoxification; role in virulence in mouse; transcript activated by NO, macrophage interaction; Hap43, hypha repressed; mRNA binds She3
CUST_4001_PI362308700	-1.06618	CR_10020C	orf19.7578	chrR		Ortholog(s) have oligosaccharide binding activity, role in ER-associated ubiquitin-dependent protein catabolic process and Hrd1p ubiquitin ligase ERAD-L complex, luminal surveillance complex localization
CUST_4621_PI362308700	-0.683647	C4_00700C	orf19.4172	chr4		Has domain(s) with predicted hydrolase activity and role in metabolic process
CUST_1724_PI362308700	-0.850906	C3_02920W	orf19.285	chr3		Ortholog of S. cerevisiae Igo2; role in mRNA stabilization of mRNA; Spider biofilm induced
CUST_11806_PI362308700	-1.51165	C4_04590W	orf19.3822	chr4	SCS7	Putative ceramide hydroxylase; regulated by Nrg1; induced in high iron; fluconazole-induced; Hap43-repressed; Spider biofilm induced
CUST_7383_PI362308700	-1.23951	C2_02590W	orf19.1585	chr2	ZRT2	Zinc transporter; ciclopirox olamine, fluconazole, alkaline repressed; transcript induced by amphotericin B, interaction with macrophages; possibly essential (UAU1 method); induced in oralpharyngeal candidiasis; Spider biofilm induced
CUST_1626_PI362308700	-0.606853	C3_07820W	orf19.6177	chr3		Protein of unknown function; Spider biofilm repressed
CUST_3465_PI362308700	-2.37573	C1_02150W	orf19.3672	chr1	GAL1	UDP-glucose 4-epimerase; galactose utilization; mutant has cell wall defects and increased filamentation; GlcNAc-, fluconazole- and ketoconazole-induced; stationary phase enriched protein; rat catheter and flow model biofilm induced
CUST_11466_PI362308700	-0.873448	C3_00170C	orf19.5455	chr3		Ortholog(s) have mRNA binding, small GTPase regulator activity
CUST_4670_PI362308700	-1.16683	C6_00030W	orf19.6337	chr6	TLO13	Member of a family of telomere-proximal genes of unknown function; may be spliced in vivo; overlaps orf19.6337.1, which is a region annotated as blocked reading frame
CUST_6116_PI362308700	-0.718584	CR_01400W	orf19.2525	chrR	LYS12	Homoisocitrate dehydrogenase; catalyzes 4th step in the alpha-aminoadipate pathway of lysine biosynthesis; clade-associated gene expression; protein level decreases in stationary phase cultures; Spider biofilm repressed
CUST_6106_PI362308700	-1.5777	CR_01430W	orf19.2529	chrR		Ortholog of S. cerevisiae Gpa15; involved in the synthesis of glycosylphosphatidylinositol (GPI) anchors; shuman Pig-H, which is also involved in GPI assembly; Spider biofilm induced
CUST_10639_PI362308700	-0.837458	C5_03570W	orf19.6668	chr5		Ortholog(s) have ubiquitin-protein ligase activator activity and role in ER-associated ubiquitin-dependent protein catabolic process, establishment of protein localization to endoplasmic reticulum membrane
CUST_11140_PI362308700	-1.12711	C2_09820W	orf19.1368	chr2		Protein of unknown function; flow model biofilm induced; Spider biofilm induced
CUST_767_PI362308700	-1.02097	C6_03270C	orf19.5615	chr6	AYR2	Putative NADPH-dependent 1-acyl dihydroxyacetone phosphate reductase; shows colony morphology-related gene regulation by Ssn6p
CUST_1142_PI362308700	-0.596024	C1_13950C	orf19.5033	chr1		Ortholog(s) have Atg8 ligase activity, protein tag activity
CUST_8809_PI362308700	-0.619665	C2_04590C	orf19.4490.2	chr2	QCR8	Putative ubiquinol cytochrome c reductase; macrophage and pseudohyphal-induced protein; colony morphology-related gene regulation by Ssn6; Hap43-repressed; Spider biofilm repressed
CUST_2000_PI362308700	-0.715114	C7_00730W	orf19.7046	chr7	MET28	Predicted bZIP domain-containing transcription factor; protein induced during the mating process; possibly essential, disruptants not obtained by UAU1 method; Hap43-repressed; rat catheter biofilm induced
CUST_5502_PI362308700	-0.670633	C2_07630C	orf19.1862	chr2		Possible stress protein; increased transcription associated with CDR1 and CDR2 overexpression or fluphenazine treatment; regulated by Sfu1, Nrg1, Tup1; stationary phase enriched protein; Spider biofilm induced
CUST_9165_PI362308700	-0.827245	C3_06570C	orf19.7446	chr3	OPI3	Phosphatidylethanolamine N-methyltransferase; phosphatidylcholine biosynthesis; downregulation correlates with clinical development of fluconazole resistance; amphotericin B, caspofungin repressed; Hap43-induced; Spider biofilm repressed
CUST_4249_PI362308700	-0.751958	C4_02990C	orf19.2693	chr4	GST2	Glutathione S transferase; induced by benomyl and in populations of cells exposed to fluconazole over multiple generations; regulated by Nrg1, Tup1; induced by nitric oxide; stationary phase enriched; Spider biofilm induced
CUST_10834_PI362308700	-0.680925	CR_02170W	orf19.2618	chrR	MET2	Homoserine acetyltransferase; Hap43p-, Gcn4p-regulated; macrophage/pseudohyphal-repressed; not highly biofilm induced, in contrast to many sulfur amino acid metabolic genes; no human or murine homolog; virulence-group-correlated expression
CUST_11465_PI362308700	-0.841581	C3_00170C	orf19.5455	chr3		Ortholog(s) have mRNA binding, small GTPase regulator activity
CUST_7235_PI362308700	-2.24923	C4_00200C	orf19.5645	chr4	MET15	O-acetylhomoserine O-acetylserine sulfhydrylase; sulfur amino acid synthesis; immunogenic; Hog1, adherence-induced; brown color of mutant in Pb(2+) medium a visual selection; chlamydospore formation induced, F-12/CO2 biofilm induced
CUST_878_PI362308700	-0.625094	C3_01280W	orf19.1723	chr3		Ortholog(s) have role in response to purine-containing compound and cytoplasm, nucleus localization
CUST_5040_PI362308700	-1.00089	C3_02400C	orf19.227	chr3	COX7	Putative cytochrome c oxidase; flucytosine induced; repressed by nitric oxide
CUST_2184_PI362308700	-0.803276	C4_06660W	orf19.2866	chr4		Has domain(s) with predicted DNA binding activity
CUST_4689_PI362308700	-0.588863	C6_00080C	orf19.6329	chr6		Protein of unknown function; opaque-specific transcript; fluconazole-repressed; induced in cyr1 mutant and in oralpharyngeal candidasis; Spider biofilm induced
CUST_12160_PI362308700	-1.6249	C2_05690C	orf19.6881	chr2	YTH1	Putative mRNA cleavage and polyadenylation specificity factor; transcription is regulated upon yeast-hyphal switch; decreased expression in hyphae compared to yeast-form cells; fluconazole or flucytosine induced
CUST_4884_PI362308700	-0.631794	C6_02990W	orf19.5578	chr6		Ortholog of <i>C. dubliniensis CD36</i> : Cd36_63050 and <i>Candida albicans WO-1</i> : CAWG_05094
CUST_9391_PI362308700	-1.26007	C6_00290W	orf19.1189	chr6		Protein of unknown function; regulated by yeast-hypha switch; induced by Mnl1 in weak acid stress; 5' UTR intron; repressed by chlamydospore formation in C. albicans and C. dubliniensis; rat catheter, Spider and flow model biofilm induced
CUST_4276_PI362308700	-0.591166	C4_03050C	orf19.2686	chr4		Ortholog(s) have carboxypeptidase activity, role in nitrogen compound metabolic process, proteolysis involved in cellular protein catabolic process and fungal-type vacuole lumen localization
CUST_4096_PI362308700	-1.01392		CaalfMp02
CUST_10818_PI362308700	-0.734994	C1_07230W	orf19.4444	chr1	PHO15	4-nitrophenyl phosphatase, possible histone H2A phosphatase; involved in regulation of white-opaque switch; hyphal repressed; induced in core stress response; induced by cadmium stress via Hog1; rat catheter and Spider biofilm repressed
CUST_12086_PI362308700	-0.873297	CR_09050C	orf19.7301	chrR		Has domain(s) with predicted DNA binding activity
CUST_11094_PI362308700	-0.827811	C2_04150C	orf19.806	chr2	VMA7	Putative subunit of the V-ATPase complex, which is involved in control of vacuolar pH; highly similar to S. cerevisiae Vma7p; interacts with phosphatidylinositol 3-kinase Vps34p
CUST_2467_PI362308700	-0.612402	C3_05420W	orf19.6980	chr3		Has domain(s) with predicted ATP binding, protein tyrosine kinase activity and role in protein phosphorylation
CUST_8283_PI362308700	-0.747537	C5_05020C	orf19.3994	chr5		Dolichyl-diphosphooligosaccharide-protein glycotransferase; predicted role in protein N-linked glycosylation, protein O-linked mannosylation; Spider biofilm repressed
CUST_1369_PI362308700	-2.50364	C6_00830C	orf19.84	chr6	CAN3	Predicted amino acid transmembrane transporter; transcript regulated by white-opaque switch; Hap43-repressed gene
CUST_8362_PI362308700	-1.4193	C5_04810W	orf19.3967	chr5	PFK1	Phosphofructokinase alpha subinit; activated by fructose 2,6-bisphosphate, AMP, ATP inhibited; activity reduced on hyphal induction; phagocytosis-repressed; fluconazole, flow model biofilm induced; rat catheter and Spider biofilm repressed
CUST_11150_PI362308700	-1.22982	C2_09860C	orf19.1365	chr2		Putative monooxygenase; mutation confers hypersensitivity to toxic ergosterol analog; constitutive expression independent of MTL or white-opaque status
CUST_9027_PI362308700	-0.724158	C3_00550C	orf19.5408	chr3	HRK1	Putative serine/threonine kinase; predicted role in cellular ion homeostasis; Spider biofilm repressed
CUST_9616_PI362308700	-0.687033	C1_05760C	orf19.2475	chr1	PGA26	GPI-anchored adhesin-like protein of the cell wall; role in cell wall integrity; required for normal virulence; induced in high iron and during cell wall regeneration; Hap43-repressed
CUST_650_PI362308700	-0.740172	C4_00110C	orf19.5634	chr4	FRP1	Ferric reductase; alkaline-induced by Rim101; iron-chelation-induced by CCAAT-binding factor; fluconazole-repressed; ciclopirox-, hypoxia-, Hap43-induced; colony morphology-related regulation by Ssn6; Spider and flow model biofilm induced
CUST_11783_PI362308700	-1.24847	C3_01950C	orf19.1653	chr3		Has domain(s) with predicted integral to membrane localization
CUST_3364_PI362308700	-1.86886	C5_00430W	orf19.946	chr5	MET14	Putative adenylylsulfate kinase; predicted role in sulfur metabolism; possibly adherence-induced; protein present in exponential and stationary growth phase yeast; F-12/CO2 biofilm induced
CUST_879_PI362308700	-0.769282	C7_00930W	orf19.7021	chr7	GPH1	Putative glycogen phosphorylase; role in glycogen metabolism; regulated by Ssk1, Mig1, Tup1, Hap43; fluconazole-induced; localizes to cell surface of hyphae, not yeast; stationary phase enriched protein; Spider biofilm induced
CUST_7554_PI362308700	-0.620834	C6_04550C	orf19.2149	chr6		Putative sulfate permease; <I>S. cerevisiae</I> ortholog YPR003C localizes to the endoplasmic reticulum; regulated by Sef1p-, Sfu1p-, and Hap43p
CUST_10051_PI362308700	-1.46121	C1_03750W	orf19.1034	chr1		Protein with a predicted cytochrome b5-like Heme/Steroid binding domain; Hap43, caspofungin repressed; flow model biofilm induced
CUST_1367_PI362308700	-2.42075	C6_00840W	orf19.85	chr6	GPX2	Similar to glutathione peroxidase; induced in high iron; alkaline induced by Rim101; induced by alpha factor or interaction with macrophage; regulated by Efg1; caspofungin repressed; Spider biofilm induced
CUST_10968_PI362308700	-0.757184	CR_00600C	orf19.7473	chrR		Ortholog(s) have role in endocytosis and actin cortical patch, cellular bud neck, cytoplasm localization
CUST_1507_PI362308700	-0.753306	C7_03440W	orf19.1332	chr7	SNG4	Putative membrane transporter; Hap43-induced; inducd by Mnl1p under weak acid stress; shows Mob2-dependent hyphal regulation
CUST_7849_PI362308700	-0.734392	C7_01930C	orf19.6528	chr7		Ortholog of <i>C. dubliniensis CD36</i> : Cd36_71740, <i>C. parapsilosis CDC317</i> : CPAR2_703440, <i>Candida tenuis NRRL Y-1498</i> : CANTEDRAFT_102923 and <i>Debaryomyces hansenii CBS767</i> : DEHA2C03190g
CUST_3213_PI362308700	-0.875795	C5_01290C	orf19.1940	chr5		Ortholog(s) have role in cellular response to cadmium ion, detoxification of cadmium ion, ubiquinone biosynthetic process and mitochondrial inner membrane localization
CUST_728_PI362308700	-0.939922	C6_03320W	orf19.5620	chr6		Stationary phase enriched protein; Gcn4-regulated; induced by amino acid starvation (3-AT), benomyl or in azole-resistant strain that overexpresses MDR1; flow model biofilm induced; rat catheter biofilm repressed; overlaps orf19.5621
CUST_2828_PI362308700	-0.807266	C2_03440W	orf19.876	chr2	PGA33	Putative GPI-anchored protein of unknown function; Spider biofilm repressed
CUST_4371_PI362308700	-1.10013	C4_02070W	orf19.4584	chr4	PHO114	Acid phosphatase; induced by Mnl1 under weak acid stress; Spider biofilm induced
CUST_7384_PI362308700	-1.24783	C2_02590W	orf19.1585	chr2	ZRT2	Zinc transporter; ciclopirox olamine, fluconazole, alkaline repressed; transcript induced by amphotericin B, interaction with macrophages; possibly essential (UAU1 method); induced in oralpharyngeal candidiasis; Spider biofilm induced
CUST_11414_PI362308700	-0.613664	C2_02930C	orf19.5812	chr2		Ortholog of S. cerevisiae Ett1, a nuclear protein that inhibits replication of Brome mosaic virus; early-stage flow model biofilm induced
CUST_9905_PI362308700	-0.636656	C4_02440C	orf19.2758	chr4	PGA38	Putative adhesin-like GPI-anchored protein; repressed during cell wall regeneration; possibly an essential gene, disruptants not obtained by UAU1 method; rat catheter and Spider biofilm repressed
CUST_10596_PI362308700	-1.0036	C2_01980C	orf19.1510	chr2	SRD1	Sur7 family protein with PalI-like domains; not required for stress responses; mutant is viable
CUST_5637_PI362308700	-0.618379	C4_01730C	orf19.4621	chr4		Ortholog(s) have cytoplasmic mRNA processing body localization
CUST_1382_PI362308700	-0.863671	C7_02180C	orf19.6496	chr7	TRS33	Putative TRAPP complex subunit; constitutive expression independent of MTL or white-opaque status
CUST_2770_PI362308700	-0.949695	C5_05200C	orf19.4013	chr5		Putative protein of unknown function; Hap43p-repressed gene; <I>S. cerevisiae</I> ortholog YHR045W localizes to the endoplasmic reticulum
CUST_8194_PI362308700	-0.627005	C1_01920W	orf19.4531	chr1		Putative PDR-subfamily ABC transporter; Spider biofilm induced
CUST_10890_PI362308700	-1.23556	CR_00360C	orf19.7498	chrR	LEU1	3-isopropylmalate dehydratase; antigenic in humans; repressed in hyphae; alkaline repressed; upregulated by human whole blood or PMNs; regulated by Sef1, Sfu1, and Hap43; rat catheter biofilm induced, Spider biofilm repressed
CUST_9226_PI362308700	-0.751815	C3_03380W	orf19.335	chr3		Sef1p-, Sfu1p-, and Hap43p-regulated gene
CUST_10742_PI362308700	-0.9536	C2_07260C	orf19.2283	chr2	DQD1	Putative 3-dehydroquinate dehydratase; ketoconazole-repressed; protein abundance downregulated by macrophages; flow model biofilm induced
CUST_10712_PI362308700	-0.848118	CR_05710C	orf19.6641	chrR		Ortholog of <i>Candida albicans WO-1</i> : CAWG_01892
CUST_3432_PI362308700	-0.5874	C3_04160W	orf19.5859	chr3	DAL8	Putative allantoate permease; fungal-specific (no human or murine homolog)
CUST_4363_PI362308700	-0.630591	C4_02040W	orf19.4589	chr4		Ortholog(s) have polyamine oxidase activity, role in pantothenate biosynthetic process, polyamine catabolic process and cytoplasm localization
CUST_8126_PI362308700	-0.615559	C3_07670W	orf19.6720	chr3		P-Loop domain-containing protein of unknown function; transposon mutation affects filamentous growth; Spider biofilm induced
CUST_9162_PI362308700	-1.126	C3_03460C	orf19.344	chr3		Protein of unknown function; upregulated by fluphenazine treatment or in an azole-resistant strain that overexpresses CDR1 and CDR2; transcript possibly regulated by Tac1
CUST_4063_PI362308700	-0.771117	CR_09880W	orf19.7561	chrR	DEF1	RNA polymerase II regulator; role in filamentation, epithelial cell escape, dissemination in RHE model; induced by fluconazole, high cell density; Efg1/hyphal regulated; role in adhesion, hyphal growth on solid media; Spider biofilm induced
CUST_7731_PI362308700	-1.24452	CR_03730C	orf19.4372	chrR		Predicted transmembrane transporter; rat catheter and Spider biofilm induced
CUST_2108_PI362308700	-0.815154	C5_03860W	orf19.1108	chr5	HAM1	Putative deoxyribonucleoside triphosphate pyrophosphohydrolase; caspofungin repressed; regulated by Gcn2p and Gcn4p
CUST_2832_PI362308700	-0.607751	C2_03460C	orf19.874	chr2		Predicted mitochondrial i-AAA protease supercomplex; degrades misfolded mitochondrial proteins; Hap43-repressed gene
CUST_389_PI362308700	-1.06924	CR_04510W	orf19.542	chrR	HXK2	Hexokinase II; antigenic in humans; repressed by human neutrophils; Efg1-regulated; fluconazole-induced; gene regulation by Ssn6; present in exponential and stationary growth phase; flow model biofilm induced; Spider biofilm repressed
CUST_324_PI362308700	-1.05522	CR_05200C	orf19.556	chrR		Protein of unknown function; regulated by Ssn6
CUST_1514_PI362308700	-0.985881	C6_02030C	orf19.3508	chr6		Putative protein of unknown function; stationary phase enriched protein
CUST_11446_PI362308700	-0.941768	CR_10570C	orf19.7637	chrR	YHB4	Protein related to flavohemoglobins; not required for wild-type nitric oxide resistance; has predicted globin, FAD-binding, and NAD(P)-binding domains but lacks some conserved residues of flavohemoglobins; Hap43p-repressed gene
CUST_10551_PI362308700	-1.19628	CR_07790C	orf19.3707	chrR	YHB1	Nitric oxide dioxygenase; acts in nitric oxide scavenging/detoxification; role in virulence in mouse; transcript activated by NO, macrophage interaction; Hap43, hypha repressed; mRNA binds She3
CUST_3751_PI362308700	-0.963304	C5_02680W	orf19.4286	chr5		Protein of unknown function; flow model biofilm induced; Spider biofilm induced
CUST_6749_PI362308700	-1.16547	C5_02460C	orf19.4255	chr5	ECM331	GPI-anchored protein; mainly at plasma membrane, also at cell wall; Hap43, caspofungin-induced; Plc1-regulated; Hog1, Rim101-repressed; colony morphology-related regulated by Ssn6; induced by ketoconazole and hypoxia
CUST_10413_PI362308700	-1.48095	C2_09710C	orf19.1381	chr2		Ortholog of S. cerevisiae/S. pombe Lsb5; predicted role in actin cortical patch localization, actin filament organization, endocytosis; flow model biofilm induced; Spider biofilm repressed
CUST_9810_PI362308700	-0.687852	C3_04420W	orf19.5892	chr3		Ortholog of S. cerevisiae Hul4; similar to hect domain E3 ubiquitin-protein ligases; Hap43-repressed gene
CUST_8384_PI362308700	-0.99156	C7_00350C	orf19.7085	chr7		Protein of unknown function; induced in core stress response; induced by cadmium stress via Hog1; oxidative stress-induced via Cap1; induced by Mnl1 under weak acid stress; macrophage-repressed; rat catheter and Spider biofilm induced
CUST_10965_PI362308700	-0.989332	C4_00050W	orf19.371	chr4		Ortholog of <i>C. dubliniensis CD36</i> : Cd36_40110, <i>C. parapsilosis CDC317</i> : CPAR2_402300, <i>Candida tenuis NRRL Y-1498</i> : CANTEDRAFT_94507 and <i>Debaryomyces hansenii CBS767</i> : DEHA2F05588g
CUST_6784_PI362308700	-0.613756	CR_08550W	orf19.6423	chrR		Ortholog(s) have fructose-2,6-bisphosphate 2-phosphatase activity, role in glucose metabolic process and cytoplasm localization
CUST_3786_PI362308700	-1.99954	C5_02630C	orf19.4279	chr5	MNN1	Putative alpha-1,3-mannosyltransferase; of the mannosyltransferase complex; negatively regulated by Rim101; transcript elevated in chk1 and nik1 mutants, but not in sln1 mutant; Spider and flow model biofilm induced
CUST_7515_PI362308700	-0.673926	C6_04600W	orf19.2157	chr6	DAC1	N-acetylglucosamine-6-phosphate (GlcNAcP) deacetylase; N-acetylglucosamine utilization; required for wild-type hyphal growth and virulence in mouse systemic infection; gene and protein are GlcNAc-induced; Spider biofilm induced
CUST_4486_PI362308700	-0.61988	C3_07490W	orf19.6739	chr3		Ortholog(s) have phosphopentomutase activity, role in deoxyribose phosphate catabolic process and cytosol, nucleus localization
CUST_3943_PI362308700	-0.884679	CR_10200W	orf19.7596	chrR		Protein with a phosphoglycerate mutase family domain; Hap43-repressed gene
CUST_9951_PI362308700	-0.97005	C4_02570C	orf19.2743	chr4		Ortholog(s) have RNA polymerase II core promoter proximal region sequence-specific DNA binding transcription factor activity involved in negative regulation of transcription, <a href="#GOsection">more</a>
CUST_10902_PI362308700	-1.53483	C1_08460C	orf19.391	chr1	UPC2	Zn2-Cys6 transcript factor; regulator of ergosterol biosynthetic genes and sterol uptake; binds ERG2 promoter; induced by ergosterol depletion, by azoles, anaerobicity; macrophage/pseudohyphal-repressed; flow model biofilm induced
CUST_9327_PI362308700	-0.996664	C6_02790C	orf19.5552	chr6		Putative transcriptional regulator of ribonucleotide reductase genes; Spider biofilm induced
CUST_5092_PI362308700	-1.1125	CR_09210W	orf19.7319	chrR	SUC1	Zinc-finger transcription factor; regulates alpha-glucosidase exression; complements S. cerevisiae suc2 for sucrose utilization and mal13 maltase defect; required for yeast cell adherence to silicone substrate; rat catheter biofilm induced
CUST_11756_PI362308700	-0.831924	C3_01820W	orf19.1664	chr3		Protein of unknown function; expression downregulated in an ssr1 null mutant
CUST_10581_PI362308700	-0.62034	C2_03210W	orf19.909.1	chr2		Ortholog of <i>C. dubliniensis CD36</i> : Cd36_17965, <i>C. parapsilosis CDC317</i> : CPAR2_211700, <i>Candida tenuis NRRL Y-1498</i> : CANTEDRAFT_112898 and <i>Debaryomyces hansenii CBS767</i> : DEHA2G05588g
CUST_6838_PI362308700	-0.842981	CR_08440W	orf19.6413	chrR		Protein of unknown function; rat catheter biofilm induced
CUST_2787_PI362308700	-0.664948	C2_03340W	orf19.894	chr2		Ortholog(s) have guanyl-nucleotide exchange factor activity, role in retrograde transport, endosome to Golgi and Golgi membrane, Ric1p-Rgp1p complex, guanyl-nucleotide exchange factor complex localization
CUST_507_PI362308700	-2.72091	C2_01020W	orf19.2020	chr2	HGT6	Putative high-affinity MFS glucose transporter; 20 family members; induced in core stress response; fluconazole, oralpharyngeal candidasis induced; flow model biofilm induced; Spider biofilm induced
CUST_2282_PI362308700	-2.10847	C3_04060C	orf19.2803	chr3	HEM13	Coproporphyrinogen III oxidase; antigenic; on yeast cell surface, not hyphae; iron-regulated expression; Hap43, macrophage-repressed; farnesol-induced; possibly essential; flow model biofilm induced; rat catheter, Spider biofilm repressed
CUST_1508_PI362308700	-0.70287	C7_03440W	orf19.1332	chr7	SNG4	Putative membrane transporter; Hap43-induced; inducd by Mnl1p under weak acid stress; shows Mob2-dependent hyphal regulation
CUST_3614_PI362308700	-1.57878	C1_09060C	orf19.4763	chr1		Protein of unknown function; possibly membrane bound; mutants are viable; rat catheter biofilm repressed
CUST_11840_PI362308700	-0.903804	C7_04240C	orf19.7149	chr7		Putative GTPase inhibitor; predicted role in endocytosis, protein targeting to vacuole; rat catheter biofilm repressed
CUST_11284_PI362308700	-1.44297	CR_06570C	orf19.915	chrR		Protein of unknown function; Spider biofilm induced
CUST_9062_PI362308700	-0.975527	C5_03920C	orf19.3220	chr5		Putative rRNA processing protein; Spider biofilm induced
CUST_3214_PI362308700	-0.870002	C5_01290C	orf19.1940	chr5		Ortholog(s) have role in cellular response to cadmium ion, detoxification of cadmium ion, ubiquinone biosynthetic process and mitochondrial inner membrane localization
CUST_7783_PI362308700	-0.73313	C2_07940C	orf19.2187	chr2	ALG7	Protein involved in cell wall mannan biosynthesis; mutation confers hypersensitivity to tunicamycin; transcript elevated in chk1, nik1, and sln1 homozygous null mutants; possibly essential gene, disruptants not obtained by UAU1 method
CUST_9315_PI362308700	-0.66832	C6_02850W	orf19.5559	chr6	RAV2	Protein similar to S. cerevisiae Rav2; a regulator of (H+)-ATPase in vacuolar membrane; transposon mutation affects filamentous growth
CUST_4623_PI362308700	-0.714184	C4_00710W	orf19.4171	chr4		Has domain(s) with predicted ATP binding activity
CUST_11648_PI362308700	-0.686328	C3_01510W	orf19.1698	chr3		Ortholog(s) have phosphatidate phosphatase activity, role in actin cytoskeleton organization, cellular lipid metabolic process and actin cortical patch localization
CUST_7910_PI362308700	-0.621309	C4_03190W	orf19.2671	chr4		Protein with a predicted FAD-dependent pyridine nucleotide reductase domains; putative oxidoreductase; Plc1-regulated; possibly an essential gene, disruptants not obtained by UAU1 method
CUST_5484_PI362308700	-1.96754	C2_07580W	orf19.1867	chr2		Putative malate permease; induced during macrophage infection; regulated by Gcn2 and Gcn4; putative peroxisome targeting signal; Hap43-repressed; Spider biofilm induced
CUST_8212_PI362308700	-0.944627	C7_03480W	orf19.6705	chr7		Putative guanyl nucleotide exchange factor with Sec7 domain; required for normal filamentous growth; regulated by yeast-hyphal switch; filament induced; regulated by Nrg1, Tup1, Mob2, Hap43; mRNA binds She3; Spider biofilm induced
CUST_7630_PI362308700	-0.635639	C2_00200W	orf19.2112	chr2		snRNP U5 splicing factor component; involved in positioning the 3' splice site during the 2nd catalytic step of splicing; Spider biofilm induced
CUST_8389_PI362308700	-0.624604	C7_00370W	orf19.7083	chr7	DCC1	Protein with a predicted role in sister chromatid cohesion and telomere length maintenance; cell-cycle regulated periodic mRNA expression
CUST_3990_PI362308700	-0.752711	CR_10060W	orf19.7581	chrR		Protein with a predicted role in assembly of U2 snRNP into the spliceosome; Spider biofilm induced
CUST_3765_PI362308700	-0.644701	C7_02500C	orf19.6459	chr7	DPP3	Protein similar to S. cerevisiae pyrophosphate phosphatase Dpp1; required for farnesol biosynthesis; repressed by 17-beta-estradiol, ethynyl estradiol; Spider biofilm induced
CUST_520_PI362308700	-0.731194	C2_01090C	orf19.2016	chr2	ERG28	Ortholog(s) have protein binding, bridging activity, role in ergosterol biosynthetic process and endoplasmic reticulum membrane localization
CUST_335_PI362308700	-1.81074	CR_04610C	orf19.552	chrR		Ortholog of a S. cerevisiae Atg22; a vacuolar integral membrane protein required for efflux of amino acids during autophagic body breakdown in the vacuole; possibly an essential gene, disruptants not obtained by UAU1 method
CUST_10342_PI362308700	-0.655477	C2_09580W	orf19.1396	chr2		Ortholog(s) have ARF GTPase activator activity, role in ER to Golgi vesicle-mediated transport, intra-Golgi vesicle-mediated transport and Golgi apparatus, clathrin-coated vesicle localization
CUST_4290_PI362308700	-0.585602	C3_07040C	orf19.6796	chr3	YSA1	Predicted Nudix hydrolase family member with ADP-ribose pyrophosphatase activity; role in metabolism of O-acetyl-ADP-ribose to AMP and acetylated ribose 5'-phosphate; rat catheter biofilm repressed
CUST_7305_PI362308700	-1.51663	C4_00130W	orf19.5636	chr4	RBT5	GPI-linked cell wall protein; hemoglobin utilization; Rfg1, Rim101, Tbf1, Fe regulated; Sfu1, Hog1, Tup1, serum, alkaline pH, antifungal drugs, geldamycin repressed; Hap43 induced; required for RPMI biofilms; Spider biofilm induced
CUST_782_PI362308700	-0.610536	C6_03230W	orf19.5610	chr6	ARG3	Putative ornithine carbamoyltransferase; Gcn4-regulated; Hap43-induced; repressed in alkalinizing medium; rat catheter and Spider biofilm induced
CUST_6792_PI362308700	-0.810029	C5_02390C	orf19.4247	chr5		Protein of unknown function; rat catheter and Spider biofilm repressed
CUST_1061_PI362308700	-0.86829	C2_00010W	orf19.1925	chr2	TLO5	Member of a family of telomere-proximal genes of unknown function; may be spliced in vivo
CUST_7789_PI362308700	-0.841565	C2_07980W	orf19.2184	chr2		Putative fumarylacetoacetate hydrolase; clade-associated gene expression; rat catheter and Spider biofilm repressed
CUST_11323_PI362308700	-0.680535	C2_01670C	orf19.1478	chr2	STT3	Putative oligosaccharyltransferase complex component; flow model and rat catheter biofilm repressed
CUST_5560_PI362308700	-2.24343	C3_06860C	orf19.6816	chr3		Putative xylose and arabinose reductase; flow model biofilm induced; Spider biofilm repressed
CUST_1624_PI362308700	-0.599763	C3_07830W	orf19.6178	chr3	FBP1	Fructose-1,6-bisphosphatase; key gluconeogenesis enzyme; regulated by Efg1, Ssn6; induced by phagocytosis; effects switch from glycolysis to gluconeogenesis in macrophage; rat flow model biofilm induced; overlaps orf19.6179
CUST_1362_PI362308700	-1.34322	C6_00870C	orf19.88	chr6	ILV5	Ketol-acid reductoisomerase; antigenic; regulated by Gcn4; GlcNAc, amino acid starvation (3-AT)-induced; macrophage-repressed protein; protein present in exponential and stationary phase; flow model and Spider biofilm repressed
CUST_8810_PI362308700	-0.602522	C2_04590C	orf19.4490.2	chr2	QCR8	Putative ubiquinol cytochrome c reductase; macrophage and pseudohyphal-induced protein; colony morphology-related gene regulation by Ssn6; Hap43-repressed; Spider biofilm repressed
CUST_10367_PI362308700	-1.04062	C2_04010C	orf19.822	chr2	HSP21	Small heat shock protein; role in stress response and virulence; fluconazole-downregulated; induced in cyr1 or ras1 mutant; stationary phase enriched protein; detected in some, not all, biofilm extracts; Spider biofilm induced
CUST_2771_PI362308700	-0.976565	C5_05190W	orf19.4012	chr5	PCL5	Putative cyclin for Pho85 kinase; Gcn4-induced; suppresses toxicity of C. albicans Gcn4 overproduction in S. cerevisiae via increased Pho85-dependent phosphorylation and degradation of Gcn4; rat catheter and Spider biofilm induced
CUST_7081_PI362308700	-1.26902		CaalfMp14
CUST_10817_PI362308700	-0.950835	C1_07230W	orf19.4444	chr1	PHO15	4-nitrophenyl phosphatase, possible histone H2A phosphatase; involved in regulation of white-opaque switch; hyphal repressed; induced in core stress response; induced by cadmium stress via Hog1; rat catheter and Spider biofilm repressed
CUST_4436_PI362308700	-0.587189	C2_07750W	orf19.2204.2	chr2	RHO2	Ortholog(s) have GTPase activity
CUST_3858_PI362308700	-0.674884	C2_06430C	orf19.21	chr2		Ortholog(s) have role in ethanol metabolic process and mitochondrial inner membrane localization
CUST_4960_PI362308700	-0.875662	C3_05680W	orf19.7347	chr3		Ortholog(s) have ubiquitin-protein ligase activity, role in ER-associated ubiquitin-dependent protein catabolic process and endoplasmic reticulum membrane localization
CUST_4174_PI362308700	-0.64199	C4_07030W	orf19.3106	chr4	MET16	Putative 3'-phosphoadenylsulfate reductase; sulfur amino acid metabolism; reports differ on regulation during biofilm formation; fungal-specific; possibly an essential gene, disruptants not obtained by UAU1 method; Hap43p-repressed gene
CUST_9591_PI362308700	-1.10758	C3_06730W	orf19.6830	chr3		Putative enoyl-CoA hydratase; Spider biofilm induced
CUST_1203_PI362308700	-2.44866	C1_13870W	orf19.5025	chr1	MET3	ATP sulfurlyase; sulfate assimilation; repressed by Met, Cys, Sfu1, or in fluconazole-resistant isolate; Hog1, caspofungin, white phase-induced; induced on biofilm formation, even in presence of Met and Cys; Spider, F-12/CO2 biofilm induced
CUST_9189_PI362308700	-0.653983	C1_11990W	orf19.5267	chr1		Putative cell wall adhesin-like protein; repressed in core caspofungin response and by alpha pheromone in SpiderM medium; transcript reduced in ace2 mutant; flow model, rat catheter and Spider biofilm repressed
CUST_9447_PI362308700	-0.707072	C6_00200C	orf19.1179	chr6		Protein of unknown function; induced in high iron; possibly subject to Kex2 processing; Hap43-repressed
CUST_4444_PI362308700	-1.00888	C3_07440W	orf19.6745	chr3	TPI1	Triose-phosphate isomerase; antigenic in mouse/human; mutation affects filamentation; macrophage-repressed; protein in exponential and stationary growth phase yeast; possibly essential; flow model biofilm induced; Spider biofilm repressed
CUST_6455_PI362308700	-0.60401	C5_01890W	orf19.3183	chr5		Protein with a role in insertion of tail-anchored proteins into the ER membrane; required for efficient mating, in shmoo formation and nuclear migration in the pre-zygote of S. cerevisiae; Hap43-repressed
CUST_1090_PI362308700	-0.845916	C6_01110W	orf19.118	chr6	FAD2	Delta-12 fatty acid desaturase, involved in production of linoleic acid, which is a major component of membranes
CUST_1062_PI362308700	-0.849375	C2_00010W	orf19.1925	chr2	TLO5	Member of a family of telomere-proximal genes of unknown function; may be spliced in vivo
CUST_5041_PI362308700	-0.968362	CR_09340W	orf19.7329	chrR		Ortholog(s) have ubiquitin-protein ligase activity
CUST_7990_PI362308700	-0.58612	C1_09610W	orf19.4824	chr1		Planktonic growth-induced gene
CUST_3992_PI362308700	-1.34593	CR_10040W	orf19.7580	chrR		Ortholog of <i>C. dubliniensis CD36</i> : Cd36_35095, <i>C. parapsilosis CDC317</i> : CPAR2_200710, <i>Candida tenuis NRRL Y-1498</i> : CANTEDRAFT_112338 and <i>Debaryomyces hansenii CBS767</i> : DEHA2G06094g
CUST_7301_PI362308700	-0.875293	C4_00140C	orf19.5639	chr4	HIS4	Multifunctional enzyme that catalyzes three steps of histidine biosynthesis, with phosphoribosyl-AMP cyclohydrolase, phosphoribosyl-ATP diphosphatase, and histidinol dehydrogenase activities; required for wild-type adhesion to human calls
CUST_3155_PI362308700	-0.671424	C1_08060W	orf19.5078	chr1		Protein of unknown function; Hap43-repressed gene; rat catheter biofilm repressed
CUST_2293_PI362308700	-0.84974	C2_09910C	orf19.1360.1	chr2		Putative adhesin-like protein
CUST_10727_PI362308700	-0.65786	C2_07320W	orf19.2289	chr2	ARP3	Protein with Myo5p-dependent localization to cortical actin patches at hyphal tip; mutation confers hypersensitivity to cytochalasin D; Spider biofilm repressed
CUST_3978_PI362308700	-0.656992	CR_10110W	orf19.7586	chrR	CHT3	Major chitinase; secreted; functional homolog of S. cerevisiae Cts1p; 4 N-glycosylation motifs; possible O-mannosylation; putative signal peptide; hyphal-repressed; farnesol upregulated in biofilm; regulated by Efg1p, Cyr1p, Ras1p
CUST_2749_PI362308700	-0.811236	C5_05300W	orf19.4024	chr5	RIB5	Putative riboflavin synthase; fungal-specific (no human or murine homolog); farnesol-downregulated; protein present in exponential and stationary growth phase yeast cultures
CUST_6673_PI362308700	-0.964701	C3_03080W	orf19.305	chr3		Protein of unknown function; upregulated in a cyr1 null mutant
CUST_9076_PI362308700	-1.86061	C1_11850W	orf19.5282	chr1		Protein of unknown function; Hap43-repressed gene; mRNA binds to She3; repressed in hyphae; Efg1 and Efh1 regulated; 5'-UTR intron; induced by Mnl1 under weak acid stress; rat catheter biofilm induced
CUST_856_PI362308700	-0.852303	C7_00880C	orf19.7027	chr7		Protein of unknown function; Spider biofilm induced
CUST_11544_PI362308700	-0.684049	C3_00260C	orf19.5443	chr3	BNA4	Putative kynurenine 3-monooxygenase, involved in NAD biosynthesis; transposon mutation affects filamentous growth; Hap43p-repressed gene; oral infection upregulated; mutants have reduced capacity to damage oral epithelial cells
CUST_5557_PI362308700	-0.841772	C3_06850W	orf19.6817	chr3	FCR1	Transcription factor; repressor of fluconazole/ketoconazole/brefeldin A resistance; Tn mutation enhances filamentation; partially rescues S. cerevisiae pdr1 pdr3 fluconazole sensitivity; rat catheter biofilm induced/Spider biofilm repressed
CUST_9233_PI362308700	-0.955823	C3_03360W	orf19.333	chr3	FCY2	Purine-cytosine permease of pyrimidine salvage; mutation associated with resistance to flucytosine in clinical isolates; transposon mutation affects filamentation; farnesol-upregulated in biofilm
CUST_2782_PI362308700	-1.09691	C2_03310C	orf19.897	chr2	VPS2	ESCRT III complex protein; role in multivesicular body (MVB) trafficking; required for processing of Rim8; Bcr1-repressed in RPMI a/a biofilms
CUST_7091_PI362308700	-1.26401		CaalfMp10
CUST_649_PI362308700	-1.02119	C4_00110C	orf19.5634	chr4	FRP1	Ferric reductase; alkaline-induced by Rim101; iron-chelation-induced by CCAAT-binding factor; fluconazole-repressed; ciclopirox-, hypoxia-, Hap43-induced; colony morphology-related regulation by Ssn6; Spider and flow model biofilm induced
CUST_448_PI362308700	-1.78076	C6_00440C	orf19.4215	chr6	FET34	Multicopper ferroxidase; induced by low iron, ciclopirox olamine, ketoconazole, hypoxia; alkaline induced by Rim101; repressed in fluconazole-resistant isolate; Sfu1, Hog1 repressed; complements S. cerevisiae fet3; Spider biofilm induced
CUST_8473_PI362308700	-0.645402	C6_02540C	orf19.5523	chr6		Ortholog of <i>C. dubliniensis CD36</i> : Cd36_62780, <i>C. parapsilosis CDC317</i> : CPAR2_601690, <i>Candida tenuis NRRL Y-1498</i> : CANTEDRAFT_113271 and <i>Debaryomyces hansenii CBS767</i> : DEHA2A06644g
CUST_9396_PI362308700	-0.588998	C6_00280W	orf19.1187	chr6	CPH2	Myc-bHLH transcription factor; promotes hyphal growth; directly regulates Tec1 to induce hypha-specific genes; probably homodimeric, phosphorylated; required for colonization of the mouse GI tract; rat catheter and Spider biofilm induced
CUST_4095_PI362308700	-0.933462		CaalfMp02
CUST_8757_PI362308700	-0.888639	C2_06940C	orf19.2248	chr2	ARE2	Acyl CoA:sterol acyltransferase; uses cholesterol and oleoyl-CoA substrates; protoberberine derivative drug inhibits enzyme activity; ketoconazole-induced; Hap43-repressed; flow model biofilm induced; Spider biofilm induced
CUST_1961_PI362308700	-0.81143	C7_00660W	orf19.7053	chr7	GAC1	Putative regulatory subunit of ser/thr phosphoprotein phosphatase 1; fluconazole-induced; caspofungin repressed; transcript induced by Mnl1 under weak acid stress; regulated by Nrg1, Tup1; Spider and flow model biofilm induced
CUST_5479_PI362308700	-2.60583	C2_07570W	orf19.1868	chr2	RNR22	Putative ribonucleoside diphosphate reductase;colony morphology-related gene regulation by Ssn6; transcript regulated by tyrosol and cell density; Hap43-repressed; Spider biofilm induced
CUST_7218_PI362308700	-1.02465	C4_05300W	orf19.1290	chr4	XKS1	Putative xylulokinase; Hap43-repressed; induced by prostaglandins; rat catheter biofilm repressed
CUST_11151_PI362308700	-0.860302	C2_09870W	orf19.1364	chr2		Ortholog of S. pombe Stm1 G-protein coupled receptor; PQ-loop domains; constitutive expression independent of MTL or white-opaque status; Hap43-repressed
CUST_8125_PI362308700	-0.714942	C3_07670W	orf19.6720	chr3		P-Loop domain-containing protein of unknown function; transposon mutation affects filamentous growth; Spider biofilm induced
CUST_1511_PI362308700	-0.598395	C7_03460W	orf19.1330	chr7		Ortholog of <i>Candida albicans WO-1</i> : CAWG_05678
CUST_7528_PI362308700	-0.732495	C7_02080W	orf19.6509	chr7		Ortholog(s) have role in cellular response to zinc ion and cytosol, nucleus localization
CUST_11053_PI362308700	-0.663954	C2_05280C	orf19.3557	chr2	GPI19	Subunit of GPI-GlcNAc transferase; role in synthesis of N-acetylglucosaminyl phosphatidylinositol (GlcNAc-PI), the first intermediate in GPI anchor synthesis; complements S. cerevisiae gpi19 mutant; flow model biofilm induced
CUST_5033_PI362308700	-0.69576	C7_03050W	orf19.5156	chr7		Protein similar to S. cerevisiae Phs1p, which is required for growth; has six putative membrane-spanning regions
CUST_7131_PI362308700	-1.06556	C4_00360C	orf19.5663	chr4	RCH1	Plasma membrane protein; involved in regulation of cytosolic calcium homeostasis; null mutation confers sensitivity to calcium and resistance to azoles and terbinafine; rat catheter biofilm induced
CUST_8418_PI362308700	-1.19811	C7_00420C	orf19.7078	chr7		Ortholog(s) have role in meiosis and cytoplasm localization
CUST_8928_PI362308700	-0.646709	C3_00430W	orf19.5423	chr3	EST3	Telomerase subunit; required for telomere maintenance in vivo; separable roles in telomerase activity and processivity; not required for catalytic activity in vitro; related to mammalian Tpp1p
CUST_8952_PI362308700	-1.2204	C1_04320W	orf19.1067	chr1	GPM2	Putative phosphoglycerate mutase; repressed in hyphae; macrophage/pseudohyphal-repressed; induced by high levels of peroxide stress, farnesol; flow model biofilm induced; rat catheter and Spider biofilm repressed
CUST_11333_PI362308700	-1.13479	C2_03220C	orf19.909	chr2	STP4	C2H2 transcription factor; induced in core caspofungin response; colony morphology-related gene regulation by Ssn6; induced by 17-beta-estradiol, ethynyl estradiol; rat catheter and Spider biofilm induced
CUST_4929_PI362308700	-0.62723	C7_02840C	orf19.5178	chr7	ERG5	Putative C-22 sterol desaturase; fungal C-22 sterol desaturases are cytochrome P450 enzymes of ergosterol biosynthesis, catalyze formation of the C-22(23) double bond in the sterol side chain; transposon mutation affects filamentous growth
CUST_5613_PI362308700	-0.881814	C3_06990W	orf19.6802	chr3		Ortholog(s) have palmitoyltransferase activity, role in protein palmitoylation, vacuole fusion, non-autophagic and Golgi apparatus, endoplasmic reticulum, fungal-type vacuole membrane localization
CUST_6944_PI362308700	-1.67621	C2_10690W	orf19.5348	chr2	TPS3	Predicted trehalose-phosphate synthase regulatory subunit; regulated by Efg1; regulated by Tsa1, Tsa1B under H2O2 stress conditions; flow model biofilm induced (reports differ)
CUST_3528_PI362308700	-0.873935	C1_09250W	orf19.4784	chr1	CRP1	Copper transporter; CPx P1-type ATPase; mediates Cu resistance; similar to Menkes and Wilson disease proteins; copper-induced; Tbf1-activated; suppresses Cu sensitivity of S. cerevisiae cup1 mutant; flow model biofilm induced
CUST_5792_PI362308700	-0.829928	CR_07480W	orf19.6117	chrR		S. pombe ortholog SPAC5D6.04 is a predicted auxin family transmembrane transporter; ketoconazole and hypoxia induced
CUST_6998_PI362308700	-1.42511	CR_00200W	orf19.7514	chrR	PCK1	Phosphoenolpyruvate carboxykinase; glucose, C-source, yeast-hypha, Hap43 regulated; fluconazole, phagocytosis, H2O2, oral candidasis, Spider/rat catheter/flow model biofilm induced; repressed in biofilm by Bcr1, Tec1, Ndt80, Rob1, Brg1
CUST_9383_PI362308700	-0.688995	C4_03390W	orf19.3366	chr4	CSH3	Functional homolog of S. cerevisiae Shr3p, which is a chaperone specific for amino acid permeases; localized to ER; required for wild-type amino-acid responsive hyphal growth and for mouse systemic virulence; regulated by Gcn2p and Gcn4p
CUST_3961_PI362308700	-1.83546	CR_04060C	orf19.489	chrR	DAP1	Similar to mammalian membrane-associated progesterone receptors involved in DNA damage response; induced in core stress response; Hog1 regulated; clade-associated expression; Hap43-repressed
CUST_8987_PI362308700	-0.688788	C3_00520W	orf19.5411	chr3		Ortholog(s) have NEDD8 ligase activity, role in protein neddylation, regulation of mitotic cell cycle and cytosol, nucleus localization
CUST_3088_PI362308700	-1.69111	C5_01070C	orf19.1964	chr5		Protein of unknown function; repressed by fluphenazine treatment; induced by benomyl treatment and in an RHE model; regulated by Nrg1, Tup1
CUST_5417_PI362308700	-0.604657	C2_07420W	orf19.1889	chr2		Putative phosphoglycerate mutase family protein; stationary phase enriched protein; early-stage flow model biofilm induced; Spider biofilm repressed
CUST_7159_PI362308700	-0.973094	CR_05150W	orf19.639.1	chrR		Ortholog(s) have structural constituent of ribosome activity and mitochondrial large ribosomal subunit localization
CUST_7683_PI362308700	-0.911703	CR_06270W	orf19.3879	chrR		Predicted protein of unknown funtion; overlaps orf19.3879.1, which is a region annotated as blocked reading frame
CUST_4625_PI362308700	-1.60853	C4_00720W	orf19.4170	chr4	CSP2	Putative cell wall associated protein; C. albicans and C. dubliniensis specific gene highly induced during chlamydospore development in both species; localized to chlamydospore cell wall; Hap43-repressed; Spider biofilm induced
CUST_8792_PI362308700	-0.665317	C4_06000W	orf19.4410	chr4	ALG1	Protein similar to S. cerevisiae Alg1p, a mannosyltransferase involved in N-linked protein glycosylation; likely to be essential for growth, based on an insertional mutagenesis strategy
CUST_7709_PI362308700	-0.622537	C7_01720W	orf19.6552	chr7		Flavin-linked sulfhydryl oxidase; predicted localization to endoplasmic reticulum lumen; involved in disulfide bond formation within the ER; Spider biofilm induced
CUST_1688_PI362308700	-0.620417	C3_03010C	orf19.297	chr3	DTD2	Ortholog(s) have D-leucyl-tRNA(Leu) deacylase activity, D-tyrosyl-tRNA(Tyr) deacylase activity, role in D-leucine catabolic process, D-tyrosine catabolic process, tRNA metabolic process and cytosol, nucleus localization
CUST_4039_PI362308700	-1.01326	CR_03890W	orf19.467	chrR	WOR3	Transcription factor; modulator of white-opaque switch; induced in opaque cells; promoter bound by Wor1; overexpression at 25 degr shifts cells to opaque state; deletion stabilizes opaque cells at higher temperatures; Spider biofilm induced
CUST_1286_PI362308700	-0.862833	C4_04780W	orf19.3802	chr4	PMT6	Protein mannosyltransferase; required for virulence in mice, adhesion to endothelium; role in hyphal growth signaling, hygromycin B sensitivity; no major role in cellular PMT activity; Hap4-repressed; Bcr1-repressed in RPMI a/a biofilms
CUST_1503_PI362308700	-0.698041	C7_03410C	orf19.1334	chr7		Protein of unknown function; repressed by alpha pheromone in SpiderM medium
CUST_1326_PI362308700	-0.845008	C3_02360C	orf19.1608	chr3		Ortholog(s) have cytosol, nucleus localization
CUST_9900_PI362308700	-0.612821	C1_13080W	orf19.4934	chr1	OP4	Ala- Leu- and Ser-rich protein; secreted; N-terminal hydrophobic region; possible glycosylation; opaque-specific transcript; repressed by alpha pheromone in opaque MTLa homozygotes; fluconazole-induced; Spider biofilm induced
CUST_9134_PI362308700	-0.884941	C4_07090C	orf19.3099	chr4	TRP4	Predicted enzyme of amino acid biosynthesis; upregulated in biofilm; regulated by Gcn2p and Gcn4p; S. cerevisiae ortholog is Gcn4p regulated
CUST_4339_PI362308700	-0.925652	C3_07280C	orf19.6770	chr3		protein with ENTH Epsin domain, N-terminal; Spider biofilm repressed
CUST_4611_PI362308700	-0.827277	C4_00650W	orf19.4177	chr4	HIS5	Putative histidinol-phosphate aminotransferase; Gcn4p-regulated; protein present in exponential and stationary growth phase yeast cultures
CUST_8176_PI362308700	-0.751605	C1_01840C	orf19.4539	chr1		Protein with a Rho GDP-dissociation inhibitor domain; Hap43-repressed gene; Spider biofilm induced
CUST_447_PI362308700	-1.86438	C6_00440C	orf19.4215	chr6	FET34	Multicopper ferroxidase; induced by low iron, ciclopirox olamine, ketoconazole, hypoxia; alkaline induced by Rim101; repressed in fluconazole-resistant isolate; Sfu1, Hog1 repressed; complements S. cerevisiae fet3; Spider biofilm induced
CUST_7652_PI362308700	-0.83243	C2_00320W	orf19.2101	chr2		Ortholog(s) have protein anchor activity, role in protein insertion into ER membrane, retrograde vesicle-mediated transport, Golgi to ER and GET complex, mitochondrion localization
CUST_1347_PI362308700	-2.33915	C6_00940C	orf19.95	chr6		Ortholog of <i>S. cerevisiae</i> : PRM5, <i>C. dubliniensis CD36</i> : Cd36_60980, <i>C. parapsilosis CDC317</i> : CPAR2_603060, <i>Candida tenuis NRRL Y-1498</i> : CANTEDRAFT_113703 and <i>Debaryomyces hansenii CBS767</i> : DEHA2F10032g
CUST_11328_PI362308700	-1.22321	C2_01660C	orf19.1477	chr2		Protein of unknown function; possible ER protein; Hap43p-repressed; Spider biofilm induced
CUST_8201_PI362308700	-0.903267	C1_10710C	orf19.2350	chr1		Protein similar to S. cerevisiae Yor378w; MFS family transporter; transposon mutation affects filamentous growth; null mutants are viable; fungal-specific (no human or murine homolog)
CUST_3807_PI362308700	-1.0708	C4_02140C	orf19.4577.3	chr4	TIM1	Predicted protein of the mitochondrial intermembrane space with role in protein import into mitochondrial inner membrane
CUST_7156_PI362308700	-0.65266	CR_07160C	orf19.733	chrR		Ortholog(s) have endoplasmic reticulum localization
CUST_7302_PI362308700	-1.05242	C4_00140C	orf19.5639	chr4	HIS4	Multifunctional enzyme that catalyzes three steps of histidine biosynthesis, with phosphoribosyl-AMP cyclohydrolase, phosphoribosyl-ATP diphosphatase, and histidinol dehydrogenase activities; required for wild-type adhesion to human calls
CUST_2106_PI362308700	-0.854185	C5_03850W	orf19.1109	chr5		Ortholog of <i>C. dubliniensis CD36</i> : Cd36_53580, <i>C. parapsilosis CDC317</i> : CPAR2_303030, <i>Debaryomyces hansenii CBS767</i> : DEHA2G07766g and <i>Pichia stipitis Pignal</i> : psti_CGOB_00176
CUST_8400_PI362308700	-1.53906	C7_00400W	orf19.7080	chr7	LEU2	Isopropyl malate dehydrogenase; leucine biosynthesis; induced by human whole blood or PMNs; protein level decreases in stationary phase; GlcNAc-induced protein; flow model biofilm repressed
CUST_7278_PI362308700	-0.720669	CR_06470W	orf19.719	chrR		Ortholog(s) have ubiquitin-protein ligase activity
CUST_405_PI362308700	-0.872916	C3_00060W	orf19.5467	chr3	TLO7	Member of a family of telomere-proximal genes of unknown function; may be spliced in vivo; rat catheter biofilm repressed
CUST_3327_PI362308700	-0.82654	C3_04340W	orf19.5877	chr3	ATF1	Putative alcohol acetyltransferase; caspofungin repressed; expression depends on Tac1p
CUST_7790_PI362308700	-0.823325	C2_07980W	orf19.2184	chr2		Putative fumarylacetoacetate hydrolase; clade-associated gene expression; rat catheter and Spider biofilm repressed
CUST_5037_PI362308700	-0.633209	C3_02410C	orf19.229	chr3		Ortholog(s) have ubiquitin-protein ligase activity, role in protein ubiquitination involved in ubiquitin-dependent protein catabolic process and chromosome, centromeric region, mitotic spindle pole body, nucleus localization
CUST_9559_PI362308700	-1.44532	C4_01250W	orf19.4664	chr4	NAT4	Putative histone acetyltransferase; involved in regulation of white-opaque switch; early-stage flow model biofilm induced; Spider biofilm induced
CUST_1447_PI362308700	-0.71999	C2_04970W	orf19.3529	chr2	ABP2	Putative alpha-actinin-like protein; induced by alpha pheromone in SpiderM medium
CUST_10961_PI362308700	-0.620732	C4_00060W	orf19.372	chr4		Putative protein of unknown function; Hap43p-repressed gene
CUST_4086_PI362308700	-1.70867		CaalfMp05
CUST_8383_PI362308700	-1.02948	C7_00350C	orf19.7085	chr7		Protein of unknown function; induced in core stress response; induced by cadmium stress via Hog1; oxidative stress-induced via Cap1; induced by Mnl1 under weak acid stress; macrophage-repressed; rat catheter and Spider biofilm induced
CUST_7784_PI362308700	-0.640769	C2_07940C	orf19.2187	chr2	ALG7	Protein involved in cell wall mannan biosynthesis; mutation confers hypersensitivity to tunicamycin; transcript elevated in chk1, nik1, and sln1 homozygous null mutants; possibly essential gene, disruptants not obtained by UAU1 method
CUST_10873_PI362308700	-2.59668	C1_07160C	orf19.4450.1	chr1		Protein conserved among the CTG-clade; 2 adjacent upstream SRE-1 elements; highly up-regulated in cecum-grown cells in a Cph2-dependent manner; Hap43-repressed; rat catheter, Spider and flow model biofilm induced
CUST_290_PI362308700	-0.634251	CR_10760C	orf19.7665	chrR		Ortholog(s) have role in mitochondrial respiratory chain complex IV assembly and mitochondrial inner membrane localization
CUST_7153_PI362308700	-1.37119	CR_07150W	orf19.734	chrR	GLK1	Putative glucokinase; transcript regulated upon yeast-hyphal switch; Efg1 regulated; fluconazole-induced; induced in core stress response; colony morphology-related gene regulation by Ssn6; GlcNAc-induced protein
CUST_6904_PI362308700	-1.46021	C2_00770W	orf19.2047	chr2		Putative protein of unknown function; Hap43p-repressed gene; mutation confers hypersensitivity to toxic ergosterol analog, and to amphotericin B
CUST_8954_PI362308700	-0.592773	CR_01140C	orf19.3240	chrR	ERG27	3-Keto sterol reductase of ergosterol biosynthesis; acts in C-4 sterol demethylation with Erg25p and Erg26p; possible drug target, essential for viability; functional homolog of S. cerevisiae Erg27p
CUST_1284_PI362308700	-2.13599	C4_04770C	orf19.3803	chr4	MNN22	Alpha-1,2-mannosyltransferase; required for normal cell wall mannan; regulated by Tsa1, Tsa1B at 37 deg; repressed in core stress response; NO, Hog1 induced; confers sensitivity to cell wall perturbing agents; Spider biofilm repressed
CUST_2165_PI362308700	-0.76867	C4_06580W	orf19.2876	chr4	CBF1	Transcription factor; binds ribosomal protein gene promoters and rDNA locus with Tbf1; regulates sulfur starvation-response, respiratory, glycolytic genes; does not bind to centromeres as does S. cerevisiae Cbf1; Spider biofilm repressed
CUST_9976_PI362308700	-1.19272	C4_02610C	orf19.2738	chr4	SUL2	Putative sulfate transporter; transcript negatively regulated by Sfu1; amphotericin B induced; F-12/CO2 and Spider biofilm induced
CUST_1545_PI362308700	-0.672554	C7_03380W	orf19.1336.2	chr7		Ortholog(s) have role in mitochondrial respiratory chain complex assembly and mitochondrial intermembrane space, nucleus localization
CUST_761_PI362308700	-0.715971	C6_03300C	orf19.5618	chr6		Ortholog(s) have SNARE binding, unfolded protein binding activity
CUST_4415_PI362308700	-0.972019	CR_03250C	orf19.2398	chrR		Protein of unknown function; Hap43-repressed; transcript increased in azole-resistant strain overexpressing CDR1 and CDR2; possibly regulated by Tac1; induced by Mnl1 in weak acid stress; flow model biofilm induced; Spider biofilm induced
CUST_7513_PI362308700	-1.82015	C6_04610C	orf19.2158	chr6	NAG3	Putative MFS transporter; similar to Nag4; required for wild-type mouse virulence and cycloheximide resistance; in gene cluster that includes genes encoding enzymes of GlcNAc catabolism; Spider biofilm repressed
CUST_7839_PI362308700	-0.961389	C2_08110W	orf19.2174	chr2	RAD57	Putative DNA recombination and repair protein; induced by interaction with macrophage; transcript is regulated by Nrg1, Mig1, and Tup1; essential protein; S. cerevisiae ortholog is essential
CUST_7590_PI362308700	-0.713143	C6_04480C	orf19.2132	chr6		Ortholog of <i>C. dubliniensis CD36</i> : Cd36_65220, <i>C. parapsilosis CDC317</i> : CPAR2_213740, <i>Candida tenuis NRRL Y-1498</i> : CANTEDRAFT_92162 and <i>Debaryomyces hansenii CBS767</i> : DEHA2A01056g
CUST_2599_PI362308700	-1	C7_00750W	orf19.7043.1	chr7	ACB1	Protein similar to a region of acyl-coenzyme-A-binding protein; amphotericin B repressed; regulated by Nrg1, Tup1; Hap43-induced
CUST_9392_PI362308700	-1.19964	C6_00290W	orf19.1189	chr6		Protein of unknown function; regulated by yeast-hypha switch; induced by Mnl1 in weak acid stress; 5' UTR intron; repressed by chlamydospore formation in C. albicans and C. dubliniensis; rat catheter, Spider and flow model biofilm induced
CUST_8097_PI362308700	-0.976479	CR_03430W	orf19.2378	chrR		Ortholog(s) have role in syncytium formation by plasma membrane fusion, vacuolar proton-transporting V-type ATPase complex assembly and integral to endoplasmic reticulum membrane localization
CUST_10822_PI362308700	-0.599045	C2_07140W	orf19.2269	chr2		Putative 3-phosphoserine phosphatase; induced by benomyl or in azole-resistant strain that overexpresses MDR1; early-stage flow model biofilm induced; Spider biofilm repressed
CUST_2093_PI362308700	-1.07762	C5_03790W	orf19.1115	chr5	GUK1	Putative guanylate kinase; identified in extracts from biofilm and planktonic cells; protein level decrease in stationary phase cultures; Hap43p-induced gene
CUST_8634_PI362308700	-0.601718	C1_01260C	orf19.3314	chr1	TRS2	Ortholog(s) have role in ER to Golgi vesicle-mediated transport and TRAPP complex, cytosol, nucleus localization
CUST_8970_PI362308700	-0.674334	CR_07330W	orf19.6135.1	chrR	SMX4	Component of heteroheptameric complexes (Lsm1p, Lsm8p) involved in RNA processing and decay; flucytosine induced
CUST_11483_PI362308700	-1.0027	CR_00820C	orf19.3273	chrR		Ortholog(s) have actin monomer binding, protein kinase inhibitor activity, ribosome binding activity, role in negative regulation of protein phosphorylation and cytoplasm, nucleus, polysome, ribosome localization
CUST_3819_PI362308700	-0.745815	C2_00390C	orf19.2092	chr2		Putative peroxisomal cystathionine beta-lyase; Gcn4p-regulated
CUST_9906_PI362308700	-0.724037	C4_02440C	orf19.2758	chr4	PGA38	Putative adhesin-like GPI-anchored protein; repressed during cell wall regeneration; possibly an essential gene, disruptants not obtained by UAU1 method; rat catheter and Spider biofilm repressed
CUST_1089_PI362308700	-0.885137	C6_01110W	orf19.118	chr6	FAD2	Delta-12 fatty acid desaturase, involved in production of linoleic acid, which is a major component of membranes
CUST_6900_PI362308700	-1.22683	C2_00760C	orf19.2048	chr2		Proten of unknown function; transcript positively regulated by Sfu1; Hap43 repressed; Spider biofilm induced
CUST_7662_PI362308700	-0.699115	C5_04130C	orf19.3895	chr5	CHT2	GPI-linked chitinase; required for normal filamentous growth; repressed in core caspofungin response; fluconazole, Cyr1, Efg1, pH-regulated; mRNA binds She3 and is localized to yeast-form buds and hyphal tips; Spider biofilm repressed
CUST_11634_PI362308700	-0.69509	C3_00340W	orf19.5433	chr3		Ortholog(s) have protein binding involved in protein folding activity, role in mitochondrial respiratory chain complex III assembly and mitochondrial matrix localization
CUST_2193_PI362308700	-0.590738	CR_02960W	orf19.2853	chrR		Protein of unknown function; rat catheter biofilm induced
CUST_11620_PI362308700	-0.808201	CR_10360C	orf19.7612	chrR	CTM1	Putative cytochrome c lysine methyltransferase; regulated by Gcn2 and Gcn4; transcript induced by Mnl1 under weak acid stress; early-stage flow model biofilm induced
CUST_1728_PI362308700	-0.641456	C3_02910W	orf19.284	chr3		Ortholog of <i>C. dubliniensis CD36</i> : Cd36_82890, <i>Debaryomyces hansenii CBS767</i> : DEHA2G01034g, <i>Pichia stipitis Pignal</i> : PICST_32242 and <i>Candida guilliermondii ATCC 6260</i> : PGUG_04638
CUST_1024_PI362308700	-0.687947	CR_03520C	orf19.4395	chrR		Putative actin cytoskeleton component; protein present in exponential and stationary growth phase yeast cultures
CUST_6681_PI362308700	-0.827842	C3_06270C	orf19.7405	chr3		Ortholog of Rad33; involved in nucleotide excision repair in S. cerevisiae; induced by Mnl1 under weak acid stress
CUST_829_PI362308700	-0.837692	C6_03160C	orf19.5602	chr6	BMT6	Beta-mannosyltransferase; beta-1,2-mannosylation of phospholipomannan; member of a 9-member family including Bmt1, Bmt2, Bmt3, and Bmt4 with roles in mannosylation of cell wall phosphopeptidomannan; flow model biofilm induced
CUST_11061_PI362308700	-1.25365	C2_05250C	orf19.3554	chr2	AAT1	Aspartate aminotransferase; soluble protein in hyphae; macrophage-induced protein; alkaline upregulated; amphotericin B repressed; gene used for strain identification by multilocus sequence typing; farnesol-, Hap43p-induced; GlcNAc-induced
CUST_2194_PI362308700	-0.690081	CR_02960W	orf19.2853	chrR		Protein of unknown function; rat catheter biofilm induced
CUST_630_PI362308700	-0.800165	C3_04910C	orf19.5960	chr3	NCE12	Non classical protein export protein; localized to plasma membrane; Hap43-induced gene; flow model biofilm induced; Spider biofilm induced
CUST_2183_PI362308700	-0.621031	C4_06660W	orf19.2866	chr4		Has domain(s) with predicted DNA binding activity
CUST_9739_PI362308700	-1.2273	C1_10550C	orf19.999	chr1	GCA2	Predicted extracellular glucoamylase; induced by ketoconazole; possibly essential, disruptants not obtained by UAU1 method; promotes biofilm matrix formation; Spider biofilm induced; Bcr1-induced in RPMI a/a biofilms
CUST_9388_PI362308700	-1.12297	C4_03370C	orf19.3364	chr4		Ortholog of <i>C. parapsilosis CDC317</i> : CPAR2_403360, <i>Debaryomyces hansenii CBS767</i> : DEHA2D00814g, <i>Pichia stipitis Pignal</i> : PICST_32156 and <i>Candida guilliermondii ATCC 6260</i> : PGUG_04611
CUST_10052_PI362308700	-1.43308	C1_03750W	orf19.1034	chr1		Protein with a predicted cytochrome b5-like Heme/Steroid binding domain; Hap43, caspofungin repressed; flow model biofilm induced
CUST_4681_PI362308700	-0.671895	CR_01490C	orf19.2533.1	chrR		Protein with a predicted role in protein translocation from the endoplasmic reticulum
CUST_877_PI362308700	-0.844824	C3_01280W	orf19.1723	chr3		Ortholog(s) have role in response to purine-containing compound and cytoplasm, nucleus localization
CUST_4304_PI362308700	-0.671614	C2_02800W	orf19.5825.1	chr2		Ortholog(s) have role in ER to Golgi vesicle-mediated transport and ER to Golgi transport vesicle, endoplasmic reticulum membrane, integral to Golgi membrane localization
CUST_2975_PI362308700	-0.742845	CR_08900C	orf19.7285	chrR		Ortholog(s) have role in mRNA cleavage, mRNA polyadenylation, snoRNA 3'-end processing, termination of RNA polymerase II transcription, exosome-dependent, termination of RNA polymerase II transcription, poly(A)-coupled
CUST_4756_PI362308700	-0.667555	C3_05290C	orf19.6008	chr3		S. cerevisiae ortholog YLL032C interacts with ribosomes; repressed by alpha pheromone in SpiderM medium
CUST_11337_PI362308700	-0.656088	C2_03230C	orf19.908	chr2	FEN12	Putative protein with a predicted role in the elongation of fatty acids; amphotericin B, caspofungin repressed
CUST_661_PI362308700	-1.08959	C6_02160W	orf19.3456	chr6		Protein with a predicted serine/threonine kinase and tyrosine kinase domain; possibly an essential gene, disruptants not obtained by UAU1 method
CUST_872_PI362308700	-0.630796	C7_00910C	orf19.7023	chr7		Ortholog of S. cerevisiae Ioc4, a protein that influences gene expression through chromatin remodeling; oxidative stress-induced via Cap1
CUST_1641_PI362308700	-0.842072	C3_00900C	orf19.6167	chr3	AYR1	Putative oxidoreductase; transcriptionally induced by interaction with macrophage; rat catheter biofilm repressed
CUST_3323_PI362308700	-1.41581	C5_00390C	orf19.951	chr5		Protein of unknown function; transcript repressed upon yeast-hyphal switch; fluconazole-induced; Hap43-repressed; flow model biofilm induced
CUST_10651_PI362308700	-1.23834	C5_03510C	orf19.6660	chr5		Protein of unknown function; mRNA binds to She3; Hap43-repressed; rat catheter and flow model biofilm induced
CUST_11890_PI362308700	-0.93189	CR_06850C	orf19.1848.1	chrR		Ortholog of <i>S. cerevisiae</i> : KSH1, <i>C. dubliniensis CD36</i> : Cd36_32390, <i>C. parapsilosis CDC317</i> : CPAR2_203260, <i>Candida tenuis NRRL Y-1498</i> : CANTEDRAFT_116778 and <i>Debaryomyces hansenii CBS767</i> : DEHA2A10604g
CUST_3989_PI362308700	-0.76106	CR_10060W	orf19.7581	chrR		Protein with a predicted role in assembly of U2 snRNP into the spliceosome; Spider biofilm induced
CUST_8631_PI362308700	-0.585045	C1_01270W	orf19.3315	chr1	CTA9	Protein required for normal filamentous growth; induced during the mating process; mRNA binds She3; activates transcription in 1-hybrid assay in S. cerevisiae
CUST_2772_PI362308700	-1.09299	C5_05190W	orf19.4012	chr5	PCL5	Putative cyclin for Pho85 kinase; Gcn4-induced; suppresses toxicity of C. albicans Gcn4 overproduction in S. cerevisiae via increased Pho85-dependent phosphorylation and degradation of Gcn4; rat catheter and Spider biofilm induced
CUST_7967_PI362308700	-1.49536	C5_03240W	orf19.2655	chr5	BUB3	Protein similar to S. cerevisiae Bub3; a kinetochore checkpoint component; induced by hydroxyurea treatment; flow model biofilm induced; Spider biofilm induced
CUST_2750_PI362308700	-0.631927	C5_05300W	orf19.4024	chr5	RIB5	Putative riboflavin synthase; fungal-specific (no human or murine homolog); farnesol-downregulated; protein present in exponential and stationary growth phase yeast cultures
CUST_11316_PI362308700	-0.896004	C6_00720C	orf19.3656	chr6	COX15	Cytochrome oxidase assembly protein; transcript regulated by Nrg1 and Tup1; alkaline repressed; Hap43-repressed; early-stage flow model biofilm induced; Spider biofilm repressed
CUST_4007_PI362308700	-0.788667	CR_03920C	orf19.473	chrR	TPO4	Putative sperimidine transporter; fungal-specific (no human or murine homolog); Spider biofilm induced; promoter bound by Tec1 and Ndt80; Bcr1-repressed in RPMI a/a biofilms
CUST_6841_PI362308700	-0.643956	CR_08430W	orf19.6411	chrR		Protein similar to S. cerevisiae Vac14p; a protein involved in regulated synthesis of PtdIns(3,5)P(2); transposon mutation affects filamentous growth
CUST_7911_PI362308700	-0.975981	C4_03200C	orf19.2670	chr4		Ortholog(s) have 3-hydroxyacyl-[acyl-carrier-protein] dehydratase activity, role in fatty acid biosynthetic process and mitochondrion localization
CUST_9057_PI362308700	-1.44262	CR_01330W	orf19.3221	chrR	CPA2	Putative arginine-specific carbamoylphosphate synthetase; protein enriched in stationary phase yeast cultures; rat catheter biofilm induced; Spider biofilm induced
CUST_6101_PI362308700	-0.605513	C4_00890W	orf19.4704	chr4	ARO1	Putative pentafunctional arom enzyme; fungal-specific (no human or murine homolog); Gcn2p-, Gcn4p-regulated
CUST_4676_PI362308700	-0.603099	C4_00830W	orf19.4157	chr4	SPS2	Peroxisomal 2,4-dienoyl-CoA reductase; stationary phase enriched protein; Spider biofilm induced
CUST_6372_PI362308700	-0.661535	CR_09790W	orf19.7551	chrR	ALO1	D-Arabinono-1,4-lactone oxidase involved in biosynthesis of dehydro-D-arabinono-1,4-lactone, which has a protective role against oxidative damage; plasma membrane-localized;required for full virulence in a mouse model of systemic infection
CUST_7003_PI362308700	-0.638488	C2_10600W	orf19.5339	chr2		Ortholog of S. cerevisiae Spg5; required for proteasome assembly during quiescence; transcript detected on high-resolution tiling arrays; Spider biofilm induced
CUST_8880_PI362308700	-0.597951	C6_04210C	orf19.1077	chr6	ATM1	Member of MDR subfamily of ABC family; ortholog of S. cerevisiae ABC transporter, Atm1; induced in low iron; induced by nitric oxide independent of Yhb1
CUST_1491_PI362308700	-1.20399	CR_05440W	orf19.3515	chrR		Putative 3-hydroxyanthranilic acid dioxygenase, involved in NAD biosynthesis; Hap43p-repressed gene
CUST_1492_PI362308700	-0.991868	CR_05440W	orf19.3515	chrR		Putative 3-hydroxyanthranilic acid dioxygenase, involved in NAD biosynthesis; Hap43p-repressed gene
CUST_4303_PI362308700	-0.770568	C2_02800W	orf19.5825.1	chr2		Ortholog(s) have role in ER to Golgi vesicle-mediated transport and ER to Golgi transport vesicle, endoplasmic reticulum membrane, integral to Golgi membrane localization
CUST_3008_PI362308700	-1.25836	C5_00880C	orf19.1979	chr5	GIT3	Glycerophosphocholine permease; white cell specific transcript; fungal-specific; alkaline repressed; caspofungin, macrophage/pseudohyphal-repressed; flow model biofilm induced; Spider biofilm induced
CUST_9848_PI362308700	-0.704544	C3_03320W	orf19.330.1	chr3	RUB1	Ubiquitin-related protein with similarity to mammalian NEDD8; reversible conjugation (neddylation) of the cullin subunit (Cdc53p) modulates the ubiquitin ligase activity of the SCF complexes
CUST_7523_PI362308700	-0.722429	C6_04570W	orf19.2151	chr6	NAG6	Protein required for wild-type mouse virulence and wild-type cycloheximide resistance; putative GTP-binding motif; similar to S. cerevisiae Yor165Wp; in gene cluster that encodes enzymes of GlcNAc catabolism; no human or murine homolog
CUST_910_PI362308700	-0.606754	C3_01360C	orf19.1715	chr3	IRO1	Putative transcription factor; role in iron utilization, pathogenesis; both IRO1 and adjacent URA3 are mutated in strain CAI4; suppresses S. cerevisiae aft1 mutant low-iron growth defect; hyphal-induced; reports differ about iron regulation
CUST_5794_PI362308700	-1.17026	CR_07490C	orf19.6116	chrR	GLK4	Putative glucokinase; decreased expression in hyphae compared to yeast-form cells
CUST_3363_PI362308700	-2.00611	C5_00430W	orf19.946	chr5	MET14	Putative adenylylsulfate kinase; predicted role in sulfur metabolism; possibly adherence-induced; protein present in exponential and stationary growth phase yeast; F-12/CO2 biofilm induced
CUST_8334_PI362308700	-0.670743	C7_00270W	orf19.7095	chr7		Ortholog(s) have endoplasmic reticulum localization
CUST_5642_PI362308700	-0.607367	C4_01740W	orf19.4620	chr4	TIM12	Predicted component of the TIM22 complex, involved in protein import into mitochondrial inner membrane; flow model biofilm induced
CUST_7561_PI362308700	-0.883445	C2_01180W	orf19.2006.1	chr2	COX17	Putative copper metallochaperone; Hap43p-repressed gene; rat catheter biofilm induced; Spider biofilm induced
CUST_10582_PI362308700	-0.665547	C2_03210W	orf19.909.1	chr2		Ortholog of <i>C. dubliniensis CD36</i> : Cd36_17965, <i>C. parapsilosis CDC317</i> : CPAR2_211700, <i>Candida tenuis NRRL Y-1498</i> : CANTEDRAFT_112898 and <i>Debaryomyces hansenii CBS767</i> : DEHA2G05588g
CUST_1890_PI362308700	-2.87121	C5_04540C	orf19.3940	chr5		Ortholog of <i>C. dubliniensis CD36</i> : Cd36_54170, <i>C. parapsilosis CDC317</i> : CPAR2_100960, <i>Candida tenuis NRRL Y-1498</i> : CANTEDRAFT_96367 and <i>Debaryomyces hansenii CBS767</i> : DEHA2G24618g
CUST_5262_PI362308700	-1.55894		orf19.5842.1
CUST_10966_PI362308700	-0.805191	C4_00050W	orf19.371	chr4		Ortholog of <i>C. dubliniensis CD36</i> : Cd36_40110, <i>C. parapsilosis CDC317</i> : CPAR2_402300, <i>Candida tenuis NRRL Y-1498</i> : CANTEDRAFT_94507 and <i>Debaryomyces hansenii CBS767</i> : DEHA2F05588g
CUST_10341_PI362308700	-0.646101	C2_09580W	orf19.1396	chr2		Ortholog(s) have ARF GTPase activator activity, role in ER to Golgi vesicle-mediated transport, intra-Golgi vesicle-mediated transport and Golgi apparatus, clathrin-coated vesicle localization
CUST_6674_PI362308700	-0.808759	C3_03080W	orf19.305	chr3		Protein of unknown function; upregulated in a cyr1 null mutant
CUST_12167_PI362308700	-0.598508	C2_05650W	orf19.6875	chr2	VPS35	Putative role in vacuolar sorting; downregulated in biofilm; induced upon adherence to polystyrene
CUST_4906_PI362308700	-0.636075	C6_01900C	orf19.3392	chr6	DOG1	Putative 2-deoxyglucose-6-phosphatase; haloacid dehalogenase hydrolase/phosphatase superfamily; similar to S. cerevisiae Dog1, Dog2, Hor1, Rhr2; regulated by Nrg1, Tup1; Spider biofilm repressed
CUST_6983_PI362308700	-0.845685	CR_00170W	orf19.7518	chrR	ZCF38	Putative Zn(II)2Cys6 transcription factor
CUST_7254_PI362308700	-0.662213	C4_00150C	orf19.5640	chr4	PEX5	Pex5p family protein; required for PTS1-mediated peroxisomal protein import, fatty acid beta-oxidation; similar to S. cerevisiae Pas10p peroxisomal targeting receptor; macrophage/pseudohyphal-repressed; Hap43p-repressed
CUST_7741_PI362308700	-0.761787	C2_07860W	orf19.2196	chr2		Ortholog(s) have ubiquitin binding activity and cytoplasm localization
CUST_8193_PI362308700	-0.683957	C1_01920W	orf19.4531	chr1		Putative PDR-subfamily ABC transporter; Spider biofilm induced
CUST_976_PI362308700	-0.997208	CR_09690C	orf19.6594	chrR	PLB3	GPI-anchored cell surface phospholipase B; possibly secreted; fungal-specific (no mammalian homolog); induced by Tbf1; fluconazole-induced; possible essential gene (UAU1 method); Spider and flow model biofilm induced
CUST_112_PI362308700	-1.05472	C2_05930W	orf19.5213.2	chr2	COX9	Putative subunit VIIa of cytochrome c oxidase; flucytosine induced
CUST_3579_PI362308700	-0.972125	CR_01930C	orf19.2593	chrR	BIO2	Putative biotin synthase; induced by high iron; repressed by ciclopirox olamine; upregulated in clinical isolates from HIV+ patients with oral candidiasis; Hap43-repressed; Spider biofilm induced
CUST_6603_PI362308700	-1.02897	C3_06340W	orf19.7419	chr3	HNT2	Putative dinucleoside triphosphate hydrolase; induced upon low-level peroxide stress
CUST_712_PI362308700	-1.74779	C6_03370W	orf19.5626	chr6		Protein of unknown function; Plc1-regulated; induced by Mnl1 under weak acid stress; flow model biofilm induced
CUST_1258_PI362308700	-0.651871	C4_04710W	orf19.3811	chr4	GYP1	Putative Cis-golgi GTPase-activating protein; transcript regulated by Nrg1, Mig1, and Tup1
CUST_5261_PI362308700	-1.98953		orf19.5842.1
CUST_9975_PI362308700	-1.63925	C4_02610C	orf19.2738	chr4	SUL2	Putative sulfate transporter; transcript negatively regulated by Sfu1; amphotericin B induced; F-12/CO2 and Spider biofilm induced
CUST_2208_PI362308700	-0.649494	C2_00610C	orf19.2066.1	chr2	ATP18	F1F0 ATP synthase complex subunit; gene has intron
CUST_9663_PI362308700	-0.91111	CR_04730W	orf19.6318	chrR		Ortholog(s) have endoplasmic reticulum, mitochondrion localization
CUST_4378_PI362308700	-0.631549	C4_02100C	orf19.4581	chr4		Putative glycosylphosphatidylinositol-alpha 1,4 mannosyltransferase I; regulated by Tsa1p, Tsa1Bp under H2O2 stress conditions
CUST_7086_PI362308700	-0.657436	C2_10450W	orf19.5320	chr2	NCE4	Putative RecQ-mediated genome instability protein; Hap43-repressed gene; periodic mRNA expression, peak at cell-cycle G2/M phase; flow model biofilm induced
CUST_289_PI362308700	-0.642536	CR_10760C	orf19.7665	chrR		Ortholog(s) have role in mitochondrial respiratory chain complex IV assembly and mitochondrial inner membrane localization
CUST_6659_PI362308700	-0.620377	C1_03490W	orf19.3051	chr1		Protein of unknown function; S. pombe ortholog SPAC17A2.02c plays a role in resistance to cadmium; colony morphology-related gene regulation by Ssn6; Spider biofilm repressed
CUST_1552_PI362308700	-0.967281	C4_03600C	orf19.1314	chr4		Protein of unknown function; planktonic growth-induced gene
CUST_6376_PI362308700	-0.960658	CR_09780C	orf19.7550	chrR	IFA14	Putative LPF family protein; Plc1-regulated; induced by alpha pheromone in SpiderM medium
CUST_8083_PI362308700	-0.80366	C3_07570C	orf19.6732	chr3		Ortholog(s) have cytosol, nucleus localization
CUST_7307_PI362308700	-0.596068	C4_00120W	orf19.5635	chr4	PGA7	GPI-linked hyphal surface antigen; induced by ciclopirox olamine, ketoconazole, Rim101 at pH 8; Hap43, fluconazole; flow model biofilm induced; Spider biofilm induced; required for RPMI biofilm; Bcr1-induced in a/a biofilm
CUST_1595_PI362308700	-1.34083	C3_07970C	orf19.6191	chr3	TLO8	Member of a family of telomere-proximal genes of unknown function; may be spliced in vivo
CUST_10115_PI362308700	-0.585744	C1_10560C	orf19.1002	chr1		Protein of unknown function; Hap43-repressed gene
CUST_8975_PI362308700	-0.785875	C3_00480C	orf19.5417	chr3	DOT5	Putative nuclear thiol peroxidase; alkaline downregulated; sumoylation target; Spider and flow model biofilm induced
CUST_7770_PI362308700	-1.07513	C7_01800C	orf19.6540	chr7	PFK2	Phosphofructokinase beta subunit; fructose 2,6-bisphosphate, AMP activated; ATP inhibited; phagocytosis, hyphal repressed; fluconazole-induced; stationary-phase enriched; flow model biofilm induced; rat catheter/Spider biofilm repressed
CUST_10711_PI362308700	-0.633331	CR_05710C	orf19.6641	chrR		Ortholog of <i>Candida albicans WO-1</i> : CAWG_01892
CUST_10764_PI362308700	-2.62697	C1_03870C	orf19.4459	chr1		Predicted heme-binding stress-related protein; Tn mutation affects filamentous growth; induced during chlamydospore formation in C. albicans and C. dubliniensis; Spider biofilm induced
CUST_11908_PI362308700	-0.691913	C7_00030W	orf19.7123	chr7		Protein of unknown function; Spider biofilm repressed
CUST_2800_PI362308700	-0.589562	C5_05130C	orf19.4005	chr5		Putative dephospho-CoA kinase; protein likely to be essential for growth, based on an insertional mutagenesis strategy
CUST_6000_PI362308700	-0.651013	CR_01660C	orf19.2557	chrR	SEC65	Component of the protein-targeting Signal Recognition Particle (SRP); similar to mammalian Srp19; functional homolog of S. cerevisiae Sec65; Tbf1-induced
CUST_6495_PI362308700	-0.678105	C2_10720C	orf19.5352	chr2		Protein with a predicted magnesium transporter domain; mutants are viable
CUST_6527_PI362308700	-0.669656	C3_00800W	orf19.3071	chr3	MIH1	Putative protein phosphatase of the PTP family (tyrosine-specific); ortholog of S. cerevisiae Mih1; mRNA binds She3
CUST_9965_PI362308700	-0.798103	C1_12860C	orf19.4916	chr1		Protein of unknown function; induced by alpha pheromone in SpiderM medium
CUST_3581_PI362308700	-0.876656	CR_01920W	orf19.2591	chrR		Ortholog(s) have adenosylmethionine-8-amino-7-oxononanoate transaminase activity and role in biotin biosynthetic process
CUST_8466_PI362308700	-0.883411	C6_02580W	orf19.5527	chr6		Protein with a predicted role in 5.8S rRNA processing; flow model biofilm induced
CUST_9389_PI362308700	-0.741282	C4_03360C	orf19.3363	chr4	VTC4	Putative polyphosphate synthetase; decreased expression in hyphae compared to yeast-form cells; fungal-specific (no human or murine homolog); virulence-group-correlated expression
CUST_11292_PI362308700	-0.637845	C2_02690W	orf19.5838	chr2	SER2	Ortholog(s) have phosphoserine phosphatase activity, role in L-serine biosynthetic process and cytoplasm, nucleus localization
CUST_2515_PI362308700	-1.68021	C6_01670W	orf19.3419	chr6	MAE1	Malic enzyme, mitochondrial; transcription regulated by Mig1, Tup1; colony morphology-related gene regulation by Ssn6; Hap43-repressed; Spider biofilm repressed
CUST_6766_PI362308700	-0.611227	C2_00510W	orf19.2076	chr2		Protein of unknown function; S. pombe ortholog SPAC7D4.05 encodes a predicted hydrolase; Hap43-repressed; Spider biofilm induced
CUST_3954_PI362308700	-0.699893	CR_04070W	orf19.490	chrR	NAT5	Subunit of the N-terminal acetyltransferase NatA; Spider biofilm repressed
CUST_6486_PI362308700	-1.13697	CR_00090C	orf19.7531	chrR		Protein of unknown function; stationary phase enriched protein; induced upon yeast-hypha transition; benomyl or caspofungin induced; Hap43-repressed; Spider biofilm induced
CUST_7002_PI362308700	-0.988616	CR_00220W	orf19.7512	chrR		Has domain(s) with predicted electron carrier activity, heme binding, iron ion binding, oxidoreductase activity, acting on paired donors and with incorporation or reduction of molecular oxygen, <a href="#GOsection">more</a>
CUST_10327_PI362308700	-0.765262	C6_03760C	orf19.5750	chr6	SHM2	Cytoplasmic serine hydroxymethyltransferase; complements glycine auxotrophy of S. cerevisiae shm1 shm2 gly1-1 mutant; antigenic; farnesol-upregulated in biofilm; stationary-phase enriched protein; rat catheter and Spider biofilm repressed
CUST_8685_PI362308700	-0.73778	C2_07080C	orf19.2263	chr2		Has domain(s) with predicted adenyl nucleotide binding activity
CUST_12158_PI362308700	-1.83556	C2_05700W	orf19.6882	chr2	OSM1	Putative flavoprotein subunit of fumarate reductase; soluble protein in hyphae; caspofungin repressed; stationary phase enriched protein; flow model biofilm induced; Spider biofilm repressed
CUST_4923_PI362308700	-0.653643	C3_02600C	orf19.250	chr3	SLC1	Putative fatty acyltransferase; protein repressed during the mating process
CUST_5187_PI362308700	-1.49605	C2_08390W	orf19.1433	chr2		Protein of unknown function; Hap43-repressed; colony morphology-related gene regulation by Ssn6; Spider biofilm induced
CUST_3820_PI362308700	-0.728661	C2_00390C	orf19.2092	chr2		Putative peroxisomal cystathionine beta-lyase; Gcn4p-regulated
CUST_3495_PI362308700	-0.632652	C2_01780W	orf19.1490	chr2	MSB2	Mucin family adhesin-like protein; cell wall damage sensor; required for Cek1 phosphorylation by cell wall stress; Rim101-repressed; activation releases extracellular domain into medium; Spider biofilm induced
CUST_11999_PI362308700	-1.46266	C7_03580C	orf19.6690	chr7		Protein of unknown function; Hap43-repressed gene
CUST_7629_PI362308700	-0.623741	C2_00200W	orf19.2112	chr2		snRNP U5 splicing factor component; involved in positioning the 3' splice site during the 2nd catalytic step of splicing; Spider biofilm induced
CUST_1642_PI362308700	-0.654474	C3_00900C	orf19.6167	chr3	AYR1	Putative oxidoreductase; transcriptionally induced by interaction with macrophage; rat catheter biofilm repressed
CUST_4705_PI362308700	-1.81986	C6_00160W	orf19.6321	chr6	PGA48	Putative GPI-anchored adhesin-like protein; similar to S. cerevisiae Spi1p, which is induced at stationary phase; transcript induced in high iron; flow model biofilm induced; Spider biofilm repressed
CUST_5789_PI362308700	-0.599019	CR_07470W	orf19.6118	chrR		Putative guanine nucleotide dissociation stimulator; transcription is positively regulated by Tbf1p
CUST_5145_PI362308700	-0.585427	C2_01430W	orf19.1448	chr2	APT1	Adenine phosphoribosyltransferase; flucytosine induced; repressed by nitric oxide; protein level decreased in stationary phase yeast cultures
CUST_4119_PI362308700	-1.37047	C4_04050C	orf19.5305	chr4	RHD3	GPI-anchored yeast-associated cell wall protein; induced in high iron; clade-associated gene expression; not essential for cell wall integrity; fluconazole-repressed; flow model and Spider biofilm repressed
CUST_1536_PI362308700	-0.743414	C4_03540C	orf19.1325	chr4	ECM38	Putative gamma-glutamyltransferase; alkaline upregulated; Spider biofilm induced; possibly an essential gene, disruptants not obtained by UAU1 method
CUST_10856_PI362308700	-0.907214	CR_02060W	orf19.2607	chrR		Protein of unknown function; Spider biofilm induced
CUST_4483_PI362308700	-0.835112	CR_03410W	orf19.2381	chrR		Protein of unknown function; possibly an essential gene, disruptants not obtained by UAU1 method
CUST_10280_PI362308700	-1.84958	C6_03850C	orf19.5760	chr6	IHD1	GPI-anchored protein; alkaline, hypha-induced; regulated by Nrg1, Rfg1, Tup1 and Tsa1, Tsa1B in minimal media at 37; oralpharyngeal candidasis induced ; Spider biofilm induced; regulated in Spider biofilms by Tec1, Efg1, Ndt80, Rob1, Brg1
CUST_1437_PI362308700	-0.978318	C7_02370W	orf19.6474	chr7		Protein with chitin synthesis regulation, resistance to Congo red domain; membrane-localized protein; Spider biofilm induced
CUST_12198_PI362308700	-0.728607	C4_05240C	orf19.6863	chr4	VPH1	Vacuolar H(+)-ATPase; transcription regulated by Nrg1, Mig1, and Tup1
CUST_9664_PI362308700	-0.888984	CR_04730W	orf19.6318	chrR		Ortholog(s) have endoplasmic reticulum, mitochondrion localization
CUST_11857_PI362308700	-0.632671	C7_04280C	orf19.7140	chr7		Putative catechol o-methyltransferase; stationary phase enriched protein; transcription upregulated in clinical isolates from HIV+ patients with oral candidiasis; Spider biofilm repressed
CUST_8465_PI362308700	-0.982513	C6_02580W	orf19.5527	chr6		Protein with a predicted role in 5.8S rRNA processing; flow model biofilm induced
CUST_4187_PI362308700	-1.24678	C1_10290W	orf19.4899	chr1	GCA1	Extracellular/plasma membrane-associated glucoamylase; expressed in rat oral infection; regulated by carbohydrates, pH, galactose; promotes biofilm matrix formation; flow model biofilm induced; Bcr1 repressed in RPMI a/a biofilms
CUST_11914_PI362308700	-0.966521	C7_00040C	orf19.7121	chr7		Protein of unknown function; Spider biofilm repressed
CUST_762_PI362308700	-0.722213	C6_03300C	orf19.5618	chr6		Ortholog(s) have SNARE binding, unfolded protein binding activity
CUST_10853_PI362308700	-2.05665	CR_02070C	orf19.2608	chrR	ADH5	Putative alcohol dehydrogenase; regulated by white-opaque switch; fluconazole-induced; antigenic in murine infection; regulated by Nrg1, Tup1; Hap43, macrophage repressed, flow model biofilm induced; Spider biofilm induced
CUST_6801_PI362308700	-0.953091	C2_00580C	orf19.2069	chr2	SMF3	Putative vacuolar iron transporter; alkaline upregulated; caspofungin repressed; induced by Mnl1 under weak acid stress; Hap43-repressed
CUST_4622_PI362308700	-0.620741	C4_00700C	orf19.4172	chr4		Has domain(s) with predicted hydrolase activity and role in metabolic process
CUST_11207_PI362308700	-2.46886	C2_08290C	orf19.1354	chr2	UCF1	Upregulated by cAMP in filamentous growth; induced in high iron, decreased upon yeast-hypha switch; downregulation correlates with clinical fluconazole resistance; Ras1-regulated; Hap43-repressed; flow model biofilm induced
CUST_5641_PI362308700	-0.651094	C4_01740W	orf19.4620	chr4	TIM12	Predicted component of the TIM22 complex, involved in protein import into mitochondrial inner membrane; flow model biofilm induced
CUST_4582_PI362308700	-0.906147	C4_00590C	orf19.4184	chr4		Protein with a predicted role in clathrin cage assembly; Hap43-repressed; Spider biofilm repressed
CUST_3806_PI362308700	-0.752756	C2_00340C	orf19.2098	chr2	ARO8	Aromatic transaminase of the Ehrlich fusel oil pathway of aromatic alcohol biosynthesis; Rim101 independent alkaline induction; protein abundance affected by URA3 expression in CAI-4 strain; Gcn4-regulated; stationary phase enriched
CUST_727_PI362308700	-1.40871	C6_03320W	orf19.5620	chr6		Stationary phase enriched protein; Gcn4-regulated; induced by amino acid starvation (3-AT), benomyl or in azole-resistant strain that overexpresses MDR1; flow model biofilm induced; rat catheter biofilm repressed; overlaps orf19.5621
CUST_2748_PI362308700	-2.9076	C5_05310W	orf19.4025	chr5	PRE1	Putative beta 4 subunit of the 20S proteasome; Rim101-induced at acid pH; flucytosine induced; amphotericin B repressed
CUST_2530_PI362308700	-0.613135	C6_01740C	orf19.3412	chr6	ATG15	Putative lipase; fungal-specific (no human or murine homolog); Hap43p-repressed gene
CUST_509_PI362308700	-0.796476	C4_05820W	orf19.1267.1	chr4		Ortholog(s) have enzyme activator activity, role in iron-sulfur cluster assembly and extrinsic to mitochondrial inner membrane, mitochondrial matrix localization
CUST_2560_PI362308700	-0.612276	C6_01820C	orf19.3402	chr6	FPG1	Formamidopyrimidine DNA glycosylase, involved in repair of gamma-irradiated DNA; Hap43p-repressed gene
CUST_2105_PI362308700	-0.85287	C5_03850W	orf19.1109	chr5		Ortholog of <i>C. dubliniensis CD36</i> : Cd36_53580, <i>C. parapsilosis CDC317</i> : CPAR2_303030, <i>Debaryomyces hansenii CBS767</i> : DEHA2G07766g and <i>Pichia stipitis Pignal</i> : psti_CGOB_00176
CUST_10330_PI362308700	-0.94355	C2_05460W	orf19.3575	chr2	CDC19	Pyruvate kinase at yeast cell surface; Gcn4/Hog1/GlcNAc regulated; Hap43/polystyrene adherence induced; repressed by phagocytosis/farnesol; hyphal growth role; stationary phase enriched; flow model biofilm induced; Spider biofilm repressed
CUST_1483_PI362308700	-0.765636	CR_05490W	orf19.3519	chrR	SUA72	Predicted transcription factor; induced during planktonic growth, whereas related SUA71 is downregulated
CUST_8464_PI362308700	-0.815928	C6_02590C	orf19.5528	chr6	MOB1	Putative mitotic exit network component; periodic mRNA expression, peak at cell-cycle G2/M phase
CUST_2421_PI362308700	-0.652982	C3_05590C	orf19.6994	chr3	BAT22	Putative branched chain amino acid aminotransferase; regulated by Gcn4p; induced by farnesol treatment, GlcNAc, amino acid starvation (3-aminotriazole treatment); present in exponential and stationary growth phase yeast cultures
CUST_11784_PI362308700	-1.28536	C3_01950C	orf19.1653	chr3		Has domain(s) with predicted integral to membrane localization
CUST_9234_PI362308700	-0.882502	C3_03360W	orf19.333	chr3	FCY2	Purine-cytosine permease of pyrimidine salvage; mutation associated with resistance to flucytosine in clinical isolates; transposon mutation affects filamentation; farnesol-upregulated in biofilm
CUST_1368_PI362308700	-2.44709	C6_00840W	orf19.85	chr6	GPX2	Similar to glutathione peroxidase; induced in high iron; alkaline induced by Rim101; induced by alpha factor or interaction with macrophage; regulated by Efg1; caspofungin repressed; Spider biofilm induced
CUST_10883_PI362308700	-0.594969	C1_08510W	orf19.396	chr1	EAF6	Subunit of the NuA4 histone acetyltransferase complex; Hap43-repressed; Spider biofilm repressed
CUST_9073_PI362308700	-0.771556	C5_03930C	orf19.3219	chr5		Ortholog of S. cerevisiae Sia1; involved in activation of the Pma1 plasma membrane H+-ATPase by glucose in S. cerevisiae; Spider biofilm induced
CUST_7129_PI362308700	-0.647163	C4_00370W	orf19.5664	chr4	HOF1	Ortholog of S. cerevisiae Hof1; a protein localized to the bud neck and required for cytokinesis in S. cerevisiae; periodic mRNA expression, peak at cell-cycle G2/M phase; mutant is viable
CUST_8149_PI362308700	-0.677509	CR_07010W	orf19.2364	chrR	MIS11	Predicted mitochondrial C1-tetrahydrofolate synthase precursor; putative protein of glycine catabolism; repressed by Efg1; fluconazole-induced; stationary phase enriched protein; rat catheter and Spider biofilm repressed
CUST_7603_PI362308700	-0.846633	C5_02790C	orf19.4304	chr5	GAP1	Amino acid permease; antigenic in human/mouse; 10-12 transmembrane regions; regulated by nitrogen source; alkaline, GlcNAc, phagocytosis induced; WT virulence in mice; Spider and flow model biofilm induced
CUST_5049_PI362308700	-0.777648	C2_08860W	orf19.223	chr2		Putative serine/threonine protein kinase; Hap43-repressed; induced by prostaglandins; possibly an essential gene, disruptants not obtained by UAU1 method; flow model biofilm induced; Spider biofilm induced
CUST_1535_PI362308700	-0.804376	C4_03540C	orf19.1325	chr4	ECM38	Putative gamma-glutamyltransferase; alkaline upregulated; Spider biofilm induced; possibly an essential gene, disruptants not obtained by UAU1 method
CUST_10886_PI362308700	-0.821376	CR_00350W	orf19.7499	chrR		Putative nicotinic acid mononucleotide adenylyltransferase, involved in NAD salvage pathway; Spider biofilm repressed
CUST_6535_PI362308700	-0.695591	C3_03270W	orf19.326	chr3		Protein of unknown function; Spider biofilm repressed
CUST_9730_PI362308700	-1.34397	C2_06040C	orf19.4116	chr2		Ortholog(s) have N-acetyltransferase activity, role in response to drug and nuclear envelope, plasma membrane localization
CUST_3785_PI362308700	-2.45974	C5_02630C	orf19.4279	chr5	MNN1	Putative alpha-1,3-mannosyltransferase; of the mannosyltransferase complex; negatively regulated by Rim101; transcript elevated in chk1 and nik1 mutants, but not in sln1 mutant; Spider and flow model biofilm induced
CUST_11913_PI362308700	-0.973015	C7_00040C	orf19.7121	chr7		Protein of unknown function; Spider biofilm repressed
CUST_5657_PI362308700	-1.73958	C4_01760W	orf19.4617	chr4		Predicted peptide alpha-N-acetyltransferase; flow model biofilm induced
CUST_6020_PI362308700	-0.612228	C7_01230C	orf19.6905	chr7		Ortholog of <i>S. cerevisiae</i> : YNL011C, <i>C. glabrata CBS138</i> : CAGL0H03619g, <i>C. dubliniensis CD36</i> : Cd36_71090, <i>C. parapsilosis CDC317</i> : CPAR2_300420 and <i>Candida tenuis NRRL Y-1498</i> : CANTEDRAFT_111980
CUST_9298_PI362308700	-1.3789	C6_02870W	orf19.5563	chr6	RNH1	Ribonuclease H (RNAse H); hyphal-induced; flucytosine induced; similar to orf19.5564 (see Locus History); possibly essential (UAU1 method); rat catheter biofilm induced; flow model biofilm repressed
CUST_6339_PI362308700	-0.767762	C5_05430W	orf19.4041	chr5	PEX4	Putative peroxisomal ubiquitin conjugating enzyme; regulated by Sef1, Sfu1, and Hap43; rat catheter biofilm induced; Spider biofilm induced
CUST_6687_PI362308700	-0.812367	C3_03040W	orf19.300	chr3	AIP2	Putative actin interacting protein; regulated by Gcn4; induced in response to amino acid starvation (3-AT); repressed by elevated CO2; flow model biofilm repressed
CUST_11324_PI362308700	-0.587087	C2_01670C	orf19.1478	chr2	STT3	Putative oligosaccharyltransferase complex component; flow model and rat catheter biofilm repressed
CUST_11647_PI362308700	-0.626441	C3_01510W	orf19.1698	chr3		Ortholog(s) have phosphatidate phosphatase activity, role in actin cytoskeleton organization, cellular lipid metabolic process and actin cortical patch localization
CUST_8098_PI362308700	-1.10805	CR_03430W	orf19.2378	chrR		Ortholog(s) have role in syncytium formation by plasma membrane fusion, vacuolar proton-transporting V-type ATPase complex assembly and integral to endoplasmic reticulum membrane localization
CUST_5043_PI362308700	-0.649762	C2_08850C	orf19.225	chr2		Predicted 2-hydroxyacid dehydrogenase; Hap43-repressed gene
CUST_8279_PI362308700	-0.97216	C5_05040W	orf19.3996	chr5		Putative mannosyltransferase; similar to S. cerevisiae Gpi10p; has HKEXRF motif
CUST_7842_PI362308700	-1.48553	C2_08120W	orf19.2173	chr2	MAF1	Putative negative regulator of RNA polymerase III; decreased expression in hyphae vs yeast cells; caspofungin repressed; Spider biofilm repressed
CUST_7514_PI362308700	-1.19869	C6_04610C	orf19.2158	chr6	NAG3	Putative MFS transporter; similar to Nag4; required for wild-type mouse virulence and cycloheximide resistance; in gene cluster that includes genes encoding enzymes of GlcNAc catabolism; Spider biofilm repressed
CUST_8327_PI362308700	-0.587862	C7_00260C	orf19.7096	chr7		Ortholog(s) have fungal-type vacuole membrane, mitochondrion localization
CUST_9525_PI362308700	-1.83566	C3_00930W	orf19.2496	chr3	ATO2	Putative fungal-specific transmembrane protein; fluconazole repressed, Hap43-repressed; flow model biofilm induced; Spider biofilm induced
CUST_10831_PI362308700	-1.52374	CR_02180W	orf19.2619	chrR	PHO113	Putative constitutive acid phosphatase; Rim101-repressed; DTT-extractable; N-glycosylated; possibly an essential gene, disruptants not obtained by UAU1 method
CUST_1962_PI362308700	-0.809537	C7_00660W	orf19.7053	chr7	GAC1	Putative regulatory subunit of ser/thr phosphoprotein phosphatase 1; fluconazole-induced; caspofungin repressed; transcript induced by Mnl1 under weak acid stress; regulated by Nrg1, Tup1; Spider and flow model biofilm induced
CUST_6496_PI362308700	-0.759204	C2_10720C	orf19.5352	chr2		Protein with a predicted magnesium transporter domain; mutants are viable
CUST_10459_PI362308700	-0.888958	CR_02380C	orf19.3730	chrR		Protein similar to S. cerevisiae Kre27p, which has a role in resistance to killer toxin; predicted Kex2p substrate
CUST_711_PI362308700	-1.75776	C6_03370W	orf19.5626	chr6		Protein of unknown function; Plc1-regulated; induced by Mnl1 under weak acid stress; flow model biofilm induced
CUST_1107_PI362308700	-1.04852	C2_00060C	orf19.1917	chr2		Protein of unknown function; Spider biofilm repressed
CUST_11383_PI362308700	-0.845711	C2_01600C	orf19.1468	chr2	CDC55	Ortholog(s) have protein phosphatase type 2A regulator activity, protein serine/threonine phosphatase activity
CUST_1305_PI362308700	-0.631646	C3_04960W	orf19.5964.2	chr3	RPL35	Ribosomal protein; downregulation correlates with clinical development of fluconazole resistance; colony morphology-related gene regulation by Ssn6; Hap43-induced; Spider biofilm repressed
CUST_5114_PI362308700	-1.57814	C2_02950W	orf19.5809	chr2		Putative arylformamidase, enzyme of the NAD biosynthesis pathway; Gcn4p-regulated
CUST_11062_PI362308700	-1.21594	C2_05250C	orf19.3554	chr2	AAT1	Aspartate aminotransferase; soluble protein in hyphae; macrophage-induced protein; alkaline upregulated; amphotericin B repressed; gene used for strain identification by multilocus sequence typing; farnesol-, Hap43p-induced; GlcNAc-induced
CUST_1457_PI362308700	-1.39049	C5_00010W	orf19.5700	chr5	TLO11	Member of a family of telomere-proximal genes of unknown function; may be spliced in vivo
CUST_8571_PI362308700	-0.620333	C4_01920W	orf19.4600.1	chr4		Protein of unknown function; flow model biofilm repressed
CUST_3953_PI362308700	-0.850175	CR_04070W	orf19.490	chrR	NAT5	Subunit of the N-terminal acetyltransferase NatA; Spider biofilm repressed
CUST_9827_PI362308700	-0.675705	C3_04390W	orf19.5886	chr3	CUP5	Putative proteolipid subunit of the vacuolar H(+)-ATPase V0 sector; required for vacuolar acidification, secretion, filamentous growth; caspofungin repressed
CUST_9390_PI362308700	-0.658058	C4_03360C	orf19.3363	chr4	VTC4	Putative polyphosphate synthetase; decreased expression in hyphae compared to yeast-form cells; fungal-specific (no human or murine homolog); virulence-group-correlated expression
CUST_8463_PI362308700	-0.673222	C6_02590C	orf19.5528	chr6	MOB1	Putative mitotic exit network component; periodic mRNA expression, peak at cell-cycle G2/M phase
CUST_6903_PI362308700	-1.6343	C2_00770W	orf19.2047	chr2		Putative protein of unknown function; Hap43p-repressed gene; mutation confers hypersensitivity to toxic ergosterol analog, and to amphotericin B
CUST_9868_PI362308700	-1.20973	C1_13160W	orf19.4943	chr1	PSA2	Mannose-1-phosphate guanyltransferase; Hap43, macrophage-repressed; stationary phase enriched protein; Spider biofilm induced; rat catheter biofilm repressed
CUST_5936_PI362308700	-2.85652	C4_00450C	orf19.5674	chr4	PGA1	GPI anchored membrane protein; utilization of hemin and hemoglobin for Fe in host; Rim101 at ph8/hypoxia/ketoconazole/ciclopirox/hypha-induced; required for RPMI biofilm formation, Bcr1-induced in a/a biofilm; rat catheter biofilm repressed
CUST_323_PI362308700	-0.955275	CR_05200C	orf19.556	chrR		Protein of unknown function; regulated by Ssn6
CUST_4789_PI362308700	-1.27828	C6_01990W	orf19.689	chr6	PLB1	Phospholipase B; host cell penetration and virulence in mouse systemic infection; Hog1-induced; signal sequence, N-glycosylation, and Tyr phosphorylation site; induced in fluconazole-resistant strains; rat catheter biofilm repressed
CUST_7651_PI362308700	-0.915572	C2_00320W	orf19.2101	chr2		Ortholog(s) have protein anchor activity, role in protein insertion into ER membrane, retrograde vesicle-mediated transport, Golgi to ER and GET complex, mitochondrion localization
CUST_11274_PI362308700	-0.950539	C2_01710W	orf19.1482	chr2	HSK3	Subunit of the Dam1 (DASH) complex, which acts in chromosome segregation by coupling kinetochores to spindle microtubules; expression regulated during planktonic growth
CUST_10387_PI362308700	-1.19423	C6_03700W	orf19.5741	chr6	ALS1	Cell-surface adhesin; adhesion, virulence, immunoprotective roles; band at hyphal base; Rfg1, Ssk1, Spider biofilm induced; flow model biofilm repressed; CAI-4 strain background effects; promoter bound Bcr1, Tec1, Efg1, Ndt80, and Brg1
CUST_6328_PI362308700	-1.68903	C5_05480W	orf19.4048	chr5	DES1	Putative delta-4 sphingolipid desaturase; planktonic growth-induced gene
CUST_9729_PI362308700	-1.15995	C2_06040C	orf19.4116	chr2		Ortholog(s) have N-acetyltransferase activity, role in response to drug and nuclear envelope, plasma membrane localization
CUST_1607_PI362308700	-0.67426	C3_07910W	orf19.6185	chr3		Putative pseudouridine-5'-phosphate glycosidase; overlaps orf19.6186 and orf19.6187; Spider biofilm repressed
CUST_7132_PI362308700	-1.14698	C4_00360C	orf19.5663	chr4	RCH1	Plasma membrane protein; involved in regulation of cytosolic calcium homeostasis; null mutation confers sensitivity to calcium and resistance to azoles and terbinafine; rat catheter biofilm induced
CUST_3749_PI362308700	-1.58039	C5_02690W	orf19.4287	chr5		Putative oxidoreductase; Hap43-repressed gene; clade-associated gene expression
CUST_4443_PI362308700	-0.746703	C3_07440W	orf19.6745	chr3	TPI1	Triose-phosphate isomerase; antigenic in mouse/human; mutation affects filamentation; macrophage-repressed; protein in exponential and stationary growth phase yeast; possibly essential; flow model biofilm induced; Spider biofilm repressed
CUST_2540_PI362308700	-1.31126	C4_05540W	orf19.1235	chr4	HOM3	Putative L-aspartate 4-P-transferase; fungal-specific (no human or murine homolog); regulated by Gcn2 and Gcn4; early-stage flow model biofilm induced
CUST_4237_PI362308700	-0.832531	C4_02950C	orf19.2698	chr4		Ortholog(s) have role in protein folding in endoplasmic reticulum and ER membrane protein complex localization
CUST_10849_PI362308700	-0.698597	CR_04520W	orf19.542.2	chrR	MIM1	Predicted mitochondrial protein involved in outer membrane protein import; rat catheter biofilm repressed
CUST_312_PI362308700	-0.630698	C2_06210C	orf19.5484	chr2	SER1	Putative 3-phosphoserine aminotransferase; predicted role in serine and glycine biosynthesis; protein present in exponential and stationary yeast growth phases; Spider biofilm repressed
CUST_7082_PI362308700	-1.11022		CaalfMp14
CUST_11619_PI362308700	-0.595111	CR_10360C	orf19.7612	chrR	CTM1	Putative cytochrome c lysine methyltransferase; regulated by Gcn2 and Gcn4; transcript induced by Mnl1 under weak acid stress; early-stage flow model biofilm induced
CUST_3850_PI362308700	-0.82783	CR_08670C	orf19.6443	chrR		Protein with an enoyl-CoA hydratase related domain; Spider biofilm induced
CUST_9448_PI362308700	-0.707009	C6_00200C	orf19.1179	chr6		Protein of unknown function; induced in high iron; possibly subject to Kex2 processing; Hap43-repressed
CUST_662_PI362308700	-0.85188	C6_02160W	orf19.3456	chr6		Protein with a predicted serine/threonine kinase and tyrosine kinase domain; possibly an essential gene, disruptants not obtained by UAU1 method
CUST_1448_PI362308700	-0.700592	C2_04970W	orf19.3529	chr2	ABP2	Putative alpha-actinin-like protein; induced by alpha pheromone in SpiderM medium
CUST_4251_PI362308700	-1.06248	C4_03000C	orf19.2691	chr4		Planktonic growth-induced gene
CUST_11645_PI362308700	-0.587081	CR_06170W	orf19.3872	chrR		Protein of unknown function; oral infection induced; mutants have reduced capacity to damage oral epithelial cells; rat catheter biofilm repressed
CUST_8202_PI362308700	-0.86593	C1_10710C	orf19.2350	chr1		Protein similar to S. cerevisiae Yor378w; MFS family transporter; transposon mutation affects filamentous growth; null mutants are viable; fungal-specific (no human or murine homolog)
CUST_1596_PI362308700	-0.961445	C3_07970C	orf19.6191	chr3	TLO8	Member of a family of telomere-proximal genes of unknown function; may be spliced in vivo
CUST_4626_PI362308700	-1.43135	C4_00720W	orf19.4170	chr4	CSP2	Putative cell wall associated protein; C. albicans and C. dubliniensis specific gene highly induced during chlamydospore development in both species; localized to chlamydospore cell wall; Hap43-repressed; Spider biofilm induced
CUST_5694_PI362308700	-0.623457	C4_01840C	orf19.4609	chr4		Putative dienelactone hydrolase; protein abundance is affected by URA3 expression in the CAI-4 strain background; protein present in exponential and stationary growth phase yeast cultures; rat catheter biofilm repressed
CUST_10833_PI362308700	-0.871865	CR_02170W	orf19.2618	chrR	MET2	Homoserine acetyltransferase; Hap43p-, Gcn4p-regulated; macrophage/pseudohyphal-repressed; not highly biofilm induced, in contrast to many sulfur amino acid metabolic genes; no human or murine homolog; virulence-group-correlated expression
CUST_2345_PI362308700	-1.10757	C1_03380W	orf19.3038	chr1	TPS2	Trehalose-6-phosphate (Tre6P) phosphatase; mutant heat sensitive, accumulates Tre6P, decreased mouse virulence; possible drug target; 2 conserved phospohydrolase motifs; no mammalian homolog; Hap43-repressed; flow model biofilm induced
CUST_11222_PI362308700	-0.923367	C4_05320W	orf19.1789.1	chr4	LYS1	Saccharopine dehydrogenase (biosynthetic); enzyme of alpha-aminoadipate lysine biosynthesis pathway; functionally complements S. cerevisiae lys1 mutation; fungal-specific (no human or murine homolog)
CUST_3504_PI362308700	-1.04036	C5_00670C	orf19.921	chr5	HMS1	hLh domain Myc-type transcript factor; required for morphogenesis induced by elevated temperature or Hsp90 compromise; acts downstream of Pcl1; Spider biofilm induced
CUST_10204_PI362308700	-0.697048	CR_01190C	orf19.3234.1	chrR	SFT1	Putative Golgi v-SNARE; Plc1-regulated; Spider biofilm induced
CUST_1259_PI362308700	-0.610554	C3_02090C	orf19.1637	chr3		Ortholog(s) have cytosol, nucleus localization
CUST_10414_PI362308700	-1.56133	C2_09710C	orf19.1381	chr2		Ortholog of S. cerevisiae/S. pombe Lsb5; predicted role in actin cortical patch localization, actin filament organization, endocytosis; flow model biofilm induced; Spider biofilm repressed
CUST_5506_PI362308700	-0.710769	C2_07640W	orf19.1861	chr2		Protein of unknown function; flow model biofilm induced
CUST_2294_PI362308700	-0.818123	C2_09910C	orf19.1360.1	chr2		Putative adhesin-like protein
CUST_8969_PI362308700	-0.696501	CR_07330W	orf19.6135.1	chrR	SMX4	Component of heteroheptameric complexes (Lsm1p, Lsm8p) involved in RNA processing and decay; flucytosine induced
CUST_7321_PI362308700	-0.853346	C4_05050C	orf19.3774	chr4	PPG1	Putative protein phosphatase of the Type 2A-related family (serine/threonine-specific), similar to <i>S. cerevisiae</i> Ppg1p; possibly an essential gene, disruptants not obtained by UAU1 method
CUST_9316_PI362308700	-0.634178	C6_02850W	orf19.5559	chr6	RAV2	Protein similar to S. cerevisiae Rav2; a regulator of (H+)-ATPase in vacuolar membrane; transposon mutation affects filamentous growth
CUST_11444_PI362308700	-0.872061	CR_10580W	orf19.7638	chrR	PRO1	Putative gamma-glutamyl kinase; transcript regulated by Nrg1; regulated by Gcn2 and Gcn4; Hap43-repressed gene; early-stage flow model biofilm induced gene
CUST_9056_PI362308700	-0.733228	C1_04140W	orf19.1048	chr1	IFD6	Aldo-keto reductase; similar to aryl alcohol dehydrogenases; protein increase correlates with MDR1 overexpression (not CDR1 or CDR2) in fluconazole-resistant clinical isolates; farnesol regulated; possibly essential; Spider biofilm induced
CUST_3551_PI362308700	-0.855047	C3_03680W	orf19.6951	chr3		Ortholog(s) have sphinganine-1-phosphate aldolase activity and role in calcium-mediated signaling, cellular response to starvation, sphingolipid metabolic process
CUST_12089_PI362308700	-0.589069	C7_01610W	orf19.6563.1	chr7		Ortholog(s) have role in mitochondrial respiratory chain complex IV assembly, negative regulation of mitochondrial translation and integral to mitochondrial inner membrane localization
CUST_497_PI362308700	-1.06431	C2_00970C	orf19.2026	chr2	UBP13	Ortholog of S. cerevisiae Ubp13; putative ubiquitin carboxyl-terminal hydrolase; flow model biofilm induced; rat catheter biofilm repressed
CUST_398_PI362308700	-0.825714	CR_04490C	orf19.540	chrR		Has domain(s) with predicted palmitoyl-(protein) hydrolase activity and role in cellular protein modification process
CUST_11315_PI362308700	-1.02808	C6_00720C	orf19.3656	chr6	COX15	Cytochrome oxidase assembly protein; transcript regulated by Nrg1 and Tup1; alkaline repressed; Hap43-repressed; early-stage flow model biofilm induced; Spider biofilm repressed
CUST_11399_PI362308700	-2.07437	C2_02860W	orf19.5818	chr2	SUR2	Putative ceramide hydroxylase; predicted enzyme of sphingolipid biosynthesis; regulated by Tsa1, Tsa1B under H2O2 stress conditions; Spider and flow model biofilm induced
CUST_2769_PI362308700	-0.891868	C5_05200C	orf19.4013	chr5		Putative protein of unknown function; Hap43p-repressed gene; <I>S. cerevisiae</I> ortholog YHR045W localizes to the endoplasmic reticulum
CUST_958_PI362308700	-0.873971	CR_07120C	orf19.9	chrR		Ortholog of <i>C. dubliniensis CD36</i> : Cd36_32700, <i>C. parapsilosis CDC317</i> : CPAR2_204280, <i>Candida tenuis NRRL Y-1498</i> : CANTEDRAFT_113831 and <i>Debaryomyces hansenii CBS767</i> : DEHA2E03916g
CUST_5431_PI362308700	-0.960551	C7_03970C	orf19.7184	chr7		Ortholog of <i>C. dubliniensis CD36</i> : Cd36_73640, <i>C. parapsilosis CDC317</i> : CPAR2_702340, <i>Candida tenuis NRRL Y-1498</i> : CANTEDRAFT_112965 and <i>Debaryomyces hansenii CBS767</i> : DEHA2G16566g
CUST_2348_PI362308700	-0.956198	C2_05890C	orf19.5211	chr2	IDP1	Putative isocitrate dehydrogenase; transcriptionally induced by interaction with macrophage; alkaline induced; Spider biofilm repressed
CUST_8931_PI362308700	-1.13208	C3_00440W	orf19.5422	chr3		Ortholog of <i>C. dubliniensis CD36</i> : Cd36_80400, <i>Candida tropicalis MYA-3404</i> : CTRG_06188 and <i>Candida albicans WO-1</i> : CAWG_02379
CUST_10850_PI362308700	-0.647605	CR_04520W	orf19.542.2	chrR	MIM1	Predicted mitochondrial protein involved in outer membrane protein import; rat catheter biofilm repressed
CUST_10884_PI362308700	-0.64821	C1_08510W	orf19.396	chr1	EAF6	Subunit of the NuA4 histone acetyltransferase complex; Hap43-repressed; Spider biofilm repressed
CUST_9107_PI362308700	-0.803809	C3_03530W	orf19.351	chr3		Ortholog of <i>S. cerevisiae</i> : YPR153W, <i>C. glabrata CBS138</i> : CAGL0L08382g, <i>C. dubliniensis CD36</i> : Cd36_83540, <i>C. parapsilosis CDC317</i> : CPAR2_404520 and <i>Candida tenuis NRRL Y-1498</i> : CANTEDRAFT_115795
CUST_6327_PI362308700	-1.98104	C5_05480W	orf19.4048	chr5	DES1	Putative delta-4 sphingolipid desaturase; planktonic growth-induced gene
CUST_6683_PI362308700	-0.686383	C3_03050C	orf19.301	chr3	PGA18	Putative GPI-anchored protein; regulated by Nrg1, Tup1; rat catheter biofilm repressed
CUST_8582_PI362308700	-0.914702	C7_03720C	orf19.5505	chr7	HIS7	Putative imidazole glycerol phosphate synthase; histidine biosynthesis; no human/murine homolog; transcription induced by histidine starvation; regulated by Gcn2p and Gcn4p; higher protein level in stationary phase
CUST_2571_PI362308700	-0.620187	C2_06680W	orf19.1224	chr2	FRP3	Putative ammonium transporter; upregulated in the presence of human neutrophils; fluconazole-downregulated; repressed by nitric oxide; Spider biofilm induced; rat catheter biofilm repressed
CUST_5978_PI362308700	-0.585032	C1_08800W	orf19.4738	chr1		Ortholog(s) have role in protein folding in endoplasmic reticulum and integral to endoplasmic reticulum membrane localization
CUST_7330_PI362308700	-0.586946	C2_09400C	orf19.1598	chr2	ERG24	C-14 sterol reductase, has a role in ergosterol biosynthesis; mutation confers increased sensitivity to dyclonine; rat catheter and Spider biofilm repressed
CUST_11800_PI362308700	-0.711832	C4_04570W	orf19.3825	chr4	RCE1	Putative Type II CAAX prenyl protease; induced during the mating process
CUST_2874_PI362308700	-1.42882	C2_03110W	orf19.5785	chr2		Protein of unknown function; upregulated in a cyr1 or ras1 null mutant; induced by nitric oxide
CUST_4669_PI362308700	-0.971724	C6_00030W	orf19.6337	chr6	TLO13	Member of a family of telomere-proximal genes of unknown function; may be spliced in vivo; overlaps orf19.6337.1, which is a region annotated as blocked reading frame
CUST_4916_PI362308700	-0.675707	C3_02620C	orf19.252	chr3		Protein of unknown function; S. cerevisiae ortholog Fmp37 which localizes to mitochondria; Hap43-repressed; Spider biofilm repressed
CUST_9160_PI362308700	-1.21285	C3_06590W	orf19.7448	chr3	LYS9	Saccharopine dehydrogenase; lysine biosynthesis; soluble protein in hyphae; amphotericin B repressed; Gcn4-regulated; colony morphology-related gene regulation by Ssn6; protein present in exponential and stationary growth phase yeast
CUST_2976_PI362308700	-0.660942	CR_08900C	orf19.7285	chrR		Ortholog(s) have role in mRNA cleavage, mRNA polyadenylation, snoRNA 3'-end processing, termination of RNA polymerase II transcription, exosome-dependent, termination of RNA polymerase II transcription, poly(A)-coupled
CUST_7157_PI362308700	-0.777023	CR_07170W	orf19.732	chrR		Possible dehydrogenase; flow model biofilm induced; rat catheter biofilm induced; Spider biofilm induced
CUST_4120_PI362308700	-1.86418	C4_04050C	orf19.5305	chr4	RHD3	GPI-anchored yeast-associated cell wall protein; induced in high iron; clade-associated gene expression; not essential for cell wall integrity; fluconazole-repressed; flow model and Spider biofilm repressed
CUST_10789_PI362308700	-1.06693	C2_07160W	orf19.2270	chr2	SMF12	Ortholog of S. cerevisiae Smf1; manganese transporter; Gcn4-regulated; Hap43, alkaline induced; caspofungin repressed; mutants are viable
CUST_10368_PI362308700	-0.884915	C2_04010C	orf19.822	chr2	HSP21	Small heat shock protein; role in stress response and virulence; fluconazole-downregulated; induced in cyr1 or ras1 mutant; stationary phase enriched protein; detected in some, not all, biofilm extracts; Spider biofilm induced
CUST_4010_PI362308700	-0.735063	CR_10000C	orf19.7576	chrR		Ortholog of S. pombe atl1 alkyltransferase-like protein; mutants are viable; Spider biofilm induced
CUST_2222_PI362308700	-1.24255	CR_02810W	orf19.2839	chrR	CIRT4B	Cirt family transposase; transcript repressed in an azole-resistant strain that overexpresses CDR1 and CDR2; Hap43-repressed; flow model biofilm induced
CUST_1713_PI362308700	-0.749245	C3_06090C	orf19.7391	chr3	OCH1	Alpha-1,6-mannosyltransferase; initiates N-glycan outer chain branch addition; similar to S. cerevisiae Och1p; required for wild-type virulence in mouse intravenous infection; fungal-specific (no human or murine homolog)
CUST_1836_PI362308700	-0.657145	C7_02770W	orf19.5188	chr7	CHS1	Chitin synthase; essential; for primary septum synthesis in yeast and hyphae; 1 of several chitin synthases; enzymatically activated by proteolytic processing; complements defects of S. cerevisiae chs1 or chs2; Spider biofilm repressed
CUST_5701_PI362308700	-0.842391	C6_01210W	orf19.131.2	chr6		Ortholog(s) have endoplasmic reticulum localization
CUST_8769_PI362308700	-0.67475	C2_06880C	orf19.2242	chr2	PRB1	Endoprotease B; regulated by heat, carbon source (GlcNAc-induced), nitrogen, macrophage response, human neutrophils; similar to (does not replace) S. cerevisiae vacuolar B protease Prb1p; flow model biofilm induced; Spider biofilm induced
CUST_1175_PI362308700	-1.0146	C6_00990W	orf19.101	chr6	RIM9	Protein required for alkaline pH response via the Rim101 signaling pathway; ortholog of S. cerevisiae Rim9 and A. nidulans palI; Spider biofilm induced
CUST_5655_PI362308700	-0.77557	C4_01750C	orf19.4618	chr4	FBA1	Fructose-bisphosphate aldolase; glycolytic enzyme; antigenic in murine/human infection; regulated by yeast-hypha switch; induced by Efg1, Gcn4, Hog1, fluconazole; phagocytosis-repressed; flow model biofilm induced; Spider biofilm repressed
CUST_6908_PI362308700	-0.606104	C2_00780W	orf19.2046	chr2	POT1-2	Putative peroxisomal 3-ketoacyl CoA thiolase; Hap43-repressed
CUST_3993_PI362308700	-0.612946	CR_03960C	orf19.478	chrR		Protein required for fusion of cvt-vesicles and autophagosomes with the vacuole; plays a role in autophagy, protein targeting to vacuole and vesicle docking; flow model biofilm induced
CUST_4372_PI362308700	-1.34245	C4_02070W	orf19.4584	chr4	PHO114	Acid phosphatase; induced by Mnl1 under weak acid stress; Spider biofilm induced
CUST_909_PI362308700	-0.593166	C3_01360C	orf19.1715	chr3	IRO1	Putative transcription factor; role in iron utilization, pathogenesis; both IRO1 and adjacent URA3 are mutated in strain CAI4; suppresses S. cerevisiae aft1 mutant low-iron growth defect; hyphal-induced; reports differ about iron regulation
CUST_10103_PI362308700	-0.731101	CR_05280W	orf19.1009	chrR		Ortholog of <i>Candida albicans WO-1</i> : CAWG_01857
CUST_7769_PI362308700	-1.14586	C7_01800C	orf19.6540	chr7	PFK2	Phosphofructokinase beta subunit; fructose 2,6-bisphosphate, AMP activated; ATP inhibited; phagocytosis, hyphal repressed; fluconazole-induced; stationary-phase enriched; flow model biofilm induced; rat catheter/Spider biofilm repressed
CUST_8729_PI362308700	-1.2366	CR_09530C	orf19.6608	chrR		Predicted DDE superfamily endonuclease domain; repression correlates with clinical development of fluconazole resistance; Spider biofilm induced
CUST_9028_PI362308700	-0.739039	C3_00550C	orf19.5408	chr3	HRK1	Putative serine/threonine kinase; predicted role in cellular ion homeostasis; Spider biofilm repressed
CUST_8690_PI362308700	-0.944842	C2_07060W	orf19.2261	chr2		Ortholog(s) have RNA binding activity, role in mRNA splicing, via spliceosome and U2 snRNP, U2-type prespliceosome, cytosol localization
CUST_6426_PI362308700	-0.853009	CR_00020W	orf19.7544	chrR	TLO1	Member of a family of telomere-proximal genes of unknown function; hypha-induced expression; rat catheter biofilm repressed
CUST_4252_PI362308700	-1.24363	C4_03000C	orf19.2691	chr4		Planktonic growth-induced gene
CUST_5935_PI362308700	-1.89068	C4_00450C	orf19.5674	chr4	PGA1	GPI anchored membrane protein; utilization of hemin and hemoglobin for Fe in host; Rim101 at ph8/hypoxia/ketoconazole/ciclopirox/hypha-induced; required for RPMI biofilm formation, Bcr1-induced in a/a biofilm; rat catheter biofilm repressed
CUST_10790_PI362308700	-0.85817	C2_07160W	orf19.2270	chr2	SMF12	Ortholog of S. cerevisiae Smf1; manganese transporter; Gcn4-regulated; Hap43, alkaline induced; caspofungin repressed; mutants are viable
CUST_6164_PI362308700	-1.07197	C2_06170C	orf19.4099	chr2	ECM17	Putative sulfite reductase beta subunit; role in cell wall biogenesis; regulated by Tsa1/Tsa1B in H2O2 stress; Gcn4-regulated; Tbf1-activated; Hap43-repressed; Spider, flow, F-12/CO2 model biofilm induced
CUST_5489_PI362308700	-0.769349	C7_04110W	orf19.7164	chr7		Ortholog(s) have role in ascospore formation, conidiophore development, conidium formation, response to oxidative stress, sporocarp development involved in sexual reproduction, vacuolar protein processing
CUST_7543_PI362308700	-2.6507	C7_02150C	orf19.6500	chr7	ECM42	Ornithine acetyltransferase; Gcn2, Gcn4-regulated; clade-specific gene expression; possibly essential gene, disruptants not obtained by UAU1 method; Spider biofilm induced
CUST_4700_PI362308700	-0.846457	C6_00140C	orf19.6323	chr6	HPA2	Ortholog(s) have D-amino-acid N-acetyltransferase activity, role in D-amino acid metabolic process and cytosol, nucleus localization
CUST_10440_PI362308700	-1.05607	C3_04550C	orf19.5911	chr3	CMK1	Putative calcium/calmodulin-dependent protein kinase II; expression regulated upon white-opaque switching; biochemically purified Ca2+/CaM-dependent kinase is soluble, cytosolic, monomeric, and serine-autophosphorylated; Hap43p-repressed
CUST_10751_PI362308700	-0.602639	CR_05740C	orf19.6638	chrR	PTC4	Type PP2C serine/threonine phosphatase; localized to mitochondria; mutation causes sensitivity to sodium, potassium and azole drugs; decreased expression in hyphae compared to yeast-form cells
CUST_3944_PI362308700	-0.588837	CR_10200W	orf19.7596	chrR		Protein with a phosphoglycerate mutase family domain; Hap43-repressed gene
CUST_3304_PI362308700	-1.91774	C1_14190C	orf19.7227	chr1		Protein phosphatase inhibitor; Hap43-repressed; homozygous Tn insertion decreases colony wrinkling but does not block hyphal growth in liquid media; mutation confers hypersensitivity to toxic ergosterol analog; Spider biofilm induced
CUST_10901_PI362308700	-1.72494	C1_08460C	orf19.391	chr1	UPC2	Zn2-Cys6 transcript factor; regulator of ergosterol biosynthetic genes and sterol uptake; binds ERG2 promoter; induced by ergosterol depletion, by azoles, anaerobicity; macrophage/pseudohyphal-repressed; flow model biofilm induced
CUST_8211_PI362308700	-0.918215	C7_03480W	orf19.6705	chr7		Putative guanyl nucleotide exchange factor with Sec7 domain; required for normal filamentous growth; regulated by yeast-hyphal switch; filament induced; regulated by Nrg1, Tup1, Mob2, Hap43; mRNA binds She3; Spider biofilm induced
CUST_12130_PI362308700	-0.677657	C3_00620C	orf19.5394.1	chr3		Ortholog(s) have role in mitochondrial respiratory chain complex IV assembly and cytosol, integral to mitochondrial inner membrane, mitochondrial intermembrane space, nucleus localization
CUST_11348_PI362308700	-1.0083	C2_03260W	orf19.904	chr2		Ortholog(s) have cytosol, nucleus localization
CUST_6012_PI362308700	-0.678248	C7_01290W	orf19.6909	chr7		Ortholog(s) have TFIIH-class transcription factor binding, TFIIH-class transcription factor recruiting transcription factor activity
CUST_10412_PI362308700	-0.71137	C2_09700W	orf19.1382	chr2	YEA4	Putative uridine diphosphate-N-acetylglucosamine (UDP-GlcNAc) transporter; required for cell wall chitin synthesis; induced by alpha pheromone in SpiderM medium
CUST_6552_PI362308700	-1.15882	C3_03230C	orf19.321	chr3		Ortholog(s) have L-methionine transmembrane transporter activity and role in methionine import
CUST_4617_PI362308700	-0.93082	C4_00680W	orf19.4174	chr4		Ortholog(s) have nicotinamide riboside transmembrane transporter activity, role in nicotinamide riboside transport, transmembrane transport and fungal-type vacuole membrane localization
CUST_3991_PI362308700	-1.34608	CR_10040W	orf19.7580	chrR		Ortholog of <i>C. dubliniensis CD36</i> : Cd36_35095, <i>C. parapsilosis CDC317</i> : CPAR2_200710, <i>Candida tenuis NRRL Y-1498</i> : CANTEDRAFT_112338 and <i>Debaryomyces hansenii CBS767</i> : DEHA2G06094g
CUST_7070_PI362308700	-1.02669	C2_10480W	orf19.5323	chr2	MDH1-3	Predicted malate dehydrogenase; farnesol regulated; protein present in exponential and stationary growth phase yeast; Hap43p-repressed gene
CUST_5103_PI362308700	-0.875028	C2_08950W	orf19.211	chr2		Predicted homeodomain-like transcription factor; also has a metal-binding Ada DNA repair protein domain; Spider biofilm induced
CUST_2215_PI362308700	-0.773894	CR_02860W	orf19.2843	chrR	RHO1	Small GTPase of Rho family; regulates beta-1,3-glucan synthesis activity and binds Gsc1p; essential; expected to be geranylgeranylated by geranylgeranyltransferase type I; plasma membrane-localized
CUST_4177_PI362308700	-0.75817	C4_07050W	orf19.3104	chr4	YDC1	Alkaline dihydroceramidase; involved in sphingolipid metabolism; Mob2-dependent hyphal regulation; transcript is regulated by Nrg1 and Mig1; Hap43-repressed
CUST_11013_PI362308700	-3.59792	CR_05340C	orf19.5288	chrR	IFE2	Putative alcohol dehydrogenase; yeast-enriched transcript; Efg1-regulated; induced by prostaglandins, Hog1, fluconazole; rat catheter biofilm induced
CUST_669_PI362308700	-1.48929	C4_05900C	orf19.1277	chr4		Protein of unknown function; Rgt1, Hap43-repressed; flow model biofilm induced; Spider biofilm induced
CUST_11799_PI362308700	-0.76131	C4_04570W	orf19.3825	chr4	RCE1	Putative Type II CAAX prenyl protease; induced during the mating process
CUST_2551_PI362308700	-0.807312	C6_01780C	orf19.3406	chr6		Predicted chloride transporter; member of conserved Mcm1 regulon; Spider biofilm repressed
CUST_7544_PI362308700	-2.08216	C7_02150C	orf19.6500	chr7	ECM42	Ornithine acetyltransferase; Gcn2, Gcn4-regulated; clade-specific gene expression; possibly essential gene, disruptants not obtained by UAU1 method; Spider biofilm induced
CUST_1816_PI362308700	-0.585827	C3_05870C	orf19.7367	chr3	UBP1	Ortholog(s) have ubiquitin-specific protease activity, role in protein deubiquitination and endoplasmic reticulum localization
CUST_11054_PI362308700	-0.744889	C2_05280C	orf19.3557	chr2	GPI19	Subunit of GPI-GlcNAc transferase; role in synthesis of N-acetylglucosaminyl phosphatidylinositol (GlcNAc-PI), the first intermediate in GPI anchor synthesis; complements S. cerevisiae gpi19 mutant; flow model biofilm induced
CUST_2091_PI362308700	-1.09938	C5_03780C	orf19.1116	chr5		Protein of unknown function; planktonic growth-induced gene
CUST_3735_PI362308700	-0.586854	C7_02450W	orf19.6464	chr7		Protein of unknown function; induced upon adherence to polystyrene; oxidative stress-induced via Cap1
CUST_5656_PI362308700	-1.29894	C4_01750C	orf19.4618	chr4	FBA1	Fructose-bisphosphate aldolase; glycolytic enzyme; antigenic in murine/human infection; regulated by yeast-hypha switch; induced by Efg1, Gcn4, Hog1, fluconazole; phagocytosis-repressed; flow model biofilm induced; Spider biofilm repressed
CUST_7001_PI362308700	-1.00419	CR_00220W	orf19.7512	chrR		Has domain(s) with predicted electron carrier activity, heme binding, iron ion binding, oxidoreductase activity, acting on paired donors and with incorporation or reduction of molecular oxygen, <a href="#GOsection">more</a>
CUST_5736_PI362308700	-0.772367	CR_03130W	orf19.2412	chrR		Ortholog(s) have role in late endosome to vacuole transport via multivesicular body sorting pathway and Golgi apparatus, Vps55/Vps68 complex, fungal-type vacuole membrane, late endosome localization
CUST_9698_PI362308700	-0.770907	CR_04850C	orf19.6308	chrR		Ortholog of <i>Candida albicans WO-1</i> : CAWG_01818
CUST_670_PI362308700	-1.71594	C4_05900C	orf19.1277	chr4		Protein of unknown function; Rgt1, Hap43-repressed; flow model biofilm induced; Spider biofilm induced
CUST_435_PI362308700	-0.80375	CR_00750C	orf19.3281	chrR		Ortholog(s) have histone demethylase activity (H3-K36 specific), methylated histone residue binding activity and role in histone demethylation
CUST_5096_PI362308700	-0.718466	CR_09200C	orf19.7317	chrR	UGA33	Zinc-finger transcription factor; similar to S. cerevisiae Uga3 which regulates gamma-aminobutyrate metabolism gene expression; required for yeast cell adherence to silicone substrate; rat catheter biofilm induced
CUST_180_PI362308700	-0.604429	C4_06260W	orf19.2910	chr4	PGA43	Putative GPI-anchored protein
CUST_7638_PI362308700	-1.32603	C2_00240C	orf19.2108	chr2	SOD6	Copper- and zinc-containing superoxide dismutase; gene family includes SOD1, SOD4, SOD5, and SOD6; gene may contain an intron; Hap43-repressed; flow model and rat catheter biofilm induced
CUST_4380_PI362308700	-0.698701	C4_02110W	orf19.4580	chr4		Protein of unknown function; Hap43-repressed gene
CUST_9809_PI362308700	-0.658875	C3_04420W	orf19.5892	chr3		Ortholog of S. cerevisiae Hul4; similar to hect domain E3 ubiquitin-protein ligases; Hap43-repressed gene
CUST_7968_PI362308700	-1.32645	C5_03240W	orf19.2655	chr5	BUB3	Protein similar to S. cerevisiae Bub3; a kinetochore checkpoint component; induced by hydroxyurea treatment; flow model biofilm induced; Spider biofilm induced
CUST_5435_PI362308700	-0.740026	C7_03980W	orf19.7183	chr7		Ortholog(s) have role in protein folding in endoplasmic reticulum and ER membrane protein complex localization
CUST_9636_PI362308700	-3.88008	C2_00250W	orf19.2107.1	chr2	STF2	Protein involved in ATP biosynthesis; repressed in hyphae; repressed by Efg1, Hap43; transcript upregulated in clinical isolates from HIV+ patients with oral candidiasis; rat catheter, flow model and Spider biofilm induced
CUST_1176_PI362308700	-1.02576	C6_00990W	orf19.101	chr6	RIM9	Protein required for alkaline pH response via the Rim101 signaling pathway; ortholog of S. cerevisiae Rim9 and A. nidulans palI; Spider biofilm induced
CUST_2221_PI362308700	-1.53273	CR_02810W	orf19.2839	chrR	CIRT4B	Cirt family transposase; transcript repressed in an azole-resistant strain that overexpresses CDR1 and CDR2; Hap43-repressed; flow model biofilm induced
CUST_5113_PI362308700	-2.09896	C2_02950W	orf19.5809	chr2		Putative arylformamidase, enzyme of the NAD biosynthesis pathway; Gcn4p-regulated
CUST_7693_PI362308700	-0.975092	CR_03610C	orf19.4381	chrR	VTC3	Putative polyphosphate synthetase; downregulated in core caspofungin response; Hog1p-induced; transcription is opaque-specific; fungal-specific (no human or murine homolog)
CUST_7277_PI362308700	-0.798345	CR_06470W	orf19.719	chrR		Ortholog(s) have ubiquitin-protein ligase activity
CUST_7840_PI362308700	-0.737546	C2_08110W	orf19.2174	chr2	RAD57	Putative DNA recombination and repair protein; induced by interaction with macrophage; transcript is regulated by Nrg1, Mig1, and Tup1; essential protein; S. cerevisiae ortholog is essential
CUST_1055_PI362308700	-0.667709	CR_03600C	orf19.4382	chrR		Ortholog(s) have role in retrograde vesicle-mediated transport, Golgi to ER and COPI vesicle coat, cytosol, nucleus localization
CUST_4618_PI362308700	-0.7404	C4_00680W	orf19.4174	chr4		Ortholog(s) have nicotinamide riboside transmembrane transporter activity, role in nicotinamide riboside transport, transmembrane transport and fungal-type vacuole membrane localization
CUST_7668_PI362308700	-0.761635	C3_01910C	orf19.1655.3	chr3		Ortholog(s) have role in cation transport, regulation of membrane potential and plasma membrane localization
CUST_6791_PI362308700	-1.11221	C5_02390C	orf19.4247	chr5		Protein of unknown function; rat catheter and Spider biofilm repressed
CUST_2747_PI362308700	-2.13215	C5_05310W	orf19.4025	chr5	PRE1	Putative beta 4 subunit of the 20S proteasome; Rim101-induced at acid pH; flucytosine induced; amphotericin B repressed
CUST_5188_PI362308700	-1.24023	C2_08390W	orf19.1433	chr2		Protein of unknown function; Hap43-repressed; colony morphology-related gene regulation by Ssn6; Spider biofilm induced
CUST_9452_PI362308700	-0.8851	C6_00180C	orf19.1178	chr6		Putative transcription factor with bZIP DNA-binding motif; Hap43p-repressed gene
CUST_2010_PI362308700	-1.08067	C2_10330C	orf19.1745	chr2		Protein of unknown function; Hap43-repressed gene
CUST_719_PI362308700	-0.586443	C6_03340C	orf19.5622	chr6	GLC3	Putative 1,4-glucan branching enzyme; fluconazole-induced; colony morphology-related gene regulation by Ssn6; stationary phase enriched protein
CUST_10706_PI362308700	-1.32664	CR_05680C	orf19.6644	chrR		Protein of unknown function; 2 predicted transmembrane domains; transcript detected on high-resolution tiling arrays; flow model biofilm induced; Spider biofilm repressed
CUST_4209_PI362308700	-0.656759	C1_10180C	orf19.4887	chr1	ECM21	Predicted regulator of endcytosis of plasma membrane proteins; fluconazole induced, alkaline induced by Rim101; repressed by caspofungin and in azole-resistant strain overexpressing MDR1; flow model, rat catheter and Spider biofilm induced
CUST_1348_PI362308700	-1.57007	C6_00940C	orf19.95	chr6		Ortholog of <i>S. cerevisiae</i> : PRM5, <i>C. dubliniensis CD36</i> : Cd36_60980, <i>C. parapsilosis CDC317</i> : CPAR2_603060, <i>Candida tenuis NRRL Y-1498</i> : CANTEDRAFT_113703 and <i>Debaryomyces hansenii CBS767</i> : DEHA2F10032g
CUST_1835_PI362308700	-0.656415	C7_02770W	orf19.5188	chr7	CHS1	Chitin synthase; essential; for primary septum synthesis in yeast and hyphae; 1 of several chitin synthases; enzymatically activated by proteolytic processing; complements defects of S. cerevisiae chs1 or chs2; Spider biofilm repressed
CUST_871_PI362308700	-0.600392	C7_00910C	orf19.7023	chr7		Ortholog of S. cerevisiae Ioc4, a protein that influences gene expression through chromatin remodeling; oxidative stress-induced via Cap1
CUST_10855_PI362308700	-0.956512	CR_02060W	orf19.2607	chrR		Protein of unknown function; Spider biofilm induced
CUST_3762_PI362308700	-1.44254	C5_02640W	orf19.4280	chr5		Protein of unknown function; Spider biofilm induced; rat catheter biofilm repressed
CUST_1553_PI362308700	-0.937913	C4_03620C	orf19.1313	chr4	CDR3	Transporter of the Pdr/Cdr family of the ATP-binding cassette superfamily; transports phospholipids out-to-in; expressed in opaque-phase cells; induced by macrophage interaction; fluconazole-repressed; Spider biofilm induced
CUST_751_PI362308700	-0.687879	C4_05780C	orf19.1264	chr4	CFL2	Oxidoreductase; iron utilization; Sfu1/Sef1/Hap43/Nrg1/Tup1/Rim101 regulated; alkaline/low iron/fluphenazine/ciclopirox olamine, flucytosine, fluconazole, Spider/flow model/rat catheter biofilm induced; caspofungin/amphotericin B repressed
CUST_9214_PI362308700	-0.982575	C4_07200C	orf19.3083	chr4		Putative lipid phosphatase of the endoplasmic reticulum; role in DNA repair, actin cytoskeleton organization, cellular manganese ion homeostasis; Spider biofilm repressed
CUST_5505_PI362308700	-0.761078	C2_07640W	orf19.1861	chr2		Protein of unknown function; flow model biofilm induced
CUST_4364_PI362308700	-0.701599	C4_02040W	orf19.4589	chr4		Ortholog(s) have polyamine oxidase activity, role in pantothenate biosynthetic process, polyamine catabolic process and cytoplasm localization
CUST_12175_PI362308700	-0.840807	C4_00950C	orf19.4699	chr4		Putative phospholipase of patatin family; similar to S. cerevisiae Tgl3p; predicted Kex2p substrate
CUST_5310_PI362308700	-0.789602	C1_10810W	orf19.2336	chr1		Pry family pathogenesis-related protein; predicted to be extracellular
CUST_12105_PI362308700	-1.00518	C1_08330C	orf19.5113	chr1	ADH2	Alcohol dehydrogenase; soluble in hyphae; expression regulated by white-opaque switching; regulated by Ssn6; indued by Mnl1 in weak acid stress; protein enriched in stationary phase yeast cultures; Spider biofilm induced
CUST_1697_PI362308700	-0.904358	C3_06140W	orf19.7396	chr3		Protein of unknown function; Spider biofilm induced; Hap43-repressed
CUST_57_PI362308700	-0.693727	C1_02590C	orf19.2947	chr1	SNZ1	Stationary phase protein; vitamin B synthesis; induced byyeast-hypha switch, 3-AT or in azole-resistant strain overexpressing MDR1; soluble in hyphae; regulated by Gcn4, macrophage; Spider biofilm induced; rat catheter biofilm repressed
CUST_5793_PI362308700	-1.23366	CR_07490C	orf19.6116	chrR	GLK4	Putative glucokinase; decreased expression in hyphae compared to yeast-form cells
CUST_2009_PI362308700	-0.832971	C2_10330C	orf19.1745	chr2		Protein of unknown function; Hap43-repressed gene
CUST_5658_PI362308700	-1.76192	C4_01760W	orf19.4617	chr4		Predicted peptide alpha-N-acetyltransferase; flow model biofilm induced
CUST_11602_PI362308700	-0.860288	CR_04260W	orf19.514	chrR	SNP3	Putative U6 snRNA-associated protein; transcript regulated by Mig1
CUST_11375_PI362308700	-0.862416	C6_00790C	orf19.3646	chr6	CTR1	Copper transporter; transcribed in low copper; induced Mac1, Tye7, macrophage interaction, alkaline pH via Rim101; 17-beta-estradiol repressed; complements S. cerevisiae ctr1 ctr3 copper transport mutant; flow model/Spider biofilm induced
CUST_491_PI362308700	-1.44093	C2_00960C	orf19.2028	chr2	MXR1	Putative methionine sulfoxide reductase; Plc1-regulated; induced by human neutrophils, flucytosine; macrophage regulated (gene induced, protein decreased); possibly adherence-induced; Spider biofilm induced
CUST_11853_PI362308700	-0.703084	C7_04270C	orf19.7141	chr7	UFE1	Protein interacting with Sec20p, possibly involved in retrograde transport between the Golgi and the endoplasmic reticulum; functional homolog of S. cerevisiae Ufe1p, which is an ER t-SNARE that mediates the retrograde traffic
CUST_11205_PI362308700	-0.864859	C2_09970C	orf19.1355	chr2		Putative protein of unknown function; stationary phase enriched protein
CUST_5604_PI362308700	-0.910439	C3_06920W	orf19.6809	chr3		Putative phosphomutase-like protein; protein present in exponential and stationary growth phase yeast; Hap43-repressed; Spider biofilm repressed
CUST_6551_PI362308700	-1.00259	C3_03230C	orf19.321	chr3		Ortholog(s) have L-methionine transmembrane transporter activity and role in methionine import
CUST_3557_PI362308700	-0.855728	C1_09190C	orf19.4777	chr1	DAK2	Putative dihydroxyacetone kinase; repressed by yeast-hypha switch; fluconazole-induced; caspofungin repressed; protein enriched in stationary phase yeast cultures; flow model biofilm induced; rat catheter and Spider biofilm repressed
CUST_10939_PI362308700	-0.820845	CR_00510C	orf19.7484	chrR	ADE1	Phosphoribosylaminoimadazole succinocarboxamide synthetase, enzyme of adenine biosynthesis; not induced in GCN response, unlike the S. cerevisiae ortholog; fungal-specific (no human or murine homolog); levels decrease in stationary phase
CUST_3328_PI362308700	-0.636929	C3_04340W	orf19.5877	chr3	ATF1	Putative alcohol acetyltransferase; caspofungin repressed; expression depends on Tac1p
CUST_29_PI362308700	-0.585701	C1_00270W	orf19.6079	chr1		Predicted ORF in retrotransposon Tca8 with similarity to the Gag region encoding nucleocapsid-like protein; repressed by ciclopirox olamine; filament induced; regulated by Rfg1, Tup1; overlaps orf19.6078.1
CUST_4901_PI362308700	-0.995722	C6_01880W	orf19.3394	chr6		Predicted membrane protein; induced by alpha pheromone in SpiderM medium
CUST_5157_PI362308700	-0.699281	C2_01380W	orf19.1442	chr2	PLB4.5	Phospholipase B; Hog1-induced; regulated by Ssn6; putative GPI-anchor; repressed during cell wall regeneration; clade-associated gene expression; Hap43-induced; rat catheter and Spider biofilm repressed
CUST_9190_PI362308700	-0.712571	C1_11990W	orf19.5267	chr1		Putative cell wall adhesin-like protein; repressed in core caspofungin response and by alpha pheromone in SpiderM medium; transcript reduced in ace2 mutant; flow model, rat catheter and Spider biofilm repressed
CUST_6102_PI362308700	-0.661577	C4_00890W	orf19.4704	chr4	ARO1	Putative pentafunctional arom enzyme; fungal-specific (no human or murine homolog); Gcn2p-, Gcn4p-regulated
CUST_5867_PI362308700	-0.697661	C5_00040C	orf19.5693	chr5		Subunit of the GPI (glycosylphosphatidylinositol):protein transamidase complex; removes the GPI-anchor signal and attaches GPI to proteins in the ER; Spider biofilm repressed
CUST_7524_PI362308700	-0.71325	C6_04570W	orf19.2151	chr6	NAG6	Protein required for wild-type mouse virulence and wild-type cycloheximide resistance; putative GTP-binding motif; similar to S. cerevisiae Yor165Wp; in gene cluster that encodes enzymes of GlcNAc catabolism; no human or murine homolog
CUST_3843_PI362308700	-1.20905	C2_06470W	orf19.24	chr2	RTA2	Flippase; sphingolipid long chain base release; mediates calcineurin-dependent resistance to azoles; stress-associate; Plc1, Ca2+, calcineurin-regulated; ketoconazole, caspofungin induced; Spider biofilm induced; flow biofilm repressed
CUST_6988_PI362308700	-0.740942	CR_00180C	orf19.7517	chrR	CHT1	Chitinase; putative N-terminal catalytic domain; has secretory signal sequence; lacks S/T region and N-glycosylation motifs of Chs2p and Chs3p; alkaline downregulated; expression not detected in yeast-form or hyphal cells
CUST_4346_PI362308700	-0.870653	C4_01970W	orf19.4595	chr4		Ortholog of <i>C. dubliniensis CD36</i> : Cd36_41860, <i>C. parapsilosis CDC317</i> : CPAR2_400440, <i>Candida tenuis NRRL Y-1498</i> : CANTEDRAFT_103033 and <i>Debaryomyces hansenii CBS767</i> : DEHA2B03234g
CUST_427_PI362308700	-0.623174	CR_00700W	orf19.3285	chrR		Ortholog of <i>C. dubliniensis CD36</i> : Cd36_25800, <i>Candida tenuis NRRL Y-1498</i> : CANTEDRAFT_116265, <i>Debaryomyces hansenii CBS767</i> : DEHA2E17380g and <i>Pichia stipitis Pignal</i> : PICST_62836
CUST_11813_PI362308700	-0.687128	C4_04620C	orf19.3820	chr4		Protein with DNA binding domain, an endonuclease domain; adjacent to CEN4, the centromere region of Chr 4; clade-associated gene expression
CUST_10755_PI362308700	-0.727532	CR_05760C	orf19.6636	chrR		Protein of unknown function; rat catheter biofilm repressed
CUST_3466_PI362308700	-2.86182	C1_02150W	orf19.3672	chr1	GAL1	UDP-glucose 4-epimerase; galactose utilization; mutant has cell wall defects and increased filamentation; GlcNAc-, fluconazole- and ketoconazole-induced; stationary phase enriched protein; rat catheter and flow model biofilm induced
CUST_7138_PI362308700	-0.590353	CR_07690W	orf19.3487	chrR		Ortholog of <i>C. dubliniensis CD36</i> : Cd36_33330, <i>C. parapsilosis CDC317</i> : CPAR2_701980, <i>Debaryomyces hansenii CBS767</i> : DEHA2C15840g and <i>Pichia stipitis Pignal</i> : PICST_31066
CUST_4048_PI362308700	-0.691291	CR_09930W	orf19.7567	chrR		Protein of unknown function; induced by alpha pheromone in SpiderM medium
CUST_5091_PI362308700	-1.46342	CR_09210W	orf19.7319	chrR	SUC1	Zinc-finger transcription factor; regulates alpha-glucosidase exression; complements S. cerevisiae suc2 for sucrose utilization and mal13 maltase defect; required for yeast cell adherence to silicone substrate; rat catheter biofilm induced
CUST_2281_PI362308700	-1.86253	C3_04060C	orf19.2803	chr3	HEM13	Coproporphyrinogen III oxidase; antigenic; on yeast cell surface, not hyphae; iron-regulated expression; Hap43, macrophage-repressed; farnesol-induced; possibly essential; flow model biofilm induced; rat catheter, Spider biofilm repressed
CUST_7694_PI362308700	-0.87097	CR_03610C	orf19.4381	chrR	VTC3	Putative polyphosphate synthetase; downregulated in core caspofungin response; Hog1p-induced; transcription is opaque-specific; fungal-specific (no human or murine homolog)
CUST_9089_PI362308700	-1.13919	C3_06700C	orf19.7459	chr3		Putative mitochondrial protein with a predicted role in respiratory growth; fluconazole-induced; ketoconazole-repressed; mutants display a strong defect in flow model biofilm formation; Spider biofilm induced
CUST_8301_PI362308700	-0.662541	C5_04930C	orf19.3981	chr5	MAL31	Putative high-affinity maltose transporter; transcript is upregulated in clinical isolates from HIV+ patients with oral candidiasis; alkaline induced; Spider biofilm induced
CUST_3012_PI362308700	-0.595075	C5_00890C	orf19.1978	chr5	GIT2	Putative glycerophosphoinositol permease; fungal-specific; repressed by alpha pheromone in SpiderM medium; Hap43-repressed; Spider biofilm induced
CUST_11654_PI362308700	-0.71076	CR_06150C	orf19.3870	chrR	ADE13	Adenylosuccinate lyase; enzyme of adenine biosynthesis; soluble protein in hyphae; not induced during GCN response, in contrast to the S. cerevisiae ortholog; repressed by nitric oxide
CUST_10716_PI362308700	-0.774998	CR_05720W	orf19.6640	chrR	TPS1	Trehalose-6-phosphate synthase; role in hyphal growth and virulence in mouse systemic infection; induced in presence of human neutrophils; macrophage/pseudohyphal-repressed after 16h; stationary phase enriched protein; Hap43-repressed
CUST_3836_PI362308700	-0.9881	CR_08700C	orf19.6447	chrR	ARF1	ADP-ribosylation factor; probable GTPase involved in intracellular transport; one of several C. albicans ADP-ribosylation factors; N-myristoylprotein; substrate of Nmt1; Spider biofilm induced
CUST_3835_PI362308700	-0.865125	CR_08700C	orf19.6447	chrR	ARF1	ADP-ribosylation factor; probable GTPase involved in intracellular transport; one of several C. albicans ADP-ribosylation factors; N-myristoylprotein; substrate of Nmt1; Spider biofilm induced
CUST_7308_PI362308700	-0.751703	C4_00120W	orf19.5635	chr4	PGA7	GPI-linked hyphal surface antigen; induced by ciclopirox olamine, ketoconazole, Rim101 at pH 8; Hap43, fluconazole; flow model biofilm induced; Spider biofilm induced; required for RPMI biofilm; Bcr1-induced in a/a biofilm
CUST_10332_PI362308700	-0.788258	C2_05450C	orf19.3574	chr2	MDJ2	Predicted component of the mitochondrial import motor; involved in protein import into mitochondrial matrix; early-stage flow model biofilm induced
CUST_10032_PI362308700	-1.07873	C5_03960W	orf19.3215	chr5		Putative plasma membrane protein; in S. cerevisiae it is localized to the cell bud and mating projection membrane; repressed by alpha pheromone in SpiderM medium
CUST_11221_PI362308700	-0.887249	C4_05320W	orf19.1789.1	chr4	LYS1	Saccharopine dehydrogenase (biosynthetic); enzyme of alpha-aminoadipate lysine biosynthesis pathway; functionally complements S. cerevisiae lys1 mutation; fungal-specific (no human or murine homolog)
CUST_7521_PI362308700	-0.685654	C6_04580W	orf19.2154	chr6	HXK1	N-acetylglucosamine (GlcNAc) kinase; involved in GlcNAc utilization; required for wild-type hyphal growth and mouse virulence; GlcNAc-induced transcript; induced by alpha pheromone in SpiderM medium
CUST_11149_PI362308700	-0.822209	C2_09860C	orf19.1365	chr2		Putative monooxygenase; mutation confers hypersensitivity to toxic ergosterol analog; constitutive expression independent of MTL or white-opaque status
CUST_8557_PI362308700	-0.753082	C1_11630C	orf19.1156	chr1	FUS1	Membrane protein required for mating; ortholog of S. cerevisiae Fus1; transcript induced by Cph1 in cells homozygous for the MTLa locus; alpha factor induced
CUST_6595_PI362308700	-0.700361	C3_03200C	orf19.319	chr3		Ortholog of <i>S. cerevisiae</i> : YDR286C, <i>C. glabrata CBS138</i> : CAGL0H01111g, <i>C. dubliniensis CD36</i> : Cd36_83160, <i>C. parapsilosis CDC317</i> : CPAR2_101820 and <i>Candida tenuis NRRL Y-1498</i> : CANTEDRAFT_113333
CUST_6255_PI362308700	-0.603409	C1_06650W	orf19.6246	chr1		Ortholog(s) have peptide alpha-N-acetyltransferase activity, role in N-terminal peptidyl-methionine acetylation, cytoskeleton organization, mitochondrion inheritance and NatB complex, cytosol, nucleus localization
CUST_4485_PI362308700	-0.796889	C3_07490W	orf19.6739	chr3		Ortholog(s) have phosphopentomutase activity, role in deoxyribose phosphate catabolic process and cytosol, nucleus localization
CUST_6980_PI362308700	-0.656414	CR_00160C	orf19.7519	chrR		Ortholog of <i>C. dubliniensis CD36</i> : Cd36_25180, <i>C. parapsilosis CDC317</i> : CPAR2_800030, <i>Candida tenuis NRRL Y-1498</i> : CANTEDRAFT_125790 and <i>Debaryomyces hansenii CBS767</i> : DEHA2E18260g
CUST_6105_PI362308700	-1.44818	CR_01430W	orf19.2529	chrR		Ortholog of S. cerevisiae Gpa15; involved in the synthesis of glycosylphosphatidylinositol (GPI) anchors; shuman Pig-H, which is also involved in GPI assembly; Spider biofilm induced
CUST_999_PI362308700	-0.6162	C7_01480W	orf19.6581	chr7		Ortholog(s) have palmitoyltransferase activity, role in protein palmitoylation and endoplasmic reticulum localization
CUST_6163_PI362308700	-1.34739	C2_06170C	orf19.4099	chr2	ECM17	Putative sulfite reductase beta subunit; role in cell wall biogenesis; regulated by Tsa1/Tsa1B in H2O2 stress; Gcn4-regulated; Tbf1-activated; Hap43-repressed; Spider, flow, F-12/CO2 model biofilm induced
CUST_8439_PI362308700	-0.730446	C7_00460W	orf19.7073	chr7		Ortholog of <i>S. cerevisiae</i> : YCL002C, <i>C. glabrata CBS138</i> : CAGL0B04719g, <i>C. dubliniensis CD36</i> : Cd36_70180, <i>C. parapsilosis CDC317</i> : CPAR2_805360 and <i>Candida tenuis NRRL Y-1498</i> : cten_CGOB_00114
CUST_232_PI362308700	-0.770416	CR_10860C	orf19.7680	chrR	CTA26	Putative transcription factor/activator; Med2 mediator complex ddomain; transcript is upregulated in an RHE model of oral candidiasis; member of a family of telomere-proximal genes; Efg1, Hap43-repressed
CUST_3844_PI362308700	-0.893677	C2_06470W	orf19.24	chr2	RTA2	Flippase; sphingolipid long chain base release; mediates calcineurin-dependent resistance to azoles; stress-associate; Plc1, Ca2+, calcineurin-regulated; ketoconazole, caspofungin induced; Spider biofilm induced; flow biofilm repressed
CUST_11921_PI362308700	-0.994603	C7_00060C	orf19.7118	chr7		Ortholog(s) have adenylate kinase activity, nucleoside triphosphate adenylate kinase activity, role in nucleotide metabolic process and mitochondrial inner membrane localization
CUST_4377_PI362308700	-0.714022	C4_02100C	orf19.4581	chr4		Putative glycosylphosphatidylinositol-alpha 1,4 mannosyltransferase I; regulated by Tsa1p, Tsa1Bp under H2O2 stress conditions
CUST_5293_PI362308700	-0.644217	CR_07680C	orf19.6282	chrR		Has domain(s) with predicted nucleic acid binding, nucleotide binding activity
CUST_4389_PI362308700	-0.800116	C3_07350W	orf19.6756	chr3		Ortholog(s) have Rab GTPase binding activity and Golgi apparatus, endoplasmic reticulum localization
CUST_3761_PI362308700	-1.23616	C5_02640W	orf19.4280	chr5		Protein of unknown function; Spider biofilm induced; rat catheter biofilm repressed
CUST_6682_PI362308700	-0.774533	C3_06270C	orf19.7405	chr3		Ortholog of Rad33; involved in nucleotide excision repair in S. cerevisiae; induced by Mnl1 under weak acid stress
CUST_5702_PI362308700	-0.857562	C6_01210W	orf19.131.2	chr6		Ortholog(s) have endoplasmic reticulum localization
CUST_4668_PI362308700	-0.611257	C6_00020W	orf19.6338	chr6		Ortholog of <i>Candida albicans WO-1</i> : CAWG_05352
CUST_3808_PI362308700	-1.10109	C4_02140C	orf19.4577.3	chr4	TIM1	Predicted protein of the mitochondrial intermembrane space with role in protein import into mitochondrial inner membrane
CUST_11139_PI362308700	-1.32791	C2_09820W	orf19.1368	chr2		Protein of unknown function; flow model biofilm induced; Spider biofilm induced
CUST_1034_PI362308700	-0.885926	CR_03470W	orf19.4390	chrR		Protein of unknown function; repressed by alpha pheromone in SpiderM medium; transcript induced by Mnl1 under weak acid stress
CUST_8417_PI362308700	-1.1478	C7_00420C	orf19.7078	chr7		Ortholog(s) have role in meiosis and cytoplasm localization
CUST_9847_PI362308700	-0.706307	C3_03320W	orf19.330.1	chr3	RUB1	Ubiquitin-related protein with similarity to mammalian NEDD8; reversible conjugation (neddylation) of the cullin subunit (Cdc53p) modulates the ubiquitin ligase activity of the SCF complexes
CUST_8599_PI362308700	-1.17249	C1_01360C	orf19.3325	chr1		Putative glycogen synthesis initiator; regulated by Efg1 and Efh1; Hog1-repressed; colony morphology-related gene regulation by Ssn6; induced by prostaglandins; flow model biofilm induced
CUST_830_PI362308700	-0.756147	C6_03160C	orf19.5602	chr6	BMT6	Beta-mannosyltransferase; beta-1,2-mannosylation of phospholipomannan; member of a 9-member family including Bmt1, Bmt2, Bmt3, and Bmt4 with roles in mannosylation of cell wall phosphopeptidomannan; flow model biofilm induced
CUST_6342_PI362308700	-1.01371	C5_05410C	orf19.4040	chr5	ILV3	Dihydroxyacid dehydratase; repressed by nitric oxide; macrophage-induced protein; protein in exponential and stationary growth phase; Sef1, Sfu1p, Hap43-regulated; farnesol-repressed; flow model biofilm induced; Spider biofilm repressed
CUST_9592_PI362308700	-1.05815	C3_06730W	orf19.6830	chr3		Putative enoyl-CoA hydratase; Spider biofilm induced
CUST_5791_PI362308700	-0.903654	CR_07480W	orf19.6117	chrR		S. pombe ortholog SPAC5D6.04 is a predicted auxin family transmembrane transporter; ketoconazole and hypoxia induced
CUST_2292_PI362308700	-0.657503	CR_04650W	orf19.1738.1	chrR		Protein involved in microtubule morphogenesis; required for protection from excess free beta-tubulin; possibly involved the beta-tubulin folding; Spider biofilm repressed
CUST_10479_PI362308700	-1.50534	C3_04480C	orf19.5902	chr3	RAS2	Protein similar to S. cerevisiae Ras2; has opposite effects to Ras1; Tn mutation affects filamentous growth; rat catheter and Spider biofilm induced
CUST_10715_PI362308700	-1.00684	CR_05720W	orf19.6640	chrR	TPS1	Trehalose-6-phosphate synthase; role in hyphal growth and virulence in mouse systemic infection; induced in presence of human neutrophils; macrophage/pseudohyphal-repressed after 16h; stationary phase enriched protein; Hap43-repressed
CUST_5494_PI362308700	-0.998792	C7_04120W	orf19.7163	chr7		Ortholog of <i>C. dubliniensis CD36</i> : Cd36_73790, <i>C. parapsilosis CDC317</i> : CPAR2_702880, <i>Candida tenuis NRRL Y-1498</i> : CANTEDRAFT_92070 and <i>Debaryomyces hansenii CBS767</i> : DEHA2D10318g
CUST_5825_PI362308700	-0.685999	C2_04230W	orf19.797	chr2	BAT21	Putative branched chain amino acid aminotransferase; regulated by Gcn4, Gcn2; induced in response to amino acid starvation (3-aminotriazole treatment); early-stage flow model biofilm formation
CUST_7015_PI362308700	-1.46711	C2_10560C	orf19.5334	chr2		Ortholog od S. cerevisiae Tis11, a mRNA-binding protein; transcription regulated by yeast-hyphal switch; flow model biofilm induced; Spider biofilm repressed
CUST_9166_PI362308700	-0.768619	C3_06570C	orf19.7446	chr3	OPI3	Phosphatidylethanolamine N-methyltransferase; phosphatidylcholine biosynthesis; downregulation correlates with clinical development of fluconazole resistance; amphotericin B, caspofungin repressed; Hap43-induced; Spider biofilm repressed
CUST_5104_PI362308700	-0.80168	C2_08950W	orf19.211	chr2		Predicted homeodomain-like transcription factor; also has a metal-binding Ada DNA repair protein domain; Spider biofilm induced
CUST_5080_PI362308700	-2.86443	C7_03140W	orf19.5141	chr7		Ortholog of <i>Candida albicans WO-1</i> : CAWG_05647
CUST_11973_PI362308700	-0.746225	C4_05460C	orf19.1802	chr4	OFD1	Putative prolyl hydroxylase family member; regulates Ume6p stability in response to oxygen; inhibited by hypoxia; repressed by prostaglandins; Spider biofilm induced
CUST_8333_PI362308700	-0.648287	C7_00270W	orf19.7095	chr7		Ortholog(s) have endoplasmic reticulum localization
CUST_4373_PI362308700	-0.849462	C4_02080W	orf19.4583	chr4		Protein with a mitochondrial carrier protein domain; possibly an essential gene, disruptants not obtained by UAU1 method; Spider biofilm repressed
CUST_4390_PI362308700	-0.670535	C3_07350W	orf19.6756	chr3		Ortholog(s) have Rab GTPase binding activity and Golgi apparatus, endoplasmic reticulum localization
CUST_7069_PI362308700	-0.972317	C2_10480W	orf19.5323	chr2	MDH1-3	Predicted malate dehydrogenase; farnesol regulated; protein present in exponential and stationary growth phase yeast; Hap43p-repressed gene
CUST_2793_PI362308700	-0.702086	C5_05160C	orf19.4009	chr5	CNB1	Regulatory subunit of calcineurin B (Ca[2+]-calmodulin-regulated S/T protein phosphatase); required for wild-type resistance to fluconazole or to SDS; micafungin is fungicidal to null mutant
CUST_5237_PI362308700	-1.42816	C4_04340C	orf19.1413	chr4	YFH1	Frataxin; may be required for iron storage or delivery; role in oxidative stress resistance; transcript regulated by Nrg1, repressed if iron absent induced by macrophage interaction; Hap43-repressed gene
CUST_9225_PI362308700	-0.794396	C3_03380W	orf19.335	chr3		Sef1p-, Sfu1p-, and Hap43p-regulated gene
CUST_7372_PI362308700	-0.639251	C2_02620W	orf19.1588	chr2		Putative mitochondrial protein of unknown function; regulated by Sef1p-, Sfu1p-, and Hap43p
CUST_3000_PI362308700	-2.29792	CR_02490W	orf19.176	chrR	OPT4	Oligopeptide transporter; detected at germ tube plasma membrane; transcript inducede during phagocytosis by macrophages; fungal-specific; Hap43-repressed; merged with orf19.2292 in Assembly 20; rat catheter and Spider biofilm induced
CUST_11630_PI362308700	-0.708347	C3_00320W	orf19.5437	chr3	RHR2	Glycerol 3-phosphatase; roles in osmotic tolerance, glycerol accumulation in response to salt; Spider/flow model biofilm induced; regulated by macrophage, stress, yeast-hyphal switch, pheromone, Gcn4, Hog1, Nrg1, Tup1
CUST_7612_PI362308700	-0.717142	C6_04430W	orf19.2127	chr6	CST5	Scaffold protein for the mitogen-activated protein (MAP) kinase cascade that regulates mating; required for opaque mating or white biofilm formation in response to mating pheromone; induced in response to pheromone; Hap43p-repressed
CUST_7109_PI362308700	-2.53476		CaalfMp06
CUST_2915_PI362308700	-0.689975	C2_01250W	orf19.1999	chr2		Protein of unknown function; transcript detected on high-resolution tiling arrays
CUST_9075_PI362308700	-2.21542	C1_11850W	orf19.5282	chr1		Protein of unknown function; Hap43-repressed gene; mRNA binds to She3; repressed in hyphae; Efg1 and Efh1 regulated; 5'-UTR intron; induced by Mnl1 under weak acid stress; rat catheter biofilm induced
CUST_781_PI362308700	-1.299	C6_03230W	orf19.5610	chr6	ARG3	Putative ornithine carbamoyltransferase; Gcn4-regulated; Hap43-induced; repressed in alkalinizing medium; rat catheter and Spider biofilm induced
CUST_4405_PI362308700	-0.597919	C4_02150C	orf19.4577	chr4		Ortholog(s) have GTPase activating protein binding, cAMP-dependent protein kinase inhibitor activity, signal transducer activity
CUST_9993_PI362308700	-1.02156	C4_02690W	orf19.2730	chr4		Has domain(s) with predicted zinc ion binding activity
CUST_4627_PI362308700	-0.641571	C1_12730W	orf19.6349	chr1	RVS162	Protein containing a BAR domain, which is found in proteins involved in membrane curvature; null mutant does not display the endocytic, hyphal growth, virulence, or cell wall defects exhibited by mutants in related genes RVS161 and RVS167
CUST_6815_PI362308700	-0.63652	C2_00630C	orf19.2065	chr2		Ortholog(s) have role in allantoin catabolic process and cytosol, nucleus localization
CUST_8314_PI362308700	-0.721847	C5_04870W	orf19.3973	chr5		Ortholog of Hua1, a zinc finger domain protein with sequence similarity to Type I J-proteins; flow model biofilm induced
CUST_8668_PI362308700	-0.685333	C1_01140C	orf19.3302	chr1		Putative type-1 protein phosphatase targeting subunit; transcript repressed by yeast-hyphal switch; transcript induced by Mnl1p under weak acid stress; flow model biofilm induced
CUST_10752_PI362308700	-0.649962	CR_05740C	orf19.6638	chrR	PTC4	Type PP2C serine/threonine phosphatase; localized to mitochondria; mutation causes sensitivity to sodium, potassium and azole drugs; decreased expression in hyphae compared to yeast-form cells
CUST_12189_PI362308700	-0.603509	C2_05560W	orf19.6868	chr2		Putative NADPH-dependent methylglyoxal reductase; homozygous transposon insertion causes decreased colony wrinkling under filamentous growth-inducing conditions, but does not block true hyphal formation in liquid media
CUST_9387_PI362308700	-1.16393	C4_03370C	orf19.3364	chr4		Ortholog of <i>C. parapsilosis CDC317</i> : CPAR2_403360, <i>Debaryomyces hansenii CBS767</i> : DEHA2D00814g, <i>Pichia stipitis Pignal</i> : PICST_32156 and <i>Candida guilliermondii ATCC 6260</i> : PGUG_04611
CUST_9994_PI362308700	-0.786484	C4_02690W	orf19.2730	chr4		Has domain(s) with predicted zinc ion binding activity
CUST_8468_PI362308700	-0.637485	C6_02570C	orf19.5526	chr6	SEC2	Essential protein; similar to S. cerevisiae Sec20p; depletion causes membrane accumulation and drug sensitivity; expression regulated by growth phase; O-mannosylation regulates proteolysis; does not complement S. cerevisiae sec20-1 mutant
CUST_6698_PI362308700	-0.737431	C1_12360C	orf19.5228	chr1	RIB3	3,4-Dihydroxy-2-butanone 4-phosphate synthase; homodimeric enzyme of riboflavin biosynthesis; converts ribulose 5-phosphate to L-3,4-dihydroxy-2-butanone 4-phosphate; transcription regulated on yeast-hyphal switch, macrophage interaction
CUST_8345_PI362308700	-0.585246	C7_00300W	orf19.7092	chr7		Putative NAD dependent epimerase/dehydratase family protein; Spider biofilm repressed
CUST_8469_PI362308700	-0.964193	C6_02560W	orf19.5525	chr6		Putative oxidoreductase; protein levels affected by URA3 expression in CAI-4 strain background; Efg1, Efh1 regulated; Rgt1-repressed; protein present in exponential and stationary growth phase yeast; rat catheter biofilm repressed
CUST_5169_PI362308700	-0.809338	C2_08620W	orf19.3615	chr2		Protein of unknown function; induced in core caspofungin response; expression upregulated in an ssr1 null mutant; induced by nitric oxide independent of Yhb1p
CUST_11907_PI362308700	-0.593864	C7_00030W	orf19.7123	chr7		Protein of unknown function; Spider biofilm repressed
CUST_11376_PI362308700	-0.750459	C6_00790C	orf19.3646	chr6	CTR1	Copper transporter; transcribed in low copper; induced Mac1, Tye7, macrophage interaction, alkaline pH via Rim101; 17-beta-estradiol repressed; complements S. cerevisiae ctr1 ctr3 copper transport mutant; flow model/Spider biofilm induced
CUST_7684_PI362308700	-0.709254	CR_06270W	orf19.3879	chrR		Predicted protein of unknown funtion; overlaps orf19.3879.1, which is a region annotated as blocked reading frame
CUST_6485_PI362308700	-1.17582	CR_00090C	orf19.7531	chrR		Protein of unknown function; stationary phase enriched protein; induced upon yeast-hypha transition; benomyl or caspofungin induced; Hap43-repressed; Spider biofilm induced
CUST_10000_PI362308700	-0.622244	C1_10360C	orf19.4907	chr1		Putative protein of unknown function; Hap43p-repressed gene; increased transcription is observed upon fluphenazine treatment; possibly transcriptionally regulated by Tac1p; induced by nitric oxide; fungal-specific (no human/murine homolog
CUST_8361_PI362308700	-1.41194	C5_04810W	orf19.3967	chr5	PFK1	Phosphofructokinase alpha subinit; activated by fructose 2,6-bisphosphate, AMP, ATP inhibited; activity reduced on hyphal induction; phagocytosis-repressed; fluconazole, flow model biofilm induced; rat catheter and Spider biofilm repressed
CUST_5329_PI362308700	-0.762536	C2_04460W	orf19.4506	chr2	LYS22	Putative homocitrate synthase; repressed by nitric oxide and by hypoxia; protein level decreases in stationary phase cultures; induced by ketoconazole, Spider biofilm induced; flow model biofilm repressed
CUST_9133_PI362308700	-0.797159	C4_07090C	orf19.3099	chr4	TRP4	Predicted enzyme of amino acid biosynthesis; upregulated in biofilm; regulated by Gcn2p and Gcn4p; S. cerevisiae ortholog is Gcn4p regulated
CUST_5230_PI362308700	-0.763423	C4_04300C	orf19.1417	chr4		Ortholog of <i>C. dubliniensis CD36</i> : Cd36_43970, <i>C. parapsilosis CDC317</i> : CPAR2_401720, <i>Candida tenuis NRRL Y-1498</i> : CANTEDRAFT_102588 and <i>Debaryomyces hansenii CBS767</i> : DEHA2G16698g
CUST_7841_PI362308700	-1.13104	C2_08120W	orf19.2173	chr2	MAF1	Putative negative regulator of RNA polymerase III; decreased expression in hyphae vs yeast cells; caspofungin repressed; Spider biofilm repressed
CUST_2485_PI362308700	-0.612692	C3_05340W	orf19.6971	chr3	DIE2	Ortholog(s) have dolichyl-phosphate-glucose-glycolipid alpha-glucosyltransferase activity, role in protein N-linked glycosylation and endoplasmic reticulum membrane localization
CUST_1562_PI362308700	-0.617155	C4_03690C	orf19.1309	chr4		Ortholog of <i>C. dubliniensis CD36</i> : Cd36_43290, <i>C. parapsilosis CDC317</i> : CPAR2_403630, <i>Candida tenuis NRRL Y-1498</i> : CANTEDRAFT_114295 and <i>Debaryomyces hansenii CBS767</i> : DEHA2G17336g
CUST_9061_PI362308700	-0.950748	C5_03920C	orf19.3220	chr5		Putative rRNA processing protein; Spider biofilm induced
CUST_1911_PI362308700	-0.60656	C7_00590W	orf19.7060	chr7		Ortholog of <i>C. dubliniensis CD36</i> : Cd36_70070, <i>C. parapsilosis CDC317</i> : CPAR2_301080, <i>Debaryomyces hansenii CBS767</i> : DEHA2F22946g and <i>Pichia stipitis Pignal</i> : PICST_46820
CUST_8440_PI362308700	-0.745152	C7_00460W	orf19.7073	chr7		Ortholog of <i>S. cerevisiae</i> : YCL002C, <i>C. glabrata CBS138</i> : CAGL0B04719g, <i>C. dubliniensis CD36</i> : Cd36_70180, <i>C. parapsilosis CDC317</i> : CPAR2_805360 and <i>Candida tenuis NRRL Y-1498</i> : cten_CGOB_00114
CUST_1217_PI362308700	-0.625968	C1_13800C	orf19.5017	chr1	DUR32	Putative urea transporter; possibly an essential gene, disruptants not obtained by UAU1 method
CUST_2367_PI362308700	-0.741595	C2_07650C	orf19.1860.1	chr2		Ortholog(s) have extracellular region localization
CUST_11413_PI362308700	-0.720506	C2_02930C	orf19.5812	chr2		Ortholog of S. cerevisiae Ett1, a nuclear protein that inhibits replication of Brome mosaic virus; early-stage flow model biofilm induced
CUST_10672_PI362308700	-0.674832	CR_05640C	orf19.6650	chrR		Ortholog of <i>C. dubliniensis CD36</i> : Cd36_30990, <i>C. parapsilosis CDC317</i> : CPAR2_204660, <i>Candida tenuis NRRL Y-1498</i> : CANTEDRAFT_104939 and <i>Debaryomyces hansenii CBS767</i> : DEHA2G23760g
CUST_8600_PI362308700	-1.04576	C1_01360C	orf19.3325	chr1		Putative glycogen synthesis initiator; regulated by Efg1 and Efh1; Hog1-repressed; colony morphology-related gene regulation by Ssn6; induced by prostaglandins; flow model biofilm induced
CUST_9958_PI362308700	-0.684724	C2_01440C	orf19.1448.1	chr2		Ortholog(s) have plus-end-directed microtubule motor activity
CUST_6256_PI362308700	-0.601863	C1_06650W	orf19.6246	chr1		Ortholog(s) have peptide alpha-N-acetyltransferase activity, role in N-terminal peptidyl-methionine acetylation, cytoskeleton organization, mitochondrion inheritance and NatB complex, cytosol, nucleus localization
CUST_6733_PI362308700	-0.832808	CR_08610W	orf19.6435	chrR		Highly conserved subunit of mitochondrial pyruvate carrier; Hap43-repressed; Spider biofilm repressed
CUST_7154_PI362308700	-1.18728	CR_07150W	orf19.734	chrR	GLK1	Putative glucokinase; transcript regulated upon yeast-hyphal switch; Efg1 regulated; fluconazole-induced; induced in core stress response; colony morphology-related gene regulation by Ssn6; GlcNAc-induced protein
CUST_11327_PI362308700	-1.28184	C2_01660C	orf19.1477	chr2		Protein of unknown function; possible ER protein; Hap43p-repressed; Spider biofilm induced
CUST_343_PI362308700	-1.39808	CR_04590C	orf19.550	chrR	PDX3	Pyridoxamine-phosphate oxidase; transcript regulated by yeast-hypha switch and by Nrg1, Mig1, Tup1; Hap43, caspofungin repressed; present in exponential and stationary phase yeast cultures
CUST_2692_PI362308700	-1.14458	C1_00170W	orf19.6086	chr1	LEU4	Putative 2-isopropylmalate synthase; regulated by Nrg1, Mig1, Tup1, Gcn4; induced by human whole blood or PMNs; macrophage/pseudohyphal-repressed after 16h; Spider biofilm repressed
CUST_5668_PI362308700	-2.32552	C4_01800W	orf19.4612	chr4		Protein with a dienelactone hydrolase domain; Hap43-repressed gene
CUST_6688_PI362308700	-0.786336	C3_03040W	orf19.300	chr3	AIP2	Putative actin interacting protein; regulated by Gcn4; induced in response to amino acid starvation (3-AT); repressed by elevated CO2; flow model biofilm repressed
CUST_629_PI362308700	-0.800079	C3_04910C	orf19.5960	chr3	NCE12	Non classical protein export protein; localized to plasma membrane; Hap43-induced gene; flow model biofilm induced; Spider biofilm induced
CUST_1505_PI362308700	-0.698666	C7_03420C	orf19.1333	chr7	SNG3	Putative membrane transporter; Hap43p-induced gene; mutation confers hypersensitivity to toxic ergosterol analog; shows colony morphology-related gene regulation by Ssn6p
CUST_6596_PI362308700	-0.612841	C3_03200C	orf19.319	chr3		Ortholog of <i>S. cerevisiae</i> : YDR286C, <i>C. glabrata CBS138</i> : CAGL0H01111g, <i>C. dubliniensis CD36</i> : Cd36_83160, <i>C. parapsilosis CDC317</i> : CPAR2_101820 and <i>Candida tenuis NRRL Y-1498</i> : CANTEDRAFT_113333
CUST_5432_PI362308700	-0.787513	C7_03970C	orf19.7184	chr7		Ortholog of <i>C. dubliniensis CD36</i> : Cd36_73640, <i>C. parapsilosis CDC317</i> : CPAR2_702340, <i>Candida tenuis NRRL Y-1498</i> : CANTEDRAFT_112965 and <i>Debaryomyces hansenii CBS767</i> : DEHA2G16566g
CUST_2918_PI362308700	-0.80805	CR_09010C	orf19.7297	chrR		Putative cystathionine gamma-synthase; decreased levels in stationary phase cultures; Hog1p-induced; Gcn4p-regulated
CUST_5307_PI362308700	-0.645025	C1_10800C	orf19.2337	chr1	ALP1	Cystine transporter; present in pathogenic yeasts (no human or murine homolog); Spider biofilm induced
CUST_3011_PI362308700	-0.859357	C5_00890C	orf19.1978	chr5	GIT2	Putative glycerophosphoinositol permease; fungal-specific; repressed by alpha pheromone in SpiderM medium; Hap43-repressed; Spider biofilm induced
CUST_4895_PI362308700	-0.893547	C6_02940C	orf19.5572	chr6		Protein of unknown function; Spider biofilm repressed
CUST_6697_PI362308700	-0.73844	C1_12360C	orf19.5228	chr1	RIB3	3,4-Dihydroxy-2-butanone 4-phosphate synthase; homodimeric enzyme of riboflavin biosynthesis; converts ribulose 5-phosphate to L-3,4-dihydroxy-2-butanone 4-phosphate; transcription regulated on yeast-hyphal switch, macrophage interaction
CUST_492_PI362308700	-1.25974	C2_00960C	orf19.2028	chr2	MXR1	Putative methionine sulfoxide reductase; Plc1-regulated; induced by human neutrophils, flucytosine; macrophage regulated (gene induced, protein decreased); possibly adherence-induced; Spider biofilm induced
CUST_10586_PI362308700	-0.611087	C2_02030W	orf19.1517	chr2	ARO3	3-deoxy-D-arabinoheptulosonate-7-phosphate synthase; aromatic amino acid synthesis; GCN-regulated; feedback-inhibited by phe if expressed in S. cerevisiae; decreased in stationary phase; flow model biofilm repressed
CUST_4083_PI362308700	-1.06138	C4_04000W	orf19.5312	chr4	MET4	Putative transcription coactivator; predicted role in sulfur amino acid metabolism; required for yeast cell adherence to silicone substrate; Spider biofilm induced

## Sheet: GSEA
Gene Categories repressed in D381 versus Tor1/tor1, identified by Gene Set Enrichment Analysis
NAME	SIZE	ES	NES	NOM p-val	FDR q-val	FWER p-val	RANK AT MAX	LEADING EDGE
HYPOXIA_20MIN_SELLAM_UP	274	-0.523472	-4.14312	0	0	0	534	tags=74%, list=37%, signal=95%
HU_2H_DN	79	-0.619217	-3.79216	0	0	0	263	tags=61%, list=18%, signal=70%
SKO1_UP	187	-0.504155	-3.78388	0	0	0	271	tags=50%, list=19%, signal=54%
HYPOXIA_SYNNOTT_UP	130	-0.521602	-3.6129	0	0	0	316	tags=58%, list=22%, signal=68%
XS(2006)_UP	197	-0.473739	-3.55205	0	0	0	293	tags=49%, list=20%, signal=53%
MED31_DN	60	-0.604715	-3.52387	0	0	0	198	tags=57%, list=14%, signal=63%
TYE7_TF	115	-0.512415	-3.50444	0	0	0	489	tags=72%, list=33%, signal=100%
XS(HOG1)_UP	198	-0.427069	-3.25888	0	0	0	293	tags=45%, list=20%, signal=49%
CDC5_4H_UP	87	-0.478895	-3.08165	0	0	0	527	tags=74%, list=36%, signal=108%
SIT4_HYPHAE_UP	45	-0.561797	-3.06027	0	0	0	300	tags=64%, list=21%, signal=79%
EFG1_YEAST_DN	35	-0.61669	-2.98393	0	0	0	270	tags=66%, list=18%, signal=79%
BIOFILMBATCH_UP	101	-0.441604	-2.92785	0	0	0	224	tags=44%, list=15%, signal=48%
ZAP1_DN	84	-0.457497	-2.92017	0	0	0	141	tags=36%, list=10%, signal=37%
PMT2/PMT2_DN	24	-0.675321	-2.91632	0	0	0	187	tags=63%, list=13%, signal=70%
PMT6_CAP2-239_DN	25	-0.642363	-2.90648	0	0	0	218	tags=68%, list=15%, signal=79%
CAP2_DN	118	-0.420139	-2.88616	0	0	0	307	tags=47%, list=21%, signal=54%
LATE BIOFILM_UP	28	-0.628909	-2.88428	0	0	0	195	tags=61%, list=13%, signal=69%
WHITE_2_UP	174	-0.384609	-2.84836	0	0	0	211	tags=36%, list=14%, signal=37%
GAL4_TF	41	-0.533784	-2.77914	0	0	0	444	tags=78%, list=30%, signal=109%
CDC53_UP	80	-0.433756	-2.77246	0	0	0	155	tags=35%, list=11%, signal=37%
WHITE_UP	58	-0.486124	-2.77037	0	0	0	296	tags=55%, list=20%, signal=66%
PMT5_P5-571_DN	51	-0.503933	-2.74936	0	0	0	168	tags=41%, list=11%, signal=45%
HS_UP	70	-0.453284	-2.73947	0	0	0	416	tags=66%, list=28%, signal=87%
CDC5_7H_UP	136	-0.378957	-2.65807	0	6.35e-05	0.002	503	tags=60%, list=34%, signal=82%
CA21CHRRX12	33	-0.54529	-2.60004	0	9.2e-05	0.003	463	tags=76%, list=32%, signal=108%
HYPHAE FBS37 (NANTEL)_DN	46	-0.486282	-2.58105	0	0.000117	0.004	263	tags=57%, list=18%, signal=67%
RHE90_UP	105	-0.382851	-2.55497	0	0.000139	0.005	233	tags=40%, list=16%, signal=44%
PMT4_CAP4-216_DN	25	-0.557948	-2.4996	0	0.000242	0.009	210	tags=56%, list=14%, signal=64%
MRR1_TF	209	-0.326161	-2.4945	0	0.000233	0.009	221	tags=33%, list=15%, signal=33%
RAS1_HYPHAE_DN	22	-0.58601	-2.47106	0	0.000298	0.012	174	tags=50%, list=12%, signal=56%
CYR1_HYPHAE_DN	132	-0.34151	-2.44897	0	0.000384	0.016	290	tags=38%, list=20%, signal=43%
OXIDOREDUCTASE ACTIVITY_MOL	86	-0.379674	-2.41175	0	0.000584	0.025	218	tags=36%, list=15%, signal=40%
CD_UP	53	-0.429898	-2.37545	0	0.000839	0.035	215	tags=40%, list=15%, signal=45%
EFG1_HYPHAE_DN	18	-0.599563	-2.37209	0	0.000814	0.035	183	tags=50%, list=13%, signal=56%
SOLUBLE FRACTION_CEL	35	-0.464799	-2.35862	0	0.000979	0.044	442	tags=66%, list=30%, signal=92%
KETOCONAZOLE_DN	64	-0.395129	-2.34092	0	0.00124276	0.058	376	tags=55%, list=26%, signal=70%
HYPHAE_SPIDER_UP	76	-0.378329	-2.33372	0	0.00130897	0.063	221	tags=39%, list=15%, signal=44%
ADA2_TF	69	-0.386531	-2.32486	0	0.00150985	0.075	250	tags=41%, list=17%, signal=47%
RHE30_UP	66	-0.392058	-2.29625	0	0.00196777	0.098	316	tags=47%, list=22%, signal=57%
GAL4_UP	76	-0.37127	-2.27733	0	0.00227417	0.114	149	tags=30%, list=10%, signal=32%
UPC2_UP	103	-0.338687	-2.25825	0	0.00278136	0.142	149	tags=30%, list=10%, signal=31%
ASPARTATE FAMILY AMINO ACID METABOLIC PROCESS_BIO	18	-0.570852	-2.23864	0	0.00342307	0.176	448	tags=78%, list=31%, signal=111%
OXIDOREDUCTASE ACTIVITY, ACTING ON THE CH-OH GROUP OF DONORS, NAD OR NADP AS ACCEPTOR_MOL	21	-0.52378	-2.21183	0	0.0045347	0.227	218	tags=52%, list=15%, signal=61%
CELLULAR BIOSYNTHETIC PROCESS_BIO	82	-0.349048	-2.20858	0	0.00458315	0.234	382	tags=48%, list=26%, signal=61%
CARBOHYDRATE METABOLIC PROCESS_BIO	55	-0.387602	-2.19881	0	0.0050086	0.255	217	tags=42%, list=15%, signal=47%
HYPHAE_DN	86	-0.34342	-2.18601	0	0.00557859	0.285	529	tags=60%, list=36%, signal=89%
PSEUDOMONAS_DN	60	-0.379582	-2.1794	0.00153139	0.00573199	0.299	217	tags=40%, list=15%, signal=45%
CHA4P_TFMOTIF	118	-0.318115	-2.1776	0	0.00572146	0.304	241	tags=32%, list=16%, signal=35%
BMDM PHAGOCYTOSIS_UP	142	-0.29997	-2.15518	0	0.00684926	0.364	208	tags=30%, list=14%, signal=31%
CA21CHR6X1	29	-0.449039	-2.12052	0	0.009511	0.478	372	tags=59%, list=25%, signal=77%
CARBOHYDRATE BIOSYNTHETIC PROCESS_BIO	18	-0.527792	-2.1124	0.0036036	0.00994898	0.499	217	tags=56%, list=15%, signal=64%
CYTOSOL_CEL	44	-0.394792	-2.09894	0	0.0109257	0.541	270	tags=43%, list=18%, signal=51%
CDC5_2H_DN	19	-0.530431	-2.09291	0.00342466	0.0114223	0.565	168	tags=47%, list=11%, signal=53%
OXIDOREDUCTASE ACTIVITY, ACTING ON CH-OH GROUP OF DONORS_MOL	25	-0.47297	-2.08043	0.00162866	0.0124237	0.6	218	tags=48%, list=15%, signal=55%
PMN PHAGOCYTOSIS_DN	47	-0.37364	-2.0711	0.00482315	0.013199	0.627	161	tags=30%, list=11%, signal=32%
CARBOXYLIC ACID METABOLIC PROCESS_BIO	106	-0.305418	-2.06378	0	0.0138008	0.659	379	tags=44%, list=26%, signal=56%
MONOSACCHARIDE METABOLIC PROCESS_BIO	25	-0.456397	-2.0584	0.0015748	0.0140042	0.668	216	tags=48%, list=15%, signal=55%
CELLULAR CARBOHYDRATE METABOLIC PROCESS_BIO	50	-0.363718	-2.02529	0.00166389	0.0181788	0.766	217	tags=40%, list=15%, signal=45%
ORGANIC ACID METABOLIC PROCESS_BIO	106	-0.305418	-2.02432	0.00142653	0.0179955	0.768	379	tags=44%, list=26%, signal=56%
CELL FRACTION_CEL	54	-0.353687	-2.00463	0	0.0204422	0.816	218	tags=31%, list=15%, signal=36%
HMO1_TF	178	-0.269709	-1.99458	0	0.0216828	0.838	216	tags=25%, list=15%, signal=26%
TAC1_UP	18	-0.508477	-1.97566	0.00863558	0.0247719	0.871	53	tags=28%, list=4%, signal=28%
CA21CHRRX6	30	-0.415578	-1.96647	0.00661157	0.0261322	0.886	592	tags=80%, list=40%, signal=132%
HYPHAE_UP	74	-0.32843	-1.96551	0.00151286	0.0258627	0.889	214	tags=32%, list=15%, signal=36%
PUT3P_TFMOTIF	57	-0.331402	-1.95774	0	0.0269733	0.903	163	tags=26%, list=11%, signal=28%
LYS14P_TFMOTIF	15	-0.525261	-1.95571	0.00169491	0.0269127	0.907	180	tags=53%, list=12%, signal=60%
HYPOXIA_SETIADI_UP	24	-0.449618	-1.95127	0.003367	0.0274224	0.911	218	tags=50%, list=15%, signal=58%
AMINO ACID BIOSYNTHETIC PROCESS_BIO	41	-0.368327	-1.94445	0.00481541	0.0285697	0.925	376	tags=51%, list=26%, signal=67%
ALCOHOL METABOLIC PROCESS_BIO	41	-0.369794	-1.93332	0.00158983	0.0309171	0.937	216	tags=37%, list=15%, signal=42%
HEXOSE METABOLIC PROCESS_BIO	24	-0.439764	-1.90758	0.00479233	0.0369076	0.965	216	tags=46%, list=15%, signal=53%
CELL SURFACE_CEL	55	-0.336821	-1.88761	0.00158228	0.0424516	0.981	542	tags=62%, list=37%, signal=95%
HYPHAE_FBS_37_UP	17	-0.485151	-1.88373	0.00352113	0.0431845	0.983	40	tags=24%, list=3%, signal=24%
CDC53_DN	99	-0.28531	-1.87247	0.00440529	0.0463158	0.987	198	tags=27%, list=14%, signal=29%
AMINE BIOSYNTHETIC PROCESS_BIO	42	-0.35885	-1.86852	0.00618238	0.0468418	0.989	376	tags=50%, list=26%, signal=65%
NITROGEN COMPOUND BIOSYNTHETIC PROCESS_BIO	42	-0.35885	-1.85263	0.0048	0.0513191	0.996	376	tags=50%, list=26%, signal=65%
AMINO ACID METABOLIC PROCESS_BIO	71	-0.309151	-1.84189	0.00309597	0.0550155	0.999	379	tags=44%, list=26%, signal=56%
PMN PHAGOCYTOSIS_UP	86	-0.29136	-1.83736	0	0.0558231	0.999	182	tags=27%, list=12%, signal=29%
LIPID METABOLIC PROCESS_BIO	50	-0.33353	-1.81923	0.0063593	0.0622988	1	606	tags=68%, list=41%, signal=112%
SULFUR METABOLIC PROCESS_BIO	20	-0.44073	-1.81633	0.0102389	0.0626621	1	483	tags=65%, list=33%, signal=96%
ENDOPLASMIC RETICULUM_CEL	57	-0.318438	-1.81572	0.0015674	0.0620939	1	700	tags=75%, list=48%, signal=139%
AMINO ACID AND DERIVATIVE METABOLIC PROCESS_BIO	72	-0.30413	-1.8156	0.00146628	0.0613547	1	379	tags=43%, list=26%, signal=55%
ALCOHOL CATABOLIC PROCESS_BIO	16	-0.482886	-1.80941	0.0123239	0.063264	1	354	tags=69%, list=24%, signal=90%
FARNESOL_DN	19	-0.43664	-1.80269	0.0123457	0.0657356	1	415	tags=58%, list=28%, signal=80%
TRANSFERASE ACTIVITY_MOL	132	-0.255528	-1.8026	0	0.0649797	1	431	tags=45%, list=29%, signal=59%
ENERGY DERIVATION BY OXIDATION OF ORGANIC COMPOUNDS_BIO	32	-0.371217	-1.78515	0.0115132	0.0722323	1	223	tags=38%, list=15%, signal=43%
COFACTOR METABOLIC PROCESS_BIO	28	-0.393786	-1.77377	0.0268987	0.0773461	1	308	tags=43%, list=21%, signal=53%
CA21CHRRX5	35	-0.36384	-1.76997	0.0100334	0.078297	1	578	tags=69%, list=40%, signal=111%
CD(HOG1)_UP	38	-0.351048	-1.7694	0.00325733	0.0776866	1	105	tags=24%, list=7%, signal=25%
MONOSACCHARIDE CATABOLIC PROCESS_BIO	15	-0.471838	-1.75835	0.0088968	0.0821294	1	270	tags=60%, list=18%, signal=73%
CA21CHRRX11	30	-0.371521	-1.7529	0.013245	0.083998	1	463	tags=63%, list=32%, signal=91%
AMINE METABOLIC PROCESS_BIO	77	-0.290221	-1.74896	0.0152439	0.0851503	1	618	tags=65%, list=42%, signal=107%
CA21CHR4X3	30	-0.368517	-1.74729	0.0151007	0.085088	1	507	tags=63%, list=35%, signal=95%
CATALYTIC ACTIVITY_MOL	414	-0.204997	-1.73821	0.00244499	0.0890721	1	219	tags=21%, list=15%, signal=18%
CA21CHRRX1	23	-0.403436	-1.73029	0.0189003	0.0926624	1	473	tags=65%, list=32%, signal=95%
CA21CHR5X4	25	-0.389899	-1.72861	0.0245614	0.0926258	1	353	tags=52%, list=24%, signal=67%
HYPHAE_LEE_UP	249	-0.218455	-1.72756	0.00132275	0.092304	1	444	tags=42%, list=30%, signal=50%
CLA37_UP	60	-0.298764	-1.72431	0.0177134	0.0934306	1	216	tags=35%, list=15%, signal=39%
CA21CHR4X1	31	-0.357606	-1.72198	0.0177994	0.0936703	1	681	tags=77%, list=47%, signal=142%
CAD1P_TFMOTIF	134	-0.248996	-1.72047	0.0057554	0.0934765	1	451	tags=46%, list=31%, signal=61%
CELLULAR LIPID METABOLIC PROCESS_BIO	47	-0.309862	-1.68819	0.0200669	0.112748	1	606	tags=66%, list=41%, signal=109%
CCR4_DN	61	-0.294346	-1.6865	0.0132231	0.112702	1	460	tags=54%, list=31%, signal=76%
HU_6H_UP	78	-0.274528	-1.68555	0.00944882	0.112336	1	498	tags=51%, list=34%, signal=74%
TRANSFERASE ACTIVITY, TRANSFERRING GLYCOSYL GROUPS_MOL	28	-0.370233	-1.6816	0.0251678	0.113984	1	431	tags=57%, list=29%, signal=79%
HAP1P_TFMOTIF	32	-0.344408	-1.6741	0.0289389	0.118292	1	407	tags=53%, list=28%, signal=72%
GENERATION OF PRECURSOR METABOLITES AND ENERGY_BIO	34	-0.342108	-1.67022	0.0204778	0.119748	1	223	tags=35%, list=15%, signal=41%
CA21CHR6X2	25	-0.372103	-1.66783	0.020339	0.120488	1	385	tags=52%, list=26%, signal=69%
CA21CHR5X6	28	-0.36068	-1.66503	0.0262726	0.121375	1	382	tags=50%, list=26%, signal=66%
CA21CHR2X1	37	-0.33152	-1.66199	0.0247934	0.122387	1	283	tags=35%, list=19%, signal=42%
CELL HOMEOSTASIS_BIO	22	-0.389758	-1.66149	0.0328947	0.121653	1	560	tags=68%, list=38%, signal=109%
CBF1P_TFMOTIF	215	-0.215713	-1.66013	0.00795756	0.121346	1	231	tags=24%, list=16%, signal=25%
MEMBRANE LIPID METABOLIC PROCESS_BIO	21	-0.399313	-1.65478	0.030853	0.123922	1	606	tags=76%, list=41%, signal=128%
CELL ION HOMEOSTASIS_BIO	18	-0.409352	-1.65365	0.0159574	0.123691	1	733	tags=89%, list=50%, signal=176%
CHO2_BIND	38	-0.326889	-1.65268	0.02589	0.123203	1	588	tags=71%, list=40%, signal=116%
EFG1_BIOFILM_TF	158	-0.226308	-1.64843	0.00434153	0.125109	1	221	tags=25%, list=15%, signal=26%
BIOSYNTHETIC PROCESS_BIO	156	-0.228854	-1.64564	0.00829876	0.126131	1	500	tags=46%, list=34%, signal=62%
CA21CHR4X2	31	-0.344545	-1.64039	0.0295567	0.128927	1	350	tags=42%, list=24%, signal=54%
CATION HOMEOSTASIS_BIO	18	-0.409352	-1.63803	0.0377359	0.129505	1	733	tags=89%, list=50%, signal=176%
OPAQUE_UP	51	-0.297034	-1.63491	0.028436	0.130638	1	379	tags=47%, list=26%, signal=61%
CSR_UP	15	-0.442677	-1.63368	0.0444444	0.130495	1	263	tags=53%, list=18%, signal=64%
METAL ION HOMEOSTASIS_BIO	15	-0.43964	-1.62376	0.0343643	0.136756	1	295	tags=47%, list=20%, signal=58%
CHITIN- AND BETA-GLUCAN-CONTAINING CELL WALL_CEL	40	-0.313635	-1.6206	0.0326797	0.138091	1	270	tags=38%, list=18%, signal=45%
YAK1_H_UP	114	-0.243254	-1.61994	0.0159884	0.137453	1	287	tags=30%, list=20%, signal=34%
IRE1_BIND	22	-0.377881	-1.61494	0.0362438	0.140142	1	799	tags=91%, list=55%, signal=197%
CA21CHRRX10	20	-0.389015	-1.61368	0.0486957	0.140018	1	453	tags=70%, list=31%, signal=100%
EXTERNAL ENCAPSULATING STRUCTURE_CEL	44	-0.295662	-1.60319	0.0357724	0.147448	1	270	tags=36%, list=18%, signal=43%
NITROGEN COMPOUND METABOLIC PROCESS_BIO	88	-0.254281	-1.59706	0.0322581	0.151273	1	145	tags=22%, list=10%, signal=23%
GLUCOSE METABOLIC PROCESS_BIO	19	-0.396731	-1.59395	0.0445633	0.152813	1	270	tags=47%, list=18%, signal=57%
TPS2_BIND	16	-0.422159	-1.59197	0.0477816	0.15317	1	222	tags=44%, list=15%, signal=51%
YAK1_Y_UP	36	-0.318077	-1.586	0.0471545	0.156759	1	275	tags=36%, list=19%, signal=43%
ENDOPLASMIC RETICULUM MEMBRANE_CEL	26	-0.347108	-1.57518	0.038206	0.164897	1	796	tags=88%, list=54%, signal=191%
ION HOMEOSTASIS_BIO	20	-0.380342	-1.57336	0.0428816	0.16503	1	733	tags=85%, list=50%, signal=168%
TRANSFERASE ACTIVITY, TRANSFERRING HEXOSYL GROUPS_MOL	23	-0.3636	-1.57109	0.0468227	0.165899	1	431	tags=57%, list=29%, signal=79%
CA21CHR3X8	27	-0.343321	-1.56614	0.0549085	0.169243	1	392	tags=52%, list=27%, signal=70%
CHEMICAL HOMEOSTASIS_BIO	21	-0.372791	-1.5657	0.0403361	0.168388	1	750	tags=86%, list=51%, signal=173%
HOMEOSTATIC PROCESS_BIO	25	-0.357114	-1.55393	0.0586265	0.177785	1	750	tags=84%, list=51%, signal=169%
CELL WALL_CEL	44	-0.295662	-1.5539	0.0481541	0.176489	1	270	tags=36%, list=18%, signal=43%
CARBOHYDRATE CATABOLIC PROCESS_BIO	20	-0.372723	-1.55351	0.0536913	0.175539	1	270	tags=50%, list=18%, signal=60%
ENDOPLASMIC RETICULUM PART_CEL	26	-0.347108	-1.54808	0.0420032	0.179495	1	796	tags=88%, list=54%, signal=191%
MONOCARBOXYLIC ACID METABOLIC PROCESS_BIO	32	-0.320286	-1.54308	0.0452962	0.182916	1	414	tags=53%, list=28%, signal=72%
CA21CHR7X1	24	-0.352916	-1.53905	0.0674536	0.185403	1	711	tags=83%, list=49%, signal=159%
CA21CHR2X3	23	-0.366625	-1.53657	0.0730838	0.186458	1	220	tags=35%, list=15%, signal=40%
PHOSPHORIC MONOESTER HYDROLASE ACTIVITY_MOL	25	-0.346583	-1.52735	0.0665557	0.194385	1	688	tags=80%, list=47%, signal=148%
GSM1P_TFMOTIF	107	-0.228477	-1.52254	0.0286533	0.198191	1	371	tags=38%, list=25%, signal=48%
CA21CHR4X6	18	-0.383119	-1.51788	0.0709343	0.201692	1	472	tags=61%, list=32%, signal=89%
CA21CHRRX3	21	-0.363048	-1.50393	0.0761421	0.215666	1	315	tags=48%, list=22%, signal=60%
CBF1_TF	258	-0.187738	-1.49819	0.0202703	0.22048	1	245	tags=22%, list=17%, signal=22%
HXK2_BIND	20	-0.360219	-1.49596	0.0810313	0.221456	1	405	tags=55%, list=28%, signal=75%
OS(2006)_UP	80	-0.242664	-1.49524	0.0530973	0.220756	1	263	tags=30%, list=18%, signal=35%
ICE2_BIND	31	-0.312213	-1.4892	0.0804794	0.225783	1	634	tags=71%, list=43%, signal=123%
CA21CHRRX9	19	-0.365108	-1.48757	0.071048	0.226181	1	740	tags=84%, list=51%, signal=168%
GLYCOPROTEIN METABOLIC PROCESS_BIO	18	-0.363908	-1.48509	0.0795848	0.22741	1	564	tags=72%, list=39%, signal=116%
HYPHAL CELL WALL_CEL	19	-0.361241	-1.47285	0.0935961	0.240031	1	270	tags=42%, list=18%, signal=51%
CA21CHR2X4	25	-0.3301	-1.4675	0.082077	0.244679	1	195	tags=36%, list=13%, signal=41%
IME1P_TFMOTIF	130	-0.213291	-1.46744	0.0508475	0.243182	1	227	tags=24%, list=16%, signal=26%
CA21CHR4X5	23	-0.339096	-1.46671	0.0722892	0.242636	1	432	tags=52%, list=30%, signal=73%
BCR1_TF	91	-0.227839	-1.46532	0.0677711	0.242709	1	169	tags=22%, list=12%, signal=23%
G1-S CLUSTER	31	-0.300025	-1.46207	0.0860034	0.244966	1	301	tags=35%, list=21%, signal=44%
ADH1_BIND	15	-0.395972	-1.46109	0.0978078	0.24455	1	218	tags=40%, list=15%, signal=47%
GLYCOPROTEIN BIOSYNTHETIC PROCESS_BIO	18	-0.363908	-1.45525	0.102178	0.249924	1	564	tags=72%, list=39%, signal=116%
PHO88_BIND	22	-0.33843	-1.45418	0.0984456	0.24945	1	568	tags=73%, list=39%, signal=117%
NUCLEAR ENVELOPE-ENDOPLASMIC RETICULUM NETWORK_CEL	27	-0.317612	-1.43648	0.0888158	0.269692	1	796	tags=85%, list=54%, signal=183%
MIG3P_TFMOTIF	266	-0.18078	-1.4209	0.036802	0.288373	1	218	tags=20%, list=15%, signal=20%
PHOSPHORIC ESTER HYDROLASE ACTIVITY_MOL	26	-0.308466	-1.41317	0.0980736	0.297044	1	688	tags=77%, list=47%, signal=143%
CELLULAR CARBOHYDRATE CATABOLIC PROCESS_BIO	19	-0.343886	-1.40737	0.112652	0.303023	1	270	tags=47%, list=18%, signal=57%
GCN4_ONLY_UP	23	-0.336309	-1.40157	0.101639	0.309177	1	447	tags=57%, list=31%, signal=80%
NUCLEOTIDE METABOLIC PROCESS_BIO	17	-0.365848	-1.39554	0.123214	0.315679	1	202	tags=29%, list=14%, signal=34%
LEU3P_TFMOTIF	24	-0.318531	-1.3953	0.120805	0.31414	1	448	tags=58%, list=31%, signal=83%
CA21CHR5X5	23	-0.326435	-1.39514	0.128162	0.312568	1	353	tags=48%, list=24%, signal=62%
CA21CHR3X9	24	-0.321912	-1.39158	0.101201	0.315789	1	551	tags=63%, list=38%, signal=99%
INTERACTION WITH HOST_BIO	22	-0.326403	-1.3913	0.121784	0.314352	1	270	tags=41%, list=18%, signal=49%
SEC62_BIND	16	-0.366426	-1.39051	0.121429	0.3136	1	649	tags=81%, list=44%, signal=144%
RTF1_BIND	25	-0.313978	-1.38917	0.122517	0.313862	1	81	tags=20%, list=6%, signal=21%
ILM1_BIND	19	-0.339936	-1.37386	0.127586	0.333575	1	633	tags=74%, list=43%, signal=128%
SEC27_BIND	15	-0.371718	-1.37109	0.132174	0.335657	1	438	tags=60%, list=30%, signal=85%
VPS24_BIND	21	-0.323333	-1.36874	0.125645	0.336989	1	430	tags=52%, list=29%, signal=73%
CA21CHRRX7	25	-0.305481	-1.35192	0.134206	0.36058	1	660	tags=68%, list=45%, signal=122%
SSH1_BIND	21	-0.323931	-1.34844	0.154514	0.364038	1	539	tags=67%, list=37%, signal=104%
OPAQUE_2_UP	83	-0.215095	-1.34755	0.113809	0.363405	1	313	tags=34%, list=21%, signal=40%
PHOSPHOLIPID METABOLIC PROCESS_BIO	15	-0.362238	-1.33433	0.172414	0.382294	1	606	tags=73%, list=41%, signal=124%
BIOPOLYMER GLYCOSYLATION_BIO	17	-0.346241	-1.33292	0.129597	0.382462	1	564	tags=71%, list=39%, signal=114%
OS(HOG1)_DN	32	-0.276784	-1.33184	0.138564	0.382124	1	105	tags=19%, list=7%, signal=20%
PROTEIN AMINO ACID GLYCOSYLATION_BIO	17	-0.346241	-1.32977	0.152685	0.383389	1	564	tags=71%, list=39%, signal=114%
ERG2_BIND	24	-0.298258	-1.32689	0.152174	0.385982	1	222	tags=29%, list=15%, signal=34%
CA21CHR5X3	18	-0.328136	-1.32098	0.17962	0.393284	1	171	tags=28%, list=12%, signal=31%
KINASE ACTIVITY_MOL	36	-0.263327	-1.31999	0.134868	0.392697	1	229	tags=33%, list=16%, signal=39%
UPC2P_TFMOTIF	18	-0.334455	-1.31563	0.177665	0.39781	1	452	tags=61%, list=31%, signal=87%
CA21CHR7X5	23	-0.314151	-1.31316	0.152941	0.399582	1	678	tags=78%, list=46%, signal=144%
HYPHAE_FBS_37_DN	27	-0.292654	-1.31217	0.164763	0.399131	1	506	tags=59%, list=35%, signal=89%
RIM101_NRG1_UP	52	-0.232624	-1.30999	0.143541	0.400623	1	177	tags=21%, list=12%, signal=23%
NDT80P_TFMOTIF	146	-0.180275	-1.29031	0.131973	0.432449	1	208	tags=21%, list=14%, signal=22%
PGA3_BIND	16	-0.350502	-1.28744	0.188612	0.435123	1	555	tags=69%, list=38%, signal=110%
CA21CHR2X8	35	-0.260756	-1.28148	0.187291	0.44297	1	722	tags=71%, list=49%, signal=138%
BRG1_TF	110	-0.192335	-1.27835	0.151558	0.446258	1	146	tags=16%, list=10%, signal=17%
NDT80_UP	28	-0.272884	-1.27296	0.20517	0.453485	1	442	tags=46%, list=30%, signal=65%
SCS7_BIND	34	-0.256558	-1.27288	0.172144	0.451293	1	555	tags=56%, list=38%, signal=88%
HAC1_BIND	24	-0.292474	-1.26739	0.200334	0.459187	1	650	tags=71%, list=44%, signal=125%
CTF1P_TFMOTIF	16	-0.333325	-1.26421	0.196043	0.46257	1	117	tags=25%, list=8%, signal=27%
URA2_BIND	15	-0.333589	-1.25607	0.193437	0.47497	1	91	tags=20%, list=6%, signal=21%
RESPONSE TO CHEMICAL STIMULUS_BIO	54	-0.224385	-1.25488	0.196825	0.474825	1	152	tags=20%, list=10%, signal=22%
TRANSFERASE ACTIVITY, TRANSFERRING PHOSPHORUS-CONTAINING GROUPS_MOL	52	-0.221395	-1.2533	0.182109	0.475412	1	297	tags=33%, list=20%, signal=40%
CIN5P_TFMOTIF	15	-0.333855	-1.24028	0.215035	0.497449	1	126	tags=27%, list=9%, signal=29%
MCM1_2_TF	229	-0.161913	-1.23492	0.149471	0.505282	1	221	tags=20%, list=15%, signal=20%
VPS9_BIND	24	-0.281367	-1.23113	0.225914	0.509904	1	588	tags=63%, list=40%, signal=103%
CA21CHR6X3	33	-0.254016	-1.23064	0.229452	0.508316	1	662	tags=73%, list=45%, signal=130%
BUD31_BIND	22	-0.285551	-1.21673	0.221631	0.532947	1	204	tags=27%, list=14%, signal=31%
SSO2_BIND	24	-0.277219	-1.21597	0.238095	0.531881	1	190	tags=25%, list=13%, signal=28%
CA21CHRRX8	23	-0.286051	-1.21489	0.228188	0.531412	1	546	tags=61%, list=37%, signal=96%
ZAP1_TF	15	-0.320484	-1.21154	0.237676	0.535381	1	128	tags=27%, list=9%, signal=29%
COG7_BIND	17	-0.305815	-1.20857	0.217617	0.538709	1	922	tags=94%, list=63%, signal=252%
TRANSFERASE ACTIVITY, TRANSFERRING ACYL GROUPS_MOL	20	-0.294259	-1.20783	0.264605	0.537711	1	428	tags=50%, list=29%, signal=70%
GET1_BIND	43	-0.225268	-1.20657	0.219355	0.537697	1	645	tags=63%, list=44%, signal=109%
RPN10_BIND	33	-0.25011	-1.20439	0.226601	0.539439	1	98	tags=15%, list=7%, signal=16%
PHOSPHOTRANSFERASE ACTIVITY, ALCOHOL GROUP AS ACCEPTOR_MOL	28	-0.262547	-1.19985	0.249595	0.546118	1	205	tags=29%, list=14%, signal=33%
PHO80_BIND	29	-0.253477	-1.19676	0.270936	0.549717	1	685	tags=69%, list=47%, signal=127%
OST3_BIND	19	-0.280475	-1.19185	0.265517	0.55721	1	824	tags=84%, list=56%, signal=190%
RPH1P_TFMOTIF	103	-0.182058	-1.19131	0.20362	0.555827	1	300	tags=28%, list=21%, signal=33%
RESPONSE TO OXIDATIVE STRESS_BIO	18	-0.297443	-1.1867	0.25859	0.562433	1	152	tags=28%, list=10%, signal=31%
GAS1_BIND	36	-0.238049	-1.18392	0.26634	0.565466	1	650	tags=69%, list=44%, signal=122%
HYPOXIA_SYNNOTT_DN	52	-0.210948	-1.18303	0.248013	0.564645	1	146	tags=17%, list=10%, signal=19%
LIPID BIOSYNTHETIC PROCESS_BIO	19	-0.290463	-1.17917	0.281619	0.569832	1	822	tags=84%, list=56%, signal=190%
GOLGI APPARATUS_CEL	22	-0.279961	-1.1789	0.259857	0.567754	1	588	tags=59%, list=40%, signal=97%
ARV1_BIND	17	-0.301723	-1.1745	0.269625	0.574235	1	632	tags=71%, list=43%, signal=123%
CYTOPLASM_CEL	367	-0.14086	-1.1731	0.208489	0.574599	1	239	tags=18%, list=16%, signal=16%
CLA30_DN	26	-0.262597	-1.17027	0.282051	0.577795	1	96	tags=19%, list=7%, signal=20%
UGA3P_TFMOTIF	17	-0.30078	-1.1682	0.269702	0.579308	1	326	tags=35%, list=22%, signal=45%
CA21CHR3X2	22	-0.273042	-1.16792	0.271686	0.577341	1	170	tags=18%, list=12%, signal=20%
MEMBRANE FRACTION_CEL	21	-0.280699	-1.16725	0.291809	0.57613	1	78	tags=14%, list=5%, signal=15%
CA21CHR2X11	27	-0.255442	-1.16287	0.285959	0.582609	1	337	tags=37%, list=23%, signal=47%
PER1_BIND	19	-0.28822	-1.16104	0.293165	0.58372	1	674	tags=74%, list=46%, signal=135%
CA21CHR3X1	21	-0.280592	-1.16022	0.298217	0.582954	1	600	tags=67%, list=41%, signal=111%
ERG4_BIND	16	-0.308175	-1.16021	0.27598	0.580433	1	687	tags=75%, list=47%, signal=140%
REB1P_TFMOTIF	16	-0.301989	-1.15954	0.277004	0.579367	1	130	tags=25%, list=9%, signal=27%
STE24_BIND	28	-0.250271	-1.15357	0.29322	0.588825	1	539	tags=61%, list=37%, signal=94%
VID22_BIND	15	-0.314224	-1.15218	0.285948	0.589106	1	253	tags=33%, list=17%, signal=40%
OXYGEN AND REACTIVE OXYGEN SPECIES METABOLIC PROCESS_BIO	19	-0.284665	-1.14424	0.27931	0.602842	1	152	tags=26%, list=10%, signal=29%
HGT4_UP	15	-0.312755	-1.14401	0.307823	0.600818	1	187	tags=33%, list=13%, signal=38%
CA21CHR7X3	24	-0.25553	-1.14259	0.303483	0.601249	1	835	tags=83%, list=57%, signal=191%
TEF1_BIND	21	-0.275918	-1.14182	0.322259	0.600229	1	323	tags=33%, list=22%, signal=42%
NDT80_BIOFILM_TF	293	-0.141013	-1.13831	0.235669	0.604977	1	221	tags=18%, list=15%, signal=17%
NDT80_DN	20	-0.278145	-1.13304	0.311958	0.613355	1	352	tags=40%, list=24%, signal=52%
REGULATION OF BIOLOGICAL QUALITY_BIO	35	-0.231419	-1.13006	0.31129	0.617055	1	750	tags=71%, list=51%, signal=143%
APS3_BIND	15	-0.305249	-1.12268	0.329044	0.629517	1	1022	tags=100%, list=70%, signal=328%
BST1_BIND	16	-0.296726	-1.11417	0.329861	0.644817	1	448	tags=56%, list=31%, signal=80%
GUP1_BIND	25	-0.252042	-1.11353	0.341216	0.643538	1	456	tags=48%, list=31%, signal=69%
DOT1_BIND	17	-0.282942	-1.11029	0.331115	0.647675	1	969	tags=94%, list=66%, signal=275%
COENZYME METABOLIC PROCESS_BIO	20	-0.272317	-1.1086	0.339559	0.648602	1	308	tags=30%, list=21%, signal=37%
EXTERNAL ENCAPSULATING STRUCTURE ORGANIZATION AND BIOGENESIS_BIO	33	-0.226278	-1.10601	0.337349	0.651394	1	141	tags=21%, list=10%, signal=23%
ERG6_BIND	27	-0.240432	-1.10595	0.350649	0.64891	1	796	tags=78%, list=54%, signal=167%
MMS22_BIND	15	-0.29877	-1.10134	0.350671	0.656135	1	81	tags=20%, list=6%, signal=21%
MDM12_BIND	26	-0.245006	-1.09239	0.344643	0.672867	1	776	tags=77%, list=53%, signal=161%
CYTOPLASMIC PART_CEL	291	-0.134047	-1.0912	0.32166	0.672849	1	590	tags=45%, list=40%, signal=61%
AAH1_BIND	22	-0.260999	-1.08824	0.352041	0.676662	1	94	tags=18%, list=6%, signal=19%
EARLY BIOFILM_UP	31	-0.226537	-1.08659	0.359664	0.677403	1	320	tags=32%, list=22%, signal=40%
ALG6_BIND	20	-0.263788	-1.08468	0.365217	0.678774	1	922	tags=90%, list=63%, signal=240%
CELL WALL ORGANIZATION AND BIOGENESIS_BIO	33	-0.226278	-1.08381	0.35313	0.678023	1	141	tags=21%, list=10%, signal=23%
CA21CHRRX4	26	-0.242553	-1.08368	0.36745	0.675653	1	784	tags=77%, list=54%, signal=163%
RLM1P_TFMOTIF	18	-0.276036	-1.0832	0.361775	0.674062	1	360	tags=44%, list=25%, signal=58%
TEF2_BIND	17	-0.283137	-1.07877	0.355019	0.680915	1	94	tags=18%, list=6%, signal=19%
GAT1P_TFMOTIF	252	-0.136015	-1.07557	0.33687	0.685283	1	198	tags=18%, list=14%, signal=17%
MON2_BIND	20	-0.261874	-1.06933	0.3821	0.695758	1	674	tags=70%, list=46%, signal=128%
ERV25_BIND	18	-0.273507	-1.0688	0.375458	0.694178	1	832	tags=89%, list=57%, signal=204%
CDC5_9H_UP	34	-0.218585	-1.06613	0.393092	0.697123	1	416	tags=44%, list=28%, signal=60%
CA21CHR6X4	29	-0.221684	-1.06467	0.381643	0.697665	1	226	tags=28%, list=15%, signal=32%
FATTY ACID METABOLIC PROCESS_BIO	17	-0.274592	-1.06459	0.38861	0.695199	1	582	tags=65%, list=40%, signal=106%
INTEGRAL TO MEMBRANE_CEL	70	-0.172483	-1.06375	0.371088	0.694445	1	55	tags=10%, list=4%, signal=10%
RESPONSE TO DRUG_BIO	22	-0.250105	-1.06334	0.408451	0.692628	1	319	tags=36%, list=22%, signal=46%
CA21CHR2X7	29	-0.224627	-1.06184	0.395869	0.69313	1	192	tags=28%, list=13%, signal=31%
SSA1_BIND	37	-0.206054	-1.05789	0.376013	0.698999	1	106	tags=14%, list=7%, signal=14%
VITAMIN METABOLIC PROCESS_BIO	18	-0.259944	-1.05416	0.379613	0.704075	1	495	tags=61%, list=34%, signal=91%
HOM6_BIND	20	-0.260765	-1.05319	0.402397	0.703556	1	253	tags=30%, list=17%, signal=36%
VRP1_BIND	31	-0.221558	-1.04609	0.392361	0.715863	1	142	tags=16%, list=10%, signal=17%
TEA1P_TFMOTIF	63	-0.176479	-1.0459	0.394777	0.713622	1	524	tags=52%, list=36%, signal=78%
CSF1_BIND	20	-0.254198	-1.04416	0.388792	0.714766	1	832	tags=85%, list=57%, signal=194%
CDC5_9H_DN	19	-0.250509	-1.03733	0.414876	0.726928	1	2	tags=5%, list=0%, signal=5%
PDA1_BIND	18	-0.256471	-1.03245	0.41637	0.734902	1	650	tags=67%, list=44%, signal=118%
WATER-SOLUBLE VITAMIN METABOLIC PROCESS_BIO	18	-0.259944	-1.02853	0.419929	0.740359	1	495	tags=61%, list=34%, signal=91%
ARR1P_TFMOTIF	142	-0.145731	-1.02743	0.432545	0.74004	1	377	tags=30%, list=26%, signal=37%
CELL CYCLE-MODULATED	99	-0.158887	-1.02522	0.41568	0.742067	1	311	tags=25%, list=21%, signal=30%
BFR1_BIND	21	-0.244307	-1.02302	0.427586	0.744108	1	395	tags=43%, list=27%, signal=58%
INTRINSIC TO MEMBRANE_CEL	71	-0.167534	-1.02238	0.40991	0.742854	1	55	tags=10%, list=4%, signal=10%
TPS1_BIND	31	-0.211386	-1.02115	0.43252	0.742814	1	217	tags=26%, list=15%, signal=30%
HLJ1_BIND	19	-0.249307	-1.01043	0.448873	0.76352	1	555	tags=63%, list=38%, signal=100%
GAL4P_TFMOTIF	175	-0.134964	-1.00264	0.472033	0.777628	1	164	tags=15%, list=11%, signal=15%
RAS2_BIND	19	-0.247355	-1.00227	0.457237	0.775711	1	213	tags=26%, list=15%, signal=30%
RESPONSE TO STIMULUS_BIO	99	-0.1499	-1.00204	0.461652	0.773486	1	152	tags=14%, list=10%, signal=15%
MGA2_BIND	27	-0.220006	-0.999212	0.44186	0.776815	1	438	tags=44%, list=30%, signal=62%
RIM101_NRG1_DN	58	-0.17786	-0.994835	0.478193	0.783615	1	324	tags=29%, list=22%, signal=36%
ADO1_BIND	18	-0.248287	-0.994773	0.477586	0.781031	1	342	tags=44%, list=23%, signal=57%
REGULATION OF TRANSCRIPTION FROM RNA POLYMERASE II PROMOTER_BIO	16	-0.252941	-0.991741	0.469671	0.784869	1	55	tags=13%, list=4%, signal=13%
BMH2_BIND	15	-0.26773	-0.990546	0.478411	0.784676	1	174	tags=20%, list=12%, signal=22%
RTG2_BIND	15	-0.26353	-0.990364	0.45	0.78239	1	134	tags=27%, list=9%, signal=29%
SAP155_BIND	16	-0.265129	-0.990162	0.48532	0.780173	1	158	tags=25%, list=11%, signal=28%
MBP1P_TFMOTIF	38	-0.193368	-0.989256	0.450794	0.779368	1	429	tags=39%, list=29%, signal=54%
CA21CHR3X4	31	-0.209143	-0.988439	0.48414	0.778482	1	642	tags=74%, list=44%, signal=129%
CA21CHR2X2	28	-0.210934	-0.988146	0.470687	0.776385	1	265	tags=29%, list=18%, signal=34%
HUR1_BIND	20	-0.23869	-0.986696	0.484375	0.776963	1	1041	tags=95%, list=71%, signal=325%
SUR2_BIND	17	-0.249231	-0.981606	0.460069	0.785056	1	82	tags=18%, list=6%, signal=18%
CA21CHR7X4	27	-0.218953	-0.981292	0.496633	0.783071	1	678	tags=67%, list=46%, signal=122%
RIC1_BIND	60	-0.172434	-0.980361	0.489922	0.782295	1	951	tags=85%, list=65%, signal=233%
SYS1_BIND	18	-0.242288	-0.974368	0.481356	0.792045	1	922	tags=89%, list=63%, signal=237%
BMH1_BIND	20	-0.235638	-0.9712	0.513746	0.79606	1	99	tags=15%, list=7%, signal=16%
G2-M CLUSTER	33	-0.196899	-0.970831	0.512077	0.794116	1	375	tags=36%, list=26%, signal=48%
RNA POLYMERASE II TRANSCRIPTION FACTOR ACTIVITY_MOL	18	-0.240469	-0.968465	0.462329	0.796504	1	55	tags=11%, list=4%, signal=11%
MCM1_TF	101	-0.143993	-0.966645	0.518911	0.797827	1	120	tags=11%, list=8%, signal=11%
TRANSPORT_BIO	173	-0.131556	-0.964269	0.51817	0.800041	1	60	tags=8%, list=4%, signal=7%
HHF1_BIND	29	-0.204421	-0.961067	0.524618	0.804316	1	81	tags=14%, list=6%, signal=14%
CA21CHR3X3	31	-0.202776	-0.96043	0.5	0.802942	1	658	tags=68%, list=45%, signal=121%
UPS1_BIND	16	-0.249672	-0.958894	0.509499	0.80357	1	245	tags=31%, list=17%, signal=37%
SWA2_BIND	15	-0.260745	-0.958499	0.484794	0.801807	1	588	tags=60%, list=40%, signal=99%
ESTABLISHMENT OF LOCALIZATION_BIO	178	-0.1279	-0.950772	0.559557	0.81478	1	60	tags=7%, list=4%, signal=7%
ECM33_BIND	20	-0.225717	-0.941946	0.517668	0.829987	1	458	tags=45%, list=31%, signal=65%
MULTI-ORGANISM PROCESS_BIO	73	-0.152412	-0.940631	0.552795	0.830044	1	217	tags=21%, list=15%, signal=23%
TBF1P_TFMOTIF	97	-0.143188	-0.939674	0.552975	0.829341	1	302	tags=26%, list=21%, signal=30%
ROB1_TF	28	-0.201702	-0.938572	0.544262	0.828926	1	417	tags=43%, list=29%, signal=59%
VMA21_BIND	24	-0.211725	-0.937314	0.538995	0.828882	1	564	tags=54%, list=39%, signal=87%
SIN3_BIND	31	-0.199628	-0.93649	0.541667	0.828028	1	364	tags=35%, list=25%, signal=46%
RUD3_BIND	23	-0.21716	-0.934089	0.541156	0.830301	1	78	tags=13%, list=5%, signal=14%
LOCALIZATION_BIO	184	-0.123407	-0.920235	0.612948	0.856121	1	60	tags=7%, list=4%, signal=6%
GET2_BIND	51	-0.16775	-0.915209	0.566558	0.863522	1	688	tags=61%, list=47%, signal=111%
SPT4_BIND	23	-0.20791	-0.913783	0.555172	0.863824	1	431	tags=39%, list=29%, signal=55%
RPL14A_BIND	18	-0.235851	-0.91286	0.551783	0.863008	1	927	tags=89%, list=63%, signal=240%
RESPONSE TO STRESS_BIO	65	-0.152951	-0.909725	0.598811	0.866522	1	275	tags=23%, list=19%, signal=27%
ENDOMEMBRANE SYSTEM_CEL	44	-0.168051	-0.905853	0.577114	0.871672	1	802	tags=75%, list=55%, signal=161%
NUT1_BIND	33	-0.186266	-0.899033	0.593162	0.882521	1	610	tags=55%, list=42%, signal=91%
M-G1-CLUSTER	15	-0.245591	-0.898425	0.582888	0.881024	1	147	tags=20%, list=10%, signal=22%
GCN4_GCN2_UP	30	-0.190337	-0.892266	0.590444	0.890589	1	93	tags=13%, list=6%, signal=14%
VPS29_BIND	20	-0.213541	-0.888466	0.582906	0.895177	1	1008	tags=95%, list=69%, signal=301%
PRE9_BIND	26	-0.194558	-0.887535	0.603478	0.894325	1	95	tags=12%, list=6%, signal=12%
ARL1_BIND	24	-0.204422	-0.885746	0.603175	0.895248	1	1022	tags=92%, list=70%, signal=299%
MACROMOLECULE CATABOLIC PROCESS_BIO	48	-0.163357	-0.885388	0.598361	0.893294	1	270	tags=25%, list=18%, signal=30%
CA21CHR2X10	25	-0.203532	-0.8834	0.610649	0.894462	1	703	tags=68%, list=48%, signal=129%
IFA38_BIND	15	-0.238236	-0.880478	0.601786	0.89733	1	33	tags=13%, list=2%, signal=14%
PKR1_BIND	23	-0.201075	-0.875146	0.611301	0.904933	1	832	tags=78%, list=57%, signal=179%
CHD1_BIND	15	-0.23389	-0.874031	0.611418	0.904416	1	136	tags=20%, list=9%, signal=22%
CIN8_BIND	17	-0.221847	-0.870812	0.633157	0.907952	1	81	tags=12%, list=6%, signal=12%
ERG25_BIND	15	-0.232899	-0.866938	0.630631	0.912743	1	918	tags=87%, list=63%, signal=230%
OPI3_BIND	46	-0.160559	-0.865928	0.641815	0.912038	1	650	tags=59%, list=44%, signal=102%
DFG16_DN	19	-0.216255	-0.863055	0.618705	0.914559	1	77	tags=16%, list=5%, signal=16%
MACROMOLECULE BIOSYNTHETIC PROCESS_BIO	74	-0.143404	-0.861631	0.656489	0.914543	1	346	tags=27%, list=24%, signal=34%
SPF1_BIND	27	-0.188317	-0.856762	0.653333	0.921305	1	438	tags=41%, list=30%, signal=57%
SER2_BIND	17	-0.21983	-0.847654	0.644128	0.935737	1	96	tags=18%, list=7%, signal=19%
DEP1_BIND	35	-0.171987	-0.841942	0.656566	0.943941	1	949	tags=83%, list=65%, signal=230%
CATABOLIC PROCESS_BIO	78	-0.13414	-0.841562	0.68693	0.941936	1	216	tags=19%, list=15%, signal=21%
CELLULAR MACROMOLECULE CATABOLIC PROCESS_BIO	45	-0.156287	-0.838705	0.70132	0.944456	1	270	tags=24%, list=18%, signal=29%
GAL4_DN	52	-0.150342	-0.838259	0.684044	0.942612	1	420	tags=38%, list=29%, signal=52%
PDB1_BIND	15	-0.227717	-0.838103	0.627949	0.940159	1	570	tags=53%, list=39%, signal=86%
VAM6_BIND	18	-0.211627	-0.835449	0.669611	0.942359	1	1056	tags=94%, list=72%, signal=335%
PMT2_BIND	18	-0.213239	-0.834617	0.654174	0.941112	1	539	tags=50%, list=37%, signal=78%
YDJ1_BIND	33	-0.172973	-0.827072	0.685092	0.95219	1	88	tags=12%, list=6%, signal=13%
MEMBRANE_CEL	199	-0.108461	-0.823282	0.764286	0.956158	1	65	tags=7%, list=4%, signal=6%
RSC2_BIND	20	-0.198408	-0.815397	0.688153	0.967071	1	115	tags=15%, list=8%, signal=16%
HOC1_BIND	16	-0.212916	-0.813872	0.670628	0.967038	1	78	tags=13%, list=5%, signal=13%
UBC4_BIND	19	-0.198575	-0.813823	0.686747	0.964406	1	81	tags=11%, list=6%, signal=11%
PROTEIN MODIFICATION PROCESS_BIO	67	-0.134818	-0.810909	0.733728	0.966809	1	591	tags=48%, list=40%, signal=76%
VESICLE-MEDIATED TRANSPORT_BIO	38	-0.157943	-0.81059	0.702128	0.964647	1	677	tags=61%, list=46%, signal=110%
RCA1_AIR_TF	16	-0.210591	-0.793941	0.695353	0.990512	1	5	tags=6%, list=0%, signal=6%
CA21CHR7X2	20	-0.189041	-0.791722	0.722689	0.991502	1	733	tags=70%, list=50%, signal=138%
ORGANELLE MEMBRANE_CEL	80	-0.128988	-0.787202	0.762791	0.996344	1	845	tags=71%, list=58%, signal=159%
DBF2_BIND	25	-0.179464	-0.78562	0.712439	0.99644	1	78	tags=12%, list=5%, signal=12%

## Sheet: GO Process
Gene ontology groups (Processes) associated with genes downregulated in strain D381
GOID	GO term	Frequency	Gene(s)
8150	biological_process	198 out of 710 genes, 27.9%	C4_01840C_A C2_05550W_A C7_02370W_A CR_05200C_A C2_03260W_A C2_07640W_A C5_01070C_A CR_05760C_A C1_01840C_A C7_03470W_A CR_05210W_A C5_03960W_A CR_09050C_A C4_04300C_A C7_03970C_A CR_05150W_A C3_07910W_A C4_06660W_A CR_07120C_A C2_09910C_A C5_03810C_A C1_09060C_A C4_01240C_A SRD1 C6_02540C_A C7_00590W_A C5_02390C_A C2_00270C_A C1_01140C_A C2_01570W_A C3_02980C_A C7_01710W_A CR_10200W_A TLO7 C3_07…
6810	transport	129 out of 710 genes, 18.2%	C6_01780C_A CR_06520C_A C7_02170C_A OPT7 VMA7 ATP18 C6_02180W_A FEN12 HXK1 SUL2 C3_06560W_A CSH3 SMF12 C2_00320W_A C6_03300C_A CR_06470W_A NAG6 C3_03230C_A YHB1 CR_07480W_A C2_01440C_A C4_00590C_A C6_04550C_A C3_07850W_A RBT5 CR_04610C_A CTR1 C3_01910C_A UBP13 HGT6 GLK1 COX17 ZRT2 GAP1 PFK1 C2_04180C_A VPS20 CUP5 ARF1 TIM10 TPO4 PEX5 C2_10720C_A AGE2 GIT2 TRS33 SEC65 MAL31 CR_08610W_A CR_03730C_A…
50789	regulation of biological process	117 out of 710 genes, 16.5%	BUB3 CR_06520C_A MSB2 RAV2 C5_04410C_A VMA7 TPI1 DEF1 C3_06560W_A C2_00390C_A C1_14190C_A CSH3 GAL10 C6_03300C_A CR_06470W_A WOR3 C1_06650W_A RBF1 C7_02080W_A C4_02450W_A CR_09340W_A CNB1 CBF1 BRG1 C2_08950W_A SUT1 UBP13 ZRT2 GAP1 HOF1 CDC55 DOT5 ARF1 C6_00180C_A SUC1 CR_03520C_A UPC2 PPH3 AGE2 MED11 STP4 MET28 CTA9 ALS1 RTT109 CR_08430W_A CPH2 PCL5 PGK1 C4_02150C_A CST5 ERG11 POL30 TLO16 C6_0332…
42221	response to chemical	88 out of 710 genes, 12.4%	C1_14190C_A GAL10 CR_06470W_A NAG6 HEM13 C6_03050C_A YHB1 LEU4 CR_09340W_A CNB1 CBF1 C3_01910C_A TPS1 SUT1 UBP13 HPA2 PMT6 DOT5 VPS20 CUP5 C2_00770W_A UPC2 TPO4 C5_03570W_A PPH3 HSP21 SNG3 CPH2 ALO1 C3_01280W_A C4_02150C_A CST5 NAG3 ERG11 C1_10710C_A ALG7 DAK2 ERG24 C6_03320W_A TPS2 NRG1 FCY2 C2_08860W_A MET4 MXR1 QDR1 C2_06040C_A PGA26 YFH1 PGA4 RIM9 AHP1 OCH1 SEC20 CMK1 CR_10020C_A C2_02920W_A …
6950	response to stress	88 out of 710 genes, 12.4%	MSB2 RAV2 VMA7 TPI1 CSH3 GAL10 CR_06470W_A FBP1 HEM13 YHB1 C3_02770C_A ERG5 CR_09340W_A CNB1 BRG1 C2_08950W_A NCE4 TPS1 HOF1 HPA2 DES1 GPH1 PMT6 DOT5 CR_04120C_A C4_07200C_A FPG1 BNA4 UPC2 DCC1 HSM3 C5_03570W_A PPH3 HSP21 RTT109 CR_08430W_A CPH2 ALO1 RIM11 C1_10710C_A C1_03870C_A CR_10000C_A POL30 C6_03320W_A TPS2 GAC1 NRG1 FCY2 WAL1 MXR1 RAS2 PGA26 YFH1 C7_04110W_A PGA4 RIM9 AHP1 OCH1 RTA4 CMK1 …
30447	filamentous growth	74 out of 710 genes, 10.4%	MSB2 RAV2 VMA7 TPI1 DEF1 HXK1 C1_14190C_A CSH3 GAL10 YHB1 ERG5 RBF1 CNB1 BRG1 TPS1 GAP1 CDC55 DES1 PMT6 VPS20 CUP5 SUC1 BNA4 HSP21 STP4 CTA9 ALS1 RTT109 CR_08430W_A CPH2 PCL5 ALO1 C4_02150C_A CST5 C1_10710C_A CHT1 C1_03870C_A ERG24 C6_00390W_A TPS2 NRG1 FCY2 WAL1 PPG1 RAS2 PGA26 GPI19 RIM9 OCH1 RTA4 RHO2 HMS1 KIS1 GYP1 CWT1 TPK2 ZCF10 FET34 C5_00800C_A PHHB FGR44 C7_03480W_A DAC1 RHO1 FGR23 RIM21…
6464	cellular protein modification process	67 out of 710 genes, 9.4%	GAL10 CWH43 CR_06470W_A C3_00520W_A C1_06650W_A C3_06990W_A DIE2 CR_01430W_A UBP13 CDC55 C3_06410C_A DPM3 PMT6 ALG1 C4_07200C_A C3_05420W_A PPH3 RTT109 NAT5 C5_00060C_A RIM11 C4_02150C_A C5_00040C_A ALG7 C4_02100C_A C4_03600C_A C7_01480W_A C2_08860W_A C4_01730C_A C5_05040W_A PPG1 C7_04110W_A UBP1 GPI19 OCH1 CMK1 C5_02320C_A C4_01760W_A KIS1 RUB1 C1_09610W_A MIH1 PHO15 TPK2 MNN22 C1_13950C_A C3_02…
6996	organelle organization	66 out of 710 genes, 9.3%	ATP18 C2_00320W_A C6_03300C_A NAG6 HSK3 C1_06650W_A C2_01440C_A C4_00590C_A C3_06990W_A CR_09340W_A CBF1 NCE4 COX17 HOF1 C3_00620C_A VPS20 CR_04120C_A CUP5 CR_03520C_A TIM10 DCC1 PEX5 CR_10760C_A RTT109 ATG15 VPH1 C3_01510W_A POL30 C6_00390W_A GAC1 WAL1 RHO2 EST3 C4_07210W_A C2_09710C_A VTC4 VTC3 C1_13950C_A UFE1 C5_01890W_A C3_00170C_A EAF6 C7_04310C_A MIM1 RHO1 MDJ2 SIW14 NCE102 NAT4 CR_08980C_…
5975	carbohydrate metabolic process	62 out of 710 genes, 8.7%	GLK4 TPI1 HXK1 C1_14190C_A GAL10 FBP1 C3_07490W_A DIE2 TPS1 MDH1-3 GLK1 GPH1 C3_06410C_A CR_08550W_A PFK1 DPM3 PMT6 ALG1 SUC1 XKS1 ADH2 C1_01360C_A HSP21 PGK1 ALG7 CHT1 DAK2 TPS2 GAC1 C5_05040W_A PPG1 PGA4 TPS3 OCH1 CHT3 FBA1 ADH1 GLC3 GPM2 C2_09970C_A TPK2 PFK2 MNN22 PCK1 YEA4 GPM1 GCA1 FGR44 RHO1 HXK2 STT3 C5_05020C_A CHT2 RHR2 GSY1 GCA2 CDC19 LEU2 C3_06860C_A C3_01820W_A CHS1 MNN1
6629	lipid metabolic process	51 out of 710 genes, 7.2%	ERG28 FEN12 DPP3 CWH43 ERG5 CR_06070W_A ARE2 SLC1 CR_01430W_A SUR2 MDH1-3 DES1 DPM3 ALG1 C4_07200C_A PLB3 UPC2 OPI3 PEX5 C2_01660C_A SLD1 YDC1 CR_08430W_A ATG15 AYR1 PLB4.5 ERG11 C5_00040C_A ALG7 C3_01510W_A C4_02100C_A ERG24 C5_05040W_A BMT6 C7_03050W_A GPI19 C5_02320C_A ERG27 C2_00740C_A FAD2 DAP1 LIP7 ERG251 C4_00950C_A RTA2 C3_03680W_A C4_03200C_A SCS7 PLB1 GWT1 SPS20
42493	response to drug	39 out of 710 genes, 5.5%	C1_14190C_A NAG6 LEU4 CNB1 C3_01910C_A PMT6 C2_00770W_A UPC2 TPO4 PPH3 SNG3 CPH2 C3_01280W_A NAG3 ERG11 C1_10710C_A ALG7 ERG24 NRG1 FCY2 QDR1 C2_06040C_A PGA4 SEC20 KIS1 ERG27 CWT1 CDR4 ROA1 RHO1 C4_06140C_A ARC18 ARP3 FCR1 C2_09860C_A RTA2 YTH1 MET16 CDR3
9405	pathogenesis	35 out of 710 genes, 4.9%	VMA7 HXK1 CSH3 NAG6 YHB1 CNB1 BRG1 TPS1 PMT6 SLD1 RHD3 HSP21 ALS1 RTT109 ALO1 NAG3 ERG24 TPS2 NRG1 WAL1 PPG1 PGA26 HMS1 GYP1 CWT1 TPK2 FET34 DAC1 NCE102 RHR2 LEU2 PGA7 PLB1 CHS1 IRO1
19725	cellular homeostasis	32 out of 710 genes, 4.5%	GLK4 RAV2 VMA7 HXK1 C1_14190C_A SMF12 C6_03300C_A CFL2 RBT5 C7_02080W_A C4_02450W_A CNB1 GLK1 DOT5 CUP5 VPH1 C4_02150C_A CRP1 YFH1 PGA10 AHP1 ZSF1 C5_02320C_A FET34 HXK2 HRK1 PGA7 FRP1 ATM1 SMF3 MOB1 IRO1
16192	vesicle-mediated transport	31 out of 710 genes, 4.4%	CR_06520C_A FEN12 CSH3 C2_00320W_A C6_03300C_A C4_00590C_A UBP13 VPS20 CUP5 AGE2 TRS33 CR_07470W_A VPH1 WAL1 C2_02800W_A C7_04240C_A SEC20 C2_03340W_A C2_09710C_A GYP1 TRS20 UFE1 CR_00600C_A VPS35 ECM21 SIW14 CR_08980C_A ARC18 CR_03960C_A CR_03600C_A SFT1
6091	generation of precursor metabolites and energy	28 out of 710 genes, 3.9%	TPI1 HXK1 C1_14190C_A GLK1 GPH1 PFK1 ADH2 C1_01360C_A PGK1 ALG7 COX15 GAC1 RIB3 PPG1 FBA1 ADH1 GLC3 GPM2 PFK2 QCR8 GPM1 COX9 HXK2 GSY1 CDC19 C3_06700C_A COX7 UCF1
7049	cell cycle	28 out of 710 genes, 3.9%	BUB3 C1_14190C_A HSK3 C2_01440C_A NCE4 TPS1 HOF1 CDC55 DCC1 PPH3 RIM11 POL30 GAC1 WAL1 QDR1 C7_04110W_A PGA4 RIM9 SAM2 CHT3 MIH1 PHHB RHO1 RIM21 CHS1 SPS20 RAD57 MOB1
16070	RNA metabolic process	24 out of 710 genes, 3.4%	C7_01650W_A CNB1 CBF1 SUC1 MED11 DTD2 SMX4 C2_07630C_A POL30 C6_00390W_A C2_07060W_A ZSF1 ZCF10 C6_02580W_A CR_10060W_A OFD1 C2_00200W_A C5_03920C_A SNP3 YTH1 RPL35 CR_08900C_A SUA72 ZCF38
42710	biofilm formation	22 out of 710 genes, 3.1%	DEF1 RBT5 BRG1 PMT6 SUC1 ALS1 ADH5 CST5 NRG1 MET4 QDR1 PGA26 PGA10 ADH1 TPK2 UGA33 GCA1 RHR2 GCA2 C3_06700C_A IFD6 PGA7
30163	protein catabolic process	19 out of 710 genes, 2.7%	C3_06560W_A CR_06470W_A C6_03050C_A CR_09340W_A UBP13 VPS20 C5_03570W_A C5_00060C_A C4_02150C_A UBP1 C2_03460C_A CR_10020C_A PRE1 PRB1 CR_08650C_A C3_02410C_A OFD1 C4_03050C_A C3_05680W_A
7165	signal transduction	19 out of 710 genes, 2.7%	CR_06520C_A MSB2 CR_06470W_A CDC55 ARF1 PPH3 C4_02150C_A CST5 C6_03320W_A RAS2 RHO2 CR_10020C_A HMS1 KIS1 TPK2 TIP41 C3_00170C_A RHO1 C3_03680W_A
71555	cell wall organization	18 out of 710 genes, 2.5%	MSB2 CWH43 CR_06470W_A CR_09340W_A CNB1 RHD3 C4_02100C_A TPS2 QDR1 PGA26 PGA4 RHO2 SEC20 CMK1 CWT1 TPK2 RHO1 CHS1
6259	DNA metabolic process	18 out of 710 genes, 2.5%	C3_02770C_A C2_08950W_A NCE4 CR_04120C_A C4_07200C_A FPG1 DCC1 HSM3 PPH3 RTT109 CR_10000C_A POL30 EST3 EAF6 OFD1 C4_07010C_A C3_06270C_A RAD57
44419	interspecies interaction between organisms	17 out of 710 genes, 2.4%	TPI1 DEF1 HXK1 YHB1 CNB1 HIS4 ALS1 CPH2 PGK1 NRG1 FBA1 ADH1 TPK2 GPM1 RHR2 CDC19 PLB1
7010	cytoskeleton organization	16 out of 710 genes, 2.3%	HSK3 C2_01440C_A HOF1 CR_03520C_A DCC1 C3_01510W_A WAL1 RHO2 C2_09710C_A RHO1 SIW14 NCE102 CR_08980C_A ARC18 ARP3 MOB1
30448	hyphal growth	12 out of 710 genes, 1.7%	HXK1 CNB1 CDC55 DES1 SUC1 ALS1 OCH1 RHO2 GYP1 TPK2 RHO1 CHS1
48468	cell development	10 out of 710 genes, 1.4%	TPS1 RIM11 NRG1 QDR1 C7_04110W_A PGA4 RIM9 PHHB RIM21 SPS20
6766	vitamin metabolic process	9 out of 710 genes, 1.3%	C4_02040W_A PDX3 RIB5 ALO1 MIS11 RIB3 SNZ1 BIO2 CR_01920W_A
70783	growth of unicellular organism as a thread of attached cells	9 out of 710 genes, 1.3%	GAL10 CPH2 C4_02150C_A CST5 C6_00390W_A NRG1 KIS1 TPK2 RIM21
7155	cell adhesion	8 out of 710 genes, 1.1%	DEF1 RBT5 HIS4 ALS1 NRG1 KIS1 TPK2 RHR2
910	cytokinesis	7 out of 710 genes, 1%	HOF1 CDC55 WAL1 CHT3 RHO1 CHS1 MOB1
746	conjugation	7 out of 710 genes, 1%	CNB1 CST5 C2_08860W_A C5_01890W_A RCE1 FUS1 STE24
45333	cellular respiration	6 out of 710 genes, 0.8%	ALG7 RIB3 QCR8 COX9 C3_06700C_A COX7
6457	protein folding	6 out of 710 genes, 0.8%	CSH3 C7_03980W_A C1_08800W_A C7_02470C_A CR_02380C_A C4_02950C_A
6412	translation	5 out of 710 genes, 0.7%	C2_02930C_A MRP17 C6_00390W_A OFD1 RPL35
42254	ribosome biogenesis	4 out of 710 genes, 0.6%	WAL1 C6_02580W_A C5_03920C_A RPL35
7124	pseudohyphal growth	4 out of 710 genes, 0.6%	CPH2 C4_02150C_A C6_00390W_A NRG1
7114	cell budding	2 out of 710 genes, 0.3%	RHO1 C4_00950C_A
6997	nucleus organization	1 out of 710 genes, 0.1%	C2_01440C_A
32196	transposition	0 out of 710 genes, 0%	none
other	other	93 out of 710 genes, 13.1%	POT1-2 C4_00700C_A C3_06280W_A LYS9 C2_07420W_A DQD1 BAT21 AAT1 LYS1 C7_01150W_A CR_07170W_A ILV3 HIS7 TRP4 MET15 HOM3 CR_02460W_A HNT2 GCV1 C2_08850C_A C7_03200C_A C2_10600W_A MAE1 LYS12 C2_02950W_A BAT22 C4_00060W_A ECM38 CR_03430W_A C4_05820W_A CPA2 OSM1 CR_05440W_A YSA1 C2_09290W_A ARO1 C4_03190W_A CR_00220W_A PHO112 SER2 MET3 C6_02560W_A C5_02690W_A C2_06430C_A IDP1 CYS3 SER1 C7_00060C_A AYR…
