# Supplementary material for: Stress- and metabolic responses of Candida albicans require Tor1 kinase N-terminal HEAT repeats
Source: PLoS Pathog. 2022 Jun 10;18(6):e1010089. doi: 10.1371/journal.ppat.1010089 (PMC9223334; doi:10.1371/journal.ppat.1010089)
Supplement: S3 File — (XLSX) [file ppat.1010089.s005.xlsx]

## Sheet: D381 Dox30 2h UP
Genes exhibiting increased expression in D381 following 2h exposure to Doxycycline (T Test Q <= 0.05)
ID	FC 2h Dox	A22	Chromosome	Common Name	Description
CUST_1751_PI362308700	1.59564	C3_02870C	chr3		Protein of unknown function; required for adhesion to abiotic substrate; Spider biofilm induced
CUST_4218_PI362308700	1.07931	C1_10140C	chr1		Protein of unknown function; S. cerevisiae ortholog Cos111 confers resistance to the antifungal drug ciclopirox olamine; constitutive expression independent of MTL or white-opaque status; Spider biofilm induced
CUST_3713_PI362308700	1.16361	C1_04960C	chr1		Ortholog(s) have role in SCF-dependent proteasomal ubiquitin-dependent protein catabolic process, cellular response to DNA damage stimulus, cellular response to methylmercury and SCF ubiquitin ligase complex, cytosol, nucleus localization
CUST_4814_PI362308700	1.17719	C1_11280W	chr1		Ortholog(s) have U6 snRNA binding, pre-mRNA binding activity and role in mRNA cis splicing, via spliceosome, spliceosomal snRNP assembly
CUST_4018_PI362308700	1.33281	C3_00600W	chr3	IFF11	Secreted protein required for normal cell wall structure and for virulence; member of the IFF family; Hap43p-repressed gene
CUST_10696_PI362308700	2.08898	C1_11200W	chr1		Predicted mucin-like protein; ketoconazole-induced; fluconazole-repressed; induced in cyr1 mutant; colony morphology-related gene regulation by Ssn6; flow model biofilm induced; Spider biofilm induced
CUST_855_PI362308700	1.03267	C7_00880C	chr7		Protein of unknown function; Spider biofilm induced
CUST_5864_PI362308700	1.22615	C1_04740W	chr1	LPG2	Aldo-keto reductase family protein; similar to aryl alcohol dehydrogenases; osmotic stress-induced, correlates with overexpression of MDR1 in fluconazole-resistant isolate; stationary phase enriched protein
CUST_12124_PI362308700	1.17407	C1_08230C	chr1	PLB5	Putative GPI-linked phospholipase B, fungal-specific (no mammalian homolog); null mutation eliminates cell-associated phospholipase A2 activity and attenuates virulence; fluconazole-repressed; flow model biofilm repressed
CUST_10389_PI362308700	1.42457	C2_05360C	chr2	BIO32	Putative class III aminotransferase with a predicted role in biotin biosynthesis; Spider biofilm induced
CUST_8494_PI362308700	1.33188	C1_11510C	chr1		Putative DnaJ-like molecular chaperone; Spider biofilm induced
CUST_1250_PI362308700	1.45421	C1_13630W	chr1	CYB2	Putative cytochrome b2 precursor; induced in high iron; alkaline repressed; colony morphology-related gene regulation by Ssn6; Hap43-repressed; pider biofilm induced
CUST_6611_PI362308700	3.22124	C3_03140C	chr3	DAL4	Putative allantoin permease; fungal-specific (no human or murine homolog)
CUST_2875_PI362308700	2.12339	C2_03120W	chr2	AMO1	Putative peroxisomal copper amine oxidase
CUST_6403_PI362308700	1.28152	C1_05200C	chr1		Protein of unknown function; constitutive expression independent of MTL or white-opaque status; upregulated in a cyr1 mutant
CUST_4171_PI362308700	1.80781	C4_07020C	chr4		Ortholog of <i>C. dubliniensis CD36</i> : Cd36_46490, <i>Pichia stipitis Pignal</i> : PICST_33598, <i>Spathaspora passalidarum NRRL Y-27907</i> : spas_CGOB_00037 and <i>Candida tropicalis MYA-3404</i> : CTRG_03758
CUST_6264_PI362308700	1.0124	C1_06690W	chr1	CYK3	Essential protein involved in cytokinesis; contains an SH3 domain
CUST_9887_PI362308700	1.1753	C4_02410C	chr4	AHP1	Alkyl hydroperoxide reductase; immunogenic; fluconazole-induced; amphotericin B, caspofungin, alkaline repressed; core stress response induced; Ssk1/Nrg1/Tup1/Ssn6/Hog1 regulated; flow model biofilm induced; rat catheter biofilm repressed
CUST_2376_PI362308700	1.06863	C1_04350C	chr1		Protein of unknown function; Hap43-induced gene
CUST_8175_PI362308700	1.02159	C1_01840C	chr1		Protein with a Rho GDP-dissociation inhibitor domain; Hap43-repressed gene; Spider biofilm induced
CUST_2630_PI362308700	1.03243	C1_02950W	chr1		Ortholog of <i>C. dubliniensis CD36</i> : Cd36_02750, <i>C. parapsilosis CDC317</i> : CPAR2_106015, <i>Candida tenuis NRRL Y-1498</i> : CANTEDRAFT_107500 and <i>Debaryomyces hansenii CBS767</i> : DEHA2D08250g
CUST_6363_PI362308700	2.53378	C1_05150C	chr1		Protein of unknown function
CUST_11490_PI362308700	2.92207	C6_04380W	chr6	ALS2	ALS family protein; role in adhesion, biofilm formation, germ tube induction; expressed at infection of human buccal epithelial cells; putative GPI-anchor; induced by ketoconazole, low iron and at cell wall regeneration; regulated by Sfu1p
CUST_11008_PI362308700	4.23939	C3_03610W	chr3	FUR4	Putative uracil permease
CUST_3558_PI362308700	1.75693	C1_09190C	chr1	DAK2	Putative dihydroxyacetone kinase; repressed by yeast-hypha switch; fluconazole-induced; caspofungin repressed; protein enriched in stationary phase yeast cultures; flow model biofilm induced; rat catheter and Spider biofilm repressed
CUST_6928_PI362308700	1.2612	C1_05410C	chr1	TRP99	Putative thioredoxin peroxidase/alkyl hydroperoxide reductase; induced in low iron; regulated by Gcn4; induced in response to amino acid starvation (3-AT treatment)
CUST_4420_PI362308700	1.76108	CR_03270W	chrR		Predicted membrane transporter, member of the anion:cation symporter (ACS) family, major facilitator superfamily (MFS); amphotericin B, caspofungin repressed; Hap43p-repressed
CUST_4836_PI362308700	1.22891	C1_11340W	chr1	PRM1	Putative membrane protein with a predicted role in membrane fusion during mating; Hap43p-repressed gene; protein induced during the mating process
CUST_3573_PI362308700	1.28952	C1_09130W	chr1		Protein of unknown function; Spider biofilm induced
CUST_1593_PI362308700	1.15311	C3_07980C	chr3		Protein of unknown function; Plc1-regulated; transcript detected in high-resolution tiling arrays
CUST_3663_PI362308700	1.59547	C1_08940C	chr1	MSN4	Zinc finger transcription factor; similar to S. cerevisiae Msn4, but not a significant stress response regulator in C. albicans; partly complements STRE-activation defect of S. cerevisiae msn2 msn4 double mutant; flow model biofilm induced
CUST_5849_PI362308700	2.69338	C1_04660W	chr1	DUR1,2	Urea amidolyase; hydrolyzes urea to CO2; use of urea as N source and for hyphal switch in macrophage; regulated by Nrg1/Hap43; required for virulence; promotes mouse kidney and brain colonization; rat catheter and flow model biofilm induced
CUST_1241_PI362308700	1.15693	C1_13670W	chr1	OSM2	Putative mitochondrial fumarate reductase; regulated by Ssn6p, Gcn2p, and Gcn4p; Hog1p-downregulated; stationary phase enriched protein; Hap43p-repressed gene
CUST_5941_PI362308700	4.34498	C4_00430W	chr4	MEP2	Ammonium permease and regulator of nitrogen starvation-induced filamentation; 11 predicted transmembrane regions; in low nitrogen cytoplasmic C-terminus activates Ras/cAMP and MAPK signal transduction pathways to induce filamentation
CUST_605_PI362308700	1.63453	C4_04880W	chr4	FGR1	Putative asparaginase; lacks ortholog in S. cerevisiae; transposon mutation affects filamentous growth; Spider biofilm induced
CUST_395_PI362308700	1.49108	CR_10610C	chrR		Ortholog(s) have ubiquitin-protein ligase activity, role in anaphase-promoting complex-dependent proteasomal ubiquitin-dependent protein catabolic process, protein ubiquitination and anaphase-promoting complex localization
CUST_10987_PI362308700	1.73454	C4_04200C	chr4		Protein of unknown function; repressed by Sfu1; Hap43-induced gene
CUST_6249_PI362308700	3.75178	C1_06610C	chr1	HAK1	Putative potassium transporter; similar to Schwanniomyces occidentalis Hak1p; amphotericin B induced; induced upon phagocytosis by macrophage; Hap43-repressed; rat catheter biofilm repressed
CUST_2686_PI362308700	1.02419	C1_02730W	chr1		Protein of unknown function; Spider biofilm induced
CUST_9420_PI362308700	1.19461	C6_02660C	chr6		Has domain(s) with predicted carbon-nitrogen ligase activity, with glutamine as amido-N-donor, hydrolase activity, acting on carbon-nitrogen (but not peptide) bonds, in linear amides activity
CUST_5026_PI362308700	2.23344	CR_09360W	chrR	FCY24	Putative transporter; more similar to S. cerevisiae Tpn1, which is a vitamin B6 transporter, than to purine-cytosine permeases; transcription is regulated by Nrg1; Spider biofilm induced
CUST_8502_PI362308700	2.19875	C1_11530C	chr1		Ortholog(s) have sulfonate dioxygenase activity and role in sulfur compound catabolic process
CUST_118_PI362308700	2.39271	C1_00550W	chr1	CIS2	Putative role in regulation of biogenesis of the cell wall; upregulated in biofilm; Gcn4p-regulated
CUST_1791_PI362308700	1.07759	C1_04400C	chr1	APE2	Neutral arginine, alanine, leucine specific metallo-aminopeptidase; purified from cell wall/intracellular fractions; protein repressed during mating; Hog1, farnesol-induced; may be essential (UAU1 method); rat catheter biofilm repressed
CUST_91_PI362308700	1.27313	C1_02470W	chr1		Ortholog of <i>C. parapsilosis CDC317</i> : CPAR2_106450, <i>C. dubliniensis CD36</i> : Cd36_02330, <i>Lodderomyces elongisporus NRLL YB-4239</i> : LELG_01618 and <i>Candida orthopsilosis Co 90-125</i> : CORT_0B07690
CUST_11242_PI362308700	1.17791	C1_02110C	chr1	HGT2	Putative MFS glucose transporter; 20 member C. albicans glucose transporter family; 12 probable membrane-spanning segments; expressed in rich medium with 2% glucose; rat catheter and Spider biofilm induced
CUST_6309_PI362308700	1.05866	C1_05140W	chr1	BRG1	Transcription factor; recruits Hda1 to hypha-specific promoters; Tn mutation affects filamentation; Hap43-repressed; Spider and flow model biofilm induced; required for Spider biofilm formation; Bcr1-repressed in RPMI a/a biofilms
CUST_445_PI362308700	3.04375	C5_02110W	chr5		Putative heat shock protein; decreased expression in hyphae; transcription is increased in populations of cells exposed to fluconazole over multiple generations; overexpression increases resistance to farnesol and azoles
CUST_1590_PI362308700	1.5352	C1_07100C	chr1		Ortholog of <i>C. dubliniensis CD36</i> : Cd36_06640, <i>C. parapsilosis CDC317</i> : CPAR2_208220, <i>Candida tenuis NRRL Y-1498</i> : CANTEDRAFT_136902 and <i>Debaryomyces hansenii CBS767</i> : DEHA2F26730g
CUST_1249_PI362308700	1.10368	C1_13630W	chr1	CYB2	Putative cytochrome b2 precursor; induced in high iron; alkaline repressed; colony morphology-related gene regulation by Ssn6; Hap43-repressed; pider biofilm induced
CUST_4132_PI362308700	1.74015	C4_06820C	chr4	CZF1	Transcription factor; regulates white-opaque switch; hyphal growth regulator; expression in S. cerevisiae causes dominant-negative inhibition of pheromone response; required for yeast cell adherence to silicone; Spider biofilm induced
CUST_5313_PI362308700	1.00889	C1_10830W	chr1	BIG1	Endoplasmic reticulum (ER) protein; ortholog of S. cerevisiae Big1; required for beta-1,6-glucan synthesis, filamentation, adhesion, and virulence; rat catheter biofilm repressed
CUST_404_PI362308700	1.49623	C3_00030C	chr3		Protein with a predicted DEAD-like DNA/RNA helicase domain; shows colony morphology-related gene regulation by Ssn6; overlaps orf19.5472; Spider biofilm repressed
CUST_9888_PI362308700	1.25575	C4_02410C	chr4	AHP1	Alkyl hydroperoxide reductase; immunogenic; fluconazole-induced; amphotericin B, caspofungin, alkaline repressed; core stress response induced; Ssk1/Nrg1/Tup1/Ssn6/Hog1 regulated; flow model biofilm induced; rat catheter biofilm repressed
CUST_2284_PI362308700	1.34362	C1_07530W	chr1		Ortholog of <i>Candida albicans WO-1</i> : CAWG_00667
CUST_1583_PI362308700	1.07609	C1_07070C	chr1	DHH1	Putative RNA helicase
CUST_12165_PI362308700	1.21694	C2_05660W	chr2	PNG2	Putative peptide:N-glycanase; gene has variable numbers of 12-bp repeats; induced by caspofungin, ciclopirox olamine, ketoconazole or hypoxia; gene of core caspofungin response; Hap43-induced; Spider biofilm induced
CUST_1146_PI362308700	1.45929	C1_13930W	chr1	SSK1	Response regulator of two-component system; role in oxidative stress response, cell wall biosynthesis, virulence, hyphal growth on solid media; expressed in hyphae and yeast; peroxisomal targeting sequence (PTS1); Spider biofilm induced
CUST_10127_PI362308700	2.27837	C1_13510C	chr1		Has domain(s) with predicted role in lipid metabolic process
CUST_3701_PI362308700	1.7801	C7_01390W	chr7		Protein of unknown function; induced during chlamydospore formation in both C. albicans and C. dubliniensis; Hap43-induced gene; Spider biofilm induced; F-12/CO2 early biofilm induced
CUST_9121_PI362308700	1.17387	C1_11890W	chr1		Protein of unknown function; Spider biofilm induced
CUST_7453_PI362308700	2.43867	CR_02220C	chrR	OPT3	Oligopeptide transporter; transcript induced by macrophage phagocytosis, BSA or peptides; fluconazole-induced; induced by Rim101 at pH 8; virulence-group-correlated expression; Hap43-repressed; Spider biofilm induced
CUST_10863_PI362308700	3.13959	CR_02020C	chrR	OPT1	Oligopeptide transporter; transports 3-to-5-residue peptides; alleles are distinct, one has intron; suppresses S. cerevisiae ptr2-2 mutant defects; induced by BSA or peptides; Stp3p, Hog1p regulated; flow model biofilm induced
CUST_9264_PI362308700	1.00149	C1_12140W	chr1		Has domain(s) with predicted cofactor binding activity
CUST_5942_PI362308700	2.43276	C4_00430W	chr4	MEP2	Ammonium permease and regulator of nitrogen starvation-induced filamentation; 11 predicted transmembrane regions; in low nitrogen cytoplasmic C-terminus activates Ras/cAMP and MAPK signal transduction pathways to induce filamentation
CUST_4221_PI362308700	1.55343	C1_10110W	chr1		Protein of unknown function; flow model biofilm induced
CUST_3563_PI362308700	1.57943	C1_09160W	chr1	AOX1	Alternative oxidase; low abundance; constitutively expressed; one of two isoforms (Aox1p and Aox2p); involved in a cyanide-resistant respiratory pathway present in plants, protists, and some fungi, absent in S. cerevisiae; Hap43p-repressed
CUST_800_PI362308700	1.28399	C4_05720W	chr4		Ortholog of <i>Candida albicans WO-1</i> : CAWG_03251
CUST_4604_PI362308700	1.10274	C1_12700W	chr1		Ortholog of <i>Candida albicans WO-1</i> : CAWG_00172
CUST_10816_PI362308700	2.87259	C1_07220W	chr1		Protein of unknown function; Plc1p-regulated; expression induced early upon infection of reconstituted human epithelium (RHE), while expression of the C. dubliniensis ortholog is not; mutant is viable; Spider biofilm induced
CUST_1053_PI362308700	1.14452	CR_03450W	chrR	HXT5	Putative sugar transporter; induced by ciclopirox olamine; Snf3-induced; alkaline repressed; colony morphology-related gene regulation by Ssn6; possibly essential gene
CUST_8196_PI362308700	1.43156	CR_07060C	chrR	CRZ2	C2H2 transcription factor; crz1 not crz2 null mutation suppresses fluconazole resistance of homozygous cka2 null; Rim101-repressed at pH 8; required for yeast cell adherence to silicone substrate; Spider biofilm induced
CUST_8501_PI362308700	2.1194	C1_11530C	chr1		Ortholog(s) have sulfonate dioxygenase activity and role in sulfur compound catabolic process
CUST_3554_PI362308700	1.36907	C1_09200W	chr1	LYS142	Zn(II)2Cys6 transcription factor; has similarity to S. cerevisiae Lys14, involved in the regulation of lysine biosynthesis genes; fungal-specific
CUST_7155_PI362308700	1.44901	CR_07160C	chrR		Ortholog(s) have endoplasmic reticulum localization
CUST_11252_PI362308700	1.88125	C1_02080W	chr1	SET6	Ortholog of S. cerevisiae Set6, a SET domain protein of unknown function; Hap43-induced; rat catheter and Spider biofilm induced
CUST_3527_PI362308700	1.58023	C1_09250W	chr1	CRP1	Copper transporter; CPx P1-type ATPase; mediates Cu resistance; similar to Menkes and Wilson disease proteins; copper-induced; Tbf1-activated; suppresses Cu sensitivity of S. cerevisiae cup1 mutant; flow model biofilm induced
CUST_8616_PI362308700	1.2511	C1_11720W	chr1		Ortholog of <i>Candida albicans WO-1</i> : CAWG_00265
CUST_129_PI362308700	1.22559	C1_02390W	chr1		Putative nuclease required for DNA single- and double-strand break repair; rat catheter biofilm induced
CUST_354_PI362308700	1.51262	C3_00010C	chr3		Protein of unknown function; induced by Mnl1 under weak acid stress; transcript detected on high-resolution tiling arrays; Spider biofilm repressed
CUST_2685_PI362308700	1.63516	C1_02730W	chr1		Protein of unknown function; Spider biofilm induced
CUST_9082_PI362308700	1.13051	C1_11570W	chr1		Ortholog(s) have Golgi apparatus localization
CUST_9454_PI362308700	1.41772	C1_01610C	chr1		Protein of unknown function; Hap43-induced; Spider biofilm induced
CUST_1850_PI362308700	1.09225	C7_02810W	chr7	PRX1	Thioredoxin peroxidase; transcriptionally induced by interaction with macrophage; fluconazole induced; Fkh2p-downregulated; caspofungin repressed; protein present in exponential and stationary growth phase yeast cultures
CUST_1129_PI362308700	1.22922	C1_14030W	chr1		Protein of unknown function; Spider biofilm induced
CUST_9560_PI362308700	1.10842	C4_01250W	chr4	NAT4	Putative histone acetyltransferase; involved in regulation of white-opaque switch; early-stage flow model biofilm induced; Spider biofilm induced
CUST_3828_PI362308700	1.15512	CR_08720W	chrR		Ortholog of <i>C. dubliniensis CD36</i> : Cd36_34310
CUST_1652_PI362308700	4.95168	C2_05180W	chr2	WH11	White-phase yeast transcript; expression in opaques increases virulence/switching; mutant switches as WT; Hap43, hypoxia, ketoconazol induced; required for RPMI biofilm; Bcr1-induced in RPMI a/a biofilm; rat catheter, Spider biofilm induced
CUST_7184_PI362308700	1.26458	C4_00240C	chr4	PRO3	Delta 1-pyrroline-5-carboxylate reductase; protein induced during the mating process; alkaline induced; stationary phase enriched protein; Spider biofilm repressed
CUST_5501_PI362308700	1.62854	C2_07630C	chr2		Possible stress protein; increased transcription associated with CDR1 and CDR2 overexpression or fluphenazine treatment; regulated by Sfu1, Nrg1, Tup1; stationary phase enriched protein; Spider biofilm induced
CUST_396_PI362308700	1.41592	CR_10610C	chrR		Ortholog(s) have ubiquitin-protein ligase activity, role in anaphase-promoting complex-dependent proteasomal ubiquitin-dependent protein catabolic process, protein ubiquitination and anaphase-promoting complex localization
CUST_11007_PI362308700	3.49367	C3_03610W	chr3	FUR4	Putative uracil permease
CUST_4811_PI362308700	2.22717	C1_11270W	chr1		Cell wall protein; induced in core stress response and core caspofungin response; iron-regulated; amphotericin B, ketoconazole, and hypoxia induced; regulated by Cyr1, Ssn6; induced in oralpharyngeal candidasis; Spider biofilm repressed
CUST_635_PI362308700	1.16798	C4_04950W	chr4		Protein of unknown function; rat catheter biofilm induced
CUST_2174_PI362308700	1.28681	C4_06620C	chr4		Protein of unknown function; rat catheter and Spider biofilm induced
CUST_6250_PI362308700	3.40659	C1_06610C	chr1	HAK1	Putative potassium transporter; similar to Schwanniomyces occidentalis Hak1p; amphotericin B induced; induced upon phagocytosis by macrophage; Hap43-repressed; rat catheter biofilm repressed
CUST_10480_PI362308700	1.21332	C3_04480C	chr3	RAS2	Protein similar to S. cerevisiae Ras2; has opposite effects to Ras1; Tn mutation affects filamentous growth; rat catheter and Spider biofilm induced
CUST_4189_PI362308700	1.02	C1_10280C	chr1		Putative protein of unknown function; induced by prostaglandins
CUST_3750_PI362308700	1.52223	C5_02690W	chr5		Putative oxidoreductase; Hap43-repressed gene; clade-associated gene expression
CUST_10388_PI362308700	1.40795	C6_03700W	chr6	ALS1	Cell-surface adhesin; adhesion, virulence, immunoprotective roles; band at hyphal base; Rfg1, Ssk1, Spider biofilm induced; flow model biofilm repressed; CAI-4 strain background effects; promoter bound Bcr1, Tec1, Efg1, Ndt80, and Brg1
CUST_3172_PI362308700	1.10862	C1_07990C	chr1		Similar to cell-wall mannoproteins; induced in low iron; induced in cyr1 homozygous null; regulated by osmotic and oxidative stress via Hog1; Spider biofilm induced
CUST_3574_PI362308700	1.2294	C1_09130W	chr1		Protein of unknown function; Spider biofilm induced
CUST_5027_PI362308700	1.03536	C7_03030W	chr7		Protein with similarity to a human gene associated with colon cancer and to orf19.5158; regulated by Gcn4, Cyr1; induced by amino acid starvation; macrophage-induced protein, macrophage-repressed; Spider biofilm induced
CUST_8533_PI362308700	2.76603	C1_01510W	chr1		Protein of unknown function; merged with orf19.3338; rat catheter, flow and Spider model biofilm induced; promoter bound by Bcr1, Efg1, Ndt80, and Rob1; orf19.3338 Bcr1-repressed in RPMI a/a biofilms
CUST_8730_PI362308700	1.01011	CR_09530C	chrR		Predicted DDE superfamily endonuclease domain; repression correlates with clinical development of fluconazole resistance; Spider biofilm induced
CUST_9677_PI362308700	2.08395	CR_04820W	chrR		Protein of unknown function; Hap43-induced; rat catheter and Spider biofilm induced
CUST_245_PI362308700	1.00761	CR_10840C	chrR	XYL2	D-xylulose reductase; immunogenic in mice; soluble protein in hyphae; induced by caspofungin, fluconazole, Hog1 and during cell wall regeneration; Mnl1-induced in weak acid stress; stationary phase enriched; flow model biofilm induced
CUST_5379_PI362308700	1.1038	C1_11140W	chr1		Ortholog(s) have enzyme regulator activity, role in cellular calcium ion homeostasis and integral to endoplasmic reticulum membrane localization
CUST_6707_PI362308700	1.10247	C1_12410C	chr1	PKH2	Putative serine/threonine protein kinase; predicted role in sphingolipid-mediated signaling pathway that controls endocytosis; mRNA binds She3 and is localized to hyphal tips
CUST_100_PI362308700	1.26255	C1_00490C	chr1	TTR1	Putative glutaredoxin; described as a glutathione reductase; induced by human neutrophils and benomyl treatment; alkaline repressed; regulated by Gcn2 and Gcn4; required for virulence in mouse model; Spider biofilm induced
CUST_6437_PI362308700	1.41443	C2_10810W	chr2		Putative pre-mRNA splicing factor; intron in 5'-UTR; possibly an essential gene, disruptants not obtained by UAU1 method
CUST_1589_PI362308700	1.50901	C1_07100C	chr1		Ortholog of <i>C. dubliniensis CD36</i> : Cd36_06640, <i>C. parapsilosis CDC317</i> : CPAR2_208220, <i>Candida tenuis NRRL Y-1498</i> : CANTEDRAFT_136902 and <i>Debaryomyces hansenii CBS767</i> : DEHA2F26730g
CUST_10815_PI362308700	2.67443	C1_07220W	chr1		Protein of unknown function; Plc1p-regulated; expression induced early upon infection of reconstituted human epithelium (RHE), while expression of the C. dubliniensis ortholog is not; mutant is viable; Spider biofilm induced
CUST_6412_PI362308700	1.04211	C1_05220C	chr1		Has domain(s) with predicted nucleic acid binding, nucleotide binding activity
CUST_355_PI362308700	1.24938	C3_00040W	chr3		Protein of unknown function
CUST_11658_PI362308700	1.85381	C3_01540W	chr3		Plasma-membrane-localized protein; filament induced; Hog1, ketoconazole, fluconazole and hypoxia-induced; regulated by Nrg1, Tup1, Upc2; induced by prostaglandins; flow model biofilm induced; rat catheter and Spider biofilm repressed
CUST_8951_PI362308700	1.14937	C1_04320W	chr1	GPM2	Putative phosphoglycerate mutase; repressed in hyphae; macrophage/pseudohyphal-repressed; induced by high levels of peroxide stress, farnesol; flow model biofilm induced; rat catheter and Spider biofilm repressed
CUST_3653_PI362308700	1.8142	C1_09000W	chr1		Ortholog of <i>S. cerevisiae</i> : YTP1, <i>C. dubliniensis CD36</i> : Cd36_08490, <i>C. parapsilosis CDC317</i> : CPAR2_801590, <i>Candida tenuis NRRL Y-1498</i> : CANTEDRAFT_109732 and <i>Debaryomyces hansenii CBS767</i> : DEHA2C10384g
CUST_7981_PI362308700	1.1591	C1_09650W	chr1		WD repeat domain protein; Hap43-repressed gene; flow model biofilm induced
CUST_3274_PI362308700	1.1578	C1_14220C	chr1	FTR2	High-affinity iron permease; probably interacts with ferrous oxidase; regulated by iron level, ciclopirox olamine, amphotericin B, caspofungin; complements S. cerevisiae ftr1 iron transport defect; Hap43-repressed; Spider biofilm induced
CUST_11472_PI362308700	1.16301	CR_00780C	chrR	GSY1	UDP glucose/starch glucosyltransferase; transcript repressed by yeast-hyphal switch, Efg1-regulated; strong oxidative stress induced; colony morphology-related regulation by Ssn6; stationary phase enriched; flow model biofilm induced
CUST_6899_PI362308700	1.02388	C2_00760C	chr2		Proten of unknown function; transcript positively regulated by Sfu1; Hap43 repressed; Spider biofilm induced
CUST_6404_PI362308700	1.37469	C1_05200C	chr1		Protein of unknown function; constitutive expression independent of MTL or white-opaque status; upregulated in a cyr1 mutant
CUST_8575_PI362308700	1.05849	C7_03690W	chr7		Ortholog of <i>Candida albicans WO-1</i> : CAWG_05700
CUST_1439_PI362308700	1.06511	C1_04990C	chr1		Ortholog(s) have role in generation of catalytic spliceosome for first transesterification step, mRNA cis splicing, via spliceosome and commitment complex, cytosol localization
CUST_4284_PI362308700	2.30479	C4_03100W	chr4	RBT7	Protein with similarity to RNase T2 enzymes; has putative secretion signal; expression is Tup1-repressed
CUST_7462_PI362308700	3.20138	CR_02240C	chrR	OPT2	Oligopeptide transporter; induced upon phagocytosis by macrophage; macrophage/pseudohyphal-repressed after 16h; fluconazole-induced; virulence-group-correlated expression; Hap43-repressed
CUST_178_PI362308700	1.50478	C1_00680W	chr1	ASM3	Putative secreted acid sphingomyelin phosphodiesterase; possible Kex2 substrate; transcript increased in an azole-resistant strain that overexpresses MDR1; flow model biofilm induced; F-12/CO2 early biofilm induced
CUST_6389_PI362308700	1.30683
CUST_8092_PI362308700	1.90484	C6_04130C	chr6	ALS4	GPI-anchored adhesin; role in adhesion, germ tube induction; growth, temperature regulated; expressed during infection of human buccal epithelial cells; repressed by vaginal contact; biofilm induced; repressed during chlamydospore formation
CUST_5875_PI362308700	2.26016	C1_04750W	chr1	IFE1	Putative medium-chain alcohol dehydrogenase; rat catheter and Spider biofilm repressed
CUST_10145_PI362308700	1.574	C1_13440C	chr1		Putative transcription factor with zinc finger DNA-binding motif
CUST_8452_PI362308700	3.43672	C7_00500W	chr7		Ortholog of <i>Candida guilliermondii ATCC 6260</i> : PGUG_03499, <i>Candida lusitaniae ATCC 42720</i> : CLUG_00410 and <i>Candida albicans WO-1</i> : CAWG_05407
CUST_4188_PI362308700	1.59087	C1_10290W	chr1	GCA1	Extracellular/plasma membrane-associated glucoamylase; expressed in rat oral infection; regulated by carbohydrates, pH, galactose; promotes biofilm matrix formation; flow model biofilm induced; Bcr1 repressed in RPMI a/a biofilms
CUST_11764_PI362308700	1.82525	C4_04470W	chr4	SAP1	Secreted aspartyl protease; roles in adhesion, virulence (RHE model), cell surface integrity; distinct specificity from Sap9; at cell membrane and wall; GPI-anchored; induced in low iron; Tbf1-activated; Spider biofilm induced
CUST_5480_PI362308700	2.02318	C2_07570W	chr2	RNR22	Putative ribonucleoside diphosphate reductase;colony morphology-related gene regulation by Ssn6; transcript regulated by tyrosol and cell density; Hap43-repressed; Spider biofilm induced
CUST_5920_PI362308700	1.68753	C1_04900W	chr1	MNN15	Putative alpha-1,3-mannosyltransferase; predicted role in protein O-linked glycosylation; Spider biofilm induced
CUST_7034_PI362308700	1.21613	C2_06720W	chr2	GRE2	Putative reductase; Nrg1 and Tup1-regulated; benomyl- and hyphal-induced; macrophage/pseudohyphal-repressed; repressed by low iron; possibly involved in osmotic stress response; stationary phase enriched protein; Spider biofilm induced
CUST_5879_PI362308700	1.13337	C1_04770C	chr1	ERG3	C-5 sterol desaturase; introduces C-5(6) double bond into episterol; some clinical isolates show increased azole resistance and defects in hyphal growth and virulence; Efg1p-repressed; fluconazole-induced
CUST_7040_PI362308700	1.40912	C1_08590C	chr1	ERG1	Squalene epoxidase, epoxidation of squalene to 2,3(S)-oxidosqualene; ergosterol biosynthesis; allylamine antifungal drug target; NADH reducing cofactor but S. cerevisiae Erg1 uses NADPH; flow model biofilm induced; Spider biofilm repressed
CUST_11105_PI362308700	1.21761	C6_03610W	chr6	FGR17	Putative DNA-binding transcription factor; has zinc cluster DNA-binding motif; lacks an ortholog in S. cerevisiae; transposon mutation affects filamentous growth; Hap43p-repressed gene
CUST_9446_PI362308700	1.97905	C1_01630W	chr1		Protein similar to a mitochondrial complex I intermediate-associated protein; fluconazole-repressed; Spider biofilm induced; rat catheter biofilm repressed
CUST_446_PI362308700	2.99924	C5_02110W	chr5		Putative heat shock protein; decreased expression in hyphae; transcription is increased in populations of cells exposed to fluconazole over multiple generations; overexpression increases resistance to farnesol and azoles
CUST_8615_PI362308700	1.04735	C1_11720W	chr1		Ortholog of <i>Candida albicans WO-1</i> : CAWG_00265
CUST_3664_PI362308700	1.38592	C1_08940C	chr1	MSN4	Zinc finger transcription factor; similar to S. cerevisiae Msn4, but not a significant stress response regulator in C. albicans; partly complements STRE-activation defect of S. cerevisiae msn2 msn4 double mutant; flow model biofilm induced
CUST_6420_PI362308700	1.02197	C1_05250W	chr1		Ortholog of <i>Candida guilliermondii ATCC 6260</i> : PGUG_05525, <i>Candida lusitaniae ATCC 42720</i> : CLUG_03378 and <i>Candida albicans WO-1</i> : CAWG_00876
CUST_12121_PI362308700	1.89466	C1_08240C	chr1		Protein with a predicted phosphoglycerate mutase family domain; Hap43-repressed; clade-associated gene expression; induced by hypoxia
CUST_2052_PI362308700	1.03597	CR_04680C	chrR		Protein of unknown function; transcript detected on high-resolution tiling arrays
CUST_11657_PI362308700	1.85781	C3_01540W	chr3		Plasma-membrane-localized protein; filament induced; Hog1, ketoconazole, fluconazole and hypoxia-induced; regulated by Nrg1, Tup1, Upc2; induced by prostaglandins; flow model biofilm induced; rat catheter and Spider biofilm repressed
CUST_5863_PI362308700	1.16132	C1_04740W	chr1	LPG2	Aldo-keto reductase family protein; similar to aryl alcohol dehydrogenases; osmotic stress-induced, correlates with overexpression of MDR1 in fluconazole-resistant isolate; stationary phase enriched protein
CUST_7454_PI362308700	2.47538	CR_02220C	chrR	OPT3	Oligopeptide transporter; transcript induced by macrophage phagocytosis, BSA or peptides; fluconazole-induced; induced by Rim101 at pH 8; virulence-group-correlated expression; Hap43-repressed; Spider biofilm induced
CUST_10676_PI362308700	1.86313	C1_04010C	chr1		Protein with a NADP-dependent oxidoreductase domain; transcript induced by ketoconazole; rat catheter and Spider biofilm induced
CUST_5211_PI362308700	2.67086	C4_04230W	chr4		Putative transporter; fungal-specific; Spider biofilm induced
CUST_5841_PI362308700	1.23875	C4_03950C	chr4		Protein of unknown function
CUST_12166_PI362308700	1.34936	C2_05660W	chr2	PNG2	Putative peptide:N-glycanase; gene has variable numbers of 12-bp repeats; induced by caspofungin, ciclopirox olamine, ketoconazole or hypoxia; gene of core caspofungin response; Hap43-induced; Spider biofilm induced
CUST_11916_PI362308700	1.67866	C1_06280C	chr1	UME6	Zn(II)2Cys6 transcription factor; role in hyphal extension, virulence, adherence to plastic; rat catheter biofilm induced; has a long 5'-UTR that regulates translational efficiency and controls transition to filamentous growth
CUST_5877_PI362308700	1.19529	C1_04760C	chr1	SYG1	Ortholog(s) have role in signal transduction and Golgi apparatus, endoplasmic reticulum, mitochondrion, plasma membrane localization
CUST_10028_PI362308700	1.81548	C5_03940C	chr5		Putative multidrug resistance protein; upregulated by Efg1p
CUST_502_PI362308700	1.16337	C2_00990W	chr2		Ortholog of <i>Candida albicans WO-1</i> : CAWG_03878
CUST_456_PI362308700	2.39059	C6_00470C	chr6	FET99	Multicopper oxidase family protein; similar to S. cerevisiae Fet3; does not complement S. cerevisiae fet3 mutant growth under low-iron; iron-repressed; regulated by Tup1, Rim101; flow model biofilm induced; Spider biofilm repressed
CUST_5894_PI362308700	1.32416	C5_00100C	chr5		Protein of unknown function; Spider biofilm induced
CUST_3005_PI362308700	2.03678	C1_14630C	chr1		Similar to a region of the Tca2 (pCal) retrotransposon, which is present in strain hOG1042 as 50 to 100 copies of a linear dsDNA; rat catheter biofilm repressed
CUST_5880_PI362308700	1.05645	C1_04770C	chr1	ERG3	C-5 sterol desaturase; introduces C-5(6) double bond into episterol; some clinical isolates show increased azole resistance and defects in hyphal growth and virulence; Efg1p-repressed; fluconazole-induced
CUST_1775_PI362308700	1.13079	C3_02800W	chr3	ADH4	Predicted 3-hydroxyacyl-CoA dehydrogenase; transcript is increased in azole-resistant strain overexpressing MDR1; transcript is increased in populations of cells exposed to fluconazole over multiple generations; mutant is viable
CUST_12110_PI362308700	1.08597	C1_08310W	chr1	OPY2	Predicted transmembrane protein; role in cell wall biogenesis; required for Cek1 phosphorylation; Spider biofilm induced
CUST_4919_PI362308700	2.4296	C3_02610C	chr3	GLX3	Glutathione-independent glyoxalase; binds human immunoglobulin E; alkaline, fluconazole, Hog1 repressed; hypoxia, oxidative stress via Cap1, Hap43 induced; stationary-phase enriched; rat catheter, Spider biofilm induced
CUST_1104_PI362308700	1.64979	C6_01070C	chr6	CIP1	Possible oxidoreductase; transcript induced by cadmium but not other heavy metals, heat shock, yeast-hypha switch, oxidative stress (via Cap1), or macrophage interaction; stationary phase enriched protein; Spider biofilm induced
CUST_4175_PI362308700	2.6141	C4_07040W	chr4		Putative cytochrome P450 protein; possibly an essential gene, disruptants not obtained by UAU1 method
CUST_6310_PI362308700	1.0991	C1_05140W	chr1	BRG1	Transcription factor; recruits Hda1 to hypha-specific promoters; Tn mutation affects filamentation; Hap43-repressed; Spider and flow model biofilm induced; required for Spider biofilm formation; Bcr1-repressed in RPMI a/a biofilms
CUST_10114_PI362308700	1.40596	C1_10570C	chr1		Protein with predicted RNI-like domains; rat catheter biofilm induced
CUST_12122_PI362308700	1.90469	C1_08240C	chr1		Protein with a predicted phosphoglycerate mutase family domain; Hap43-repressed; clade-associated gene expression; induced by hypoxia
CUST_4222_PI362308700	1.57576	C1_10110W	chr1		Protein of unknown function; flow model biofilm induced
CUST_11763_PI362308700	1.07633	C4_04470W	chr4	SAP1	Secreted aspartyl protease; roles in adhesion, virulence (RHE model), cell surface integrity; distinct specificity from Sap9; at cell membrane and wall; GPI-anchored; induced in low iron; Tbf1-activated; Spider biofilm induced
CUST_5937_PI362308700	2.40203	C4_00440C	chr4	OPT7	Putative oligopeptide transporter; possibly transports GSH or related compounds; Hog1-induced; expression of OPT6, -7, or -8 does not suppress defect of mutant lacking OPT1-3; Hap43-repressed; F-12/CO2 early biofilm induced
CUST_6907_PI362308700	1.00117	C2_00780W	chr2	POT1-2	Putative peroxisomal 3-ketoacyl CoA thiolase; Hap43-repressed
CUST_11717_PI362308700	1.70693	C3_01680C	chr3		Predicted potassium ion transporter; Spider biofilm induced
CUST_11899_PI362308700	1.12795	C7_00010C	chr7		Protein of unknown function; Spider biofilm repressed
CUST_2671_PI362308700	1.81832	C1_02810W	chr1	RAD16	Ortholog of S. cerevisiae Rad16; a protein that recognizes and binds damaged DNA; flucytosine induced; rat catheter and Spider biofilm induced
CUST_6228_PI362308700	1.12293	C1_06570W	chr1	ANT1	Peroxisomal adenine nucleotide transporter; role in beta-oxidation of medium-chain fatty acid and peroxisome proliferation; rat catheter biofilm induced
CUST_2126_PI362308700	1.03206	C4_06390W	chr4	SOU1	Enzyme involved in utilization of L-sorbose; has sorbitol dehydrogenase, fructose reductase, and sorbose reductase activities; NAD-binding site motif; transcriptional regulation affected by chromosome 5 copy number; Hap43p-induced gene
CUST_11489_PI362308700	1.94024	C6_04380W	chr6	ALS2	ALS family protein; role in adhesion, biofilm formation, germ tube induction; expressed at infection of human buccal epithelial cells; putative GPI-anchor; induced by ketoconazole, low iron and at cell wall regeneration; regulated by Sfu1p
CUST_6200_PI362308700	1.41035	C1_06520C	chr1	BPH1	Ortholog of S. cerevisiae Bph1; a putative ortholog of human Chediak-Higashi syndrome protein and murine beige gene implicated in disease syndromes involving defective lysosomal trafficking; mutant is viable
CUST_5025_PI362308700	2.2243	CR_09360W	chrR	FCY24	Putative transporter; more similar to S. cerevisiae Tpn1, which is a vitamin B6 transporter, than to purine-cytosine permeases; transcription is regulated by Nrg1; Spider biofilm induced
CUST_8225_PI362308700	1.38743	C1_01980W	chr1	HGT1	High-affinity MFS glucose transporter; induced by progesterone, chloramphenicol, benomyl; likely essential for growth; protein newly produced during adaptation to the serum; rat catheter and Spider biofilm induced
CUST_2739_PI362308700	2.22621	C1_07030C	chr1	RBT4	Pry family protein; required for virulence in mouse systemic/rabbit corneal infections; not filamentation; mRNA binds She3, is localized to hyphal tips; Hap43-induced; in both yeast and hyphal culture supernatants; Spider biofilm induced
CUST_30_PI362308700	1.50157	C1_00270W	chr1		Predicted ORF in retrotransposon Tca8 with similarity to the Gag region encoding nucleocapsid-like protein; repressed by ciclopirox olamine; filament induced; regulated by Rfg1, Tup1; overlaps orf19.6078.1
CUST_7114_PI362308700	1.05779	C4_05140C	chr4	GDB1	Putative glycogen debranching enzyme; expression is regulated upon white-opaque switch; regulated by Nrg1, Tup1; rat catheter biofilm repressed
CUST_11396_PI362308700	1.95663	C2_01540W	chr2		S. pombe ortholog SPCC576.01c is a predicted sulfonate dioxygenase; possibly transcriptionally regulated upon hyphal formation; Spider biofilm induced
CUST_3006_PI362308700	4.19689	C1_14630C	chr1		Similar to a region of the Tca2 (pCal) retrotransposon, which is present in strain hOG1042 as 50 to 100 copies of a linear dsDNA; rat catheter biofilm repressed
CUST_12106_PI362308700	1.12456	C1_08330C	chr1	ADH2	Alcohol dehydrogenase; soluble in hyphae; expression regulated by white-opaque switching; regulated by Ssn6; indued by Mnl1 in weak acid stress; protein enriched in stationary phase yeast cultures; Spider biofilm induced
CUST_4099_PI362308700	1.08818
CUST_9750_PI362308700	1.08408	C1_10500W	chr1		Protein of unknown function; rat catheter biofilm repressed
CUST_3848_PI362308700	1.05004	C2_06460W	chr2	RTA3	Similar to S. cerevisiae Rta1 (role in 7-aminocholesterol resistance) and Rsb1 (flippase); putative drug-responsive regulatory site; induced by fluphenazine, estradiol, ketoconazole, caspofungin; rat catheter biofilm induced
CUST_774_PI362308700	1.50672	C6_03250W	chr6	BMT4	Beta-mannosyltransferase; for elongation of beta-mannose chains on the acid-labile fraction of cell wall phosphopeptidomannan; 9-gene family member; regulated by Tsa1, Tsa1B; flow model biofilm induced; rat catheter biofilm repressed
CUST_6184_PI362308700	2.88419	C1_06410W	chr1		Ortholog of <i>C. dubliniensis CD36</i> : Cd36_05990, <i>Candida tenuis NRRL Y-1498</i> : CANTEDRAFT_91852, <i>Debaryomyces hansenii CBS767</i> : DEHA2G15356g and <i>Pichia stipitis Pignal</i> : PICST_87044
CUST_9033_PI362308700	1.17508
CUST_5667_PI362308700	1.67666	C4_01800W	chr4		Protein with a dienelactone hydrolase domain; Hap43-repressed gene
CUST_1232_PI362308700	1.0649	C1_13740W	chr1	KAR9	Ortholog of S. cerevisiae Kar9; role in mitotic spindle positioning; nonessential; localizes to bud tip, bud neck, hyphal tip; wild-type localization requires actin and microtubule cytoskeleton; induced by alpha factor
CUST_9701_PI362308700	1.09877	CR_04870C	chrR		Trimethylaminobutyraldehyde dehydrogenase, the third enzyme of the carnitine biosynthesis pathway
CUST_4240_PI362308700	1.08911	C1_10040W	chr1	ERO1	Ortholog of S. cerevisiae Ero1; role in formation of disulfide bonds in the endoplasmic reticulum; fluconazole-induced; induced by Mnl1 under weak acid stress; Spider biofilm induced
CUST_6927_PI362308700	1.08395	C1_05410C	chr1	TRP99	Putative thioredoxin peroxidase/alkyl hydroperoxide reductase; induced in low iron; regulated by Gcn4; induced in response to amino acid starvation (3-AT treatment)
CUST_11629_PI362308700	1.06912	C3_00320W	chr3	RHR2	Glycerol 3-phosphatase; roles in osmotic tolerance, glycerol accumulation in response to salt; Spider/flow model biofilm induced; regulated by macrophage, stress, yeast-hyphal switch, pheromone, Gcn4, Hog1, Nrg1, Tup1
CUST_7228_PI362308700	1.66282	C4_00250W	chr4		Ortholog of <i>Candida lusitaniae ATCC 42720</i> : CLUG_00275 and <i>Candida albicans WO-1</i> : CAWG_03759
CUST_11915_PI362308700	1.60235	C1_06280C	chr1	UME6	Zn(II)2Cys6 transcription factor; role in hyphal extension, virulence, adherence to plastic; rat catheter biofilm induced; has a long 5'-UTR that regulates translational efficiency and controls transition to filamentous growth
CUST_7249_PI362308700	1.38535	C4_00160C	chr4	CAR2	Ornithine aminotransferase; arginine metabolism; alkaline induced; mutant sensitivite to toxic ergosterol analog, to amphotericin B; exponential and stationary phase yeast; flow model biofilm induced; rat catheter, Spider biofilm repressed
CUST_5893_PI362308700	1.47533	C5_00100C	chr5		Protein of unknown function; Spider biofilm induced
CUST_5858_PI362308700	1.53717	C1_04700C	chr1		Ortholog of <i>C. dubliniensis CD36</i> : Cd36_04450, <i>C. parapsilosis CDC317</i> : CPAR2_105460, <i>Debaryomyces hansenii CBS767</i> : DEHA2D07128g and <i>Pichia stipitis Pignal</i> : PICST_80203
CUST_4920_PI362308700	2.4825	C3_02610C	chr3	GLX3	Glutathione-independent glyoxalase; binds human immunoglobulin E; alkaline, fluconazole, Hog1 repressed; hypoxia, oxidative stress via Cap1, Hap43 induced; stationary-phase enriched; rat catheter, Spider biofilm induced
CUST_2204_PI362308700	2.62056	CR_02920C	chrR	AQY1	Aquaporin water channel; osmotic shock resistance, WT freeze tolerance; virulent in mice; flucytosine repressed; flow model/RPMI/Spider/rat catheter biofilm induced; required for RPMI biofilm formation; Bcr1-induced in a/a RPMI biofilms
CUST_3152_PI362308700	1.28959	C1_14360C	chr1	WSC4	Putative cell wall integrity and stress response subunit 4 precursor; transcription is specific to white cell type
CUST_2980_PI362308700	2.48189	CR_08890C	chrR	ASR2	Adenylyl cyclase and stress responsive protein; induced in cyr1 or ras1 mutant; stationary phase enriched protein; Spider biofilm induced
CUST_7152_PI362308700	1.21592	C4_05090C	chr4	SRB8	Putative RNA polymerase II mediator complex subunit; early-stage flow model biofilm induced
CUST_5878_PI362308700	1.31194	C1_04760C	chr1	SYG1	Ortholog(s) have role in signal transduction and Golgi apparatus, endoplasmic reticulum, mitochondrion, plasma membrane localization
CUST_5800_PI362308700	1.00417	C1_00020C	chr1		Protein of unknown function; transcript detected on high-resolution tiling arrays
CUST_12157_PI362308700	1.16989	C2_05700W	chr2	OSM1	Putative flavoprotein subunit of fumarate reductase; soluble protein in hyphae; caspofungin repressed; stationary phase enriched protein; flow model biofilm induced; Spider biofilm repressed
CUST_11471_PI362308700	1.28123	CR_00780C	chrR	GSY1	UDP glucose/starch glucosyltransferase; transcript repressed by yeast-hyphal switch, Efg1-regulated; strong oxidative stress induced; colony morphology-related regulation by Ssn6; stationary phase enriched; flow model biofilm induced
CUST_4147_PI362308700	1.5757	C4_06910W	chr4		PDR-subfamily ABC transporter (half-size); similar to WHITE subfamily proteins; repressed by fluphenazine treatment or in an azole-resistant strain that overexpresses CDR1 and CDR2; induced by nitric oxide; rat catheter biofilm induced
CUST_11869_PI362308700	1.33783	C1_10660W	chr1	TBP1	Transcription initiation factor; binds TATA box sequence, binding does not require TFIIA; caspofungin repressed; functional homolog of S. cerevisiae and human TATA-binding proteins; Spider biofilm induced
CUST_4815_PI362308700	1.10368	C1_11290W	chr1		Has domain(s) with predicted FMN binding, oxidoreductase activity and role in oxidation-reduction process
CUST_4975_PI362308700	1.75685	C7_02920W	chr7		Ortholog(s) have cytosol, nucleus localization
CUST_60_PI362308700	1.66813	C1_02580W	chr1	HNM4	Putative choline permease; fungal-specific (no human or murine homolog)
CUST_7141_PI362308700	1.9709	C6_02420W	chr6		Putative phosphatidyl glycerol phospholipase C; Plc1-regulated; flow model biofilm induced; Spider biofilm induced
CUST_3029_PI362308700	1.66361	C1_14550C	chr1		Protein of unknown function; transcript detected on high-resolution tiling arrays
CUST_3530_PI362308700	3.05651	C1_09240C	chr1		Protein of unknown function; induced during chlamydospore formation in both C. albicans and C. dubliniensis
CUST_7383_PI362308700	1.32069	C2_02590W	chr2	ZRT2	Zinc transporter; ciclopirox olamine, fluconazole, alkaline repressed; transcript induced by amphotericin B, interaction with macrophages; possibly essential (UAU1 method); induced in oralpharyngeal candidiasis; Spider biofilm induced
CUST_154_PI362308700	1.10893	C1_00630W	chr1		Ortholog(s) have mitochondrial membrane localization
CUST_117_PI362308700	2.49238	C1_00550W	chr1	CIS2	Putative role in regulation of biogenesis of the cell wall; upregulated in biofilm; Gcn4p-regulated
CUST_11140_PI362308700	1.79647	C2_09820W	chr2		Protein of unknown function; flow model biofilm induced; Spider biofilm induced
CUST_11038_PI362308700	1.24681	C2_04110W	chr2		Ortholog(s) have DNA helicase activity, role in DNA unwinding involved in DNA replication, reciprocal meiotic recombination, synapsis and nucleus localization
CUST_10679_PI362308700	1.03457	C1_03990W	chr1		Ortholog(s) have cytoplasm, nucleus localization
CUST_8102_PI362308700	1.33198	C1_01750W	chr1		Predicted MFS membrane transporter, member of the drug:proton antiporter (12 spanner) (DHA1) family; flow model biofilm induced
CUST_8026_PI362308700	1.14436	C1_09520C	chr1		Protein of unknown function; induced by nitric oxide
CUST_7183_PI362308700	1.18935	C4_00240C	chr4	PRO3	Delta 1-pyrroline-5-carboxylate reductase; protein induced during the mating process; alkaline induced; stationary phase enriched protein; Spider biofilm repressed
CUST_5502_PI362308700	1.71542	C2_07630C	chr2		Possible stress protein; increased transcription associated with CDR1 and CDR2 overexpression or fluphenazine treatment; regulated by Sfu1, Nrg1, Tup1; stationary phase enriched protein; Spider biofilm induced
CUST_4249_PI362308700	1.0607	C4_02990C	chr4	GST2	Glutathione S transferase; induced by benomyl and in populations of cells exposed to fluconazole over multiple generations; regulated by Nrg1, Tup1; induced by nitric oxide; stationary phase enriched; Spider biofilm induced
CUST_9081_PI362308700	1.04408	C1_11570W	chr1		Ortholog(s) have Golgi apparatus localization
CUST_7088_PI362308700	1.01358
CUST_3915_PI362308700	1.55059	C4_02930W	chr4		Protein of unknown function; Ras1 and Cyr1 repressed; rat catheter and Spider biofilm induced
CUST_1144_PI362308700	1.36846	C1_13940W	chr1	SIM1	Adhesin-like protein; involved in cell wall maintenance, redundant with Sun41; possibly secreted; macrophage-repressed; repressed by Rim101, Cyr1, Ras1; Spider biofilm induced
CUST_6131_PI362308700	1.13078	C3_01130C	chr3		ZZ-type zinc finger protein; rat catheter and Spider biofilm induced
CUST_177_PI362308700	1.47945	C1_00680W	chr1	ASM3	Putative secreted acid sphingomyelin phosphodiesterase; possible Kex2 substrate; transcript increased in an azole-resistant strain that overexpresses MDR1; flow model biofilm induced; F-12/CO2 early biofilm induced
CUST_403_PI362308700	1.87348	C3_00030C	chr3		Protein with a predicted DEAD-like DNA/RNA helicase domain; shows colony morphology-related gene regulation by Ssn6; overlaps orf19.5472; Spider biofilm repressed
CUST_11177_PI362308700	1.08713	C2_05060C	chr2		Putative sulfiredoxin; regulated by Tsa1, Tsa1B in minimal media at 37 degrees C; flow model biofilm induced; Spider biofilm induced
CUST_9391_PI362308700	1.10862	C6_00290W	chr6		Protein of unknown function; regulated by yeast-hypha switch; induced by Mnl1 in weak acid stress; 5' UTR intron; repressed by chlamydospore formation in C. albicans and C. dubliniensis; rat catheter, Spider and flow model biofilm induced
CUST_7474_PI362308700	2.22736	CR_02280W	chrR	PGA23	Putative GPI-anchored protein of unknown function; Rim101-repressed; Cyr1-regulated; colony morphology-related gene regulation by Ssn6
CUST_8091_PI362308700	1.90045	C6_04130C	chr6	ALS4	GPI-anchored adhesin; role in adhesion, germ tube induction; growth, temperature regulated; expressed during infection of human buccal epithelial cells; repressed by vaginal contact; biofilm induced; repressed during chlamydospore formation
CUST_11216_PI362308700	2.29722	C2_08330W	chr2		Protein with a thioredoxin domain; predicted role in cell redox homeostasis; rat catheter and Spider biofilm induced
CUST_7250_PI362308700	1.45405	C4_00160C	chr4	CAR2	Ornithine aminotransferase; arginine metabolism; alkaline induced; mutant sensitivite to toxic ergosterol analog, to amphotericin B; exponential and stationary phase yeast; flow model biofilm induced; rat catheter, Spider biofilm repressed
CUST_1054_PI362308700	1.22612	CR_03450W	chrR	HXT5	Putative sugar transporter; induced by ciclopirox olamine; Snf3-induced; alkaline repressed; colony morphology-related gene regulation by Ssn6; possibly essential gene
CUST_3118_PI362308700	1.59367	C1_14420W	chr1	DDI1	Putative DNA damage inducible v-SNARE binding protein; macrophage/pseudohyphal-repressed
CUST_8946_PI362308700	1.177	C1_04330W	chr1	RPN4	C2H2 transcription factor; putative regulator of proteasome genes; DNA recognition sequence (GAAGGCAAAA) enriched in regions upstream of proteasome genes; induced in core stress response; Hap43-induced; Spider biofilm induced
CUST_9149_PI362308700	1.17542	C3_03500W	chr3	SKN2	Protein with a potential role in beta-1,6 glucan biosynthesis; similarity to Kre6 and Skn1; possibly essential, disruptants not obtained by UAU1 method; Hap43-induced; flow model biofilm induced; rat catheter biofilm repressed
CUST_10123_PI362308700	1.14177	C1_13530W	chr1		Has domain(s) with predicted chitin binding, chitinase activity and role in carbohydrate metabolic process, cell wall macromolecule catabolic process, chitin catabolic process
CUST_879_PI362308700	1.6262	C7_00930W	chr7	GPH1	Putative glycogen phosphorylase; role in glycogen metabolism; regulated by Ssk1, Mig1, Tup1, Hap43; fluconazole-induced; localizes to cell surface of hyphae, not yeast; stationary phase enriched protein; Spider biofilm induced
CUST_10051_PI362308700	1.26207	C1_03750W	chr1		Protein with a predicted cytochrome b5-like Heme/Steroid binding domain; Hap43, caspofungin repressed; flow model biofilm induced
CUST_2812_PI362308700	3.04942	C2_03370W	chr2	THI2	Putative trifunctional enzyme of thiamine biosynthesis, degradation and salvage; Spider biofilm induced
CUST_2542_PI362308700	2.7055	C4_05530W	chr4	FGR6-1	Protein lacking an ortholog in S. cerevisiae; member of a family encoded by FGR6-related genes in the RB2 repeat sequence; transposon mutation affects filamentous growth
CUST_3287_PI362308700	1.25276	C1_07830C	chr1		Ortholog(s) have acetyltransferase activity, chromatin binding activity
CUST_9930_PI362308700	1.14991	C1_12970C	chr1	SEC2	Guanyl-nucleotide exchange factor for the small G-protein Sec4; delivery of post-Golgi secretory vesicles to sites of polarized growth; phosphorylation by Cdc28 needed for normal hyphal growth; Hap43-repressed; flow model biofilm induced
CUST_7384_PI362308700	1.24768	C2_02590W	chr2	ZRT2	Zinc transporter; ciclopirox olamine, fluconazole, alkaline repressed; transcript induced by amphotericin B, interaction with macrophages; possibly essential (UAU1 method); induced in oralpharyngeal candidiasis; Spider biofilm induced
CUST_9055_PI362308700	1.45217	C1_04140W	chr1	IFD6	Aldo-keto reductase; similar to aryl alcohol dehydrogenases; protein increase correlates with MDR1 overexpression (not CDR1 or CDR2) in fluconazole-resistant clinical isolates; farnesol regulated; possibly essential; Spider biofilm induced
CUST_5813_PI362308700	4.36238	C1_00090W	chr1		Ortholog(s) have role in ascospore wall assembly and cytosol localization
CUST_7625_PI362308700	2.02637	C2_00180C	chr2		Predicted uricase; ortholog of S. pombe SPCC1223.09; Spider biofilm induced
CUST_9617_PI362308700	1.07938	C1_05770C	chr1	PRC3	Putative carboxypeptidase Y precursor; transcript regulated by Nrg1 and Mig1; regulated by Gcn2 and Gcn4
CUST_8195_PI362308700	1.21999	CR_07060C	chrR	CRZ2	C2H2 transcription factor; crz1 not crz2 null mutation suppresses fluconazole resistance of homozygous cka2 null; Rim101-repressed at pH 8; required for yeast cell adherence to silicone substrate; Spider biofilm induced
CUST_9678_PI362308700	2.1727	CR_04820W	chrR		Protein of unknown function; Hap43-induced; rat catheter and Spider biofilm induced
CUST_38_PI362308700	1.7485	C1_00310W	chr1		Putative protein of unknown function; shows colony morphology-related gene regulation by Ssn6p
CUST_5900_PI362308700	1.1235	C5_00140C	chr5		Putative integral membrane protein of unknown function; clade-associated gene expression; Spider biofilm induced
CUST_6089_PI362308700	1.74144	CR_01470W	chrR	CSP37	Hyphal cell wall protein; role in progression of mouse systemic infection; predicted P-loop, divalent cation binding, N-glycosylation sites; expressed in yeast and hyphae; hyphal downregulated; stationary-phase enriched; GlcNAc-induced
CUST_10680_PI362308700	1.04063	C1_03990W	chr1		Ortholog(s) have cytoplasm, nucleus localization
CUST_10219_PI362308700	1.12319	C1_13250W	chr1		Protein of unknown function; flow model biofilm induced; Spider biofilm induced
CUST_6320_PI362308700	1.03343	C1_06820W	chr1		Ortholog of <i>C. dubliniensis CD36</i> : Cd36_06390, <i>C. parapsilosis CDC317</i> : CPAR2_209040, <i>Candida tenuis NRRL Y-1498</i> : CANTEDRAFT_114052 and <i>Debaryomyces hansenii CBS767</i> : DEHA2D14300g
CUST_2876_PI362308700	1.90007	C2_03120W	chr2	AMO1	Putative peroxisomal copper amine oxidase
CUST_9231_PI362308700	1.04602	C3_06490W	chr3		Putative protein of unknown function; Hap43p-repressed gene; ortholog of <i>S. cerevisiae</i> YJL218W
CUST_3714_PI362308700	1.34932	C1_04960C	chr1		Ortholog(s) have role in SCF-dependent proteasomal ubiquitin-dependent protein catabolic process, cellular response to DNA damage stimulus, cellular response to methylmercury and SCF ubiquitin ligase complex, cytosol, nucleus localization
CUST_2154_PI362308700	1.39446	C4_06530C	chr4	XUT1	Putative high-affinity, high-capacity xanthine-uric acid/H+ symporter; similar to A. nidulans UapA; member of the Nucleobase-Ascorbate Transporter/Nucleobase-Cation Symporter (NAT/NCS2) family; rat catheter biofilm induced
CUST_3288_PI362308700	1.04159	C1_07830C	chr1		Ortholog(s) have acetyltransferase activity, chromatin binding activity
CUST_3654_PI362308700	1.90678	C1_09000W	chr1		Ortholog of <i>S. cerevisiae</i> : YTP1, <i>C. dubliniensis CD36</i> : Cd36_08490, <i>C. parapsilosis CDC317</i> : CPAR2_801590, <i>Candida tenuis NRRL Y-1498</i> : CANTEDRAFT_109732 and <i>Debaryomyces hansenii CBS767</i> : DEHA2C10384g
CUST_5028_PI362308700	1.02189	C7_03030W	chr7		Protein with similarity to a human gene associated with colon cancer and to orf19.5158; regulated by Gcn4, Cyr1; induced by amino acid starvation; macrophage-induced protein, macrophage-repressed; Spider biofilm induced
CUST_10770_PI362308700	1.23519	C1_07120W	chr1	GAP4	Putative amino acid permease; hyphal induced; regulated by Hap43, Gcn2 and Gcn4; colony morphology-related gene regulation by Ssnp; detected at plasma membrane of yeast and germ tube by mass spec; Spider biofilm induced
CUST_8569_PI362308700	1.19911	C1_05700W	chr1	AUT7	Putative autophagosome protein; macrophage/pseudohyphal-repressed; alternatively spliced intron in 5' UTR; Spider biofilm induced
CUST_10099_PI362308700	1.02463	C1_13600W	chr1		Ortholog(s) have cytoplasm, nucleus localization
CUST_9270_PI362308700	2.40527	C4_07260W	chr4		Protein of unknown function
CUST_8246_PI362308700	1.62967	C1_10740C	chr1	ASR1	Heat shock protein; transcript regulated by cAMP, osmotic stress, ciclopirox olamine, ketoconazole; repressed by Cyr1, Ras1; colony morphology-related regulated by Ssn6; stationary phase enriched; Hap43-induced; Spider biofilm induced
CUST_9193_PI362308700	1.49864	C1_12010C	chr1	KIP4	S. cerevisiae Smy1 ortholog; Tn mutation affects filamentous growth; filament induced; has Mob2-dependent hyphal regulation; regulated by Nrg1, Tup1; oralpharyngeal candidasis induced; Spider biofilm induced; flow model biofilm repressed
CUST_5222_PI362308700	1.28506	C4_04270W	chr4		Ortholog(s) have ureidoglycolate hydrolase activity and cytosol, nucleus localization
CUST_3786_PI362308700	1.15912	C5_02630C	chr5	MNN1	Putative alpha-1,3-mannosyltransferase; of the mannosyltransferase complex; negatively regulated by Rim101; transcript elevated in chk1 and nik1 mutants, but not in sln1 mutant; Spider and flow model biofilm induced
CUST_10689_PI362308700	1.08985	C1_03960C	chr1		Ortholog(s) have role in protein targeting to vacuole, re-entry into mitotic cell cycle after pheromone arrest and endoplasmic reticulum membrane localization
CUST_7066_PI362308700	1.24809	C2_10540W	chr2		Putative transcription factor with zinc finger DNA-binding motif; possible ortholog of S. cerevisiae Mig2p
CUST_10132_PI362308700	3.11109	C1_13480W	chr1	HSP7	Putative hsp70 chaperone; role in entry into host cells; heat-shock, amphotericin B, cadmium, ketoconazole-induced; surface localized in yeast and hyphae; antigenic in host; farnesol-downregulated in biofilm; Spider biofilm induced
CUST_6438_PI362308700	1.54488	C2_10810W	chr2		Putative pre-mRNA splicing factor; intron in 5'-UTR; possibly an essential gene, disruptants not obtained by UAU1 method
CUST_8643_PI362308700	2.09915	C1_01220C	chr1		Protein of unknown function; Hap43-repressed; rat catheter and Spider biofilm induced
CUST_9689_PI362308700	1.01484	C5_01420W	chr5		Protein of unknown function; UPF0057 protein family member; localizes to the plasma membrane; Spider biofilm induced
CUST_12123_PI362308700	1.13074	C1_08230C	chr1	PLB5	Putative GPI-linked phospholipase B, fungal-specific (no mammalian homolog); null mutation eliminates cell-associated phospholipase A2 activity and attenuates virulence; fluconazole-repressed; flow model biofilm repressed
CUST_11875_PI362308700	1.10735	C1_10630C	chr1		Ortholog of <i>C. dubliniensis CD36</i> : Cd36_09960, <i>C. parapsilosis CDC317</i> : CPAR2_212580, <i>Debaryomyces hansenii CBS767</i> : DEHA2G11770g and <i>Pichia stipitis Pignal</i> : PICST_51041
CUST_3024_PI362308700	1.28036	C1_14560C	chr1		Predicted ORF in retrotransposon Zorro2 with similarity to retroviral reverse transcriptase proteins
CUST_10137_PI362308700	2.32687	C1_13460W	chr1		Ortholog of <i>Candida albicans WO-1</i> : CAWG_00105
CUST_433_PI362308700	1.13918	CR_00740C	chrR	BMT3	Beta-mannosyltransferase; adds 2nd beta-mannose to the acid-stable fraction of cell wall phosphopeptidomannan, elongation of beta-mannose chains on the phosphopeptidomannan acid-labile fraction; Hap43-induced; Spider biofilm induced
CUST_99_PI362308700	1.26305	C1_00490C	chr1	TTR1	Putative glutaredoxin; described as a glutathione reductase; induced by human neutrophils and benomyl treatment; alkaline repressed; regulated by Gcn2 and Gcn4; required for virulence in mouse model; Spider biofilm induced
CUST_9959_PI362308700	1.41386	C1_12890W	chr1		Has domain(s) with predicted DNA binding, nucleic acid binding activity
CUST_2672_PI362308700	1.95196	C1_02810W	chr1	RAD16	Ortholog of S. cerevisiae Rad16; a protein that recognizes and binds damaged DNA; flucytosine induced; rat catheter and Spider biofilm induced
CUST_12131_PI362308700	2.24878	C7_01170C	chr7		Putative oxidoreductase; mutation confers hypersensitivity to toxic ergosterol analog; rat catheter and Spider biofilm induced
CUST_5551_PI362308700	1.39813	C1_05880W	chr1	PRN4	Protein with similarity to pirins; induced by benomyl treatment; flow model biofilm repressed
CUST_634_PI362308700	2.13476	C4_04940W	chr4		Ortholog of <i>C. dubliniensis CD36</i> : Cd36_44580
CUST_8358_PI362308700	1.1831	C5_04830W	chr5	SFL2	Transcription factor involved in regulation of morphogenesis; required for filamentous growth, for virulence in RHE model but not in mice; induced upon RHE infection but C. dubliniensis ortholog is not; Spider biofilm induced
CUST_7626_PI362308700	1.90901	C2_00180C	chr2		Predicted uricase; ortholog of S. pombe SPCC1223.09; Spider biofilm induced
CUST_2351_PI362308700	2.26595	C2_05860C	chr2		Putative Xbp1 transcriptional repressor; binds to cyclin gene promoters in S. cerevisiae; Hap43-repressed; possibly essential, disruptants not obtained by UAU1 method
CUST_4283_PI362308700	1.97221	C4_03100W	chr4	RBT7	Protein with similarity to RNase T2 enzymes; has putative secretion signal; expression is Tup1-repressed
CUST_2784_PI362308700	1.69575	C2_03320W	chr2	CHK1	Histidine kinase; 2-component signaling, cell wall synthesis; hyphal growth defect; avirulent in mouse, not rat vaginal infection; phagocytosis rate increased; Spider biofilm induced; required for RPMI biofilm; Bcr1-induced in a/a biofilm
CUST_9167_PI362308700	2.11308	C3_03450C	chr3	BMT7	Beta-mannosyltransferase, member of a 9-gene family that includes characterized genes BMT1, BMT2, BMT3, and BMT4 with roles in beta-1,2-mannosylation of cell wall phosphopeptidomannan; downregulated in azole-resistant strain; Hap43p-induced
CUST_113_PI362308700	1.01256	C1_00540C	chr1		Protein with a Bul1 domain; binds the ubiquitin ligase Rsp5 and is involved in intracellular trafficking of a general amino acid permease Gap1; repressed in an azole-resistant strain overexpressing MDR1; Spider biofilm induced
CUST_10152_PI362308700	3.33401	C1_13430C	chr1		Protein of unknown function; Spider biofilm induced
CUST_124_PI362308700	1.04642	C1_02420C	chr1	GSC1	Essential beta-1,3-glucan synthase subunit; gsc1 allele determines resistance/sensitivity to echinocandins; 16 predicted membrane-spanning regions; mRNA abundance declines after yeast-to-hypha transition; Spider biofilm induced
CUST_1669_PI362308700	1.81176	CR_07250C	chrR		Predicted long-chain-alcohol oxidase; Spider biofilm induced
CUST_10217_PI362308700	2.54497	C1_07650W	chr1		Protein of unknown function; Hap43-repressed gene
CUST_8133_PI362308700	1.3948	C1_01810C	chr1	UGA2	Predicted succinate semialdehyde dehydrogenase; predicted role in glutamate catabolism; transcription regulated by Mig1, Tup1, Gcn4; mutants are viable
CUST_5986_PI362308700	1.72908	C1_08770W	chr1		Ornithine cyclodeaminase family protein; Sef1, Sfu1, and Hap43-regulated; ortholog of S. cerevisiae YGL159W and S. pombe SPAP11E10.01; rat catheter biofilm induced
CUST_2426_PI362308700	2.71872	C3_05580C	chr3	GAP2	General amino acid permease; ketoconazole, flucytosine repressed; Ssy1-dependent histidine induction; regulated by Nrg1, Tup1; colony morphology-related gene regulation by Ssn6; Spider and flow model biofilm induced
CUST_3272_PI362308700	1.05831	C1_07880C	chr1	GCS1	Gamma-glutamylcysteine synthetase; glutathione synthesis, required for virulence;induced in low iron, H2O2, Cd, or presence of human neutrophils; possibly adherence-induced; Spider and F-12/CO2 biofilm induced
CUST_8357_PI362308700	1.22404	C5_04830W	chr5	SFL2	Transcription factor involved in regulation of morphogenesis; required for filamentous growth, for virulence in RHE model but not in mice; induced upon RHE infection but C. dubliniensis ortholog is not; Spider biofilm induced
CUST_3_PI362308700	1.38287	C1_08840W	chr1		Putative SH3-domain-containing protein
CUST_2983_PI362308700	1.21867	CR_08880C	chrR		Protein of unknown function; rat catheter and Spider biofilm induced
CUST_11153_PI362308700	1.57254	C2_09880C	chr2		Putative protein of unknown function; Plc1-regulated; transcript induced by Mnl1 under weak acid stress; flow model, rat catheter, Spider biofilm induced
CUST_8757_PI362308700	1.02826	C2_06940C	chr2	ARE2	Acyl CoA:sterol acyltransferase; uses cholesterol and oleoyl-CoA substrates; protoberberine derivative drug inhibits enzyme activity; ketoconazole-induced; Hap43-repressed; flow model biofilm induced; Spider biofilm induced
CUST_4108_PI362308700	1.17334	C4_06780C	chr4	OYE32	NAD(P)H oxidoreductase family protein; induced by nitric oxide, amphotericin B, oxidative stress via Cap1; upregulation associated with MDR1 overexpression or benomyl treatment; macrophage-downregulated protein; Spider biofilm induced
CUST_5479_PI362308700	2.11151	C2_07570W	chr2	RNR22	Putative ribonucleoside diphosphate reductase;colony morphology-related gene regulation by Ssn6; transcript regulated by tyrosol and cell density; Hap43-repressed; Spider biofilm induced
CUST_9453_PI362308700	1.36011	C1_01610C	chr1		Protein of unknown function; Hap43-induced; Spider biofilm induced
CUST_3582_PI362308700	2.06246	CR_01920W	chrR		Ortholog(s) have adenosylmethionine-8-amino-7-oxononanoate transaminase activity and role in biotin biosynthetic process
CUST_8952_PI362308700	1.0946	C1_04320W	chr1	GPM2	Putative phosphoglycerate mutase; repressed in hyphae; macrophage/pseudohyphal-repressed; induced by high levels of peroxide stress, farnesol; flow model biofilm induced; rat catheter and Spider biofilm repressed
CUST_3528_PI362308700	1.9055	C1_09250W	chr1	CRP1	Copper transporter; CPx P1-type ATPase; mediates Cu resistance; similar to Menkes and Wilson disease proteins; copper-induced; Tbf1-activated; suppresses Cu sensitivity of S. cerevisiae cup1 mutant; flow model biofilm induced
CUST_5792_PI362308700	1.65744	CR_07480W	chrR		S. pombe ortholog SPAC5D6.04 is a predicted auxin family transmembrane transporter; ketoconazole and hypoxia induced
CUST_2462_PI362308700	1.92517	C3_05450C	chr3		Protein of unknown function; Hap43-repressed gene; repressed by nitric oxide; Spider biofilm induced
CUST_6630_PI362308700	1.16716	C1_12260W	chr1	VPH2	Ortholog(s) have role in vacuolar acidification, vacuolar proton-transporting V-type ATPase complex assembly and endoplasmic reticulum membrane localization
CUST_6157_PI362308700	1.89606	C1_06370C	chr1	PBR1	Protein of unknown function; required for cohesion, adhesion, and RPMI biofilm formation; induced by alpha pheromone in white cells; fluconazole-induced; Spider biofilm induced
CUST_11450_PI362308700	1.73065	CR_04420C	chrR	RBR2	Cell wall protein; expression repressed by Rim101; transcript regulated upon white-opaque switching; repressed by alpha pheromone in SpiderM medium; macrophage-induced gene
CUST_1114_PI362308700	1.37935	C1_14060W	chr1		Glucan 1,3-beta-glucosidase; regulated by Nrg1, Tup1 and possibly Tac1; induced by NO and during cell wall regeneration; stationary phase enriched; possibly essential (UAU1 method); F-12/CO2 early biofilm induced; flow biofilm repressed
CUST_5923_PI362308700	2.44517	C1_04930C	chr1		Ortholog of <i>C. dubliniensis CD36</i> : Cd36_04660, <i>Candida tropicalis MYA-3404</i> : CTRG_04484 and <i>Candida albicans WO-1</i> : CAWG_00904
CUST_11744_PI362308700	2.30624	C3_01770C	chr3		Protein of unknown function; expression downregulated in an ssr1 null mutant
CUST_2709_PI362308700	1.75233	C1_06940C	chr1	ATC1	Cell wall acid trehalase; catalyzes hydrolysis of the disaccharide trehalose; similar to S. cerevisiae vacuolar acid trehalase (Ath1p); Hap43p-repressed gene
CUST_4812_PI362308700	2.12209	C1_11270W	chr1		Cell wall protein; induced in core stress response and core caspofungin response; iron-regulated; amphotericin B, ketoconazole, and hypoxia induced; regulated by Cyr1, Ssn6; induced in oralpharyngeal candidasis; Spider biofilm repressed
CUST_9066_PI362308700	1.45012	C1_04110W	chr1		Ortholog(s) have lysophosphatidic acid acyltransferase activity and role in cellular response to cadmium ion, cellular triglyceride homeostasis, detoxification of cadmium ion, lipid particle organization, protein targeting to vacuole
CUST_10146_PI362308700	1.23567	C1_13440C	chr1		Putative transcription factor with zinc finger DNA-binding motif
CUST_326_PI362308700	1.24192	CR_05190W	chrR		Protein similar to S. cerevisiae Cis3p, which has a role cell-wall-related processes; predicted Kex2p substrate; possibly an essential gene, disruptants not obtained by UAU1 method
CUST_6181_PI362308700	1.24	C2_09280C	chr2		Predicted membrane transporter, member of the fucose:proton symporter (FHS) family, major facilitator superfamily (MFS)
CUST_8176_PI362308700	1.176	C1_01840C	chr1		Protein with a Rho GDP-dissociation inhibitor domain; Hap43-repressed gene; Spider biofilm induced
CUST_4107_PI362308700	1.09392	C4_06780C	chr4	OYE32	NAD(P)H oxidoreductase family protein; induced by nitric oxide, amphotericin B, oxidative stress via Cap1; upregulation associated with MDR1 overexpression or benomyl treatment; macrophage-downregulated protein; Spider biofilm induced
CUST_8532_PI362308700	2.62286
CUST_382_PI362308700	1.14289	CR_10640W	chrR		Has domain(s) with predicted antiporter activity, drug transmembrane transporter activity, role in drug transmembrane transport and membrane localization
CUST_7156_PI362308700	1.45702	CR_07160C	chrR		Ortholog(s) have endoplasmic reticulum localization
CUST_2979_PI362308700	2.56486	CR_08890C	chrR	ASR2	Adenylyl cyclase and stress responsive protein; induced in cyr1 or ras1 mutant; stationary phase enriched protein; Spider biofilm induced
CUST_9559_PI362308700	1.27888	C4_01250W	chr4	NAT4	Putative histone acetyltransferase; involved in regulation of white-opaque switch; early-stage flow model biofilm induced; Spider biofilm induced
CUST_5221_PI362308700	1.17925	C4_04270W	chr4		Ortholog(s) have ureidoglycolate hydrolase activity and cytosol, nucleus localization
CUST_1113_PI362308700	1.3785	C1_14060W	chr1		Glucan 1,3-beta-glucosidase; regulated by Nrg1, Tup1 and possibly Tac1; induced by NO and during cell wall regeneration; stationary phase enriched; possibly essential (UAU1 method); F-12/CO2 early biofilm induced; flow biofilm repressed
CUST_5808_PI362308700	1.78106	C1_01930W	chr1		Protein of unknown function; regulated by Nrg1, Tup1; Spider and flow model biofilm induced
CUST_3023_PI362308700	2.40875	C1_14560C	chr1		Predicted ORF in retrotransposon Zorro2 with similarity to retroviral reverse transcriptase proteins
CUST_10674_PI362308700	2.5558	C1_04020C	chr1	CSH1	Aldo-keto reductase; role in fibronectin adhesion, cell surface hydrophobicity; regulated by temperature, growth phase, benomyl, macrophage interaction; azole resistance associated; Spider biofilm induced; rat catheter biofilm repressed
CUST_3079_PI362308700	1.46488	C1_14470W	chr1		Putative zinc-finger domain protein with a predicted role in pre-mRNA splicing; Hap43-repressed; Spider biofilm repressed
CUST_8669_PI362308700	1.05942	C1_01130W	chr1		Putative ubiquitin ligase complex component; induced by heavy metal (cadmium) stress; Hog1-induced; transcript induced by Mnl1p under weak acid stress; flow model biofilm induced; Spider biofilm induced
CUST_8704_PI362308700	1.33003	C1_07350C	chr1	GPX3	Putative glutathione peroxidase involved in Cap1p-dependent oxidative stress response, required for Cap1p oxidation in response to H2O2; planktonic growth-induced
CUST_3536_PI362308700	1.55652	C1_01440C	chr1	POX18	Similar to Pox18, a peroxisomal protein; induced during chlamydospore formation in C. albicans and C. dubliniensis; A21 sequence updated based on new sequence and analysis, the allelic orf19.10841 was reinstated; Spider biofilm induced
CUST_9879_PI362308700	1.3627	C1_13130C	chr1		Putative histidine permease; fungal-specific (no human or murine homolog); Hap43p-induced gene
CUST_1933_PI362308700	1.00815	C5_04490C	chr5	CAR1	Arginase; arginine catabolism; transcript regulated by Nrg1, Mig1, Tup1; colony morphology-related regulation by Ssn6; alkaline induced; protein decreased in stationary phase; sumoylation target; flow model biofilm induced
CUST_7851_PI362308700	1.0126	C7_01940C	chr7		Pheromone-regulated protein (Prm10) of S. cerevisiae; colony morphology-related gene regulation by Ssn6; induced by Mnl1 under weak acid stress; possibly essential gene, disruptants not obtained by UAU1 method; Spider biofilm induced
CUST_9150_PI362308700	1.30967	C3_03500W	chr3	SKN2	Protein with a potential role in beta-1,6 glucan biosynthesis; similarity to Kre6 and Skn1; possibly essential, disruptants not obtained by UAU1 method; Hap43-induced; flow model biofilm induced; rat catheter biofilm repressed
CUST_6900_PI362308700	1.041	C2_00760C	chr2		Proten of unknown function; transcript positively regulated by Sfu1; Hap43 repressed; Spider biofilm induced
CUST_8226_PI362308700	1.29872	C1_01980W	chr1	HGT1	High-affinity MFS glucose transporter; induced by progesterone, chloramphenicol, benomyl; likely essential for growth; protein newly produced during adaptation to the serum; rat catheter and Spider biofilm induced
CUST_5142_PI362308700	1.13371	C2_01450C	chr2		Protein of unknown function; induced in azole-resistant strain that overexpresses MDR1; protein present in exponential and stationary growth phase yeast cultures; Spider biofilm induced
CUST_2223_PI362308700	1.28034	CR_02800C	chrR		Protein of unknown function; mutation confers hypersensitivity to amphotericin B; flow model biofilm induced
CUST_8038_PI362308700	1.0249	C5_03430W	chr5		Protein of unknown function; Spider biofilm induced
CUST_5029_PI362308700	2.93753	CR_09350C	chrR		Protein with a predicted heme oxygenase domain; Spider biofilm induced
CUST_5850_PI362308700	2.46302	C1_04660W	chr1	DUR1,2	Urea amidolyase; hydrolyzes urea to CO2; use of urea as N source and for hyphal switch in macrophage; regulated by Nrg1/Hap43; required for virulence; promotes mouse kidney and brain colonization; rat catheter and flow model biofilm induced
CUST_2740_PI362308700	2.26026	C1_07030C	chr1	RBT4	Pry family protein; required for virulence in mouse systemic/rabbit corneal infections; not filamentation; mRNA binds She3, is localized to hyphal tips; Hap43-induced; in both yeast and hyphal culture supernatants; Spider biofilm induced
CUST_9739_PI362308700	1.44852	C1_10550C	chr1	GCA2	Predicted extracellular glucoamylase; induced by ketoconazole; possibly essential, disruptants not obtained by UAU1 method; promotes biofilm matrix formation; Spider biofilm induced; Bcr1-induced in RPMI a/a biofilms
CUST_9960_PI362308700	1.38707	C1_12890W	chr1		Has domain(s) with predicted DNA binding, nucleic acid binding activity
CUST_6161_PI362308700	1.08582	C1_06390W	chr1		Putative ubiquitin C-terminal hydrolase; regulated by Gcn2p and Gcn4p
CUST_9151_PI362308700	1.83117	C3_03490W	chr3	RSN1	Protein of unknown function; flow model biofilm induced; Spider biofilm induced; induced during the mating process; Hap43-repressed
CUST_10052_PI362308700	1.31099	C1_03750W	chr1		Protein with a predicted cytochrome b5-like Heme/Steroid binding domain; Hap43, caspofungin repressed; flow model biofilm induced
CUST_8564_PI362308700	1.39868	C1_11660W	chr1	GAD1	Putative glutamate decarboxylase; alkaline, macrophage-downregulated gene; amphotericin B induced; induced by Mnl1 under weak acid stress; stationary phase enriched protein; rat catheter biofilm repressed
CUST_10218_PI362308700	1.93917	C1_07650W	chr1		Protein of unknown function; Hap43-repressed gene
CUST_7039_PI362308700	1.29003	C1_08590C	chr1	ERG1	Squalene epoxidase, epoxidation of squalene to 2,3(S)-oxidosqualene; ergosterol biosynthesis; allylamine antifungal drug target; NADH reducing cofactor but S. cerevisiae Erg1 uses NADPH; flow model biofilm induced; Spider biofilm repressed
CUST_10260_PI362308700	1.84977	C2_03790C	chr2	ASR3	Adenylyl cyclase and stress responsive protein; induced in cyr1 or ras1 mutant; Spider biofilm induced
CUST_5311_PI362308700	1.33226	C1_10820C	chr1		Putative aspartyl aminopeptidase; stationary phase enriched protein; mutation confers hypersensitivity to 5-fluorouracil (5-FU); Hog1-induced; planktonic growth-induced; rat catheter and Spider biofilm repressed
CUST_2373_PI362308700	1.28286	C2_05810W	chr2		Ortholog(s) have role in cellular response to methylmercury and cytoplasm, nucleus localization
CUST_12037_PI362308700	2.24125	CR_09140C	chrR		Protein with a role in directing meiotic recombination events to homologous chromatids; induced by ciclopirox olamine; positively regulated by Sfu1; Hog1, fluconazole-repressed; Hap43-induced; Spider biofilm induced
CUST_6162_PI362308700	1.13528	C1_06390W	chr1		Putative ubiquitin C-terminal hydrolase; regulated by Gcn2p and Gcn4p
CUST_6007_PI362308700	2.49497	CR_01630C	chrR		Protein similar to S. cerevisiae Pmr1p; amphotericin B induced; previously merged with orf19.2553; unmerged from orf19.2553 in a revision of Assembly 21
CUST_5001_PI362308700	1.20434	C3_02480C	chr3	CCP1	Cytochrome-c peroxidase N terminus; Rim101, alkaline pH repressed; induced in low iron or by macrophage interaction; oxygen-induced activity; regulated by Sef1, Sfu1, and Hap43; Spider biofilm induced; rat catheter biofilm repressed
CUST_370_PI362308700	1.02137	C1_01040W	chr1		Ortholog(s) have peptide-methionine (R)-S-oxide reductase activity, role in cellular response to oxidative stress and cytosol, mitochondrion, nucleus localization
CUST_10864_PI362308700	4.33479	CR_02020C	chrR	OPT1	Oligopeptide transporter; transports 3-to-5-residue peptides; alleles are distinct, one has intron; suppresses S. cerevisiae ptr2-2 mutant defects; induced by BSA or peptides; Stp3p, Hog1p regulated; flow model biofilm induced
CUST_7982_PI362308700	1.06255	C1_09650W	chr1		WD repeat domain protein; Hap43-repressed gene; flow model biofilm induced
CUST_2499_PI362308700	4.89061	C1_09310C	chr1		Protein of unknown function; Spider biofilm induced
CUST_8566_PI362308700	1.60749	C1_11670W	chr1		Protein of unknown function; induced in core stress response; Gcn2 and Gcn4 regulated; flow model biofilm induced; Spider biofilm induced
CUST_8955_PI362308700	1.06106	C1_04310C	chr1	GIG1	Protein induced by N-acetylglucosamine (GlcNAc); localized in cytoplasm; mutation causes increased resistance to nikkomycin Z
CUST_8548_PI362308700	1.3027	C1_11610C	chr1		Protein similar to A. nidulans CysA serine O-trans-acetylase; suggests that C. albicans uses an O-acetyl-serine (OAS) pathway of sulfur assimilation; F-12/CO2 early biofilm induced; Spider biofilm induced
CUST_3623_PI362308700	3.1689	CR_01860W	chrR	OPT9	Probable pseudogene similar to fragments of OPT1 oligopeptide transporter gene; decreased expression in hyphae compared to yeast-form cells; transcriptionally induced upon phagocytosis by macrophage
CUST_2173_PI362308700	1.05695	C4_06620C	chr4		Protein of unknown function; rat catheter and Spider biofilm induced
CUST_9838_PI362308700	1.7139	C1_07660W	chr1		Protein of unknown function; transcript is upregulated in clinical isolates from HIV+ patients with oral candidiasis
CUST_5794_PI362308700	1.07098	CR_07490C	chrR	GLK4	Putative glucokinase; decreased expression in hyphae compared to yeast-form cells
CUST_1400_PI362308700	1.36408	C7_02240W	chr7	FMP45	Predicted membrane protein induced during mating; mutation confers hypersensitivity to toxic ergosterol analog, to amphotericin B; alkaline repressed; repressed by alpha pheromone in SpiderM medium; rat catheter, Spider biofilm induced
CUST_7502_PI362308700	1.30984	C7_02070W	chr7	GRX1	Putative glutaredoxin; induced in low iron
CUST_7461_PI362308700	4.93486	CR_02240C	chrR	OPT2	Oligopeptide transporter; induced upon phagocytosis by macrophage; macrophage/pseudohyphal-repressed after 16h; fluconazole-induced; virulence-group-correlated expression; Hap43-repressed
CUST_52_PI362308700	1.02599	C1_00390W	chr1	ENA2	Putative sodium transporter; induced by ciclopirox olamine; alkaline induced by Rim101; repressed by high-level peroxide stress; induced in oral candidiasis clinical isolates; possibly essential gene; rat catheter and Spider biofilm induced
CUST_356_PI362308700	1.62056	C3_00040W	chr3		Protein of unknown function
CUST_5876_PI362308700	2.79323	C1_04750W	chr1	IFE1	Putative medium-chain alcohol dehydrogenase; rat catheter and Spider biofilm repressed
CUST_3117_PI362308700	1.48047	C1_14420W	chr1	DDI1	Putative DNA damage inducible v-SNARE binding protein; macrophage/pseudohyphal-repressed
CUST_10769_PI362308700	1.14275	C1_07120W	chr1	GAP4	Putative amino acid permease; hyphal induced; regulated by Hap43, Gcn2 and Gcn4; colony morphology-related gene regulation by Ssnp; detected at plasma membrane of yeast and germ tube by mass spec; Spider biofilm induced
CUST_6656_PI362308700	1.29813	C1_03510C	chr1		Protein of unknown function; present in exponential and stationary phase yeast; identified in extracts from biofilm and planktonic cells; flow model biofilm induced gene; GlcNAc-induced protein
CUST_1585_PI362308700	1.35619	C1_07080W	chr1		Component of the SWI/SNF and RSC chromatin remodeling complexes; suggested role in chromosome maintenance; Spider biofilm induced
CUST_8245_PI362308700	1.44685	C1_10740C	chr1	ASR1	Heat shock protein; transcript regulated by cAMP, osmotic stress, ciclopirox olamine, ketoconazole; repressed by Cyr1, Ras1; colony morphology-related regulated by Ssn6; stationary phase enriched; Hap43-induced; Spider biofilm induced
CUST_9194_PI362308700	1.47581	C1_12010C	chr1	KIP4	S. cerevisiae Smy1 ortholog; Tn mutation affects filamentous growth; filament induced; has Mob2-dependent hyphal regulation; regulated by Nrg1, Tup1; oralpharyngeal candidasis induced; Spider biofilm induced; flow model biofilm repressed
CUST_6996_PI362308700	1.50785	C1_05540C	chr1		Protein similar to GTPase regulators; induced in low iron; transcript activated by Mnl1 under weak acid stress; Hap43-, Sfu1- and Sef1-regulated; flow model biofilm induced, Spider biofilm induced
CUST_1859_PI362308700	1.2323	C3_02640C	chr3	ZCF1	Zn(II)2Cys6 transcription factor; transcript regulated during hypha formation; 5'-UTR intron; mutants show decreased colonization of mouse kidneys; flow model biofilm induced; Spider biofilm induced
CUST_11215_PI362308700	1.74733	C2_08330W	chr2		Protein with a thioredoxin domain; predicted role in cell redox homeostasis; rat catheter and Spider biofilm induced
CUST_92_PI362308700	1.2169	C1_02470W	chr1		Ortholog of <i>C. parapsilosis CDC317</i> : CPAR2_106450, <i>C. dubliniensis CD36</i> : Cd36_02330, <i>Lodderomyces elongisporus NRLL YB-4239</i> : LELG_01618 and <i>Candida orthopsilosis Co 90-125</i> : CORT_0B07690
CUST_8945_PI362308700	1.22061	C1_04330W	chr1	RPN4	C2H2 transcription factor; putative regulator of proteasome genes; DNA recognition sequence (GAAGGCAAAA) enriched in regions upstream of proteasome genes; induced in core stress response; Hap43-induced; Spider biofilm induced
CUST_3560_PI362308700	1.14013	C1_09180W	chr1	LYS143	Zn(II)2Cys6 transcription factor; ortholog of S. cerevisiae Lys14 involved in the regulation of lysine biosynthesis genes
CUST_6705_PI362308700	1.12806	C1_12400C	chr1		Ortholog of <i>Candida albicans WO-1</i> : CAWG_00201
CUST_11536_PI362308700	1.24123	C3_00220W	chr3	HGT19	Putative MFS glucose/myo-inositol transporter; 20 member family; 12 transmembrane segments, extended N terminus; expressed in rich medium; Hap43, phagocytosis, rat catheter, Spider and flow model biofilm induced
CUST_7227_PI362308700	1.66068	C4_00250W	chr4		Ortholog of <i>Candida lusitaniae ATCC 42720</i> : CLUG_00275 and <i>Candida albicans WO-1</i> : CAWG_03759
CUST_3581_PI362308700	2.43739	CR_01920W	chrR		Ortholog(s) have adenosylmethionine-8-amino-7-oxononanoate transaminase activity and role in biotin biosynthetic process
CUST_6132_PI362308700	1.10205	C3_01130C	chr3		ZZ-type zinc finger protein; rat catheter and Spider biofilm induced
CUST_7170_PI362308700	1.5431	C4_00290C	chr4		Has domain(s) with predicted 2 iron, 2 sulfur cluster binding, iron ion binding, oxidoreductase activity, acting on paired donors, with incorporation or reduction of molecular oxygen and NAD(P)H as one donor, <a href="#GOsection">more</a>
CUST_1934_PI362308700	1.31704	C5_04490C	chr5	CAR1	Arginase; arginine catabolism; transcript regulated by Nrg1, Mig1, Tup1; colony morphology-related regulation by Ssn6; alkaline induced; protein decreased in stationary phase; sumoylation target; flow model biofilm induced
CUST_4131_PI362308700	1.73744	C4_06820C	chr4	CZF1	Transcription factor; regulates white-opaque switch; hyphal growth regulator; expression in S. cerevisiae causes dominant-negative inhibition of pheromone response; required for yeast cell adherence to silicone; Spider biofilm induced
CUST_2051_PI362308700	1.08173	CR_04680C	chrR		Protein of unknown function; transcript detected on high-resolution tiling arrays
CUST_9122_PI362308700	1.28335	C1_11890W	chr1		Protein of unknown function; Spider biofilm induced
CUST_10677_PI362308700	1.15952	C1_04000C	chr1	KTR4	Mannosyltransferase; induced during cell wall regeneration; fungal-specific (no human or murine homolog); Bcr1-repressed in RPMI a/a biofilms
CUST_8644_PI362308700	2.03829	C1_01220C	chr1		Protein of unknown function; Hap43-repressed; rat catheter and Spider biofilm induced
CUST_5814_PI362308700	2.23789	C1_00090W	chr1		Ortholog(s) have role in ascospore wall assembly and cytosol localization
CUST_2811_PI362308700	3.0188	C2_03370W	chr2	THI2	Putative trifunctional enzyme of thiamine biosynthesis, degradation and salvage; Spider biofilm induced
CUST_11282_PI362308700	1.66106	C1_02700C	chr1		Gene induced by hypoxia and ketoconazole; oral infection upregulated; mutants have reduced capacity to damage oral epithelial cells; Spider biofilm induced
CUST_5212_PI362308700	2.42257	C4_04230W	chr4		Putative transporter; fungal-specific; Spider biofilm induced
CUST_3080_PI362308700	1.7288	C1_14470W	chr1		Putative zinc-finger domain protein with a predicted role in pre-mRNA splicing; Hap43-repressed; Spider biofilm repressed
CUST_12158_PI362308700	1.2101	C2_05700W	chr2	OSM1	Putative flavoprotein subunit of fumarate reductase; soluble protein in hyphae; caspofungin repressed; stationary phase enriched protein; flow model biofilm induced; Spider biofilm repressed
CUST_3151_PI362308700	1.01476	C1_14360C	chr1	WSC4	Putative cell wall integrity and stress response subunit 4 precursor; transcription is specific to white cell type
CUST_10151_PI362308700	2.70911	C1_13430C	chr1		Protein of unknown function; Spider biofilm induced
CUST_6317_PI362308700	1.83551	C1_06810W	chr1	CAT1	Catalase; resistance to oxidative stress, neutrophils, peroxide; role in virulence; regulated by iron, ciclopirox, fluconazole, carbon source, pH, Rim101, Ssn6, Hog1, Hap43, Sfu1, Sef1, farnesol, core stress response; Spider biofilm induced
CUST_2640_PI362308700	1.11447	C1_02900C	chr1		Ortholog(s) have ATP-dependent RNA helicase activity and role in generation of catalytic spliceosome for first transesterification step, spliceosomal complex disassembly
CUST_6182_PI362308700	2.29202	C2_09280C	chr2		Predicted membrane transporter, member of the fucose:proton symporter (FHS) family, major facilitator superfamily (MFS)
CUST_7852_PI362308700	1.05067	C7_01940C	chr7		Pheromone-regulated protein (Prm10) of S. cerevisiae; colony morphology-related gene regulation by Ssn6; induced by Mnl1 under weak acid stress; possibly essential gene, disruptants not obtained by UAU1 method; Spider biofilm induced
CUST_10879_PI362308700	1.51746	C1_08530W	chr1		Ortholog of <i>C. dubliniensis CD36</i> : Cd36_08040, <i>C. parapsilosis CDC317</i> : CPAR2_207180, <i>Candida tenuis NRRL Y-1498</i> : CANTEDRAFT_114140 and <i>Debaryomyces hansenii CBS767</i> : DEHA2G13992g
CUST_4835_PI362308700	1.37641	C1_11340W	chr1	PRM1	Putative membrane protein with a predicted role in membrane fusion during mating; Hap43p-repressed gene; protein induced during the mating process
CUST_6199_PI362308700	1.23351	C1_06520C	chr1	BPH1	Ortholog of S. cerevisiae Bph1; a putative ortholog of human Chediak-Higashi syndrome protein and murine beige gene implicated in disease syndromes involving defective lysosomal trafficking; mutant is viable
CUST_5959_PI362308700	1.19225	C7_01380W	chr7		Ortholog of <i>C. dubliniensis CD36</i> : Cd36_71210, <i>C. parapsilosis CDC317</i> : CPAR2_702710, <i>Candida tenuis NRRL Y-1498</i> : CANTEDRAFT_116256 and <i>Debaryomyces hansenii CBS767</i> : DEHA2E17732g
CUST_8451_PI362308700	3.50837	C7_00500W	chr7		Ortholog of <i>Candida guilliermondii ATCC 6260</i> : PGUG_03499, <i>Candida lusitaniae ATCC 42720</i> : CLUG_00410 and <i>Candida albicans WO-1</i> : CAWG_05407
CUST_10887_PI362308700	1.14346	C1_08500C	chr1	ENO1	Enolase; glycolysis and gluconeogenesis; major cell-surface antigen; binds host plasmin/plasminogen; immunoprotective; Hap43, phagocytosis induced; farnesol-repressed; flow model biofilm induced; Spider biofilm repressed; may be essential
CUST_9006_PI362308700	1.00285	C1_04230W	chr1		Ortholog(s) have ubiquitin binding activity, role in ubiquitin-dependent protein catabolic process and proteasome regulatory particle, lid subcomplex, proteasome storage granule localization
CUST_1584_PI362308700	1.27572	C1_07070C	chr1	DHH1	Putative RNA helicase
CUST_5807_PI362308700	1.95686	C1_01930W	chr1		Protein of unknown function; regulated by Nrg1, Tup1; Spider and flow model biofilm induced
CUST_5919_PI362308700	3.4549	C1_04900W	chr1	MNN15	Putative alpha-1,3-mannosyltransferase; predicted role in protein O-linked glycosylation; Spider biofilm induced
CUST_12036_PI362308700	1.38202	C7_03170W	chr7	IFA21	IPF family A protein; mutants are viable; Spider biofilm induced
CUST_4187_PI362308700	1.5509	C1_10290W	chr1	GCA1	Extracellular/plasma membrane-associated glucoamylase; expressed in rat oral infection; regulated by carbohydrates, pH, galactose; promotes biofilm matrix formation; flow model biofilm induced; Bcr1 repressed in RPMI a/a biofilms
CUST_8025_PI362308700	1.05569	C1_09520C	chr1		Protein of unknown function; induced by nitric oxide
CUST_8324_PI362308700	1.70517	C4_05420C	chr4	TSC2	Putative GTPase-activating protein; similar to mammalian tuberin; involved in control of filamentous growth; mutants are viable
CUST_5924_PI362308700	1.0844	C1_04930C	chr1		Ortholog of <i>C. dubliniensis CD36</i> : Cd36_04660, <i>Candida tropicalis MYA-3404</i> : CTRG_04484 and <i>Candida albicans WO-1</i> : CAWG_00904
CUST_772_PI362308700	1.40166	C6_01450C	chr6		Protein of unknown function; Cyr1-repressed; rat catheter and Spider biofilm induced
CUST_10988_PI362308700	1.43525	C4_04200C	chr4		Protein of unknown function; repressed by Sfu1; Hap43-induced gene
CUST_3704_PI362308700	1.17284	C1_08880W	chr1	HEM14	Putative protoporphyrinogen oxidase; involved in heme biosynthesis; predicted Kex2p substrate; iron regulated transcript; Yfh1-induced; Hap43-repressed; rat catheter biofilm repressed
CUST_12035_PI362308700	1.20713	C7_03170W	chr7	IFA21	IPF family A protein; mutants are viable; Spider biofilm induced
CUST_12132_PI362308700	2.16742	C7_01170C	chr7		Putative oxidoreductase; mutation confers hypersensitivity to toxic ergosterol analog; rat catheter and Spider biofilm induced
CUST_10888_PI362308700	1.01191	C1_08500C	chr1	ENO1	Enolase; glycolysis and gluconeogenesis; major cell-surface antigen; binds host plasmin/plasminogen; immunoprotective; Hap43, phagocytosis induced; farnesol-repressed; flow model biofilm induced; Spider biofilm repressed; may be essential
CUST_10016_PI362308700	1.59931	C1_10300W	chr1	MNN12	Predicted alpha-1,3-mannosyltransferase activity with a role in protein glycosylation
CUST_714_PI362308700	1.5564	C6_03360C	chr6		Ortholog of <i>C. dubliniensis CD36</i> : Cd36_63640, <i>Pichia stipitis Pignal</i> : PICST_32878, <i>Candida guilliermondii ATCC 6260</i> : PGUG_03423 and <i>Candida tropicalis MYA-3404</i> : CTRG_02106
CUST_1103_PI362308700	1.66947	C6_01070C	chr6	CIP1	Possible oxidoreductase; transcript induced by cadmium but not other heavy metals, heat shock, yeast-hypha switch, oxidative stress (via Cap1), or macrophage interaction; stationary phase enriched protein; Spider biofilm induced
CUST_3564_PI362308700	1.48674	C1_09160W	chr1	AOX1	Alternative oxidase; low abundance; constitutively expressed; one of two isoforms (Aox1p and Aox2p); involved in a cyanide-resistant respiratory pathway present in plants, protists, and some fungi, absent in S. cerevisiae; Hap43p-repressed
CUST_11876_PI362308700	1.07631	C1_10630C	chr1		Ortholog of <i>C. dubliniensis CD36</i> : Cd36_09960, <i>C. parapsilosis CDC317</i> : CPAR2_212580, <i>Debaryomyces hansenii CBS767</i> : DEHA2G11770g and <i>Pichia stipitis Pignal</i> : PICST_51041
CUST_5552_PI362308700	1.56271	C1_05880W	chr1	PRN4	Protein with similarity to pirins; induced by benomyl treatment; flow model biofilm repressed
CUST_4250_PI362308700	1.23873	C4_02990C	chr4	GST2	Glutathione S transferase; induced by benomyl and in populations of cells exposed to fluconazole over multiple generations; regulated by Nrg1, Tup1; induced by nitric oxide; stationary phase enriched; Spider biofilm induced
CUST_1130_PI362308700	1.25612	C1_14030W	chr1		Protein of unknown function; Spider biofilm induced
CUST_8153_PI362308700	1.45229	CR_07030C	chrR		Putative 90S preribosome component; Hap43p-induced gene; possibly an essential gene, disruptants not obtained by UAU1 method
CUST_8493_PI362308700	1.37532	C1_11510C	chr1		Putative DnaJ-like molecular chaperone; Spider biofilm induced
CUST_5710_PI362308700	2.06159	C1_06160W	chr1		Protein of unknown function; induced by alpha pheromone in SpiderM medium
CUST_6869_PI362308700	1.05027	CR_08420W	chrR		Putative DnaJ-like heat shock/chaperone; Hap43-repressed; Spider and F-12/CO2 biofilm induced
CUST_735_PI362308700	1.01956	C6_01410C	chr6	OYE2	Putative NAPDH dehydrogenase; induced by nitric oxide; Spider biofilm induced
CUST_6364_PI362308700	2.05576	C1_05150C	chr1		Protein of unknown function
CUST_5346_PI362308700	1.20333	C1_10930C	chr1	UBA4	Putative ubiquitin activating protein; Hap43-repressed; induced by prostaglandins; clade-associated gene expression
CUST_7113_PI362308700	1.10649	C4_05140C	chr4	GDB1	Putative glycogen debranching enzyme; expression is regulated upon white-opaque switch; regulated by Nrg1, Tup1; rat catheter biofilm repressed
CUST_3757_PI362308700	1.4038	C5_02650C	chr5	IFH1	Transcription factor; forms a heterodimer with Fhl11 that is tethered to promoters by Tbf1; positively regulates rRNA and ribosomal protein gene transcription; Spider biofilm induced
CUST_3785_PI362308700	1.08308	C5_02630C	chr5	MNN1	Putative alpha-1,3-mannosyltransferase; of the mannosyltransferase complex; negatively regulated by Rim101; transcript elevated in chk1 and nik1 mutants, but not in sln1 mutant; Spider and flow model biofilm induced
CUST_3553_PI362308700	1.25998	C1_09200W	chr1	LYS142	Zn(II)2Cys6 transcription factor; has similarity to S. cerevisiae Lys14, involved in the regulation of lysine biosynthesis genes; fungal-specific
CUST_2667_PI362308700	1.53834	C1_00150C	chr1	RIM8	Beta-arrestin-like protein; involved in pH response; required for pathogenesis, activation of Rim101 and alkaline pH-induced hyphal growth; colony morphology-related gene regulation by Ssn6p negative feedback regulation target
CUST_3559_PI362308700	1.15683	C1_09180W	chr1	LYS143	Zn(II)2Cys6 transcription factor; ortholog of S. cerevisiae Lys14 involved in the regulation of lysine biosynthesis genes
CUST_4813_PI362308700	1.24966	C1_11280W	chr1		Ortholog(s) have U6 snRNA binding, pre-mRNA binding activity and role in mRNA cis splicing, via spliceosome, spliceosomal snRNP assembly
CUST_10124_PI362308700	1.81053	C1_13530W	chr1		Has domain(s) with predicted chitin binding, chitinase activity and role in carbohydrate metabolic process, cell wall macromolecule catabolic process, chitin catabolic process
CUST_8134_PI362308700	1.51767	C1_01810C	chr1	UGA2	Predicted succinate semialdehyde dehydrogenase; predicted role in glutamate catabolism; transcription regulated by Mig1, Tup1, Gcn4; mutants are viable
CUST_7959_PI362308700	1.86641	C1_09690W	chr1	MLS1	Malate synthase; glyoxylate cycle enzyme; no mammalian homolog; regulated upon white-opaque switch; phagocytosis, strong oxidative stress induced; stationary phase enriched; flow model biofilm repressed; rat catheter, Spider biofilm induced
CUST_3624_PI362308700	3.81684	CR_01860W	chrR	OPT9	Probable pseudogene similar to fragments of OPT1 oligopeptide transporter gene; decreased expression in hyphae compared to yeast-form cells; transcriptionally induced upon phagocytosis by macrophage
CUST_2374_PI362308700	1.50275	C2_05810W	chr2		Ortholog(s) have role in cellular response to methylmercury and cytoplasm, nucleus localization
CUST_5847_PI362308700	1.08306	C1_04650W	chr1	DUR3	High affinity spermidine transporter; expression is induced by urea; fungal-specific (no human or murine homolog); not required for virulence in a mouse intravenous model
CUST_8547_PI362308700	1.26519	C1_11610C	chr1		Protein similar to A. nidulans CysA serine O-trans-acetylase; suggests that C. albicans uses an O-acetyl-serine (OAS) pathway of sulfur assimilation; F-12/CO2 early biofilm induced; Spider biofilm induced
CUST_4302_PI362308700	1.58148	C3_07100C	chr3		Ortholog(s) have mRNA binding activity, role in 3'-UTR-mediated mRNA destabilization, mitochondrion organization and cytoplasmic mRNA processing body, cytoplasmic stress granule, cytosol, perinuclear region of cytoplasm localization
CUST_5002_PI362308700	1.37491	C3_02480C	chr3	CCP1	Cytochrome-c peroxidase N terminus; Rim101, alkaline pH repressed; induced in low iron or by macrophage interaction; oxygen-induced activity; regulated by Sef1, Sfu1, and Hap43; Spider biofilm induced; rat catheter biofilm repressed
CUST_12109_PI362308700	1.07126	C1_08310W	chr1	OPY2	Predicted transmembrane protein; role in cell wall biogenesis; required for Cek1 phosphorylation; Spider biofilm induced
CUST_10259_PI362308700	2.0384	C2_03790C	chr2	ASR3	Adenylyl cyclase and stress responsive protein; induced in cyr1 or ras1 mutant; Spider biofilm induced
CUST_11395_PI362308700	1.88329	C2_01540W	chr2		S. pombe ortholog SPCC576.01c is a predicted sulfonate dioxygenase; possibly transcriptionally regulated upon hyphal formation; Spider biofilm induced
CUST_6183_PI362308700	1.26563	C1_06410W	chr1		Ortholog of <i>C. dubliniensis CD36</i> : Cd36_05990, <i>Candida tenuis NRRL Y-1498</i> : CANTEDRAFT_91852, <i>Debaryomyces hansenii CBS767</i> : DEHA2G15356g and <i>Pichia stipitis Pignal</i> : PICST_87044
CUST_5147_PI362308700	1.67271	C2_08580W	chr2		Possible pseudogene; similar to Ywp1p; ORF extended upstream from the initiating Met of orf19.3621 has a stop codon in the region corresponding to the Ywp1p signal peptide; disruption causes no apparent phenotype; no expression detected
CUST_5057_PI362308700	1.16011	C2_08870C	chr2	PIR1	1,3-beta-glucan-linked cell wall protein; N-mannosylated, O-glycosylated by Pmt1; cell wall defect in het mutant; Hog1/fluconazole/hypoxia induced; iron/Efg1/Plc1/temp regulated; flow model biofilm induced; hyphal, Spider biofilm repressed
CUST_6211_PI362308700	2.04742	C2_09220W	chr2	DDR48	Immunogenic stress-associated protein; filamentation regulated; induced by benomyl/caspofungin/ketoconazole or in azole-resistant strain; Hog1, farnesol, alkaline repressed; stationary phase enriched; Spider, flow model biofilm induced
CUST_5936_PI362308700	1.04372	C4_00450C	chr4	PGA1	GPI anchored membrane protein; utilization of hemin and hemoglobin for Fe in host; Rim101 at ph8/hypoxia/ketoconazole/ciclopirox/hypha-induced; required for RPMI biofilm formation, Bcr1-induced in a/a biofilm; rat catheter biofilm repressed
CUST_7593_PI362308700	1.25117	C5_02860C	chr5	GRP2	Methylglyoxal reductase; regulation associated with azole resistance; induced in core stress response or by oxidative stress via Cap1, fluphenazine, benomyl, by Hap43 or with long term fluconazole treatment; Spider biofilm induced
CUST_4789_PI362308700	2.72266	C6_01990W	chr6	PLB1	Phospholipase B; host cell penetration and virulence in mouse systemic infection; Hog1-induced; signal sequence, N-glycosylation, and Tyr phosphorylation site; induced in fluconazole-resistant strains; rat catheter biofilm repressed
CUST_6008_PI362308700	3.07377	CR_01630C	chrR		Protein similar to S. cerevisiae Pmr1p; amphotericin B induced; previously merged with orf19.2553; unmerged from orf19.2553 in a revision of Assembly 21
CUST_4388_PI362308700	1.1138	C3_07340W	chr3	GCY1	Aldo/keto reductase; mutation confers hypersensitivity to toxic ergosterol analog; farnesol-repressed; stationary phase enriched protein; flow model biofilm induced; Spider biofilm repressed
CUST_10387_PI362308700	1.34739	C6_03700W	chr6	ALS1	Cell-surface adhesin; adhesion, virulence, immunoprotective roles; band at hyphal base; Rfg1, Ssk1, Spider biofilm induced; flow model biofilm repressed; CAI-4 strain background effects; promoter bound Bcr1, Tec1, Efg1, Ndt80, and Brg1
CUST_2710_PI362308700	1.69035	C1_06940C	chr1	ATC1	Cell wall acid trehalase; catalyzes hydrolysis of the disaccharide trehalose; similar to S. cerevisiae vacuolar acid trehalase (Ath1p); Hap43p-repressed gene
CUST_7750_PI362308700	1.06356	C2_07900W	chr2	GDH2	Putative NAD-specific glutamate dehydrogenase; fungal-specific; transcript regulated by Nrg1, Mig1, Tup1, and Gcn4; stationary phase enriched protein; flow model biofilm induced; Spider biofilm induced
CUST_8101_PI362308700	1.11692	C1_01750W	chr1		Predicted MFS membrane transporter, member of the drug:proton antiporter (12 spanner) (DHA1) family; flow model biofilm induced
CUST_8606_PI362308700	2.17344	C1_11700C	chr1	MRF1	Putative mitochondrial respiratory protein; induced by farnesol, benomyl, nitric oxide, core stress response; oxidative stress-induced via Cap1; stationary-phase enriched protein; Spider biofilm induced
CUST_3749_PI362308700	1.53724	C5_02690W	chr5		Putative oxidoreductase; Hap43-repressed gene; clade-associated gene expression
CUST_880_PI362308700	1.81491	C7_00930W	chr7	GPH1	Putative glycogen phosphorylase; role in glycogen metabolism; regulated by Ssk1, Mig1, Tup1, Hap43; fluconazole-induced; localizes to cell surface of hyphae, not yeast; stationary phase enriched protein; Spider biofilm induced
CUST_6318_PI362308700	1.43183	C1_06810W	chr1	CAT1	Catalase; resistance to oxidative stress, neutrophils, peroxide; role in virulence; regulated by iron, ciclopirox, fluconazole, carbon source, pH, Rim101, Ssn6, Hog1, Hap43, Sfu1, Sef1, farnesol, core stress response; Spider biofilm induced
CUST_10202_PI362308700	1.38197	C1_07640C	chr1		Protein with predicted serine/threonine kinase and tyrosine kinase domains; possibly an essential gene, disruptants not obtained by UAU1 method; Spider biofilm induced
CUST_381_PI362308700	1.30431	CR_10640W	chrR		Has domain(s) with predicted antiporter activity, drug transmembrane transporter activity, role in drug transmembrane transport and membrane localization
CUST_1753_PI362308700	1.58849	C3_02860W	chr3	THI6	Putative thiamin-phosphate pyrophosphorylase, hydroxyethylthiazole kinase; fungal-specific; Spider biofilm induced
CUST_1534_PI362308700	1.51349	C4_03530W	chr4		Ortholog of <i>Candida albicans WO-1</i> : CAWG_03455
CUST_10660_PI362308700	2.87377	C5_03480C	chr5		Spermidine transporter; induced in strains from HIV patients with oral candidiasis; alkaline repressed; amphotericin B induced; colony morphology regulated by Ssn6; reduced oral epithelial cell damage by mutant; Spider biofilm induced
CUST_4251_PI362308700	2.16763	C4_03000C	chr4		Planktonic growth-induced gene
CUST_2500_PI362308700	2.49158	C1_09310C	chr1		Protein of unknown function; Spider biofilm induced
CUST_2203_PI362308700	2.59973	CR_02920C	chrR	AQY1	Aquaporin water channel; osmotic shock resistance, WT freeze tolerance; virulent in mice; flucytosine repressed; flow model/RPMI/Spider/rat catheter biofilm induced; required for RPMI biofilm formation; Bcr1-induced in a/a RPMI biofilms
CUST_10675_PI362308700	2.066	C1_04010C	chr1		Protein with a NADP-dependent oxidoreductase domain; transcript induced by ketoconazole; rat catheter and Spider biofilm induced
CUST_3703_PI362308700	1.1089	C1_08880W	chr1	HEM14	Putative protoporphyrinogen oxidase; involved in heme biosynthesis; predicted Kex2p substrate; iron regulated transcript; Yfh1-induced; Hap43-repressed; rat catheter biofilm repressed
CUST_5857_PI362308700	1.2689	C1_04700C	chr1		Ortholog of <i>C. dubliniensis CD36</i> : Cd36_04450, <i>C. parapsilosis CDC317</i> : CPAR2_105460, <i>Debaryomyces hansenii CBS767</i> : DEHA2D07128g and <i>Pichia stipitis Pignal</i> : PICST_80203
CUST_6411_PI362308700	1.48335	C1_05220C	chr1		Has domain(s) with predicted nucleic acid binding, nucleotide binding activity
CUST_1145_PI362308700	1.67571	C1_13930W	chr1	SSK1	Response regulator of two-component system; role in oxidative stress response, cell wall biosynthesis, virulence, hyphal growth on solid media; expressed in hyphae and yeast; peroxisomal targeting sequence (PTS1); Spider biofilm induced
CUST_4_PI362308700	1.34942	C1_08840W	chr1		Putative SH3-domain-containing protein
CUST_3788_PI362308700	1.50275	C2_06550W	chr2		Ortholog of <i>C. parapsilosis CDC317</i> : CPAR2_201960, <i>C. dubliniensis CD36</i> : Cd36_20900, <i>Candida tropicalis MYA-3404</i> : CTRG_04756 and <i>Candida albicans WO-1</i> : CAWG_04394
CUST_1754_PI362308700	1.65667	C3_02860W	chr3	THI6	Putative thiamin-phosphate pyrophosphorylase, hydroxyethylthiazole kinase; fungal-specific; Spider biofilm induced
CUST_358_PI362308700	1.03467	C1_01100W	chr1	CCH1	Voltage-gated Ca2+ channel of the high affinity calcium uptake system; roles in thigmotropism, establishment of galvanotropism; transcript regulated by Nrg1 and Mig1; flow model biofilm repressed
CUST_34_PI362308700	1.19375	C1_00290W	chr1	POL93	Predicted ORF in retrotransposon Tca8 with similarity to the Pol region of retrotransposons encoding reverse transcriptase, protease and integrase; downregulated in response to ciclopirox olamine; F-12/CO2 early biofilm induced
CUST_33_PI362308700	1.08337	C1_00290W	chr1	POL93	Predicted ORF in retrotransposon Tca8 with similarity to the Pol region of retrotransposons encoding reverse transcriptase, protease and integrase; downregulated in response to ciclopirox olamine; F-12/CO2 early biofilm induced
CUST_5131_PI362308700	1.18748	C2_08510W	chr2		Ortholog of <i>C. dubliniensis CD36</i> : Cd36_22640, <i>C. parapsilosis CDC317</i> : CPAR2_406910, <i>Candida tenuis NRRL Y-1498</i> : CANTEDRAFT_104937 and <i>Debaryomyces hansenii CBS767</i> : DEHA2D02706g
CUST_10015_PI362308700	1.55147	C1_10300W	chr1	MNN12	Predicted alpha-1,3-mannosyltransferase activity with a role in protein glycosylation
CUST_9056_PI362308700	1.69845	C1_04140W	chr1	IFD6	Aldo-keto reductase; similar to aryl alcohol dehydrogenases; protein increase correlates with MDR1 overexpression (not CDR1 or CDR2) in fluconazole-resistant clinical isolates; farnesol regulated; possibly essential; Spider biofilm induced
CUST_6248_PI362308700	1.28422	C2_09120C	chr2		Ortholog of <i>C. dubliniensis CD36</i> : Cd36_23270
CUST_11870_PI362308700	1.40003	C1_10660W	chr1	TBP1	Transcription initiation factor; binds TATA box sequence, binding does not require TFIIA; caspofungin repressed; functional homolog of S. cerevisiae and human TATA-binding proteins; Spider biofilm induced
CUST_3410_PI362308700	1.43825	C1_02240W	chr1		Ortholog(s) have Ran guanyl-nucleotide exchange factor activity, protein transporter activity
CUST_5984_PI362308700	1.0742	C1_08780W	chr1		Ortholog(s) have alkaline phosphatase activity and role in cellular response to cadmium ion, detoxification of cadmium ion, nicotinamide nucleotide metabolic process, protein dephosphorylation
CUST_9232_PI362308700	1.13535	C3_06490W	chr3		Putative protein of unknown function; Hap43p-repressed gene; ortholog of <i>S. cerevisiae</i> YJL218W
CUST_3170_PI362308700	1.04726	C1_08000W	chr1	NRP1	Ortholog(s) have cytoplasmic stress granule, nucleolus localization
CUST_2425_PI362308700	2.67867	C3_05580C	chr3	GAP2	General amino acid permease; ketoconazole, flucytosine repressed; Ssy1-dependent histidine induction; regulated by Nrg1, Tup1; colony morphology-related gene regulation by Ssn6; Spider and flow model biofilm induced
CUST_4419_PI362308700	1.79771	CR_03270W	chrR		Predicted membrane transporter, member of the anion:cation symporter (ACS) family, major facilitator superfamily (MFS); amphotericin B, caspofungin repressed; Hap43p-repressed
CUST_5314_PI362308700	1.05299	C1_10830W	chr1	BIG1	Endoplasmic reticulum (ER) protein; ortholog of S. cerevisiae Big1; required for beta-1,6-glucan synthesis, filamentation, adhesion, and virulence; rat catheter biofilm repressed
CUST_5848_PI362308700	1.01559	C1_04650W	chr1	DUR3	High affinity spermidine transporter; expression is induced by urea; fungal-specific (no human or murine homolog); not required for virulence in a mouse intravenous model
CUST_4603_PI362308700	1.13343	C1_12700W	chr1		Ortholog of <i>Candida albicans WO-1</i> : CAWG_00172
CUST_4932_PI362308700	1.21831	C3_05710W	chr3	RCT1	Fluconazole-induced protein; Ras1, Cyr1 repressed and Efg1 induced; regulated by Nrg1, Tup1, Tbf1, Ssn6; induced in oralpharyngeal candidasis; rat catheter biofilm repressed
CUST_2222_PI362308700	1.53979	CR_02810W	chrR	CIRT4B	Cirt family transposase; transcript repressed in an azole-resistant strain that overexpresses CDR1 and CDR2; Hap43-repressed; flow model biofilm induced
CUST_2224_PI362308700	1.26173	CR_02800C	chrR		Protein of unknown function; mutation confers hypersensitivity to amphotericin B; flow model biofilm induced
CUST_6908_PI362308700	1.24533	C2_00780W	chr2	POT1-2	Putative peroxisomal 3-ketoacyl CoA thiolase; Hap43-repressed
CUST_7614_PI362308700	1.12268	C6_04420W	chr6		Protein of unknown function; GlcNAc-induced protein; Spider biofilm induced; rat catheter biofilm repressed
CUST_5141_PI362308700	1.37285	C2_01450C	chr2		Protein of unknown function; induced in azole-resistant strain that overexpresses MDR1; protein present in exponential and stationary growth phase yeast cultures; Spider biofilm induced
CUST_11241_PI362308700	1.39566	C1_02110C	chr1	HGT2	Putative MFS glucose transporter; 20 member C. albicans glucose transporter family; 12 probable membrane-spanning segments; expressed in rich medium with 2% glucose; rat catheter and Spider biofilm induced
CUST_8690_PI362308700	1.08135	C2_07060W	chr2		Ortholog(s) have RNA binding activity, role in mRNA splicing, via spliceosome and U2 snRNP, U2-type prespliceosome, cytosol localization
CUST_4252_PI362308700	2.17093	C4_03000C	chr4		Planktonic growth-induced gene
CUST_10220_PI362308700	1.14509	C1_13250W	chr1		Protein of unknown function; flow model biofilm induced; Spider biofilm induced
CUST_10440_PI362308700	1.06477	C3_04550C	chr3	CMK1	Putative calcium/calmodulin-dependent protein kinase II; expression regulated upon white-opaque switching; biochemically purified Ca2+/CaM-dependent kinase is soluble, cytosolic, monomeric, and serine-autophosphorylated; Hap43p-repressed
CUST_9065_PI362308700	1.4552	C1_04110W	chr1		Ortholog(s) have lysophosphatidic acid acyltransferase activity and role in cellular response to cadmium ion, cellular triglyceride homeostasis, detoxification of cadmium ion, lipid particle organization, protein targeting to vacuole
CUST_3758_PI362308700	1.70266	C5_02650C	chr5	IFH1	Transcription factor; forms a heterodimer with Fhl11 that is tethered to promoters by Tbf1; positively regulates rRNA and ribosomal protein gene transcription; Spider biofilm induced
CUST_9005_PI362308700	1.08045	C1_04230W	chr1		Ortholog(s) have ubiquitin binding activity, role in ubiquitin-dependent protein catabolic process and proteasome regulatory particle, lid subcomplex, proteasome storage granule localization
CUST_4976_PI362308700	2.12464	C7_02920W	chr7		Ortholog(s) have cytosol, nucleus localization
CUST_11900_PI362308700	1.05647	C7_00010C	chr7		Protein of unknown function; Spider biofilm repressed
CUST_5030_PI362308700	2.24897	CR_09350C	chrR		Protein with a predicted heme oxygenase domain; Spider biofilm induced
CUST_4931_PI362308700	1.21987	C3_05710W	chr3	RCT1	Fluconazole-induced protein; Ras1, Cyr1 repressed and Efg1 induced; regulated by Nrg1, Tup1, Tbf1, Ssn6; induced in oralpharyngeal candidasis; rat catheter biofilm repressed
CUST_3529_PI362308700	1.30516	C1_09240C	chr1		Protein of unknown function; induced during chlamydospore formation in both C. albicans and C. dubliniensis
CUST_1860_PI362308700	1.48302	C3_02640C	chr3	ZCF1	Zn(II)2Cys6 transcription factor; transcript regulated during hypha formation; 5'-UTR intron; mutants show decreased colonization of mouse kidneys; flow model biofilm induced; Spider biofilm induced
CUST_2283_PI362308700	1.82593	C1_07530W	chr1		Ortholog of <i>Candida albicans WO-1</i> : CAWG_00667
CUST_9544_PI362308700	1.37764	C1_04500W	chr1	ICL1	Isocitrate lyase; glyoxylate cycle enzyme; required for virulence in mice; induced upon phagocytosis by macrophage; farnesol regulated; Pex5-dependent peroxisomal localization; stationary phase enriched; rat catheter, Spider biofilm induced
CUST_5345_PI362308700	1.30522	C1_10930C	chr1	UBA4	Putative ubiquitin activating protein; Hap43-repressed; induced by prostaglandins; clade-associated gene expression
CUST_5380_PI362308700	1.31335	C1_11140W	chr1		Ortholog(s) have enzyme regulator activity, role in cellular calcium ion homeostasis and integral to endoplasmic reticulum membrane localization
CUST_1586_PI362308700	1.13841	C1_07080W	chr1		Component of the SWI/SNF and RSC chromatin remodeling complexes; suggested role in chromosome maintenance; Spider biofilm induced
CUST_9552_PI362308700	1.38015	C4_01220C	chr4		Protein with a glycoside hydrolase domain; mutants are viable
CUST_5926_PI362308700	1.44874	C1_04940C	chr1		Protein of unknown function; exogenously expressed protein is a substrate for Kex2p processing in vitro
CUST_4239_PI362308700	1.02609	C1_10040W	chr1	ERO1	Ortholog of S. cerevisiae Ero1; role in formation of disulfide bonds in the endoplasmic reticulum; fluconazole-induced; induced by Mnl1 under weak acid stress; Spider biofilm induced
CUST_5899_PI362308700	1.16311	C5_00140C	chr5		Putative integral membrane protein of unknown function; clade-associated gene expression; Spider biofilm induced
CUST_10136_PI362308700	1.88867	C1_13470W	chr1	KNS1	Protein kinase involved in negative regulation of PolIII transcription; effector kinase of the TOR signaling pathway, phosphorylates Rpc53p to regulate ribosome and tRNA biosynthesis; Spider and flow model biofilm induced
CUST_8190_PI362308700	1.01072	C1_01900C	chr1		Ortholog(s) have ribosome localization
CUST_7570_PI362308700	1.04206	C5_02930C	chr5	GRE3	Putative D-xylose reductase; antigenic in murine systemic infection; soluble protein in hyphae; induced by farnesol, macrophage interaction and by Mnl1 under weak acid stress; stationary-phase enriched protein; Spider biofilm induced
CUST_3298_PI362308700	1.03053	C6_01180C	chr6	EBP1	NADPH oxidoreductase; interacts with phenolic substrates (17beta-estradiol); possible role in estrogen response; induced by oxidative, weak acid stress, NO, benomyl, GlcNAc; Cap1, Mnl1 induced; Hap43-repressed; rat catheter biofilm induced
CUST_2668_PI362308700	1.49503	C1_00150C	chr1	RIM8	Beta-arrestin-like protein; involved in pH response; required for pathogenesis, activation of Rim101 and alkaline pH-induced hyphal growth; colony morphology-related gene regulation by Ssn6p negative feedback regulation target
CUST_10096_PI362308700	1.00513	C1_13620W	chr1	ROB1	Zn(II)2Cys6 transcription factor; required for Spider model biofilm formation; mutant displays abnormal colony morphology and invasive growth; caspofungin repressed; flow model biofilm induced; rat catheter biofilm repressed
CUST_4790_PI362308700	2.86582	C6_01990W	chr6	PLB1	Phospholipase B; host cell penetration and virulence in mouse systemic infection; Hog1-induced; signal sequence, N-glycosylation, and Tyr phosphorylation site; induced in fluconazole-resistant strains; rat catheter biofilm repressed
CUST_2461_PI362308700	1.96121	C3_05450C	chr3		Protein of unknown function; Hap43-repressed gene; repressed by nitric oxide; Spider biofilm induced
CUST_10027_PI362308700	1.63039	C5_03940C	chr5		Putative multidrug resistance protein; upregulated by Efg1p
CUST_10805_PI362308700	1.01287	C1_07180W	chr1	CCS1	Copper chaperone involved in activation and protection of superoxide dismutase Sod1p
CUST_3040_PI362308700	1.14313	C1_14520W	chr1		Protein of unknown function; Spider biofilm repressed
CUST_5312_PI362308700	1.18975	C1_10820C	chr1		Putative aspartyl aminopeptidase; stationary phase enriched protein; mutation confers hypersensitivity to 5-fluorouracil (5-FU); Hog1-induced; planktonic growth-induced; rat catheter and Spider biofilm repressed
CUST_11154_PI362308700	2.86514	C2_09880C	chr2		Putative protein of unknown function; Plc1-regulated; transcript induced by Mnl1 under weak acid stress; flow model, rat catheter, Spider biofilm induced
CUST_10659_PI362308700	2.98313	C5_03480C	chr5		Spermidine transporter; induced in strains from HIV patients with oral candidiasis; alkaline repressed; amphotericin B induced; colony morphology regulated by Ssn6; reduced oral epithelial cell damage by mutant; Spider biofilm induced
CUST_2221_PI362308700	1.47582	CR_02810W	chrR	CIRT4B	Cirt family transposase; transcript repressed in an azole-resistant strain that overexpresses CDR1 and CDR2; Hap43-repressed; flow model biofilm induced
CUST_5058_PI362308700	1.07166	C2_08870C	chr2	PIR1	1,3-beta-glucan-linked cell wall protein; N-mannosylated, O-glycosylated by Pmt1; cell wall defect in het mutant; Hog1/fluconazole/hypoxia induced; iron/Efg1/Plc1/temp regulated; flow model biofilm induced; hyphal, Spider biofilm repressed
CUST_3392_PI362308700	1.00407	C3_04200W	chr3	AFP99	Protein related to arginases; downregulated upon adherence to polystyrene; regulated by Gcn2p and Gcn4p
CUST_1231_PI362308700	1.10471	C1_13740W	chr1	KAR9	Ortholog of S. cerevisiae Kar9; role in mitotic spindle positioning; nonessential; localizes to bud tip, bud neck, hyphal tip; wild-type localization requires actin and microtubule cytoskeleton; induced by alpha factor
CUST_9152_PI362308700	2.15096	C3_03490W	chr3	RSN1	Protein of unknown function; flow model biofilm induced; Spider biofilm induced; induced during the mating process; Hap43-repressed
CUST_8956_PI362308700	1.34261	C1_04310C	chr1	GIG1	Protein induced by N-acetylglucosamine (GlcNAc); localized in cytoplasm; mutation causes increased resistance to nikkomycin Z
CUST_62_PI362308700	2.25333	C1_02570C	chr1	PUT4	Putative proline permease; fungal-specific (no human or murine homolog); repressed during the mating process
CUST_10201_PI362308700	1.15054	C1_07640C	chr1		Protein with predicted serine/threonine kinase and tyrosine kinase domains; possibly an essential gene, disruptants not obtained by UAU1 method; Spider biofilm induced
CUST_6708_PI362308700	1.43943	C1_12410C	chr1	PKH2	Putative serine/threonine protein kinase; predicted role in sphingolipid-mediated signaling pathway that controls endocytosis; mRNA binds She3 and is localized to hyphal tips
CUST_5310_PI362308700	1.08624	C1_10810W	chr1		Pry family pathogenesis-related protein; predicted to be extracellular
CUST_11178_PI362308700	1.17695	C2_05060C	chr2		Putative sulfiredoxin; regulated by Tsa1, Tsa1B in minimal media at 37 degrees C; flow model biofilm induced; Spider biofilm induced
CUST_6227_PI362308700	1.20153	C1_06570W	chr1	ANT1	Peroxisomal adenine nucleotide transporter; role in beta-oxidation of medium-chain fatty acid and peroxisome proliferation; rat catheter biofilm induced
CUST_6390_PI362308700	1.96167
CUST_3557_PI362308700	1.79745	C1_09190C	chr1	DAK2	Putative dihydroxyacetone kinase; repressed by yeast-hypha switch; fluconazole-induced; caspofungin repressed; protein enriched in stationary phase yeast cultures; flow model biofilm induced; rat catheter and Spider biofilm repressed
CUST_11281_PI362308700	1.68748	C1_02700C	chr1		Gene induced by hypoxia and ketoconazole; oral infection upregulated; mutants have reduced capacity to damage oral epithelial cells; Spider biofilm induced
CUST_29_PI362308700	1.51558	C1_00270W	chr1		Predicted ORF in retrotransposon Tca8 with similarity to the Gag region encoding nucleocapsid-like protein; repressed by ciclopirox olamine; filament induced; regulated by Rfg1, Tup1; overlaps orf19.6078.1
CUST_1651_PI362308700	4.61036	C2_05180W	chr2	WH11	White-phase yeast transcript; expression in opaques increases virulence/switching; mutant switches as WT; Hap43, hypoxia, ketoconazol induced; required for RPMI biofilm; Bcr1-induced in RPMI a/a biofilm; rat catheter, Spider biofilm induced
CUST_12038_PI362308700	2.24722	CR_09140C	chrR		Protein with a role in directing meiotic recombination events to homologous chromatids; induced by ciclopirox olamine; positively regulated by Sfu1; Hog1, fluconazole-repressed; Hap43-induced; Spider biofilm induced
CUST_636_PI362308700	1.55593	C4_04950W	chr4		Protein of unknown function; rat catheter biofilm induced
CUST_455_PI362308700	3.27129	C6_00470C	chr6	FET99	Multicopper oxidase family protein; similar to S. cerevisiae Fet3; does not complement S. cerevisiae fet3 mutant growth under low-iron; iron-repressed; regulated by Tup1, Rim101; flow model biofilm induced; Spider biofilm repressed
CUST_9445_PI362308700	1.99318	C1_01630W	chr1		Protein similar to a mitochondrial complex I intermediate-associated protein; fluconazole-repressed; Spider biofilm induced; rat catheter biofilm repressed
CUST_130_PI362308700	1.4524	C1_02390W	chr1		Putative nuclease required for DNA single- and double-strand break repair; rat catheter biofilm induced
CUST_5938_PI362308700	2.46104	C4_00440C	chr4	OPT7	Putative oligopeptide transporter; possibly transports GSH or related compounds; Hog1-induced; expression of OPT6, -7, or -8 does not suppress defect of mutant lacking OPT1-3; Hap43-repressed; F-12/CO2 early biofilm induced
CUST_6612_PI362308700	3.91817	C3_03140C	chr3	DAL4	Putative allantoin permease; fungal-specific (no human or murine homolog)
CUST_1143_PI362308700	1.37943	C1_13940W	chr1	SIM1	Adhesin-like protein; involved in cell wall maintenance, redundant with Sun41; possibly secreted; macrophage-repressed; repressed by Rim101, Cyr1, Ras1; Spider biofilm induced
CUST_10690_PI362308700	1.51934	C1_03960C	chr1		Ortholog(s) have role in protein targeting to vacuole, re-entry into mitotic cell cycle after pheromone arrest and endoplasmic reticulum membrane localization
CUST_10678_PI362308700	1.23002	C1_04000C	chr1	KTR4	Mannosyltransferase; induced during cell wall regeneration; fungal-specific (no human or murine homolog); Bcr1-repressed in RPMI a/a biofilms
CUST_10673_PI362308700	2.21309	C1_04020C	chr1	CSH1	Aldo-keto reductase; role in fibronectin adhesion, cell surface hydrophobicity; regulated by temperature, growth phase, benomyl, macrophage interaction; azole resistance associated; Spider biofilm induced; rat catheter biofilm repressed
CUST_7033_PI362308700	1.14346	C2_06720W	chr2	GRE2	Putative reductase; Nrg1 and Tup1-regulated; benomyl- and hyphal-induced; macrophage/pseudohyphal-repressed; repressed by low iron; possibly involved in osmotic stress response; stationary phase enriched protein; Spider biofilm induced
CUST_8531_PI362308700	2.48753
CUST_4176_PI362308700	2.22766	C4_07040W	chr4		Putative cytochrome P450 protein; possibly an essential gene, disruptants not obtained by UAU1 method
CUST_3271_PI362308700	1.15013	C1_07880C	chr1	GCS1	Gamma-glutamylcysteine synthetase; glutathione synthesis, required for virulence;induced in low iron, H2O2, Cd, or presence of human neutrophils; possibly adherence-induced; Spider and F-12/CO2 biofilm induced
CUST_6655_PI362308700	1.23939	C1_03510C	chr1		Protein of unknown function; present in exponential and stationary phase yeast; identified in extracts from biofilm and planktonic cells; flow model biofilm induced gene; GlcNAc-induced protein
CUST_6995_PI362308700	1.47119	C1_05540C	chr1		Protein similar to GTPase regulators; induced in low iron; transcript activated by Mnl1 under weak acid stress; Hap43-, Sfu1- and Sef1-regulated; flow model biofilm induced, Spider biofilm induced
CUST_5985_PI362308700	2.83078	C1_08770W	chr1		Ornithine cyclodeaminase family protein; Sef1, Sfu1, and Hap43-regulated; ortholog of S. cerevisiae YGL159W and S. pombe SPAP11E10.01; rat catheter biofilm induced
CUST_37_PI362308700	1.78495	C1_00310W	chr1		Putative protein of unknown function; shows colony morphology-related gene regulation by Ssn6p
CUST_8605_PI362308700	1.98771	C1_11700C	chr1	MRF1	Putative mitochondrial respiratory protein; induced by farnesol, benomyl, nitric oxide, core stress response; oxidative stress-induced via Cap1; stationary-phase enriched protein; Spider biofilm induced
CUST_9880_PI362308700	1.5136	C1_13130C	chr1		Putative histidine permease; fungal-specific (no human or murine homolog); Hap43p-induced gene
CUST_7613_PI362308700	1.00722	C6_04420W	chr6		Protein of unknown function; GlcNAc-induced protein; Spider biofilm induced; rat catheter biofilm repressed
CUST_8506_PI362308700	1.01984	C1_11540C	chr1	CTA3	Protein similar to <i>S. cerevisiae</i> Ede1p, which is involved in endocytosis; activates transcription in 1-hybrid assay in S. cerevisiae
CUST_1242_PI362308700	1.2406	C1_13670W	chr1	OSM2	Putative mitochondrial fumarate reductase; regulated by Ssn6p, Gcn2p, and Gcn4p; Hog1p-downregulated; stationary phase enriched protein; Hap43p-repressed gene
CUST_5987_PI362308700	1.20522	C1_08760W	chr1		Protein of unknown function; Hap43-repressed
CUST_8997_PI362308700	1.14271	CR_01200W	chrR	OYE22	Putative NADPH dehydrogenase; rat catheter biofilm induced
CUST_11139_PI362308700	1.92908	C2_09820W	chr2		Protein of unknown function; flow model biofilm induced; Spider biofilm induced
CUST_7473_PI362308700	2.31077	CR_02280W	chrR	PGA23	Putative GPI-anchored protein of unknown function; Rim101-repressed; Cyr1-regulated; colony morphology-related gene regulation by Ssn6
CUST_3916_PI362308700	1.70253	C4_02930W	chr4		Protein of unknown function; Ras1 and Cyr1 repressed; rat catheter and Spider biofilm induced
CUST_8599_PI362308700	1.277	C1_01360C	chr1		Putative glycogen synthesis initiator; regulated by Efg1 and Efh1; Hog1-repressed; colony morphology-related gene regulation by Ssn6; induced by prostaglandins; flow model biofilm induced
CUST_5791_PI362308700	1.51984	CR_07480W	chrR		S. pombe ortholog SPAC5D6.04 is a predicted auxin family transmembrane transporter; ketoconazole and hypoxia induced
CUST_3145_PI362308700	1.27075	C1_14370W	chr1		Ortholog of <i>Candida albicans WO-1</i> : CAWG_00017
CUST_10131_PI362308700	3.22213	C1_13480W	chr1	HSP7	Putative hsp70 chaperone; role in entry into host cells; heat-shock, amphotericin B, cadmium, ketoconazole-induced; surface localized in yeast and hyphae; antigenic in host; farnesol-downregulated in biofilm; Spider biofilm induced
CUST_7960_PI362308700	1.92499	C1_09690W	chr1	MLS1	Malate synthase; glyoxylate cycle enzyme; no mammalian homolog; regulated upon white-opaque switch; phagocytosis, strong oxidative stress induced; stationary phase enriched; flow model biofilm repressed; rat catheter, Spider biofilm induced
CUST_10004_PI362308700	1.00045	C1_10340W	chr1		Putative MFS transporter; Hap43p-induced gene; also regulated by regulated by Sef1p and Sfu1p; repressed in a ssr1 null mutant
CUST_10479_PI362308700	1.3005	C3_04480C	chr3	RAS2	Protein similar to S. cerevisiae Ras2; has opposite effects to Ras1; Tn mutation affects filamentous growth; rat catheter and Spider biofilm induced
CUST_9749_PI362308700	1.14776	C1_10500W	chr1		Protein of unknown function; rat catheter biofilm repressed
CUST_2352_PI362308700	1.65635	C2_05860C	chr2		Putative Xbp1 transcriptional repressor; binds to cyclin gene promoters in S. cerevisiae; Hap43-repressed; possibly essential, disruptants not obtained by UAU1 method
CUST_5190_PI362308700	1.67607	C4_04190C	chr4		Ortholog of <i>C. parapsilosis CDC317</i> : CPAR2_402120, <i>C. dubliniensis CD36</i> : Cd36_43870, <i>Lodderomyces elongisporus NRLL YB-4239</i> : LELG_04437 and <i>Candida orthopsilosis Co 90-125</i> : CORT_0E02170
CUST_2442_PI362308700	1.02505	C1_03100W	chr1		Putative lipid-binding protein with a predicted role in calcium-dependent phospholipid-binding
CUST_8563_PI362308700	1.38345	C1_11660W	chr1	GAD1	Putative glutamate decarboxylase; alkaline, macrophage-downregulated gene; amphotericin B induced; induced by Mnl1 under weak acid stress; stationary phase enriched protein; rat catheter biofilm repressed
CUST_1533_PI362308700	1.51452	C4_03530W	chr4		Ortholog of <i>Candida albicans WO-1</i> : CAWG_03455
CUST_6212_PI362308700	1.99801	C2_09220W	chr2	DDR48	Immunogenic stress-associated protein; filamentation regulated; induced by benomyl/caspofungin/ketoconazole or in azole-resistant strain; Hog1, farnesol, alkaline repressed; stationary phase enriched; Spider, flow model biofilm induced
CUST_10135_PI362308700	2.08605	C1_13470W	chr1	KNS1	Protein kinase involved in negative regulation of PolIII transcription; effector kinase of the TOR signaling pathway, phosphorylates Rpc53p to regulate ribosome and tRNA biosynthesis; Spider and flow model biofilm induced
CUST_9269_PI362308700	1.77218	C4_07260W	chr4		Protein of unknown function
CUST_6166_PI362308700	1.22871	C1_06400C	chr1		Ortholog(s) have role in mRNA splicing, via spliceosome and nucleus, transcriptionally active chromatin localization
CUST_5696_PI362308700	1.01495	C4_01850C	chr4	PDC12	Putative pyruvate decarboxylase; fungal-specific (no human or murine homolog)
CUST_4627_PI362308700	1.42678	C1_12730W	chr1	RVS162	Protein containing a BAR domain, which is found in proteins involved in membrane curvature; null mutant does not display the endocytic, hyphal growth, virulence, or cell wall defects exhibited by mutants in related genes RVS161 and RVS167
CUST_4217_PI362308700	1.06856	C1_10140C	chr1		Protein of unknown function; S. cerevisiae ortholog Cos111 confers resistance to the antifungal drug ciclopirox olamine; constitutive expression independent of MTL or white-opaque status; Spider biofilm induced
CUST_9551_PI362308700	1.39029	C4_01220C	chr4		Protein with a glycoside hydrolase domain; mutants are viable
CUST_10880_PI362308700	1.68317	C1_08530W	chr1		Ortholog of <i>C. dubliniensis CD36</i> : Cd36_08040, <i>C. parapsilosis CDC317</i> : CPAR2_207180, <i>Candida tenuis NRRL Y-1498</i> : CANTEDRAFT_114140 and <i>Debaryomyces hansenii CBS767</i> : DEHA2G13992g
CUST_10695_PI362308700	2.07561	C1_11200W	chr1		Predicted mucin-like protein; ketoconazole-induced; fluconazole-repressed; induced in cyr1 mutant; colony morphology-related gene regulation by Ssn6; flow model biofilm induced; Spider biofilm induced
CUST_3702_PI362308700	1.38161	C7_01390W	chr7		Protein of unknown function; induced during chlamydospore formation in both C. albicans and C. dubliniensis; Hap43-induced gene; Spider biofilm induced; F-12/CO2 early biofilm induced
CUST_8998_PI362308700	1.29621	CR_01200W	chrR	OYE22	Putative NADPH dehydrogenase; rat catheter biofilm induced
CUST_10000_PI362308700	1.07304	C1_10360C	chr1		Putative protein of unknown function; Hap43p-repressed gene; increased transcription is observed upon fluphenazine treatment; possibly transcriptionally regulated by Tac1p; induced by nitric oxide; fungal-specific (no human/murine homolog
CUST_8361_PI362308700	1.0163	C5_04810W	chr5	PFK1	Phosphofructokinase alpha subinit; activated by fructose 2,6-bisphosphate, AMP, ATP inhibited; activity reduced on hyphal induction; phagocytosis-repressed; fluconazole, flow model biofilm induced; rat catheter and Spider biofilm repressed
CUST_468_PI362308700	1.08077	C2_00890W	chr2		Ortholog of <i>C. parapsilosis CDC317</i> : CPAR2_212930, <i>C. dubliniensis CD36</i> : Cd36_15830, <i>Candida orthopsilosis Co 90-125</i> : CORT_0A12240 and <i>Candida tropicalis MYA-3404</i> : CTRG_01155
CUST_6635_PI362308700	1.02906	C1_12290C	chr1	RBD1	Rhomboid-like protein; similar to putative intramembrane serine proteases; role in filamentous growth; Gcn4-regulated; caspofungin repressed; Spider biofilm induced
CUST_9419_PI362308700	1.13954	C6_02660C	chr6		Has domain(s) with predicted carbon-nitrogen ligase activity, with glutamine as amido-N-donor, hydrolase activity, acting on carbon-nitrogen (but not peptide) bonds, in linear amides activity
CUST_9543_PI362308700	1.44489	C1_04500W	chr1	ICL1	Isocitrate lyase; glyoxylate cycle enzyme; required for virulence in mice; induced upon phagocytosis by macrophage; farnesol regulated; Pex5-dependent peroxisomal localization; stationary phase enriched; rat catheter, Spider biofilm induced
CUST_9796_PI362308700	1.04121	C5_00230C	chr5		Ortholog(s) have 5'-flap endonuclease activity, role in DNA-dependent DNA replication and Slx1-Slx4 complex localization
CUST_1178_PI362308700	1.71877	C2_00130W	chr2		Protein of unknown function; flow model biofilm induced
CUST_6090_PI362308700	1.68125	CR_01470W	chrR	CSP37	Hyphal cell wall protein; role in progression of mouse systemic infection; predicted P-loop, divalent cation binding, N-glycosylation sites; expressed in yeast and hyphae; hyphal downregulated; stationary-phase enriched; GlcNAc-induced
CUST_8600_PI362308700	1.37365	C1_01360C	chr1		Putative glycogen synthesis initiator; regulated by Efg1 and Efh1; Hog1-repressed; colony morphology-related gene regulation by Ssn6; induced by prostaglandins; flow model biofilm induced
CUST_10182_PI362308700	2.12253	C1_13360C	chr1	RMP1	Ortholog of Rmp1; subunit of RNase MRP subunit that processes pre-rRNA and has a role in cell cycle-regulated degradation of daughter cell-specific mRNAs; rat catheter and Spider biofilm induced
CUST_8565_PI362308700	1.57844	C1_11670W	chr1		Protein of unknown function; induced in core stress response; Gcn2 and Gcn4 regulated; flow model biofilm induced; Spider biofilm induced
CUST_5709_PI362308700	1.50066	C1_06160W	chr1		Protein of unknown function; induced by alpha pheromone in SpiderM medium
CUST_3146_PI362308700	1.59019	C1_14370W	chr1		Ortholog of <i>Candida albicans WO-1</i> : CAWG_00017
CUST_7154_PI362308700	1.01751	CR_07150W	chrR	GLK1	Putative glucokinase; transcript regulated upon yeast-hyphal switch; Efg1 regulated; fluconazole-induced; induced in core stress response; colony morphology-related gene regulation by Ssn6; GlcNAc-induced protein
CUST_1399_PI362308700	1.92611	C7_02240W	chr7	FMP45	Predicted membrane protein induced during mating; mutation confers hypersensitivity to toxic ergosterol analog, to amphotericin B; alkaline repressed; repressed by alpha pheromone in SpiderM medium; rat catheter, Spider biofilm induced
CUST_2783_PI362308700	1.64698	C2_03320W	chr2	CHK1	Histidine kinase; 2-component signaling, cell wall synthesis; hyphal growth defect; avirulent in mouse, not rat vaginal infection; phagocytosis rate increased; Spider biofilm induced; required for RPMI biofilm; Bcr1-induced in a/a biofilm
CUST_5189_PI362308700	1.6563	C4_04190C	chr4		Ortholog of <i>C. parapsilosis CDC317</i> : CPAR2_402120, <i>C. dubliniensis CD36</i> : Cd36_43870, <i>Lodderomyces elongisporus NRLL YB-4239</i> : LELG_04437 and <i>Candida orthopsilosis Co 90-125</i> : CORT_0E02170
CUST_9702_PI362308700	1.27752	CR_04870C	chrR		Trimethylaminobutyraldehyde dehydrogenase, the third enzyme of the carnitine biosynthesis pathway
CUST_353_PI362308700	1.45582	C3_00010C	chr3		Protein of unknown function; induced by Mnl1 under weak acid stress; transcript detected on high-resolution tiling arrays; Spider biofilm repressed
CUST_4190_PI362308700	1.10257	C1_10280C	chr1		Putative protein of unknown function; induced by prostaglandins
CUST_6629_PI362308700	1.24149	C1_12260W	chr1	VPH2	Ortholog(s) have role in vacuolar acidification, vacuolar proton-transporting V-type ATPase complex assembly and endoplasmic reticulum membrane localization
CUST_5668_PI362308700	1.719	C4_01800W	chr4		Protein with a dienelactone hydrolase domain; Hap43-repressed gene
CUST_11944_PI362308700	1.15924	C1_03150C	chr1		Ortholog of <i>C. dubliniensis CD36</i> : Cd36_02950, <i>C. parapsilosis CDC317</i> : CPAR2_108520, <i>Candida tenuis NRRL Y-1498</i> : CANTEDRAFT_100285 and <i>Debaryomyces hansenii CBS767</i> : DEHA2G15774g
CUST_10138_PI362308700	2.73586	C1_13460W	chr1		Ortholog of <i>Candida albicans WO-1</i> : CAWG_00105
CUST_7508_PI362308700	1.68315	C5_03060C	chr5	TNA1	Putative nicotinic acid transporter; detected at germ tube plasma membrane by mass spectrometry; transcript induced upon phagocytosis by macrophage; rat catheter biofilm induced
CUST_1942_PI362308700	1.13356	C5_04470C	chr5		Predicted RNA binding protein; stationary phase enriched; induced in core caspofungin response; induced by nitric oxide independent of Yhb1; repressed in ssr1 null; ketoconazole, hypoxia induced; Spider biofilm induced
CUST_1752_PI362308700	1.75484	C3_02870C	chr3		Protein of unknown function; required for adhesion to abiotic substrate; Spider biofilm induced
CUST_5845_PI362308700	1.00045	C1_04640W	chr1		Ortholog(s) have serine hydrolase activity, triglyceride lipase activity, role in lipid homeostasis and lipid particle localization

## Sheet: D381 Dox 30 8h UP
Genes exhibiting increased expression in D381 following 8h exposure to Doxycycline (T Test Q <= 0.05)
ID	FC 8h Dox	A22	Chromosome	Common Name	Description
CUST_1751_PI362308700	1.65753	C3_02870C	chr3		Protein of unknown function; required for adhesion to abiotic substrate; Spider biofilm induced
CUST_6478_PI362308700	1.17889	C1_05330C	chr1		Predicted SCF ubiquitin ligase complex protein; Spider biofilm induced; rat catheter biofilm induced
CUST_9578_PI362308700	5.10286	C1_05690C	chr1		Protein of unknown function; Spider biofilm induced
CUST_1920_PI362308700	1.5593	C5_03900W	chr5	PGA56	Regulator of sorbose utilization; putative GPI-anchor; hypha and cell wall regeneration induced; colony morphology-related gene regulation by Ssn6; induced by Tbf1, Hap43; Spider biofilm induced
CUST_3550_PI362308700	2.88503	C1_09210C	chr1		Putative transporter; slightly similar to the Sit1p siderophore transporter; Gcn4p-regulated; fungal-specific; induced by Mnl1p under weak acid stress
CUST_11009_PI362308700	1.25744	CR_00660W	chrR		Ortholog(s) have role in ascospore wall assembly and ascospore wall, nuclear envelope localization
CUST_4218_PI362308700	1.20517	C1_10140C	chr1		Protein of unknown function; S. cerevisiae ortholog Cos111 confers resistance to the antifungal drug ciclopirox olamine; constitutive expression independent of MTL or white-opaque status; Spider biofilm induced
CUST_1494_PI362308700	1.09942	C7_03360W	chr7	CPY1	Carboxypeptidase Y; transcript regulated at yeast-hypha transition or macrophage response; induced human neutrophils; regulated by Gcn2 and Gcn4; putative N-glycosylation
CUST_11816_PI362308700	1.13973	C3_02020W	chr3		Ortholog(s) have rRNA primary transcript binding activity
CUST_1289_PI362308700	1.01245	C4_04790W	chr4	FAV1	Protein with weak similarity to S. cerevisiae Fus2p; induced by alpha pheromone mating factor in MTLa/MTLa opaque cells
CUST_3827_PI362308700	1.66316	CR_08720W	chrR		Ortholog of <i>C. dubliniensis CD36</i> : Cd36_34310
CUST_11271_PI362308700	2.4646	C3_04070C	chr3	CDR11	Putative transporter of PDR subfamily of ABC family; Gcn4-regulated; induced by Rim101 at pH 8; Spider biofilm induced
CUST_1479_PI362308700	2.3248	C7_03340C	chr7	PRR2	Putative serine/threonine protein kinase; mutation confers resistance to 5-fluorocytosine (5-FC)
CUST_5913_PI362308700	1.58693	C1_04870W	chr1	SAP7	Pepstatin A-insensitive secreted aspartyl protease; self-processing; expressed in human oral infection; Ssn6p-regulated; role in murine intravenous infection; induced during, but not required for, murine vaginal infection; N-glycosylated
CUST_3825_PI362308700	1.6633	C2_06530W	chr2		Ortholog of S. cerevisiae Tah11, a DNA replication licensing factor required for pre-replication complex assembly; rat catheter, flow model and Spider biofilm induced
CUST_11441_PI362308700	1.19808	CR_04440C	chrR	RBR1	Glycosylphosphatidylinositol (GPI)-anchored cell wall protein; required for filamentous growth at acidic pH; expression repressed by Rim101 and activated by Nrg1; Hap43-induced
CUST_4814_PI362308700	1.09292	C1_11280W	chr1		Ortholog(s) have U6 snRNA binding, pre-mRNA binding activity and role in mRNA cis splicing, via spliceosome, spliceosomal snRNP assembly
CUST_10696_PI362308700	1.74054	C1_11200W	chr1		Predicted mucin-like protein; ketoconazole-induced; fluconazole-repressed; induced in cyr1 mutant; colony morphology-related gene regulation by Ssn6; flow model biofilm induced; Spider biofilm induced
CUST_12009_PI362308700	1.09691	C7_03530C	chr7	ISY1	Putative pre-mRNA-splicing factor; mutation confers resistance to 5-fluorocytosine (5-FC); rat catheter biofilm induced
CUST_11866_PI362308700	1.4726	C1_10670C	chr1	RPA19	Putative RNA polymerase I subunit A190; Hap43p-induced gene; flucytosine induced
CUST_12124_PI362308700	1.04426	C1_08230C	chr1	PLB5	Putative GPI-linked phospholipase B, fungal-specific (no mammalian homolog); null mutation eliminates cell-associated phospholipase A2 activity and attenuates virulence; fluconazole-repressed; flow model biofilm repressed
CUST_813_PI362308700	1.24873	C4_05650W	chr4		Ortholog(s) have role in maturation of SSU-rRNA from tricistronic rRNA transcript (SSU-rRNA, 5.8S rRNA, LSU-rRNA) and cytoplasm, nucleolus localization
CUST_3310_PI362308700	1.22443	C5_01390C	chr5	SNM1	Protein similar to RNase MRP RNA binding protein; ciclopirox olamine induced; regulated by Sef1, Sfu1, and Hap43; Spider biofilm induced
CUST_6611_PI362308700	5.20205	C3_03140C	chr3	DAL4	Putative allantoin permease; fungal-specific (no human or murine homolog)
CUST_9985_PI362308700	2.07915	C4_02640C	chr4	SEN2	Putative tRNA splicing endonuclease subunit; mutation confers hypersensitivity to toxic ergosterol analog and to amphotericin B; 5'-UTR intron; Hap43-induced; Spider biofilm induced
CUST_11032_PI362308700	1.98888	C2_04080W	chr2		Protein of unknown function; mutants are viable; Hap43-induced gene; oxidative stress-induced via Cap1; rat catheter and Spider biofilm induced
CUST_4195_PI362308700	2.03535	C1_10250C	chr1		Ortholog of <i>C. dubliniensis CD36</i> : Cd36_09650, <i>C. parapsilosis CDC317</i> : CPAR2_805060, <i>Candida tenuis NRRL Y-1498</i> : CANTEDRAFT_95780 and <i>Debaryomyces hansenii CBS767</i> : DEHA2B12320g
CUST_2875_PI362308700	3.96387	C2_03120W	chr2	AMO1	Putative peroxisomal copper amine oxidase
CUST_11433_PI362308700	1.45533	C2_08480W	chr2	RRP8	Ribosomal protein; Hap43-induced; F-12/CO2 early biofilm and rat catheter biofilm induced
CUST_2967_PI362308700	4.14736	C2_04810W	chr2	HIS3	Imidazoleglycerol-phosphate dehydratase, enzyme of histidine biosynthesis; functionally complements S. cerevisiae his3-1 mutation; hyphal-induced expression; regulated by Gcn2p and Gcn4p; fungal-specific (no human or murine homolog)
CUST_7676_PI362308700	6.8058	CR_06310W	chrR		Has domain(s) with predicted N-acetyltransferase activity; highly induced during chlamydospore formation in both C. albicans and C. dubliniensis
CUST_8288_PI362308700	1.52007	C5_04990W	chr5		Ortholog(s) have DNA-directed RNA polymerase activity, RNA polymerase III activity and role in tRNA transcription from RNA polymerase III promoter, transcription initiation from RNA polymerase III promoter
CUST_4610_PI362308700	2.08285	C1_12720C	chr1		Ortholog of <i>C. dubliniensis CD36</i> : Cd36_11890 and <i>Candida albicans WO-1</i> : CAWG_00170
CUST_10348_PI362308700	1.19183	C2_03940C	chr2	SCH9	Protein kinase; involved in growth control, cell size, resistance to rapamycin, cations, chlamydospore formation, filamentous growth under some conditions, and virulence; prevents hyphal growth in hypoxia at high CO2; Spider biofilm induced
CUST_9195_PI362308700	1.49576	C1_12020W	chr1		Dubious open reading frame
CUST_2376_PI362308700	2.00606	C1_04350C	chr1		Protein of unknown function; Hap43-induced gene
CUST_9823_PI362308700	1.20237	C5_00310C	chr5		Protein with a fungal RNA polymerase I subunit RPA14 domain; proposed to play a role in the recruitment of pol I to the promoter; Hap43-induced gene
CUST_4000_PI362308700	1.04907	CR_03940W	chrR		Putative rRNA processing protein; rat catheter biofilm induced
CUST_796_PI362308700	1.06128	C4_05730W	chr4		Adhesin-like protein; regulated by Tsa1, Tsa1B in minimal media at 37 deg; clade-associated gene expression; induced by alpha pheromone in SpiderM medium; Hap43-induced; Spider biofilm repressed
CUST_2630_PI362308700	1.18997	C1_02950W	chr1		Ortholog of <i>C. dubliniensis CD36</i> : Cd36_02750, <i>C. parapsilosis CDC317</i> : CPAR2_106015, <i>Candida tenuis NRRL Y-1498</i> : CANTEDRAFT_107500 and <i>Debaryomyces hansenii CBS767</i> : DEHA2D08250g
CUST_1416_PI362308700	2.10156	C1_05060W	chr1	REI1	Putative cytoplasmic pre-60S factor; Hap43-induced; repressed by prostaglandins
CUST_5355_PI362308700	1.64037	C1_11000C	chr1		Protein with a role in nucleolar integrity and processing of pre-rRNA; mutation confers hypersensitivity to 5-fluorocytosine (5-FC), 5-fluorouracil (5-FU), and tubercidin (7-deazaadenosine); Hap43-induced; Spider biofilm induced
CUST_1224_PI362308700	1.24334	C1_13770C	chr1		Ortholog(s) have mitochondrion localization
CUST_9486_PI362308700	1.50173	C4_01080W	chr4	RAT1	5'-->3' exoribonuclease; similar to S. cerevisiae nuclear exoribonuclease Rat1p; suppresses S. cerevisiae kem1 mutant slow growth, mating defect, and haploid invasive growth defect
CUST_6363_PI362308700	4.84166	C1_05150C	chr1		Protein of unknown function
CUST_11490_PI362308700	3.2427	C6_04380W	chr6	ALS2	ALS family protein; role in adhesion, biofilm formation, germ tube induction; expressed at infection of human buccal epithelial cells; putative GPI-anchor; induced by ketoconazole, low iron and at cell wall regeneration; regulated by Sfu1p
CUST_11008_PI362308700	6.0913	C3_03610W	chr3	FUR4	Putative uracil permease
CUST_1350_PI362308700	1.87593	C6_00930C	chr6		Protein of unknown function; Spider biofilm induced
CUST_1233_PI362308700	2.09216	C1_13730C	chr1	DIM1	Putative 18S rRNA dimethylase; predicted role in rRNA modification and processing; Hap43-induced; likely to be essential for growth based on insertional mutagenesis strategy; F-12/CO2 early biofilm induced
CUST_11902_PI362308700	1.16005	C1_06230C	chr1	MDM34	Putative zinc finger transcription factor; macrophage-downregulated; flow model biofilm induced; flow model and Spider biofilm induced
CUST_9376_PI362308700	1.29122	C6_02710C	chr6	SAP6	Secreted aspartyl protease; expressed during hyphal growth, oral carriage, infection; sap4,5,6 triple mutant defective in protein utilization as N source; virulence role affecte by URA3; N-glycosylated; rat catheter biofilm induced
CUST_5698_PI362308700	1.09327	C4_01860C	chr4		Possible Golgi membrane protein; Hap43-repressed; hypha induced; flow model biofilm induced; Spider biofilm induced
CUST_8295_PI362308700	1.00944	C5_04960W	chr5		Protein of unknown function; induced in core caspofungin response; induced in ssr1 mutant; induced by nitric oxide independent of Yhb1; Spider biofilm induced
CUST_12148_PI362308700	2.03083	C2_05770W	chr2		Zn(II)2Cys6 domain transcription factor; regulated by Mig1 and Tup1; rat catheter and Spider biofilm induced
CUST_1019_PI362308700	3.28713	C7_01560C	chr7	NUP	Nucleoside permease; adenosine and guanosine are substrates, whereas cytidine, adenine, guanine, uridine, uracil are not; similar to a nucleoside permease of S. pombe; possibly processed by Kex2p
CUST_4193_PI362308700	1.55944	C1_10260C	chr1	RPA34	Putative RNA polymerase I subunit; rat catheter biofilm induced
CUST_6928_PI362308700	1.55635	C1_05410C	chr1	TRP99	Putative thioredoxin peroxidase/alkyl hydroperoxide reductase; induced in low iron; regulated by Gcn4; induced in response to amino acid starvation (3-AT treatment)
CUST_4420_PI362308700	2.35228	CR_03270W	chrR		Predicted membrane transporter, member of the anion:cation symporter (ACS) family, major facilitator superfamily (MFS); amphotericin B, caspofungin repressed; Hap43p-repressed
CUST_11064_PI362308700	1.11134	C2_05230C	chr2	RPF2	Putative pre-rRNA processing protein; Hap43p-induced gene; mutation confers hypersensitivity to 5-fluorocytosine (5-FC), 5-fluorouracil (5-FU), and tubercidin (7-deazaadenosine)
CUST_6492_PI362308700	1.10183	C2_10740C	chr2		Protein with a predicted role in cell wall integrity; repressed in core stress response
CUST_6114_PI362308700	1.28517	CR_01410C	chrR		Putative protein of unknown function; Hap43-induced; required for normal biofilm growth; F-12/CO2 early biofilm induced
CUST_2674_PI362308700	3.58124	C1_02800W	chr1		Protein of unknown function; Spider biofilm induced
CUST_9305_PI362308700	1.71645	CR_05170C	chrR	FDH1	Formate dehydrogenase; oxidizes formate to CO2; Mig1 regulated; induced by macrophages; fluconazole-repressed; repressed by Efg1 in yeast, not hyphal conditions; stationary phase enriched; rat catheter and Spider biofilm induced
CUST_676_PI362308700	1.58463	C4_05880W	chr4	GAT1	GATA-type transcription factor; regulator of nitrogen utilization; required for nitrogen catabolite repression and utilization of isoleucine, tyrosine and tryptophan N sources; required for virulence in a mouse systemic infection model
CUST_739_PI362308700	1.95246	C4_05830W	chr4		Protein of unknown function; transcript detected on high-resolution tiling arrays; rat catheter biofilm induced
CUST_5849_PI362308700	5.984	C1_04660W	chr1	DUR1,2	Urea amidolyase; hydrolyzes urea to CO2; use of urea as N source and for hyphal switch in macrophage; regulated by Nrg1/Hap43; required for virulence; promotes mouse kidney and brain colonization; rat catheter and flow model biofilm induced
CUST_8037_PI362308700	5.20595	C5_03430W	chr5		Protein of unknown function; Spider biofilm induced
CUST_7290_PI362308700	1.98462	CR_06500C	chrR		Protein of unknown function; Hap43-induced; regulated by Nrg1, Tup1; repressed by alpha pheromone in SpiderM medium; Spider biofilm induced; Bcr1-repressed in RPMI a/a biofilms
CUST_5580_PI362308700	1.12107	C4_01500W	chr4		Protein required for thiolation of uridine at wobble position of Gln, Lys, and Glu tRNAs; has a role in urmylation; S. cerevisiae ortholog has a role in invasive and pseudohyphal growth
CUST_5941_PI362308700	6.37401	C4_00430W	chr4	MEP2	Ammonium permease and regulator of nitrogen starvation-induced filamentation; 11 predicted transmembrane regions; in low nitrogen cytoplasmic C-terminus activates Ras/cAMP and MAPK signal transduction pathways to induce filamentation
CUST_547_PI362308700	1.81316	C3_05160C	chr3		Ortholog(s) have role in maturation of 5.8S rRNA from tricistronic rRNA transcript (SSU-rRNA, 5.8S rRNA, LSU-rRNA), maturation of LSU-rRNA from tricistronic rRNA transcript (SSU-rRNA, 5.8S rRNA, LSU-rRNA)
CUST_10141_PI362308700	5.55294	C1_13450W	chr1	HYR1	GPI-anchored hyphal cell wall protein; macrophage-induced; repressed by neutrophils; resistance to killing by neutrophils, azoles; regulated by Rfg1, Efg1, Nrg1, Tup1, Cyr1, Bcr1, Hap43; Spider and flow model biofilm induced
CUST_3216_PI362308700	1.93605	C1_07950C	chr1		Putative pre-60S pre-ribosomal particle subunit; essential gene; S. cerevisiae ortholog RRP17 is essential; Hap43p-induced; rat catheter biofilm induced
CUST_5265_PI362308700	1.42128	C5_01600C	chr5	SPB4	Putative ATP-dependent RNA helicase; flucytosine repressed; Spider biofilm induced
CUST_12070_PI362308700	2.23058	CR_09100C	chrR		Aldo-keto reductase; increased transcript associated with MDR1 overexpression, benomyl or long-term fluconazole treatment; overexpression does not affect drug or oxidative stress sensitivity; stationary phase enriched; flow biofim repressed
CUST_10668_PI362308700	2.04934	C1_04040C	chr1		Putative U3-containing 90S preribosome subunit; Hap43-induced; repressed in core stress response; Spider biofilm induced
CUST_7685_PI362308700	1.48961	CR_06250W	chrR		Ortholog of <i>C. dubliniensis CD36</i> : Cd36_73360 and <i>Candida albicans WO-1</i> : CAWG_01936
CUST_6249_PI362308700	9.1134	C1_06610C	chr1	HAK1	Putative potassium transporter; similar to Schwanniomyces occidentalis Hak1p; amphotericin B induced; induced upon phagocytosis by macrophage; Hap43-repressed; rat catheter biofilm repressed
CUST_2686_PI362308700	4.34508	C1_02730W	chr1		Protein of unknown function; Spider biofilm induced
CUST_9420_PI362308700	2.62897	C6_02660C	chr6		Has domain(s) with predicted carbon-nitrogen ligase activity, with glutamine as amido-N-donor, hydrolase activity, acting on carbon-nitrogen (but not peptide) bonds, in linear amides activity
CUST_3164_PI362308700	1.04802	C1_08030W	chr1	PFY1	Profilin; functional homolog of S. cerevisiae Pfy1; hyphae, macrophage/pseudohyphal-induced; regulated by Nrg1, Tup1; gene lacks intron (unlike S. cerevisiae PFY1); complements growth of S. cerevisiae srv2 mutant; nonessential
CUST_5026_PI362308700	1.9204	CR_09360W	chrR	FCY24	Putative transporter; more similar to S. cerevisiae Tpn1, which is a vitamin B6 transporter, than to purine-cytosine permeases; transcription is regulated by Nrg1; Spider biofilm induced
CUST_1415_PI362308700	2.10427	C1_05060W	chr1	REI1	Putative cytoplasmic pre-60S factor; Hap43-induced; repressed by prostaglandins
CUST_1128_PI362308700	1.03716	C4_03830W	chr4		Predicted tRNA (guanine) methyltransferase activity; Spider biofilm induced
CUST_8330_PI362308700	1.13225	C4_05400C	chr4		D-arabinose 5-phosphate isomerase; has GutQ domain which is associated with phosphosugar binding; other biofilm induced; rat catheter and Spider biofilm induced; F-12/CO2 early biofilm induced
CUST_8502_PI362308700	2.39911	C1_11530C	chr1		Ortholog(s) have sulfonate dioxygenase activity and role in sulfur compound catabolic process
CUST_9377_PI362308700	1.71077	C4_03420C	chr4		Ortholog of <i>Candida albicans WO-1</i> : CAWG_03466
CUST_9566_PI362308700	1.27252	C1_05640C	chr1	FAL1	eIF4A subfamily of DEAD-box ATP-dependent RNA helicases; predicted nucleolar protein required for maturation of 18S rRNA; Spider biofilm induced
CUST_7788_PI362308700	1.63365	C2_07960C	chr2	NSA1	Putative 66S pre-ribosomal particles conmponent; Hap43-induced; repressed by prostaglandins
CUST_11865_PI362308700	1.65981	C1_10670C	chr1	RPA19	Putative RNA polymerase I subunit A190; Hap43p-induced gene; flucytosine induced
CUST_5105_PI362308700	2.49165	CR_09180W	chrR	CDG1	Putative cysteine dioxygenases; role in conversion of cysteine to sulfite; transcript regulated upon white-opaque switch; rat catheter, Spider and flow model biofilm induced
CUST_11819_PI362308700	1.20062	C3_02040C	chr3		Ortholog of S. cerevisiae Loc1, a nuclear protein involved in asymmetric localization of ASH1 mRNA in S. cerevisiae; Hap43-induced gene; Spider biofilm induced
CUST_7686_PI362308700	1.48933	CR_06250W	chrR		Ortholog of <i>C. dubliniensis CD36</i> : Cd36_73360 and <i>Candida albicans WO-1</i> : CAWG_01936
CUST_118_PI362308700	2.89866	C1_00550W	chr1	CIS2	Putative role in regulation of biogenesis of the cell wall; upregulated in biofilm; Gcn4p-regulated
CUST_1791_PI362308700	1.31963	C1_04400C	chr1	APE2	Neutral arginine, alanine, leucine specific metallo-aminopeptidase; purified from cell wall/intracellular fractions; protein repressed during mating; Hog1, farnesol-induced; may be essential (UAU1 method); rat catheter biofilm repressed
CUST_10667_PI362308700	2.40929	C1_04040C	chr1		Putative U3-containing 90S preribosome subunit; Hap43-induced; repressed in core stress response; Spider biofilm induced
CUST_1137_PI362308700	1.11771	C1_13970C	chr1	HPC2	Ortholog(s) have DNA binding, nucleosome binding activity
CUST_8425_PI362308700	3.15214	C2_10040W	chr2		Dubious open reading frame
CUST_11242_PI362308700	4.95463	C1_02110C	chr1	HGT2	Putative MFS glucose transporter; 20 member C. albicans glucose transporter family; 12 probable membrane-spanning segments; expressed in rich medium with 2% glucose; rat catheter and Spider biofilm induced
CUST_9306_PI362308700	1.66195	CR_05170C	chrR	FDH1	Formate dehydrogenase; oxidizes formate to CO2; Mig1 regulated; induced by macrophages; fluconazole-repressed; repressed by Efg1 in yeast, not hyphal conditions; stationary phase enriched; rat catheter and Spider biofilm induced
CUST_51_PI362308700	2.8106	C1_00390W	chr1	ENA2	Putative sodium transporter; induced by ciclopirox olamine; alkaline induced by Rim101; repressed by high-level peroxide stress; induced in oral candidiasis clinical isolates; possibly essential gene; rat catheter and Spider biofilm induced
CUST_445_PI362308700	1.39572	C5_02110W	chr5		Putative heat shock protein; decreased expression in hyphae; transcription is increased in populations of cells exposed to fluconazole over multiple generations; overexpression increases resistance to farnesol and azoles
CUST_8883_PI362308700	1.54243	C6_04190C	chr6		Protein of unknown function; Spider biofilm induced
CUST_4132_PI362308700	1.21471	C4_06820C	chr4	CZF1	Transcription factor; regulates white-opaque switch; hyphal growth regulator; expression in S. cerevisiae causes dominant-negative inhibition of pheromone response; required for yeast cell adherence to silicone; Spider biofilm induced
CUST_1154_PI362308700	1.21623	C6_01040C	chr6		DEAH-box ATP-dependent RNA helicase, required for 18S rRNA synthesis; rat catheter biofilm induced
CUST_9556_PI362308700	1.61632	C4_01230C	chr4		Protein of unknown function; hyphal-induced expression, regulated by Cyr1, Ras1, Efg1; Spider biofilm induced
CUST_7293_PI362308700	1.8939	CR_06510W	chrR		Protein of unknown function; Hap43-induced; rat catheter and Spider biofilm induced
CUST_1856_PI362308700	2.5349	C3_02650W	chr3		Transcription is negatively regulated by Sfu1p; repressed by nitric oxide
CUST_7778_PI362308700	1.06861	CR_03650W	chrR	SGD1	Predicted small ribosomal subunit biogenesis protein; repressed in core stress response; transcript increases in populations of cells exposed to fluconazole over multiple generations; Spider biofilm induced
CUST_526_PI362308700	1.17352
CUST_404_PI362308700	1.61909	C3_00030C	chr3		Protein with a predicted DEAD-like DNA/RNA helicase domain; shows colony morphology-related gene regulation by Ssn6; overlaps orf19.5472; Spider biofilm repressed
CUST_1733_PI362308700	4.45935	C3_06040W	chr3		CCCH zinc finger protein; Spider biofilm induced
CUST_1216_PI362308700	1.38075	C1_13810W	chr1		Ortholog of <i>C. dubliniensis CD36</i> : Cd36_12800, <i>C. parapsilosis CDC317</i> : CPAR2_203460, <i>Candida tenuis NRRL Y-1498</i> : CANTEDRAFT_94106 and <i>Debaryomyces hansenii CBS767</i> : DEHA2C13948g
CUST_6615_PI362308700	1.22949	C3_03130C	chr3		Putative mitochondrial protein with a predicted role in cell wall biogenesis; possibly an essential gene, disruptants not obtained by UAU1 method
CUST_12007_PI362308700	1.89028	C7_03540C	chr7	ENP2	Putative nucleolar protein; essential; heterozygous mutation confers resistance to 5-fluorocytosine (5-FC), 5-fluorouracil (5-FU), and tubercidin (7-deazaadenosine); Hap43-induced; Spider biofilm induced
CUST_6352_PI362308700	1.52092	CR_05990C	chrR	SFL1	Transcription factor involved in negative regulation of morphogenesis, flocculation and virulence; induced in core caspofungin response; Spider biofilm induced
CUST_6208_PI362308700	4.17786	C2_09240C	chr2		Protein of unknown function; transcript detected on high-resolution tiling arrays
CUST_7894_PI362308700	1.10191	C1_09860C	chr1	TFA1	Protein with polyglutamate motifs and abundant Ser/Thr residues; described as a subunit of TFIIE, which is a basal transcription initiation factor of RNA Polymerase II; possibly an essential gene, disruptants not obtained by UAU1 method
CUST_3651_PI362308700	1.92537	C1_09010W	chr1	NAR1	Putative cytosolic iron-sulfur (FeS) protein assembly machinery protein; induced by nitric oxide; oxidative stress-induced via Cap1p
CUST_8498_PI362308700	2.15138	C1_11520C	chr1	ZCF3	Zn(II)2Cys6 domain transcription factor; required for filamentous growth, resistance to rapamycin and flucytosine; possibly an essential gene, disruptants not obtained by UAU1 method; Hap43-repressed; Spider and flow model biofilm induced
CUST_3700_PI362308700	2.12123	C1_08890C	chr1		Putative U2B'' component of the U2 snRNP, involved in splicing; contains an RNA recognition motif (RRM); ortholog of S. cerevisiae MSL1; Hap43p-induced gene
CUST_9485_PI362308700	1.49789	C4_01080W	chr4	RAT1	5'-->3' exoribonuclease; similar to S. cerevisiae nuclear exoribonuclease Rat1p; suppresses S. cerevisiae kem1 mutant slow growth, mating defect, and haploid invasive growth defect
CUST_2284_PI362308700	2.72578	C1_07530W	chr1		Ortholog of <i>Candida albicans WO-1</i> : CAWG_00667
CUST_5640_PI362308700	1.26824	C1_05980W	chr1		Putative Type II phosphatidylinositol 4-kinase; Ssr1-repressed; flow model biofilm repressed
CUST_11887_PI362308700	1.68616	C1_10580C	chr1		Protein of unknown function; Hap43-induced; rat catheter and Spider biofilm induced
CUST_11063_PI362308700	1.07964	C2_05230C	chr2	RPF2	Putative pre-rRNA processing protein; Hap43p-induced gene; mutation confers hypersensitivity to 5-fluorocytosine (5-FC), 5-fluorouracil (5-FU), and tubercidin (7-deazaadenosine)
CUST_9320_PI362308700	4.46433	C6_02830W	chr6	MNN4-4	Mannosyltransferase; transcript upregulated in Ssk1 response regulator mutant or in nik1 null mutant, but not in chk1 or sln1 null mutants; pheromone induced; Spider biofilm induced
CUST_9059_PI362308700	2.16058	C1_04130W	chr1	ERB1	Protein with a predicted role in ribosomal large subunit biogenesis; mutation confers hypersensitivity to 5-fluorocytosine (5-FC), 5-fluorouracil (5-FU), and tubercidin (7-deazaadenosine); hyphal, macrophage repressed
CUST_1146_PI362308700	1.33676	C1_13930W	chr1	SSK1	Response regulator of two-component system; role in oxidative stress response, cell wall biosynthesis, virulence, hyphal growth on solid media; expressed in hyphae and yeast; peroxisomal targeting sequence (PTS1); Spider biofilm induced
CUST_1316_PI362308700	3.90116	C3_02310W	chr3	MEP1	Ammonium permease; Mep1 more efficient permease than Mep2, Mep2 has additional regulatory role; 11 predicted transmembrane regions; low mRNA abundance; hyphal downregulated; flow model biofilm induced
CUST_544_PI362308700	2.19921	C3_05170W	chr3	WOR2	Zn(II)2Cys6 transcription factor; regulator of white-opaque switching; required for maintenance of opaque state; Hap43-induced
CUST_11793_PI362308700	3.13558	C4_04540C	chr4		Ortholog of <i>Candida albicans WO-1</i> : CAWG_03357
CUST_1694_PI362308700	1.99545	C3_06390W	chr3		Protein of unknown function' Hap43-induced gene; repressed by prostaglandins
CUST_11027_PI362308700	2.28765	C2_04050C	chr2	DCK1	Putative guanine nucleotide exchange factor; required for embedded filamentous growth; activates Rac1; has a DOCKER domain; similar to adjacent DCK2 and to S. cerevisiae Ylr422wp; regulated by Nrg1; Spider biofilm induced
CUST_5688_PI362308700	1.84236	C1_06140C	chr1		Dubious open reading frame, only conserved in Candida dubliniensis; induced by alpha pheromone in SpiderM medium; mRNA binds She3; Spider biofilm induced; flow model biofilm repressed
CUST_11136_PI362308700	1.56415	C2_09810C	chr2		Protein with predicted peptidase domains; Hap43-repressed gene
CUST_9030_PI362308700	1.76355	C3_00560C	chr3	SOF1	Putative protein with a predicted role in 40S ribosomal subunit biogenesis; rat catheter biofilm induced
CUST_11135_PI362308700	1.52639	C2_09810C	chr2		Protein with predicted peptidase domains; Hap43-repressed gene
CUST_11031_PI362308700	1.82608	C2_04080W	chr2		Protein of unknown function; mutants are viable; Hap43-induced gene; oxidative stress-induced via Cap1; rat catheter and Spider biofilm induced
CUST_1794_PI362308700	1.26855	C1_04410C	chr1	ESS1	Prolyl isomerase (parvulin class); essential; involved in yeast-hyphal switching, Cph1p pathway; has inflexible linker between WW and isomerase domains, unlike human homolog; functional homolog of S. cerevisiae Ess1p
CUST_7453_PI362308700	2.36815	CR_02220C	chrR	OPT3	Oligopeptide transporter; transcript induced by macrophage phagocytosis, BSA or peptides; fluconazole-induced; induced by Rim101 at pH 8; virulence-group-correlated expression; Hap43-repressed; Spider biofilm induced
CUST_10863_PI362308700	3.31188	CR_02020C	chrR	OPT1	Oligopeptide transporter; transports 3-to-5-residue peptides; alleles are distinct, one has intron; suppresses S. cerevisiae ptr2-2 mutant defects; induced by BSA or peptides; Stp3p, Hog1p regulated; flow model biofilm induced
CUST_1173_PI362308700	1.24792	C1_13980C	chr1	DUR7	Putative urea transporter; fungal-specific (no human or murine homolog)
CUST_5942_PI362308700	6.09909	C4_00430W	chr4	MEP2	Ammonium permease and regulator of nitrogen starvation-induced filamentation; 11 predicted transmembrane regions; in low nitrogen cytoplasmic C-terminus activates Ras/cAMP and MAPK signal transduction pathways to induce filamentation
CUST_4272_PI362308700	1.14295	C4_03030C	chr4	NAN1	Putative U3 snoRNP protein; Hap43p-induced gene; physically interacts with TAP-tagged Nop1p
CUST_2265_PI362308700	1.1199	C3_03940C	chr3		Ortholog of <i>Candida albicans WO-1</i> : CAWG_02711
CUST_3326_PI362308700	1.35217	C3_04350C	chr3		Has domain(s) with predicted oxidoreductase activity and role in metabolic process
CUST_3988_PI362308700	1.34164	CR_10070C	chrR	ZCF39	Zn(II)2Cys6 transcription factor; mutants are viable; filament induced; required for yeast cell adherence to silicone substrate; Spider biofilm induced
CUST_4221_PI362308700	1.71901	C1_10110W	chr1		Protein of unknown function; flow model biofilm induced
CUST_3563_PI362308700	3.44501	C1_09160W	chr1	AOX1	Alternative oxidase; low abundance; constitutively expressed; one of two isoforms (Aox1p and Aox2p); involved in a cyanide-resistant respiratory pathway present in plants, protists, and some fungi, absent in S. cerevisiae; Hap43p-repressed
CUST_9604_PI362308700	1.1242	C1_05710C	chr1	UGA4	Putative gamma-aminobutyric acid/polyamine permease; nitrogen catabolite repressed gene, induced in absence of preferred N sources; transcriptionally induced upon phagocytosis by macrophage; gene regulation by nitrogen source requires Gat1p
CUST_11479_PI362308700	1.66509	CR_00800C	chrR	PWP2	Putative 90S pre-ribosomal component; repressed in core stress response; repressed by prostaglandins; physically interacts with TAP-tagged Nop1; Hap43-induced
CUST_8915_PI362308700	1.32851	CR_10260W	chrR		Putative mitochondrial 2' O-ribose methyltransferase; predicted role in methylation of U(2791) in 21S rRNA; Spider biofilm induced
CUST_3734_PI362308700	3.46107	C7_02430C	chr7		Ortholog of <i>C. dubliniensis CD36</i> : Cd36_83910, <i>Candida tropicalis MYA-3404</i> : CTRG_05087 and <i>Candida albicans WO-1</i> : CAWG_00654
CUST_4604_PI362308700	1.03387	C1_12700W	chr1		Ortholog of <i>Candida albicans WO-1</i> : CAWG_00172
CUST_10816_PI362308700	4.89973	C1_07220W	chr1		Protein of unknown function; Plc1p-regulated; expression induced early upon infection of reconstituted human epithelium (RHE), while expression of the C. dubliniensis ortholog is not; mutant is viable; Spider biofilm induced
CUST_7987_PI362308700	1.06882	C1_09620C	chr1		Mitochondrial matrix protein; required for assembly/stability of the F1 sector of mitochondrial F1F0 ATP synthase at high temperature; rat catheter biofilm repressed
CUST_6491_PI362308700	1.12105	C2_10740C	chr2		Protein with a predicted role in cell wall integrity; repressed in core stress response
CUST_8501_PI362308700	2.55379	C1_11530C	chr1		Ortholog(s) have sulfonate dioxygenase activity and role in sulfur compound catabolic process
CUST_8759_PI362308700	5.76495	C2_06930C	chr2		Ortholog of <i>C. parapsilosis CDC317</i> : CPAR2_406700, <i>C. dubliniensis CD36</i> : Cd36_21220, <i>Candida tenuis NRRL Y-1498</i> : CANTEDRAFT_127772 and <i>Candida orthopsilosis Co 90-125</i> : CORT_0C06120
CUST_4041_PI362308700	1.03375	CR_09950C	chrR	SIK1	Putative U3 snoRNP protein; Hap43p-induced gene; physically interacts with TAP-tagged Nop1p
CUST_9863_PI362308700	1.82871	C1_13180W	chr1		Ortholog of <i>C. dubliniensis CD36</i> : Cd36_12240, <i>C. parapsilosis CDC317</i> : CPAR2_801750, <i>Candida tenuis NRRL Y-1498</i> : CANTEDRAFT_135403 and <i>Pichia stipitis Pignal</i> : PICST_29111
CUST_10366_PI362308700	2.11444	C2_04000C	chr2		Protein of unknown function; Spider biofilm induced
CUST_5365_PI362308700	1.73122	C1_11070W	chr1	PET127	Protein with a predicted role in 5'-end processing of mitochondrial RNAs; ortholog of S. cerevisiae Pet127; Hap43-induced; rat catheter and Spider biofilm induced
CUST_10415_PI362308700	1.43621	C2_02430W	chr2	UTP21	Putative U3 snoRNP protein; Hap43-induce; physically interacts with TAP-tagged Nop1; Spider biofilm induced
CUST_4651_PI362308700	1.22002	C4_00750C	chr4		Protein of unknown function; Spider biofilm induced
CUST_2496_PI362308700	2.56678	C1_09330W	chr1		Putative ribosome-associated protein; ortholog of S. cerevisiae Tma16; Hap43-induced gene; Spider biofilm induced
CUST_3527_PI362308700	1.42201	C1_09250W	chr1	CRP1	Copper transporter; CPx P1-type ATPase; mediates Cu resistance; similar to Menkes and Wilson disease proteins; copper-induced; Tbf1-activated; suppresses Cu sensitivity of S. cerevisiae cup1 mutant; flow model biofilm induced
CUST_10181_PI362308700	1.11804	C1_13360C	chr1	RMP1	Ortholog of Rmp1; subunit of RNase MRP subunit that processes pre-rRNA and has a role in cell cycle-regulated degradation of daughter cell-specific mRNAs; rat catheter and Spider biofilm induced
CUST_9060_PI362308700	1.89238	C1_04130W	chr1	ERB1	Protein with a predicted role in ribosomal large subunit biogenesis; mutation confers hypersensitivity to 5-fluorocytosine (5-FC), 5-fluorouracil (5-FU), and tubercidin (7-deazaadenosine); hyphal, macrophage repressed
CUST_7988_PI362308700	1.07023	C1_09620C	chr1		Mitochondrial matrix protein; required for assembly/stability of the F1 sector of mitochondrial F1F0 ATP synthase at high temperature; rat catheter biofilm repressed
CUST_8616_PI362308700	1.77105	C1_11720W	chr1		Ortholog of <i>Candida albicans WO-1</i> : CAWG_00265
CUST_7937_PI362308700	1.02123	C4_03280W	chr4	MSN5	Predicted karyopherin involved in nuclear import and export of proteins; flow model biofilm induced; Spider biofilm induced
CUST_4115_PI362308700	1.2277	C4_04030W	chr4	JEN2	Dicarboxylic acid transporter; regulated by glucose repression; induced by Rgt1; disruptants not obtained by UAU1 method; rat catheter and Spider biofilm induced
CUST_129_PI362308700	1.23564	C1_02390W	chr1		Putative nuclease required for DNA single- and double-strand break repair; rat catheter biofilm induced
CUST_7829_PI362308700	4.19264	C2_08050C	chr2	SIT1	Transporter of ferrichrome siderophores, not ferrioxamine B; required for human epithelial cell invasion in vitro, not for mouse systemic infection; regulated by iron, Sfu1, Rfg1, Tup1, Hap43; rat catheter and Spider biofilm induced
CUST_11775_PI362308700	1.05073	C4_04520W	chr4		Ortholog(s) have telomerase inhibitor activity, role in box C/D snoRNA 3'-end processing, negative regulation of telomere maintenance via telomerase and nucleolus, nucleoplasm localization
CUST_6296_PI362308700	1.47411	C1_06760C	chr1		Putative U2 snRNP component; mutation confers hypersensitivity to 5-fluorocytosine (5-FC), 5-fluorouracil (5-FU), and tubercidin (7-deazaadenosine); Hap43-induced, Spider biofilm induced
CUST_5633_PI362308700	2.05846	C1_05970W	chr1		Putative adhesin-like protein; macrophage-induced gene
CUST_1111_PI362308700	4.77038	C6_01060C	chr6	CAN2	Basic amino acid permease; arginine metabolism; regulated by Nrg1/Tup1; caspofungin, flucytosine induced; colony morphology-related regulation by Ssn6; Hap43-repressed; rat catheter and Spider biofilm induced; promoter bound by Efg1
CUST_2685_PI362308700	3.94947	C1_02730W	chr1		Protein of unknown function; Spider biofilm induced
CUST_12149_PI362308700	1.8682	C2_05750W	chr2		Ortholog(s) have rRNA binding activity, role in maturation of LSU-rRNA from tricistronic rRNA transcript (SSU-rRNA, 5.8S rRNA, LSU-rRNA), ribosomal large subunit export from nucleus and nucleolus localization
CUST_6092_PI362308700	2.13248	CR_01460C	chrR		Dubious open reading frame
CUST_4085_PI362308700	1.75988
CUST_836_PI362308700	2.02131	C6_01600W	chr6		Ortholog of <i>Candida albicans WO-1</i> : CAWG_05207
CUST_5360_PI362308700	1.1189	C1_11020W	chr1		Protein similar to ferric reductase Fre10p; possibly an essential gene, disruptants not obtained by UAU1 method
CUST_272_PI362308700	1.08265
CUST_5391_PI362308700	1.54648	C7_03850W	chr7		Putative intranuclear transport and DNA replication mediator; heterozygous null mutant exhibits resistance to parnafungin in the C. albicans fitness test; Spider biofilm induced
CUST_1324_PI362308700	1.5529	C3_02350W	chr3		Ortholog(s) have role in endonucleolytic cleavage in ITS1 to separate SSU-rRNA from 5.8S rRNA and LSU-rRNA from tricistronic rRNA transcript (SSU-rRNA, 5.8S rRNA, LSU-rRNA) and mitotic spindle pole body, nucleolus localization
CUST_11335_PI362308700	6.29538	C2_01630W	chr2		2-hydroxyacid dehydrogenase domain-containing protein; Hap43-repressed gene; induced by alpha pheromone in SpiderM medium
CUST_3999_PI362308700	1.03458	CR_03940W	chrR		Putative rRNA processing protein; rat catheter biofilm induced
CUST_8824_PI362308700	1.8027	CR_03570C	chrR	YVH1	Putative dual specificity phosphatase (phosphoserine/threonine and phosphotyrosine phosphatase); required for wild-type growth rate and for wild-type virulence in mouse model of systemic infection; Hap43p-induced gene
CUST_2211_PI362308700	3.21448	CR_02880W	chrR		Protein of unknown function; Hap43-repressed; induced in core caspofungin response; regulated by yeast-hypha switch; Spider biofilm repressed
CUST_86_PI362308700	1.3282	C1_02500W	chr1		Ortholog(s) have mitochondrion localization
CUST_1419_PI362308700	1.76777	C1_05050C	chr1	RRP6	Putative nuclear exosome exonuclease component; Hap43p-induced gene; mutation confers hypersensitivity to 5-fluorocytosine (5-FC), 5-fluorouracil (5-FU), and tubercidin (7-deazaadenosine)
CUST_9115_PI362308700	1.02032	C3_06630W	chr3		Ortholog(s) have chromatin binding activity and role in DNA replication initiation, DNA unwinding involved in DNA replication, double-strand break repair via break-induced replication
CUST_3828_PI362308700	2.6319	CR_08720W	chrR		Ortholog of <i>C. dubliniensis CD36</i> : Cd36_34310
CUST_3538_PI362308700	1.17017	C3_03630W	chr3	ECM18	Ortholog(s) have mitochondrion localization
CUST_5835_PI362308700	1.50399	C2_04280W	chr2		Ortholog(s) have protein serine/threonine kinase activity, role in activation of bipolar cell growth, protein phosphorylation, regulation of cytokinesis, regulation of mitotic sister chromatid segregation and cytosol, nucleus localization
CUST_4261_PI362308700	1.02462	C1_10000C	chr1	CPP1	VH1 family MAPK phosphatase; regulates Cst20-Hst7-Cek1-Cph1 filamentation pathway; represses yeast-hyphal switch; required for virulence in mice; yeast-enriched; induced by alpha pheromone in SpiderM medium; Spider biofilm induced
CUST_1352_PI362308700	1.4984	C6_00920W	chr6		Putative mitochondrial intermembrane space protein; colony morphology-related gene regulation by Ssn6; regulated by Sef1, Sfu1, and Hap43; Spider biofilm repressed; rat catheter biofilm induced
CUST_210_PI362308700	3.43203	C1_00780C	chr1	HGC1	Hypha-specific G1 cyclin-related protein involved in regulation of morphogenesis, biofilm formation; Cdc28-Hgc1 maintains Cdc11 S394 phosphorylation during hyphal growth; required for virulence in mice; regulated by Nrg1, Tup1, farnesol
CUST_1652_PI362308700	4.79442	C2_05180W	chr2	WH11	White-phase yeast transcript; expression in opaques increases virulence/switching; mutant switches as WT; Hap43, hypoxia, ketoconazol induced; required for RPMI biofilm; Bcr1-induced in RPMI a/a biofilm; rat catheter, Spider biofilm induced
CUST_10001_PI362308700	1.85266	C1_10350C	chr1		Putative adhesin-like protein; positively regulated by Tbf1; Spider biofilm induced
CUST_6797_PI362308700	1.29281	C5_02360C	chr5		Ortholog of <i>Candida albicans WO-1</i> : CAWG_04619
CUST_7184_PI362308700	2.42544	C4_00240C	chr4	PRO3	Delta 1-pyrroline-5-carboxylate reductase; protein induced during the mating process; alkaline induced; stationary phase enriched protein; Spider biofilm repressed
CUST_4355_PI362308700	1.474	C4_02030W	chr4	RFX2	Transcriptional repressor; regulator of filamentation, response to DNA damage, adhesion, virulence in murine mucosal, systemic infections; RFX domain; regulated by Nrg1, UV-induced; partially complements S. cerevisiae rfx1 mutant defects
CUST_11007_PI362308700	6.23033	C3_03610W	chr3	FUR4	Putative uracil permease
CUST_3520_PI362308700	1.72875	C1_09290C	chr1	ARG5,6	Arginine biosynthetic enzyme; processed in S. cerevisiae into 2 polypeptides with acetylglutamate kinase (Arg6) activity and acetylglutamate-phosphate reductase (Arg5) activity; Gcn4 regulated; alkaline repressed; Spider biofilm induced
CUST_2923_PI362308700	1.20182	CR_08990C	chrR		Putative cation conductance protein; similar to stomatin mechanoreception protein; plasma-membrane localized; induced by Rgt1; rat catheter and Spider biofilm induced
CUST_2174_PI362308700	3.99325	C4_06620C	chr4		Protein of unknown function; rat catheter and Spider biofilm induced
CUST_6250_PI362308700	6.59874	C1_06610C	chr1	HAK1	Putative potassium transporter; similar to Schwanniomyces occidentalis Hak1p; amphotericin B induced; induced upon phagocytosis by macrophage; Hap43-repressed; rat catheter biofilm repressed
CUST_4243_PI362308700	2.41618	C1_10030W	chr1	DBP3	Putative ATP-dependent DEAD-box RNA helicase; Hap43-induced; repressed by prostaglandins; Spider biofilm induced
CUST_11873_PI362308700	1.4438	C1_10640C	chr1	PEA2	Putative coiled-coil polarisome; predicted role in polarized morphogenesis, cell fusion, and low affinity Ca2+ influx; rat catheter biofilm induced
CUST_4412_PI362308700	1.19462	C4_02180C	chr4	ZCF26	Zn2-Cys6 transcription factor of unknown function; induced by alpha pheromone in SpiderM medium
CUST_2837_PI362308700	1.25916	C2_03500W	chr2		Ortholog(s) have protein transporter activity, role in Golgi to plasma membrane transport, intracellular protein transport and vesicle coat localization
CUST_10492_PI362308700	1.03532	CR_02420W	chrR		Ortholog(s) have role in endonucleolytic cleavage in 5'-ETS of tricistronic rRNA transcript (SSU-rRNA, 5.8S rRNA and LSU-rRNA), <a href="#GOsection">more</a>
CUST_6663_PI362308700	1.2886	C3_03120C	chr3	DAL5	Allantoate permease; nitrogen catabolite repressed, induced in absence of preferred N sources; nitrogen source regulation requires Gat1; possibly essential gene (by UAU1 method); Hap43-repressed
CUST_10682_PI362308700	2.14783	C1_03980W	chr1	SPC19	Essential subunit of the Dam1 (DASH) complex, which acts in chromosome segregation by coupling kinetochores to spindle microtubules
CUST_10927_PI362308700	1.05222	CR_00460C	chrR		Component of the SSU processome; predicted role in pre-18S rRNA processing; Spider biofilm induced
CUST_8058_PI362308700	1.87357	C1_09430W	chr1		Putative membrane protein; induced by alpha pheromone in SpiderM medium; Hap4-induced gene; Spider biofilm induced
CUST_10388_PI362308700	4.83465	C6_03700W	chr6	ALS1	Cell-surface adhesin; adhesion, virulence, immunoprotective roles; band at hyphal base; Rfg1, Ssk1, Spider biofilm induced; flow model biofilm repressed; CAI-4 strain background effects; promoter bound Bcr1, Tec1, Efg1, Ndt80, and Brg1
CUST_11059_PI362308700	1.03794	C2_05260W	chr2	BUD14	Putative SH3-domain-containing protein; predicted role in bud-site selection; Spider biofilm induced
CUST_4274_PI362308700	3.68435	C1_09930W	chr1		Protein of unknown function; rat catheter biofilm repressed
CUST_1565_PI362308700	3.93654	C4_03710C	chr4		Predicted membrane protein; rat catheter biofilm induced
CUST_4322_PI362308700	2.22512	C3_07200C	chr3	ZFU2	Zn(II)2Cys6 transcription factor; regulator of yeast form adherence; mutants display increased colonization of mouse kidneys; required for yeast cell adherence to silicone substrate; Spider biofilm induced
CUST_7057_PI362308700	1.77909	CR_00310C	chrR		Protein of unknown function; Hap43-induced gene; upregulated in a cyr1 null mutant; Spider biofilm induced
CUST_4807_PI362308700	1.15163	C1_11240C	chr1	CHO1	Putative phosphatidylserine synthase; ortholog of S. cerevisiae CHO1; transposon mutation affects filamentous growth; regulated by Nrg1, Tup1
CUST_11844_PI362308700	1.12608	CR_06840W	chrR		Ortholog(s) have U3 snoRNA binding, rRNA binding activity, role in maturation of SSU-rRNA from tricistronic rRNA transcript (SSU-rRNA, 5.8S rRNA, LSU-rRNA) and nucleolus, small-subunit processome localization
CUST_6001_PI362308700	1.20458	C1_08710W	chr1		Ortholog of <i>S. cerevisiae</i> : YNL050C, <i>C. glabrata CBS138</i> : CAGL0G01276g, <i>C. dubliniensis CD36</i> : Cd36_08220, <i>C. parapsilosis CDC317</i> : CPAR2_804440 and <i>Candida tenuis NRRL Y-1498</i> : CANTEDRAFT_94168
CUST_5027_PI362308700	1.99208	C7_03030W	chr7		Protein with similarity to a human gene associated with colon cancer and to orf19.5158; regulated by Gcn4, Cyr1; induced by amino acid starvation; macrophage-induced protein, macrophage-repressed; Spider biofilm induced
CUST_6291_PI362308700	2.09349	C1_06740C	chr1	NOP6	Putative ortholog of S. cerevisiae Nop6; role in ribosomal small subunit biogenesis; Spider biofilm induced
CUST_4609_PI362308700	3.25208	C1_12720C	chr1		Ortholog of <i>C. dubliniensis CD36</i> : Cd36_11890 and <i>Candida albicans WO-1</i> : CAWG_00170
CUST_8533_PI362308700	6.05488	C1_01510W	chr1		Protein of unknown function; merged with orf19.3338; rat catheter, flow and Spider model biofilm induced; promoter bound by Bcr1, Efg1, Ndt80, and Rob1; orf19.3338 Bcr1-repressed in RPMI a/a biofilms
CUST_9677_PI362308700	1.91496	CR_04820W	chrR		Protein of unknown function; Hap43-induced; rat catheter and Spider biofilm induced
CUST_2155_PI362308700	1.7595	C4_06540W	chr4	MNN4	Regulator of mannosylphosphorylation of N-linked mannans to cell wall proteins; no role in virulence or normal interaction with macrophages; mutant induces inflammatory cytokines in dendritic cells; rat catheter and Spider biofilm induced
CUST_1153_PI362308700	1.45508	C6_01040C	chr6		DEAH-box ATP-dependent RNA helicase, required for 18S rRNA synthesis; rat catheter biofilm induced
CUST_5176_PI362308700	1.03486	C2_08640C	chr2	PST2	Putative NADH:quinone oxidoreductase; similar to 1,4-benzoquinone reductase; immunogenic in mice; induced by benomyl, oxidative stress via Cap1; fungal-specific; farnesol-repressed; Spider biofilm induced
CUST_100_PI362308700	1.6813	C1_00490C	chr1	TTR1	Putative glutaredoxin; described as a glutathione reductase; induced by human neutrophils and benomyl treatment; alkaline repressed; regulated by Gcn2 and Gcn4; required for virulence in mouse model; Spider biofilm induced
CUST_6437_PI362308700	1.81329	C2_10810W	chr2		Putative pre-mRNA splicing factor; intron in 5'-UTR; possibly an essential gene, disruptants not obtained by UAU1 method
CUST_3799_PI362308700	1.41973	C5_02600W	chr5	PUT1	Putative proline oxidase; alkaline upregulated by Rim101; flow model biofilm induced; Spider biofilm induced
CUST_3387_PI362308700	5.20608	C3_04210W	chr3		Ortholog of <i>C. dubliniensis CD36</i> : Cd36_84160, <i>Candida tenuis NRRL Y-1498</i> : cten_CGOB_00085, <i>Debaryomyces hansenii CBS767</i> : DEHA2B08404g and <i>Pichia stipitis Pignal</i> : PICST_67031
CUST_5685_PI362308700	1.55358	C1_06130C	chr1	HAC1	bZIP transcription factor; role in unfolded protein response and control of morphology; transcript undergoes atypical splicing at C terminus under ER stress; induced during mating and by caspofungin; mRNA binds She3; Spider biofilm induced
CUST_10815_PI362308700	4.95742	C1_07220W	chr1		Protein of unknown function; Plc1p-regulated; expression induced early upon infection of reconstituted human epithelium (RHE), while expression of the C. dubliniensis ortholog is not; mutant is viable; Spider biofilm induced
CUST_11815_PI362308700	1.2238	C3_02020W	chr3		Ortholog(s) have rRNA primary transcript binding activity
CUST_3733_PI362308700	2.59431	C7_02430C	chr7		Ortholog of <i>C. dubliniensis CD36</i> : Cd36_83910, <i>Candida tropicalis MYA-3404</i> : CTRG_05087 and <i>Candida albicans WO-1</i> : CAWG_00654
CUST_6412_PI362308700	1.49838	C1_05220C	chr1		Has domain(s) with predicted nucleic acid binding, nucleotide binding activity
CUST_10435_PI362308700	1.11073	C3_04560W	chr3	MAK21	Putative 66S pre-ribosomal particle subunit; mutation confers hypersensitivity to tubercidin (7-deazaadenosine)
CUST_355_PI362308700	1.03667	C3_00040W	chr3		Protein of unknown function
CUST_881_PI362308700	3.06134	C3_01290W	chr3		Ortholog of <i>Candida albicans WO-1</i> : CAWG_02462
CUST_297_PI362308700	2.14361	C2_06270W	chr2		Ortholog of <i>C. dubliniensis CD36</i> : Cd36_20660, <i>C. parapsilosis CDC317</i> : CPAR2_104730, <i>Candida tenuis NRRL Y-1498</i> : CANTEDRAFT_133951 and <i>Debaryomyces hansenii CBS767</i> : DEHA2F02068g
CUST_2697_PI362308700	2.53387	C1_00200C	chr1		Has domain(s) with predicted nucleic acid binding, nucleotide binding activity
CUST_7675_PI362308700	5.08504	CR_06310W	chrR		Has domain(s) with predicted N-acetyltransferase activity; highly induced during chlamydospore formation in both C. albicans and C. dubliniensis
CUST_1333_PI362308700	1.48221	C2_09460C	chr2		Predicted Gal4-like DNA-binding transcription factor; Spider biofilm induced
CUST_9256_PI362308700	1.08162	C1_12110C	chr1		Protein of unknown function; repressed by nitric oxide
CUST_7340_PI362308700	1.11498	C2_04300C	chr2		Protein of unknown function; Spider biofilm induced
CUST_10721_PI362308700	1.01469	C1_03910C	chr1		Protein of unknown function; Spider biofilm induced
CUST_3014_PI362308700	1.26262	CR_02520W	chrR	RPC19	Putative RNA polymerases I and III subunit AC19; Hap43-induced; rat catheter biofilm induced
CUST_1138_PI362308700	1.13921	C1_13970C	chr1	HPC2	Ortholog(s) have DNA binding, nucleosome binding activity
CUST_4771_PI362308700	3.11995	CR_06650C	chrR		Protein of unknown function; flow model, rat catheter, Spider biofilm induced
CUST_8920_PI362308700	1.13691	CR_10250C	chrR	FDH3	Glutathione-dependent formaldehyde dehydrogenase; glycine catabolism; repressed by Efg1 in yeast, not hyphal growth conditions; induced by Mnl1 under weak acid stress; Spider biofilm repressed
CUST_3851_PI362308700	2.61751	C2_06440C	chr2		Protein with homology to peroxisomal membrane proteins; Sef1p-, Sfu1p-, and Hap43p-regulated gene
CUST_7020_PI362308700	2.78265	C3_01200W	chr3	UTP2	Putative snoRNA-binding protein; S. cerevisiae Utp20 ortholog; likely essential for growth; repressed in core stress response; mutation confers resistance to 5-fluorocytosine (5-FC) and parnafungin
CUST_12010_PI362308700	1.04672	C7_03530C	chr7	ISY1	Putative pre-mRNA-splicing factor; mutation confers resistance to 5-fluorocytosine (5-FC); rat catheter biofilm induced
CUST_6127_PI362308700	1.80834	CR_01340W	chrR		Predicted membrane transporter, member of the drug:proton antiporter (12 spanner) (DHA1) family, major facilitator superfamily (MFS)
CUST_2607_PI362308700	1.65533	C4_02320C	chr4	SOD1	Cytosolic copper- and zinc-containing superoxide dismutase; role in protection from oxidative stress; required for full virulence; alkaline induced by Rim101; induced by human blood; rat catheter, flow model and Spider biofilm repressed
CUST_934_PI362308700	1.22965	C3_01430W	chr3		Protein of unknown function; Spider biofilm induced
CUST_9895_PI362308700	1.1242	C1_13110C	chr1	CHS3	Major chitin synthase of yeast and hyphae; synthesizes short-chitin fibrils; Chs4-activated; transcript induced at yeast-hyphal transition; Chs1 and Chs2, but not Chs3, are inhibited by the protoberberine HWY-289; Spider biofilm induced
CUST_6899_PI362308700	2.55658	C2_00760C	chr2		Proten of unknown function; transcript positively regulated by Sfu1; Hap43 repressed; Spider biofilm induced
CUST_12177_PI362308700	1.07504	C2_05580W	chr2		Protein of unknown function; Hap43-induced; flow model biofilm repressed
CUST_5134_PI362308700	2.73531	C2_08530C	chr2		Ortholog(s) have cytosol, nucleus localization
CUST_8575_PI362308700	1.02581	C7_03690W	chr7		Ortholog of <i>Candida albicans WO-1</i> : CAWG_05700
CUST_6852_PI362308700	1.22347	C2_00690W	chr2		Protein with homology to magnesium-dependent endonucleases and phosphatases; regulated by Sef1, Sfu1, and Hap43; Spider biofilm induced
CUST_1587_PI362308700	1.01697	C1_07090C	chr1		Ortholog(s) have 3'-5'-exoribonuclease activity
CUST_7462_PI362308700	4.38299	CR_02240C	chrR	OPT2	Oligopeptide transporter; induced upon phagocytosis by macrophage; macrophage/pseudohyphal-repressed after 16h; fluconazole-induced; virulence-group-correlated expression; Hap43-repressed
CUST_5321_PI362308700	1.2447	C1_10880W	chr1		Putative U3 snoRNA-associated protein; Hap43-induced; transposon mutation affects filamentous growth; repressed by prostaglandins
CUST_1116_PI362308700	1.45239	C2_00070C	chr2	MPP1	Putative SSU processome and 90S preribosome component; repressed in core stress response; repressed by prostaglandins
CUST_11642_PI362308700	1.3231	C3_00370C	chr3	BUD21	Small-subunit processome component; repressed by prostaglandins
CUST_11599_PI362308700	1.66053	CR_10410C	chrR		Putative nucleolar protein with a predicted role in pre-18S rRNA processing; Plc1p-regulated; Spider biofilm induced
CUST_8907_PI362308700	1.45288	CR_04160C	chrR		Ortholog(s) have tRNA (adenine-N1-)-methyltransferase activity, role in tRNA methylation and nucleus, tRNA (m1A) methyltransferase complex localization
CUST_156_PI362308700	1.1687	C1_00640C	chr1	RPO41	Putative mitochondrial RNA polymerase; repressed in core stress response; Spider biofilm induced
CUST_9986_PI362308700	1.9201	C4_02640C	chr4	SEN2	Putative tRNA splicing endonuclease subunit; mutation confers hypersensitivity to toxic ergosterol analog and to amphotericin B; 5'-UTR intron; Hap43-induced; Spider biofilm induced
CUST_6075_PI362308700	1.16212	CR_01530C	chrR		Protein of unknown function; transcript detected on high-resolution tiling arrays
CUST_6389_PI362308700	3.85453
CUST_5584_PI362308700	1.15043	C1_05900W	chr1		Protein of unknown function; mRNA binds to She3; Hap43 repressed gene; Spider biofilm induced
CUST_3635_PI362308700	1.5457	C3_03800W	chr3	PTR22	Oligopeptide transporter involved in uptake of di-/tripeptides; regulated by Stp2 and Stp3; transcript induced upon phagocytosis by macrophage; repressed by Rim101 at pH 8; flow model biofilm induced
CUST_8092_PI362308700	3.73315	C6_04130C	chr6	ALS4	GPI-anchored adhesin; role in adhesion, germ tube induction; growth, temperature regulated; expressed during infection of human buccal epithelial cells; repressed by vaginal contact; biofilm induced; repressed during chlamydospore formation
CUST_3537_PI362308700	1.20478	C3_03630W	chr3	ECM18	Ortholog(s) have mitochondrion localization
CUST_5909_PI362308700	1.30308	C1_04840C	chr1		Ortholog(s) have signal sequence binding activity, role in vacuolar transport and late endosome localization
CUST_10145_PI362308700	3.07373	C1_13440C	chr1		Putative transcription factor with zinc finger DNA-binding motif
CUST_11312_PI362308700	1.25375	C2_02750C	chr2		Ortholog of <i>C. parapsilosis CDC317</i> : CPAR2_212260, <i>C. dubliniensis CD36</i> : Cd36_17620, <i>Candida orthopsilosis Co 90-125</i> : CORT_0A11590 and <i>Candida tropicalis MYA-3404</i> : CTRG_01348
CUST_8452_PI362308700	1.26602	C7_00500W	chr7		Ortholog of <i>Candida guilliermondii ATCC 6260</i> : PGUG_03499, <i>Candida lusitaniae ATCC 42720</i> : CLUG_00410 and <i>Candida albicans WO-1</i> : CAWG_05407
CUST_2669_PI362308700	2.1439	C1_00160C	chr1		Putative nucleolar protein with a predicted role in pre-rRNA processing and ribosome biogenesis; repressed by nitric oxide; required for flow model biofilm formation; Spider biofilm repressed
CUST_2190_PI362308700	1.169	CR_02980C	chrR	SRP4	Putative chaperone of small nucleolar ribonucleoprotein particles; macrophage/pseudohyphal-induced; rat catheter biofilm induced
CUST_9509_PI362308700	1.13398	C4_01130C	chr4		Putative protein of unknown function, transcript is upregulated in clinical isolates from HIV+ patients with oral candidiasis; Spider biofilm induced
CUST_675_PI362308700	1.60467	C4_05880W	chr4	GAT1	GATA-type transcription factor; regulator of nitrogen utilization; required for nitrogen catabolite repression and utilization of isoleucine, tyrosine and tryptophan N sources; required for virulence in a mouse systemic infection model
CUST_644_PI362308700	1.48422	C3_04900W	chr3	NOP14	Putative nucleolar protein; Hap43-induced; mutation confers resistance to 5-fluorocytosine (5-FC), 5-fluorouracil (5-FU), and tubercidin (7-deazaadenosine); heterozygous mutant is resistant to parnafungin; Spider biofilm induced
CUST_11764_PI362308700	1.7096	C4_04470W	chr4	SAP1	Secreted aspartyl protease; roles in adhesion, virulence (RHE model), cell surface integrity; distinct specificity from Sap9; at cell membrane and wall; GPI-anchored; induced in low iron; Tbf1-activated; Spider biofilm induced
CUST_8760_PI362308700	5.38557	C2_06930C	chr2		Ortholog of <i>C. parapsilosis CDC317</i> : CPAR2_406700, <i>C. dubliniensis CD36</i> : Cd36_21220, <i>Candida tenuis NRRL Y-1498</i> : CANTEDRAFT_127772 and <i>Candida orthopsilosis Co 90-125</i> : CORT_0C06120
CUST_7178_PI362308700	1.41646	C6_02360W	chr6	NIP7	Putative nucleolar protein with role in ribosomal assembly; hyphal-induced; Hap43-induced; Spider biofilm induced
CUST_7034_PI362308700	1.26389	C2_06720W	chr2	GRE2	Putative reductase; Nrg1 and Tup1-regulated; benomyl- and hyphal-induced; macrophage/pseudohyphal-repressed; repressed by low iron; possibly involved in osmotic stress response; stationary phase enriched protein; Spider biofilm induced
CUST_7845_PI362308700	1.50568	C2_08140C	chr2	PHM7	Putative transporter; fungal-specific; Hog1-repressed; repressed by 17-beta-estradiol, ethynyl estradiol; Hap43-induced; Spider biofilm induced
CUST_9469_PI362308700	2.77263	CR_07930C	chrR		Ortholog of <i>Candida albicans WO-1</i> : CAWG_02087
CUST_5607_PI362308700	1.4426	C3_06950W	chr3		Protein of unknown function; Spider biofilm induced
CUST_9979_PI362308700	1.47843	C4_02620C	chr4		Carbohydrate kinase domain-containing protein; Spider biofilm induced
CUST_13_PI362308700	1.21201	CR_01710W	chrR		Putative nucleolar protein; implicated in ribosome biogenesis; rat catheter biofilm repressed
CUST_983_PI362308700	1.0807	CR_09730C	chrR	SSF1	Protein involved in ribosome biogenesis; ortholog of S. cerevisiae Ssf1; Hap43-induced; rat catheter and Spider biofilm induced
CUST_2153_PI362308700	4.55074	C4_06530C	chr4	XUT1	Putative high-affinity, high-capacity xanthine-uric acid/H+ symporter; similar to A. nidulans UapA; member of the Nucleobase-Ascorbate Transporter/Nucleobase-Cation Symporter (NAT/NCS2) family; rat catheter biofilm induced
CUST_4556_PI362308700	1.25391	CR_08100C	chrR	RIO2	Putative serine kinase with a predicted role in the processing of the 20S pre-rRNA into mature 18S rRNA; null mutants are hypersensitive to caspofungin
CUST_11231_PI362308700	1.20249	CR_05610C	chrR	SRR1	Two-component system response regulator; involved in stress response; Plc1-regulated; upregulated in cyr1 null mutant; flow model biofilm induced; Spider biofilm induced
CUST_1378_PI362308700	1.7807	C6_04160C	chr6	SPB1	Putative AdoMet-dependent methyltransferase; Hap43-induced; repressed by prostaglandins; possibly essential gene, disruptants not obtained by UAU1 method; Spider biofilm induced
CUST_10598_PI362308700	1.31036	C2_01970C	chr2	ROD1	Protein similar to S. cerevisiae Rod1;a membrane protein with a role in drug tolerance; repressed by Rgt1; mutant is viable
CUST_446_PI362308700	1.38217	C5_02110W	chr5		Putative heat shock protein; decreased expression in hyphae; transcription is increased in populations of cells exposed to fluconazole over multiple generations; overexpression increases resistance to farnesol and azoles
CUST_2069_PI362308700	5.81292	C5_04250W	chr5	MRV8	Protein of unknown function; Spider biofilm induced
CUST_10430_PI362308700	1.92397	C3_04600C	chr3		Ortholog of <i>Candida albicans WO-1</i> : CAWG_02773
CUST_9502_PI362308700	2.54308	C4_01100C	chr4	AGP2	Amino acid permease; hyphal repressed; white-opaque switch regulated; induced in core caspofungin response, during cell wall regeneration, by flucytosine; regulated by Sef1, Sfu1, and Hap43; rat catheter and Spider biofilm induced
CUST_8615_PI362308700	1.44344	C1_11720W	chr1		Ortholog of <i>Candida albicans WO-1</i> : CAWG_00265
CUST_2417_PI362308700	1.59136	C3_05610W	chr3	MNN14	Predicted alpha-1,3-mannosyltransferase activity with a role in protein glycosylation; Hap43-repressed; Spider biofilm induced
CUST_9063_PI362308700	1.15945	C1_04120C	chr1		Putative U2 snRNP protein; Hap43p-induced gene; mutation confers hypersensitivity to 5-fluorocytosine (5-FC), 5-fluorouracil (5-FU), and tubercidin (7-deazaadenosine)
CUST_11260_PI362308700	1.59329	C1_02040C	chr1		Putative deubiquitinating enzyme; induced by Mnl1 under weak acid stress
CUST_2045_PI362308700	2.98386	CR_04670C	chrR		Ortholog of <i>Candida albicans WO-1</i> : CAWG_01802
CUST_6997_PI362308700	2.78462	CR_00200W	chrR	PCK1	Phosphoenolpyruvate carboxykinase; glucose, C-source, yeast-hypha, Hap43 regulated; fluconazole, phagocytosis, H2O2, oral candidasis, Spider/rat catheter/flow model biofilm induced; repressed in biofilm by Bcr1, Tec1, Ndt80, Rob1, Brg1
CUST_7399_PI362308700	1.22397	C3_04730C	chr3		Protein of unknown function; transcript induced by benomyl treatment
CUST_8522_PI362308700	1.17949	C6_02480W	chr6		Similar to alcohol dehydrogenases; induced by benomyl treatment, nitric oxide; induced in core stress response; oxidative stress-induced via Cap1; Spider biofilm repressed
CUST_32_PI362308700	1.0719	C1_02630C	chr1	EXG2	GPI-anchored cell wall protein, similar to S. cerevisiae exo-1,3-beta-glucosidase Exg2p; predicted Kex2p substrate; induced during cell wall regeneration; possibly an essential gene, disruptants not obtained by UAU1 method; Hap43p-repressed
CUST_9568_PI362308700	2.05182	C1_05650W	chr1		Protein with a predicted phosphoribulokinase/uridine kinase domain; Spider biofilm induced
CUST_8573_PI362308700	3.09499	C6_04150W	chr6		Protein of unknown function; Hap43-repressed gene
CUST_2052_PI362308700	1.5233	CR_04680C	chrR		Protein of unknown function; transcript detected on high-resolution tiling arrays
CUST_5930_PI362308700	1.20112	C4_00480W	chr4	DUR4	Putative urea permease; fungal-specific (no human or murine homolog); possibly an essential gene, disruptants not obtained by UAU1 method
CUST_2125_PI362308700	1.02572	C4_06390W	chr4	SOU1	Enzyme involved in utilization of L-sorbose; has sorbitol dehydrogenase, fructose reductase, and sorbose reductase activities; NAD-binding site motif; transcriptional regulation affected by chromosome 5 copy number; Hap43p-induced gene
CUST_11631_PI362308700	1.18976	C3_00330W	chr3	UTP8	Essential nucleolar protein; involved in tRNA export from the nucleus and ribosomal small subunit biogenesis; physically interacts with TAP-tagged Nop1; Spider biofilm induced
CUST_5964_PI362308700	1.24614	C7_01360C	chr7		Putative heat shock protein with a zinc finger motif; required for protein import into mitochondria in S. cerevisiae; Spider biofilm induced
CUST_7454_PI362308700	2.50087	CR_02220C	chrR	OPT3	Oligopeptide transporter; transcript induced by macrophage phagocytosis, BSA or peptides; fluconazole-induced; induced by Rim101 at pH 8; virulence-group-correlated expression; Hap43-repressed; Spider biofilm induced
CUST_10657_PI362308700	1.69808	C5_03500W	chr5	GAP6	Broad-specificity amino acid permease; Plc1, Gcn4 regulated; rat catheter biofilm induced
CUST_7469_PI362308700	1.86562	CR_02270C	chrR		Protein of unknown function; Spider biofilm induced; upregulated in a cyr1 null mutant
CUST_8377_PI362308700	1.48766	C5_04750C	chr5	HAS1	Functional homolog of S. cerevisiae Has1p, which is a nucleolar protein of the DEAD-box ATP-dependent RNA helicase family that is involved in biogenesis of the ribosome, particularly the small (40S) subunit; caspofungin-downregulated
CUST_4493_PI362308700	1.07587	C2_01900C	chr2		Ortholog of <i>C. dubliniensis CD36</i> : Cd36_16720, <i>C. parapsilosis CDC317</i> : CPAR2_210210, <i>Candida tenuis NRRL Y-1498</i> : CANTEDRAFT_128446 and <i>Debaryomyces hansenii CBS767</i> : DEHA2B04092g
CUST_10676_PI362308700	3.12948	C1_04010C	chr1		Protein with a NADP-dependent oxidoreductase domain; transcript induced by ketoconazole; rat catheter and Spider biofilm induced
CUST_11625_PI362308700	1.80212	C3_00310C	chr3		Putative ubiquitin-protein ligase; role in protein sumoylation, protein ubiquitination; Spider biofilm induced
CUST_8884_PI362308700	1.56707	C6_04190C	chr6		Protein of unknown function; Spider biofilm induced
CUST_8596_PI362308700	1.25554	C1_01380C	chr1	TRM2	Putative tRNA methyltransferase; repressed by prostaglandins; Spider biofilm induced
CUST_4573_PI362308700	1.68791	C1_12630C	chr1		Protein involved in pre-mRNA splicing; Spider biofilm induced
CUST_6701_PI362308700	1.28719	C1_12370W	chr1		Chaperone component; involved in assembly of alpha subunits into the 20S proteasome; flow model biofilm induced
CUST_7058_PI362308700	1.76007	CR_00310C	chrR		Protein of unknown function; Hap43-induced gene; upregulated in a cyr1 null mutant; Spider biofilm induced
CUST_8373_PI362308700	1.10655	C7_00330C	chr7		Ortholog(s) have single-stranded telomeric DNA binding activity, role in regulation of translational fidelity, telomere maintenance, threonylcarbamoyladenosine metabolic process and cytosol, nucleus localization
CUST_7339_PI362308700	1.21789	C2_04300C	chr2		Protein of unknown function; Spider biofilm induced
CUST_2270_PI362308700	4.41095	C3_03990C	chr3	AAP1	Putative amino acid permease; fungal-specific; possibly essential, disruptants not obtained by UAU1 method; Spider biofilm induced
CUST_332_PI362308700	1.76751	CR_10690W	chrR	POP3	Putative RNase MRP and nuclear RNase P component; decreased repressed by prostaglandins; Spider biofilm induced
CUST_1873_PI362308700	1.23531	C7_00490C	chr7		Putative AdoMet-dependent proline methyltransferase; Hap43-induced; required for normal flow model biofilm growth; Spider biofilm repressed
CUST_5211_PI362308700	2.05987	C4_04230W	chr4		Putative transporter; fungal-specific; Spider biofilm induced
CUST_10024_PI362308700	1.35668	C4_02750W	chr4	HIT1	Ortholog of S. cerevisiae Hit1; protein of unknown function required for high temperature growth; flow model biofilm induced; Spider biofilm induced
CUST_1270_PI362308700	1.20184	C3_02130W	chr3	UTP4	Putative U3 snoRNA-associated protein; Hap43-induced; physically interacts with TAP-tagged Nop1; Spider biofilm induced
CUST_8067_PI362308700	1.20825	C1_09390W	chr1		Ortholog(s) have tRNA dimethylallyltransferase activity, role in tRNA modification and cytosol, mitochondrion, nucleolus localization
CUST_7177_PI362308700	1.37621	C6_02360W	chr6	NIP7	Putative nucleolar protein with role in ribosomal assembly; hyphal-induced; Hap43-induced; Spider biofilm induced
CUST_11916_PI362308700	7.26681	C1_06280C	chr1	UME6	Zn(II)2Cys6 transcription factor; role in hyphal extension, virulence, adherence to plastic; rat catheter biofilm induced; has a long 5'-UTR that regulates translational efficiency and controls transition to filamentous growth
CUST_6642_PI362308700	1.66146	C1_12310C	chr1	CSI2	Putative 66S pre-ribosomal particle component; Hap43-induced; essential for growth; transposon mutation affects filamentous growth; Spider biofilm induced
CUST_2085_PI362308700	4.62826	C5_03750W	chr5	FAV2	Adhesin-like protein; induced by mating factor in MTLa/a opaque cells, in cyr1 null, in filaments; regulated by Nrg1, Rfg1, Tup1, Tec1, Efg1, Ntd80, Rob1, Brg1; induced in oralpharyngeal candidasis; Spider biofilm induced
CUST_2610_PI362308700	1.4671	C1_03060C	chr1	TSR2	Protein with a predicted role in pre-rRNA processing; repressed by prostaglandins
CUST_10634_PI362308700	1.64058	C2_04570W	chr2		Ortholog(s) have role in nuclear division, rRNA processing and mitotic spindle pole body, nuclear periphery, nucleolus, preribosome, large subunit precursor localization
CUST_502_PI362308700	1.70051	C2_00990W	chr2		Ortholog of <i>Candida albicans WO-1</i> : CAWG_03878
CUST_10733_PI362308700	1.00905	C2_07300C	chr2	RPA12	Putative DNA-directed RNA polymerase I; induced upon adherence to polystyrene
CUST_7030_PI362308700	1.10182	C2_06700W	chr2	AMO2	Protein similar to A. niger predicted peroxisomal copper amino oxidase; mutation confers hypersensitivity to toxic ergosterol analog; F-12/CO2 early biofilm induced
CUST_31_PI362308700	1.04891	C1_02630C	chr1	EXG2	GPI-anchored cell wall protein, similar to S. cerevisiae exo-1,3-beta-glucosidase Exg2p; predicted Kex2p substrate; induced during cell wall regeneration; possibly an essential gene, disruptants not obtained by UAU1 method; Hap43p-repressed
CUST_2090_PI362308700	2.94604	C5_03770C	chr5		Protein similar to Candida boidinii formate dehydrogenase; virulence-group-correlated expression; Hap43-repressed; Spider biofilm repressed
CUST_4767_PI362308700	2.5204	C3_05220W	chr3	CDR1	Multidrug transporter of ABC superfamily; transports phospholipids in an in-to-out direction; induced by beta-estradiol, progesterone, corticosteroid, or cholesterol; Spider biofilm induced
CUST_8487_PI362308700	1.49041	C2_01040W	chr2		PProtein of unknown function; gene has intron; similar to human BLOC1S2
CUST_5550_PI362308700	2.43148	C1_05870W	chr1	PRN3	Protein similar to pirin; induced by Mnl1 under weak acid stress; Hap43-repressed; Spider biofilm induced
CUST_5504_PI362308700	1.32149	C7_04140C	chr7		Ortholog(s) have unfolded protein binding activity
CUST_456_PI362308700	1.79361	C6_00470C	chr6	FET99	Multicopper oxidase family protein; similar to S. cerevisiae Fet3; does not complement S. cerevisiae fet3 mutant growth under low-iron; iron-repressed; regulated by Tup1, Rim101; flow model biofilm induced; Spider biofilm repressed
CUST_1016_PI362308700	1.39019	CR_03550W	chrR	NCS2	Putative cytosolic thiouridylase subunit; Spider biofilm induced
CUST_10456_PI362308700	1.45866	CR_02370W	chrR	ERG25	Putative C-4 methyl sterol oxidase; C4-demethylation of ergosterol biosynthesis intermediates, based on similarity to S. cerevisiae Erg25; fluconazole-induced; induced in azole-resistant strain; rat catheter and Spider biofilm induced
CUST_5894_PI362308700	1.44491	C5_00100C	chr5		Protein of unknown function; Spider biofilm induced
CUST_2673_PI362308700	3.85191	C1_02800W	chr1		Protein of unknown function; Spider biofilm induced
CUST_372_PI362308700	1.344	C1_01030W	chr1	HMT1	Major type I protein arginine methyltransferase (PRMT); involved in asymmetric dimethylation of arginine residues; involved in nuclear export of Npl3p; Spider biofilm repressed
CUST_3940_PI362308700	1.3756	CR_10210W	chrR	PGA12	Putative GPI-anchored protein
CUST_5983_PI362308700	1.65493	C1_08780W	chr1		Ortholog(s) have alkaline phosphatase activity and role in cellular response to cadmium ion, detoxification of cadmium ion, nicotinamide nucleotide metabolic process, protein dephosphorylation
CUST_11480_PI362308700	1.56799	CR_00800C	chrR	PWP2	Putative 90S pre-ribosomal component; repressed in core stress response; repressed by prostaglandins; physically interacts with TAP-tagged Nop1; Hap43-induced
CUST_11998_PI362308700	1.14041	C7_03590C	chr7		Putative ember of the multi-drug and toxin extrusion (MATE) family of the multidrug/oligosaccharidyl-lipid/polysaccharide exporter superfamily; Spider biofilm induced
CUST_1775_PI362308700	5.40231	C3_02800W	chr3	ADH4	Predicted 3-hydroxyacyl-CoA dehydrogenase; transcript is increased in azole-resistant strain overexpressing MDR1; transcript is increased in populations of cells exposed to fluconazole over multiple generations; mutant is viable
CUST_12110_PI362308700	1.80015	C1_08310W	chr1	OPY2	Predicted transmembrane protein; role in cell wall biogenesis; required for Cek1 phosphorylation; Spider biofilm induced
CUST_4919_PI362308700	2.02367	C3_02610C	chr3	GLX3	Glutathione-independent glyoxalase; binds human immunoglobulin E; alkaline, fluconazole, Hog1 repressed; hypoxia, oxidative stress via Cap1, Hap43 induced; stationary-phase enriched; rat catheter, Spider biofilm induced
CUST_2341_PI362308700	1.19756	C2_05910W	chr2		Putative protein of unknown function; transcript is upregulated in clinical isolates from HIV+ patients with oral candidiasis
CUST_3555_PI362308700	1.48445	C3_03690W	chr3		Putative vacuolar membrane transporter for cationic amino acids; Spider biofilm induced
CUST_2401_PI362308700	2.78503	C1_03230C	chr1	ARX1	Putative ribosomal large subunit biogenesis protein; repressed in core stress response; repressed by prostaglandins
CUST_1104_PI362308700	3.56906	C6_01070C	chr6	CIP1	Possible oxidoreductase; transcript induced by cadmium but not other heavy metals, heat shock, yeast-hypha switch, oxidative stress (via Cap1), or macrophage interaction; stationary phase enriched protein; Spider biofilm induced
CUST_963_PI362308700	2.11351	C1_05510C	chr1	RPS27A	Ribosomal protein S27; rat catheter and Spider biofilm induced
CUST_283_PI362308700	1.51179	C2_09380W	chr2	RRP15	Putative nucleolar protein; constituent of pre-60S ribosomal particles; Hap43-induced; repressed by prostaglandins
CUST_4411_PI362308700	1.48749	C4_02180C	chr4	ZCF26	Zn2-Cys6 transcription factor of unknown function; induced by alpha pheromone in SpiderM medium
CUST_4175_PI362308700	1.12409	C4_07040W	chr4		Putative cytochrome P450 protein; possibly an essential gene, disruptants not obtained by UAU1 method
CUST_7105_PI362308700	1.28748
CUST_1786_PI362308700	1.11674	C3_05910W	chr3	ZCF35	Zn(II)2Cys6 transcription factor; Hap43-induced; Spider biofilm induced
CUST_10114_PI362308700	1.82415	C1_10570C	chr1		Protein with predicted RNI-like domains; rat catheter biofilm induced
CUST_10723_PI362308700	1.48646	C1_03900W	chr1	SEN15	Similar to delta subunit of tRNA splicing endonuclease; increased transcription is observed upon fluphenazine treatment
CUST_4222_PI362308700	1.58371	C1_10110W	chr1		Protein of unknown function; flow model biofilm induced
CUST_825_PI362308700	3.69361	C6_03170C	chr6	MDR1	Plasma membrane MDR/MFS multidrug efflux pump; methotrexate is preferred substrate; overexpression in drug-resistant clinical isolates confers fluconazole resistance; repressed in young biofilms; rat catheter biofilm induced
CUST_3987_PI362308700	1.25862	CR_10070C	chrR	ZCF39	Zn(II)2Cys6 transcription factor; mutants are viable; filament induced; required for yeast cell adherence to silicone substrate; Spider biofilm induced
CUST_11763_PI362308700	1.52882	C4_04470W	chr4	SAP1	Secreted aspartyl protease; roles in adhesion, virulence (RHE model), cell surface integrity; distinct specificity from Sap9; at cell membrane and wall; GPI-anchored; induced in low iron; Tbf1-activated; Spider biofilm induced
CUST_9870_PI362308700	1.58453	C4_02340W	chr4		Putative protease B inhibitor; hyphal-induced expression; Cyr1p- and Ras1p-repressed
CUST_9688_PI362308700	1.17088	C5_01430C	chr5		Protein wth a predicted role in transcription from RNA polymerase II promoters; Spider biofilm induced
CUST_2126_PI362308700	1.12525	C4_06390W	chr4	SOU1	Enzyme involved in utilization of L-sorbose; has sorbitol dehydrogenase, fructose reductase, and sorbose reductase activities; NAD-binding site motif; transcriptional regulation affected by chromosome 5 copy number; Hap43p-induced gene
CUST_11489_PI362308700	3.25618	C6_04380W	chr6	ALS2	ALS family protein; role in adhesion, biofilm formation, germ tube induction; expressed at infection of human buccal epithelial cells; putative GPI-anchor; induced by ketoconazole, low iron and at cell wall regeneration; regulated by Sfu1p
CUST_771_PI362308700	1.18353	C6_01450C	chr6		Protein of unknown function; Cyr1-repressed; rat catheter and Spider biofilm induced
CUST_5025_PI362308700	1.87723	CR_09360W	chrR	FCY24	Putative transporter; more similar to S. cerevisiae Tpn1, which is a vitamin B6 transporter, than to purine-cytosine permeases; transcription is regulated by Nrg1; Spider biofilm induced
CUST_2156_PI362308700	1.73002	C4_06540W	chr4	MNN4	Regulator of mannosylphosphorylation of N-linked mannans to cell wall proteins; no role in virulence or normal interaction with macrophages; mutant induces inflammatory cytokines in dendritic cells; rat catheter and Spider biofilm induced
CUST_8225_PI362308700	5.301	C1_01980W	chr1	HGT1	High-affinity MFS glucose transporter; induced by progesterone, chloramphenicol, benomyl; likely essential for growth; protein newly produced during adaptation to the serum; rat catheter and Spider biofilm induced
CUST_2739_PI362308700	4.24336	C1_07030C	chr1	RBT4	Pry family protein; required for virulence in mouse systemic/rabbit corneal infections; not filamentation; mRNA binds She3, is localized to hyphal tips; Hap43-induced; in both yeast and hyphal culture supernatants; Spider biofilm induced
CUST_5021_PI362308700	1.42327	CR_09370W	chrR	ELF1	Putative mRNA export protein; Walker A and B (ATP/GTP binding) motifs; required for wild-type morphology, growth; expressed in hyphal, pseudohyphal, and yeast form; Hap43-induced; Spider and flow model biofilm induced
CUST_6641_PI362308700	1.71371	C1_12310C	chr1	CSI2	Putative 66S pre-ribosomal particle component; Hap43-induced; essential for growth; transposon mutation affects filamentous growth; Spider biofilm induced
CUST_30_PI362308700	1.0826	C1_00270W	chr1		Predicted ORF in retrotransposon Tca8 with similarity to the Gag region encoding nucleocapsid-like protein; repressed by ciclopirox olamine; filament induced; regulated by Rfg1, Tup1; overlaps orf19.6078.1
CUST_11028_PI362308700	2.25023	C2_04050C	chr2	DCK1	Putative guanine nucleotide exchange factor; required for embedded filamentous growth; activates Rac1; has a DOCKER domain; similar to adjacent DCK2 and to S. cerevisiae Ylr422wp; regulated by Nrg1; Spider biofilm induced
CUST_11396_PI362308700	6.0564	C2_01540W	chr2		S. pombe ortholog SPCC576.01c is a predicted sulfonate dioxygenase; possibly transcriptionally regulated upon hyphal formation; Spider biofilm induced
CUST_298_PI362308700	2.01593	C2_06270W	chr2		Ortholog of <i>C. dubliniensis CD36</i> : Cd36_20660, <i>C. parapsilosis CDC317</i> : CPAR2_104730, <i>Candida tenuis NRRL Y-1498</i> : CANTEDRAFT_133951 and <i>Debaryomyces hansenii CBS767</i> : DEHA2F02068g
CUST_1855_PI362308700	3.18401	C3_02650W	chr3		Transcription is negatively regulated by Sfu1p; repressed by nitric oxide
CUST_4717_PI362308700	1.25626	C5_01480W	chr5	FYV5	Protein with a predicted role maturation of 18S rRNA; rat catheter biofilm induced
CUST_689_PI362308700	1.54996	CR_06720W	chrR	NMD3	Putative nonsense-mediated mRNA decay protein; repressed in core stress response; repressed by prostaglandins
CUST_11794_PI362308700	5.05304	C4_04540C	chr4		Ortholog of <i>Candida albicans WO-1</i> : CAWG_03357
CUST_5539_PI362308700	1.25669	C1_05840W	chr1	PRN1	Protein with similarity to pirins; induced by benomyl and in response to alpha pheromone in SpiderM medium; transcript induced by Mnl1 in weak acid stress; rat catheter and Spider biofilm induced
CUST_10899_PI362308700	1.56833	CR_00380W	chrR		Protein with NADPH oxidoreductase containing flavin mononucleotide (FMN) domain; induced by nitric oxide
CUST_8513_PI362308700	1.08393	C1_11590W	chr1	PLD1	Phospholipase D1; required for phosphatidic acid and for most diacylglycerol production; required for wild-type mouse virulence, but not rat oral virulence; mutant defect in hyphal growth on solid substrates; similar to S. cerevisiae Spo14p
CUST_95_PI362308700	1.04661	C1_02450C	chr1		Similar to S. cerevisiae Bud20; predicted role in cellular bud site selection; rat catheter and Spider biofilm induced
CUST_10932_PI362308700	1.41113	CR_00470W	chrR		Has domain(s) with predicted RNA binding, RNA-directed DNA polymerase activity and role in RNA-dependent DNA replication
CUST_1064_PI362308700	1.01829	C1_14160W	chr1		Ortholog(s) have protein-lysine N-methyltransferase activity, role in peptidyl-lysine monomethylation and cytosol, nucleus localization
CUST_2269_PI362308700	3.24924	C3_03990C	chr3	AAP1	Putative amino acid permease; fungal-specific; possibly essential, disruptants not obtained by UAU1 method; Spider biofilm induced
CUST_3595_PI362308700	2.05289	C1_09120W	chr1	IPT1	Inositol phosphoryl transferase; catalyzes the synthesis of the most abundant sphingolipid, mannose-(inositol-P)2-ceramide, M(IP)2C, from MIPC; required for wild-type membrane localization of Cdr1; Spider biofilm induced
CUST_8872_PI362308700	1.19656	CR_01020C	chrR		Ortholog of <i>C. dubliniensis CD36</i> : Cd36_26020, <i>Candida tropicalis MYA-3404</i> : CTRG_00984 and <i>Candida albicans WO-1</i> : CAWG_01455
CUST_8554_PI362308700	1.4013	C1_01450W	chr1	ABC1	Putative ubiquinol-cytochrome-c reductase; induced upon adherence to polystyrene; flow model biofilm induced; Spider biofilm induced
CUST_6158_PI362308700	7.86305	C1_06370C	chr1	PBR1	Protein of unknown function; required for cohesion, adhesion, and RPMI biofilm formation; induced by alpha pheromone in white cells; fluconazole-induced; Spider biofilm induced
CUST_1832_PI362308700	3.65875	C3_05810C	chr3	SKN1	Protein with a role in beta-1,6-glucan synthesis; probable N-glycosylated type II membrane protein; transcript and mRNA length change induced by yeast-hypha transition; induced by Rim101, caspofungin; rat catheter and Spider biofilm induced
CUST_4099_PI362308700	2.8271
CUST_4473_PI362308700	1.3886	CR_03360W	chrR		Ortholog(s) have role in endonucleolytic cleavage in 5'-ETS of tricistronic rRNA transcript (SSU-rRNA, 5.8S rRNA and LSU-rRNA), <a href="#GOsection">more</a>
CUST_1031_PI362308700	3.83745	CR_03480W	chrR		Ortholog of <i>C. dubliniensis CD36</i> : Cd36_28730, <i>Candida tropicalis MYA-3404</i> : CTRG_00749 and <i>Candida albicans WO-1</i> : CAWG_01683
CUST_1015_PI362308700	1.39583	CR_03550W	chrR	NCS2	Putative cytosolic thiouridylase subunit; Spider biofilm induced
CUST_3888_PI362308700	1.05729	C4_02770C	chr4		Ortholog(s) have role in ascospore formation, regulation of mitotic cell cycle, regulation of translation and cytosol, nucleus localization
CUST_1351_PI362308700	1.51904	C6_00920W	chr6		Putative mitochondrial intermembrane space protein; colony morphology-related gene regulation by Ssn6; regulated by Sef1, Sfu1, and Hap43; Spider biofilm repressed; rat catheter biofilm induced
CUST_9067_PI362308700	1.65251	C1_04100C	chr1	POR1	Mitochondrial outer membrane porin; in detergent-resistant membrane fraction (possible lipid raft component); antigenic in human, mouse; Hap43p-induced; flucytosine-, macrophage-, farnesol- induced; fluconazole, caspofungin repressed
CUST_4701_PI362308700	1.05333	C6_00150W	chr6	ARD	D-arabitol dehydrogenase, NAD-dependent (ArDH); enzyme of D-arabitol and D-arabinose catabolism; D-arabitol is a marker for active infection in humans; rat catheter and Spider biofilm induced
CUST_3069_PI362308700	1.12435	C1_14490C	chr1	SAM35	Predicted component of the sorting and assembly machinery (SAM complex) of the mitochondrial outer membrane, involved in protein import into mitochondria
CUST_9701_PI362308700	2.25375	CR_04870C	chrR		Trimethylaminobutyraldehyde dehydrogenase, the third enzyme of the carnitine biosynthesis pathway
CUST_6927_PI362308700	1.83216	C1_05410C	chr1	TRP99	Putative thioredoxin peroxidase/alkyl hydroperoxide reductase; induced in low iron; regulated by Gcn4; induced in response to amino acid starvation (3-AT treatment)
CUST_1127_PI362308700	1.18291	C4_03830W	chr4		Predicted tRNA (guanine) methyltransferase activity; Spider biofilm induced
CUST_3302_PI362308700	1.29621	C6_01170W	chr6	CIC1	Putative proteasome-interacting protein; rat catheter biofilm induced
CUST_4786_PI362308700	1.87371	C6_02010C	chr6	GPD2	Surface protein similar to glycerol 3-P dehydrogenase; binds host Factor H, FHL-1, plasminogen; regulated by Ssn6, Nrg1, Efg1; induced by cell wall regeneration, macrophage/pseudohyphal growth, core stress response; Spider biofilm induced
CUST_1222_PI362308700	1.00267	C1_13780W	chr1	MYO2	Class V myosin; nonessential; sole class V myosin in C. albicans; required for WT actin cytoskeletal polarity, nuclear organization, migration, hyphal growth; conserved myosin ATPase/tail domains; Hap43-induced; flow model biofilm repressed
CUST_6305_PI362308700	1.57282	C1_06800W	chr1		Ortholog(s) have enzyme regulator activity, pyrophosphatase activity
CUST_11259_PI362308700	1.73123	C1_02040C	chr1		Putative deubiquitinating enzyme; induced by Mnl1 under weak acid stress
CUST_10279_PI362308700	3.25284	C6_03850C	chr6	IHD1	GPI-anchored protein; alkaline, hypha-induced; regulated by Nrg1, Rfg1, Tup1 and Tsa1, Tsa1B in minimal media at 37; oralpharyngeal candidasis induced ; Spider biofilm induced; regulated in Spider biofilms by Tec1, Efg1, Ndt80, Rob1, Brg1
CUST_10023_PI362308700	2.50624	C4_02750W	chr4	HIT1	Ortholog of S. cerevisiae Hit1; protein of unknown function required for high temperature growth; flow model biofilm induced; Spider biofilm induced
CUST_7969_PI362308700	1.12521	C5_03250W	chr5	RMS1	Putative lysine methyltransferase; Hap43-induced; protein induced during mating; possibly essential, disruptants not obtained by UAU1 method; rat catheter and Spider biofilm induced
CUST_10085_PI362308700	1.13977
CUST_7228_PI362308700	3.42088	C4_00250W	chr4		Ortholog of <i>Candida lusitaniae ATCC 42720</i> : CLUG_00275 and <i>Candida albicans WO-1</i> : CAWG_03759
CUST_1971_PI362308700	1.33524	C7_00690W	chr7	NOP15	Nucleolar ribosome biogenesis factor; hyphal-induced expression; Hap43-induced; rat catheter biofilm induced
CUST_2070_PI362308700	4.19351	C5_04250W	chr5	MRV8	Protein of unknown function; Spider biofilm induced
CUST_9603_PI362308700	1.20474	C1_05710C	chr1	UGA4	Putative gamma-aminobutyric acid/polyamine permease; nitrogen catabolite repressed gene, induced in absence of preferred N sources; transcriptionally induced upon phagocytosis by macrophage; gene regulation by nitrogen source requires Gat1p
CUST_10928_PI362308700	1.03968	CR_00460C	chrR		Component of the SSU processome; predicted role in pre-18S rRNA processing; Spider biofilm induced
CUST_11915_PI362308700	8.11856	C1_06280C	chr1	UME6	Zn(II)2Cys6 transcription factor; role in hyphal extension, virulence, adherence to plastic; rat catheter biofilm induced; has a long 5'-UTR that regulates translational efficiency and controls transition to filamentous growth
CUST_8595_PI362308700	1.33125	C1_01380C	chr1	TRM2	Putative tRNA methyltransferase; repressed by prostaglandins; Spider biofilm induced
CUST_7249_PI362308700	2.89505	C4_00160C	chr4	CAR2	Ornithine aminotransferase; arginine metabolism; alkaline induced; mutant sensitivite to toxic ergosterol analog, to amphotericin B; exponential and stationary phase yeast; flow model biofilm induced; rat catheter, Spider biofilm repressed
CUST_5893_PI362308700	1.50891	C5_00100C	chr5		Protein of unknown function; Spider biofilm induced
CUST_11503_PI362308700	1.67586	C6_04330W	chr6	NOP8	Ortholog of S. cereviiae Nop8; has a role in ribosomal large subunit biogenesis; rat catheter and Spider biofilm induced
CUST_9614_PI362308700	1.0624	C1_05750C	chr1		Ortholog(s) have histone demethylase activity (H3-trimethyl-K4 specific) activity
CUST_4920_PI362308700	2.12412	C3_02610C	chr3	GLX3	Glutathione-independent glyoxalase; binds human immunoglobulin E; alkaline, fluconazole, Hog1 repressed; hypoxia, oxidative stress via Cap1, Hap43 induced; stationary-phase enriched; rat catheter, Spider biofilm induced
CUST_7973_PI362308700	1.87629	C5_03270W	chr5	TEF4	Putative translation elongation factor; genes encoding ribosomal subunits, translation factors, and tRNA synthetases are downregulated upon phagocytosis by murine macrophage
CUST_3543_PI362308700	1.62038	C3_03650W	chr3	HBR3	Essential protein; regulated by hemoglobin; S. cerevisiae ortholog is essential; Hap43p-induced gene
CUST_11661_PI362308700	1.05456	CR_06140W	chrR		Protein of unknown function; regulated by Tsa1, Tsa1B in minimal media at 37 degrees C; shows colony morphology-related gene regulation by Ssn6; Spider biofilm induced
CUST_4452_PI362308700	1.63664	C3_07470W	chr3		Putative plasma membrane protein; predicted role in cell wall integrity; regulated by Nrg1, Tup1; induced during chlamydospore formation in both C. albicans and C. dubliniensis
CUST_5716_PI362308700	1.84445	C4_01930C	chr4		Protein of unknown function; possible mitochondrial protein; Spider biofilm induced
CUST_8191_PI362308700	1.86475	C1_01910W	chr1		Protein of unknown function; present in exponential and stationary growth phase yeast cultures
CUST_2204_PI362308700	1.01475	CR_02920C	chrR	AQY1	Aquaporin water channel; osmotic shock resistance, WT freeze tolerance; virulent in mice; flucytosine repressed; flow model/RPMI/Spider/rat catheter biofilm induced; required for RPMI biofilm formation; Bcr1-induced in a/a RPMI biofilms
CUST_3282_PI362308700	3.3221	C5_01380W	chr5	CFL5	Ferric reductase; induced in low iron; ciclopirox olamine, flucytosine induced; amphotericin B, Sfu1 repressed; Tbf1, Hap43 induced
CUST_12115_PI362308700	1.63661	C1_08290C	chr1	DIP2	Putative small ribonucleoprotein complex; Tn mutation affects filamentous growth; physically interacts with TAP-tagged Nop1; heterozygous null mutant exhibits resistance to parnafungin; Hap43-induced gene; Spider biofilm induced
CUST_643_PI362308700	1.48766	C3_04900W	chr3	NOP14	Putative nucleolar protein; Hap43-induced; mutation confers resistance to 5-fluorocytosine (5-FC), 5-fluorouracil (5-FU), and tubercidin (7-deazaadenosine); heterozygous mutant is resistant to parnafungin; Spider biofilm induced
CUST_845_PI362308700	3.97867	C7_00870W	chr7		Putative guanine deaminase; mutation confers hypersensitivity to toxic ergosterol analog; Spider biofilm induced
CUST_2980_PI362308700	2.59272	CR_08890C	chrR	ASR2	Adenylyl cyclase and stress responsive protein; induced in cyr1 or ras1 mutant; stationary phase enriched protein; Spider biofilm induced
CUST_4295_PI362308700	3.16176	C3_07070C	chr3		Protein of unknown function; Sef1, Sfu1, and Hap43 regulated; rat catheter and Spider biofilm induced
CUST_109_PI362308700	1.05656	C1_00530C	chr1		Ortholog of <i>C. dubliniensis CD36</i> : Cd36_00460, <i>C. parapsilosis CDC317</i> : CPAR2_800010, <i>Candida tenuis NRRL Y-1498</i> : CANTEDRAFT_125085 and <i>Debaryomyces hansenii CBS767</i> : DEHA2D09086g
CUST_11145_PI362308700	1.32911	C2_05090W	chr2	MAK5	Putative nucleolar DEAD-box RNA helicase; oxidative stress-repressed via Cap1; repressed by prostaglandins
CUST_9470_PI362308700	1.50255	CR_07930C	chrR		Ortholog of <i>Candida albicans WO-1</i> : CAWG_02087
CUST_8653_PI362308700	1.79434	C1_01210W	chr1		Ortholog of <i>Candida tropicalis MYA-3404</i> : CTRG_04422 and <i>Candida albicans WO-1</i> : CAWG_01254
CUST_11442_PI362308700	1.39897	CR_04440C	chrR	RBR1	Glycosylphosphatidylinositol (GPI)-anchored cell wall protein; required for filamentous growth at acidic pH; expression repressed by Rim101 and activated by Nrg1; Hap43-induced
CUST_11146_PI362308700	1.15491	C2_05090W	chr2	MAK5	Putative nucleolar DEAD-box RNA helicase; oxidative stress-repressed via Cap1; repressed by prostaglandins
CUST_4029_PI362308700	1.08808	C3_00640W	chr3		Putative cysteine sulfinate decarboxylase; transcript positively regulated by Tbf1; Spider biofilm induced
CUST_3263_PI362308700	3.34753	C5_01330W	chr5		Dubious open reading frame
CUST_11600_PI362308700	1.6894	CR_10410C	chrR		Putative nucleolar protein with a predicted role in pre-18S rRNA processing; Plc1p-regulated; Spider biofilm induced
CUST_11820_PI362308700	1.26037	C3_02040C	chr3		Ortholog of S. cerevisiae Loc1, a nuclear protein involved in asymmetric localization of ASH1 mRNA in S. cerevisiae; Hap43-induced gene; Spider biofilm induced
CUST_9864_PI362308700	1.24549	C1_13180W	chr1		Ortholog of <i>C. dubliniensis CD36</i> : Cd36_12240, <i>C. parapsilosis CDC317</i> : CPAR2_801750, <i>Candida tenuis NRRL Y-1498</i> : CANTEDRAFT_135403 and <i>Pichia stipitis Pignal</i> : PICST_29111
CUST_9726_PI362308700	1.11703	C2_06020W	chr2	CNT	CNT family H(+)/nucleoside symporter; transports adenosine, uridine, inosine, guanosine, tubercidin; variant alleles for high/low-affinity isoforms; S or G at residue 328 affects specificity; Spider, flow model biofilm induced
CUST_4731_PI362308700	1.56661	C1_00850W	chr1	IHD2	Protein of unknown function; induced during hyphae development; induced in low iron; Spider biofilm induced
CUST_9333_PI362308700	1.10123	C6_02770W	chr6	MRT4	Putative mRNA turnover protein; Hap43-induced; mutation confers hypersensitivity to tubercidin (7-deazaadenosine); rat catheter biofilm induced
CUST_2267_PI362308700	1.18167	C3_03980C	chr3		Protein of unknown function; Spider biofilm induced
CUST_4975_PI362308700	2.31159	C7_02920W	chr7		Ortholog(s) have cytosol, nucleus localization
CUST_4321_PI362308700	2.36102	C3_07200C	chr3	ZFU2	Zn(II)2Cys6 transcription factor; regulator of yeast form adherence; mutants display increased colonization of mouse kidneys; required for yeast cell adherence to silicone substrate; Spider biofilm induced
CUST_6295_PI362308700	1.79907	C1_06760C	chr1		Putative U2 snRNP component; mutation confers hypersensitivity to 5-fluorocytosine (5-FC), 5-fluorouracil (5-FU), and tubercidin (7-deazaadenosine); Hap43-induced, Spider biofilm induced
CUST_5356_PI362308700	1.6561	C1_11000C	chr1		Protein with a role in nucleolar integrity and processing of pre-rRNA; mutation confers hypersensitivity to 5-fluorocytosine (5-FC), 5-fluorouracil (5-FU), and tubercidin (7-deazaadenosine); Hap43-induced; Spider biofilm induced
CUST_12047_PI362308700	1.4173	C7_03230C	chr7		Protein of unknown function; transcript detected on high-resolution tiling arrays; Spider biofilm induced
CUST_9474_PI362308700	3.73635	C4_01010C	chr4	DAG7	Secretory protein; a-specific, alpha-factor induced; mutation confers hypersensitivity to toxic ergosterol analog; fluconazole-induced; induced during chlamydospore formation in C. albicans and C. dubliniensis
CUST_6277_PI362308700	2.15097	C1_05080W	chr1	GPT1	GABA/polyamine transporter; 9 to 11 membrane spanning segments; complements GABA uptake defect of an S. cerevisiae uga4 put4 gap1 triple mutant; complements growth of an S. cerevisiae spe1 mutant under polyamine limitation
CUST_9300_PI362308700	1.07567	C6_02860W	chr6	STE23	Ortholog of S. cerevisiae Ste23 metalloprotease; role in N-terminal processing of pro-a-factor to the mature form; Tn mutation affects filamentous growth; Spider biofilm induced
CUST_10500_PI362308700	1.23085	CR_02440W	chrR		Protein of unknown function; Spider biofilm induced
CUST_60_PI362308700	5.09349	C1_02580W	chr1	HNM4	Putative choline permease; fungal-specific (no human or murine homolog)
CUST_7482_PI362308700	1.27625	C2_08200W	chr2		Predicted hydrolase; induced by nitric oxide
CUST_301_PI362308700	1.49106	C2_06260W	chr2		Ortholog(s) have mitochondrion localization
CUST_647_PI362308700	1.04852	C3_04880W	chr3	PIN3	Putative SH3-domain-containing protein; predicted role in actin cytoskeleton organization; Spider biofilm repressed
CUST_11640_PI362308700	1.41956	C3_00360W	chr3		Protein of unknown function; Hap43-repressed; Spider biofilm induced
CUST_117_PI362308700	2.93252	C1_00550W	chr1	CIS2	Putative role in regulation of biogenesis of the cell wall; upregulated in biofilm; Gcn4p-regulated
CUST_2046_PI362308700	5.48327	CR_04670C	chrR		Ortholog of <i>Candida albicans WO-1</i> : CAWG_01802
CUST_3852_PI362308700	2.70659	C2_06440C	chr2		Protein with homology to peroxisomal membrane proteins; Sef1p-, Sfu1p-, and Hap43p-regulated gene
CUST_8179_PI362308700	1.09103	C3_07750W	chr3	UTP9	Small-subunit processome protein; Ssr1-induced; repressed by prostaglandins; physically interacts with TAP-tagged Nop1
CUST_5940_PI362308700	4.22618	C6_02100W	chr6		Secreted potein; Hap43-repressed; fluconazole-induced; regulated by Tsa1, Tsa1B under H2O2 stress conditions; induced by Mnl1p under weak acid stress; Spider biofilm induced
CUST_1063_PI362308700	1.3259	C1_14160W	chr1		Ortholog(s) have protein-lysine N-methyltransferase activity, role in peptidyl-lysine monomethylation and cytosol, nucleus localization
CUST_6417_PI362308700	1.28572	CR_09740W	chrR		Protein involved in rRNA processing; required for maturation of the 35S primary transcript of pre-rRNA and for cleavage leading to mature 18S rRNA; Spider biofilm induced
CUST_9241_PI362308700	1.67322	C3_06450W	chr3	GLG2	Putative self-glucosylating initiator of glycogen synthesis; expression regulated upon white-opaque switch; hypha-induced; Spider biofilm induced
CUST_543_PI362308700	2.2148	C3_05170W	chr3	WOR2	Zn(II)2Cys6 transcription factor; regulator of white-opaque switching; required for maintenance of opaque state; Hap43-induced
CUST_7183_PI362308700	2.48429	C4_00240C	chr4	PRO3	Delta 1-pyrroline-5-carboxylate reductase; protein induced during the mating process; alkaline induced; stationary phase enriched protein; Spider biofilm repressed
CUST_135_PI362308700	1.3345	C1_00570C	chr1		Ortholog(s) have protein kinase activator activity, role in protein phosphorylation, regulation of cytokinesis and chromosome passenger complex, kinetochore microtubule, spindle midzone localization
CUST_3215_PI362308700	1.97255	C1_07950C	chr1		Putative pre-60S pre-ribosomal particle subunit; essential gene; S. cerevisiae ortholog RRP17 is essential; Hap43p-induced; rat catheter biofilm induced
CUST_460_PI362308700	2.40624	C6_00480C	chr6	FET3	Multicopper oxidase; for growth in low iron, prostaglandin E2 synthesis; ketoconazole/caspofungin/amphotericin B repressed; Sef1/Sfu1/Hap43 regulated; reports differ if functional homolog of ScFet3; rat catheter and Spider biofilm induced
CUST_1112_PI362308700	4.4967	C6_01060C	chr6	CAN2	Basic amino acid permease; arginine metabolism; regulated by Nrg1/Tup1; caspofungin, flucytosine induced; colony morphology-related regulation by Ssn6; Hap43-repressed; rat catheter and Spider biofilm induced; promoter bound by Efg1
CUST_5910_PI362308700	1.30613	C1_04840C	chr1		Ortholog(s) have signal sequence binding activity, role in vacuolar transport and late endosome localization
CUST_3887_PI362308700	1.03589	C4_02770C	chr4		Ortholog(s) have role in ascospore formation, regulation of mitotic cell cycle, regulation of translation and cytosol, nucleus localization
CUST_11228_PI362308700	1.94358	CR_05570C	chrR	RNR3	Putative ribonucleotide reductase large subunit; transcript induced in low iron; rat catheter and Spider biofilm induced
CUST_9933_PI362308700	1.00562	C1_12950W	chr1		Protein of unknown function; repressed in ssr1 mutant; Spider biofilm induced
CUST_8567_PI362308700	1.14985	C1_11690W	chr1		GATA-like transcription factor; oral infection induced; mutant has reduced capacity to damage oral epithelial cells; regulated by Gcn2 and Gcn4; Spider biofilm induced
CUST_7294_PI362308700	1.92951	CR_06510W	chrR		Protein of unknown function; Hap43-induced; rat catheter and Spider biofilm induced
CUST_4296_PI362308700	2.63056	C3_07070C	chr3		Protein of unknown function; Sef1, Sfu1, and Hap43 regulated; rat catheter and Spider biofilm induced
CUST_3915_PI362308700	3.82931	C4_02930W	chr4		Protein of unknown function; Ras1 and Cyr1 repressed; rat catheter and Spider biofilm induced
CUST_9725_PI362308700	1.29683	C2_06020W	chr2	CNT	CNT family H(+)/nucleoside symporter; transports adenosine, uridine, inosine, guanosine, tubercidin; variant alleles for high/low-affinity isoforms; S or G at residue 328 affects specificity; Spider, flow model biofilm induced
CUST_2518_PI362308700	1.97715	C6_01680C	chr6		Ortholog(s) have endoplasmic reticulum, fungal-type vacuole localization
CUST_1144_PI362308700	2.23348	C1_13940W	chr1	SIM1	Adhesin-like protein; involved in cell wall maintenance, redundant with Sun41; possibly secreted; macrophage-repressed; repressed by Rim101, Cyr1, Ras1; Spider biofilm induced
CUST_59_PI362308700	3.86358	C1_02580W	chr1	HNM4	Putative choline permease; fungal-specific (no human or murine homolog)
CUST_8589_PI362308700	1.01573	C7_03760W	chr7		Ortholog of <i>C. dubliniensis CD36</i> : Cd36_73420, <i>Debaryomyces hansenii CBS767</i> : DEHA2A05456g, <i>Pichia stipitis Pignal</i> : PICST_30999 and <i>Candida guilliermondii ATCC 6260</i> : PGUG_00155
CUST_2924_PI362308700	1.27285	CR_08990C	chrR		Putative cation conductance protein; similar to stomatin mechanoreception protein; plasma-membrane localized; induced by Rgt1; rat catheter and Spider biofilm induced
CUST_403_PI362308700	2.6263	C3_00030C	chr3		Protein with a predicted DEAD-like DNA/RNA helicase domain; shows colony morphology-related gene regulation by Ssn6; overlaps orf19.5472; Spider biofilm repressed
CUST_10195_PI362308700	1.33755	C1_07610C	chr1		Ortholog of <i>C. dubliniensis CD36</i> : Cd36_07090, <i>Candida tenuis NRRL Y-1498</i> : cten_CGOB_00237, <i>Debaryomyces hansenii CBS767</i> : DEHA2F25542g and <i>Pichia stipitis Pignal</i> : psti_CGOB_00186
CUST_4096_PI362308700	1.07838
CUST_7474_PI362308700	2.04592	CR_02280W	chrR	PGA23	Putative GPI-anchored protein of unknown function; Rim101-repressed; Cyr1-regulated; colony morphology-related gene regulation by Ssn6
CUST_7618_PI362308700	1.02095	C2_00140W	chr2	NDT8	Ortholog of Ndt80; meiosis-specific transcription factor; activator of CDR1 induction by antifungal drugs; required for wild-type drug resistance and for Spider biofilm formation; transcript induced by antifungal drug treatment
CUST_8091_PI362308700	3.77754	C6_04130C	chr6	ALS4	GPI-anchored adhesin; role in adhesion, germ tube induction; growth, temperature regulated; expressed during infection of human buccal epithelial cells; repressed by vaginal contact; biofilm induced; repressed during chlamydospore formation
CUST_2268_PI362308700	1.2601	C3_03980C	chr3		Protein of unknown function; Spider biofilm induced
CUST_3312_PI362308700	1.21355	C1_14180W	chr1		Ortholog of <i>C. dubliniensis CD36</i> : Cd36_13150, <i>C. parapsilosis CDC317</i> : CPAR2_700610, <i>Candida tenuis NRRL Y-1498</i> : CANTEDRAFT_135418 and <i>Debaryomyces hansenii CBS767</i> : DEHA2B01298g
CUST_136_PI362308700	1.28915	C1_00570C	chr1		Ortholog(s) have protein kinase activator activity, role in protein phosphorylation, regulation of cytokinesis and chromosome passenger complex, kinetochore microtubule, spindle midzone localization
CUST_7702_PI362308700	1.1472	C7_01680C	chr7		Protein of unknown function; rat catheter, flow model and Spider biofilm induced
CUST_11216_PI362308700	3.07996	C2_08330W	chr2		Protein with a thioredoxin domain; predicted role in cell redox homeostasis; rat catheter and Spider biofilm induced
CUST_7250_PI362308700	2.40176	C4_00160C	chr4	CAR2	Ornithine aminotransferase; arginine metabolism; alkaline induced; mutant sensitivite to toxic ergosterol analog, to amphotericin B; exponential and stationary phase yeast; flow model biofilm induced; rat catheter, Spider biofilm repressed
CUST_4785_PI362308700	1.97569	C6_02010C	chr6	GPD2	Surface protein similar to glycerol 3-P dehydrogenase; binds host Factor H, FHL-1, plasminogen; regulated by Ssn6, Nrg1, Efg1; induced by cell wall regeneration, macrophage/pseudohyphal growth, core stress response; Spider biofilm induced
CUST_3118_PI362308700	1.24898	C1_14420W	chr1	DDI1	Putative DNA damage inducible v-SNARE binding protein; macrophage/pseudohyphal-repressed
CUST_8499_PI362308700	1.07015	C1_01530C	chr1		Putative tRNA-Arg synthetase; essential; genes encoding ribosomal subunits, translation factors, and tRNA synthetases are downregulated upon phagocytosis by murine macrophage; downregulated by growth in the mouse cecum
CUST_3706_PI362308700	1.75885	C1_08870C	chr1	JIP5	Ortholog of S. cerevisiae Jip5; predicted role in biogenesis of the large ribosomal subunit; repressed in core stress response; Hap43-induced gene
CUST_2327_PI362308700	1.10452	C1_03400W	chr1		Ortholog(s) have ubiquitin protein ligase binding activity
CUST_4465_PI362308700	1.31517	C4_02260C	chr4		Protein of unknown function; repressed by prostaglandins; Hap43-induced, Spider biofilm induced
CUST_8946_PI362308700	1.74235	C1_04330W	chr1	RPN4	C2H2 transcription factor; putative regulator of proteasome genes; DNA recognition sequence (GAAGGCAAAA) enriched in regions upstream of proteasome genes; induced in core stress response; Hap43-induced; Spider biofilm induced
CUST_8305_PI362308700	1.54274	C5_04910W	chr5		Protein required for maturation of 18S rRNA; rat catheter biofilm repressed
CUST_4244_PI362308700	2.3314	C1_10030W	chr1	DBP3	Putative ATP-dependent DEAD-box RNA helicase; Hap43-induced; repressed by prostaglandins; Spider biofilm induced
CUST_3391_PI362308700	2.00359	C3_04200W	chr3	AFP99	Protein related to arginases; downregulated upon adherence to polystyrene; regulated by Gcn2p and Gcn4p
CUST_1531_PI362308700	1.03592	C4_03520C	chr4	RBT1	Cell wall protein with similarity to Hwp1; required for virulence; predicted glycosylation; fluconazole, Tup1 repressed; farnesol, alpha factor, serum, hyphal and alkaline induced; Rfg1, Rim101-regulated
CUST_2812_PI362308700	5.23072	C2_03370W	chr2	THI2	Putative trifunctional enzyme of thiamine biosynthesis, degradation and salvage; Spider biofilm induced
CUST_2517_PI362308700	1.83774	C6_01680C	chr6		Ortholog(s) have endoplasmic reticulum, fungal-type vacuole localization
CUST_2111_PI362308700	1.68445	C5_03880C	chr5		Protein with Mob2p-dependent hyphal regulation; fluconazole-induced
CUST_1223_PI362308700	1.20349	C1_13770C	chr1		Ortholog(s) have mitochondrion localization
CUST_690_PI362308700	1.54765	CR_06720W	chrR	NMD3	Putative nonsense-mediated mRNA decay protein; repressed in core stress response; repressed by prostaglandins
CUST_9055_PI362308700	1.52846	C1_04140W	chr1	IFD6	Aldo-keto reductase; similar to aryl alcohol dehydrogenases; protein increase correlates with MDR1 overexpression (not CDR1 or CDR2) in fluconazole-resistant clinical isolates; farnesol regulated; possibly essential; Spider biofilm induced
CUST_9473_PI362308700	3.74444	C4_01010C	chr4	DAG7	Secretory protein; a-specific, alpha-factor induced; mutation confers hypersensitivity to toxic ergosterol analog; fluconazole-induced; induced during chlamydospore formation in C. albicans and C. dubliniensis
CUST_10954_PI362308700	1.2668	CR_00560W	chrR	NTH1	Neutral trehalase; hyphal induction in mutant delayed but not reduced overall; not required for virulence in mice; possible regulatory cAMP-dependent phosphorylation at S10,S213; Hap43-repressed gene; Spider biofilm induced
CUST_11081_PI362308700	1.87014	C2_04120C	chr2		Ortholog(s) have role in maturation of LSU-rRNA from tricistronic rRNA transcript (SSU-rRNA, 5.8S rRNA, LSU-rRNA) and nucleolus, preribosome localization
CUST_7625_PI362308700	5.30711	C2_00180C	chr2		Predicted uricase; ortholog of S. pombe SPCC1223.09; Spider biofilm induced
CUST_11677_PI362308700	1.69894	C3_01560W	chr3		Ortholog of S. cerevisiae Prp43, an RNA helicase in the DEAH-box family that functions in both RNA polymerase I and polymerase II transcript metabolism; Hap43-induced gene
CUST_7935_PI362308700	1.41682	C4_03270W	chr4	RPF1	Putative nucleolar protein with a predicted role in the assembly and export of the large ribosomal subunit; essential for growth; rat catheter and Spider biofilm induced
CUST_5547_PI362308700	1.91135	C1_05860W	chr1	PRN2	Protein similar to pirin; Hap43p-repressed gene
CUST_9678_PI362308700	1.99343	CR_04820W	chrR		Protein of unknown function; Hap43-induced; rat catheter and Spider biofilm induced
CUST_3924_PI362308700	1.64912	CR_04150W	chrR		Ortholog(s) have S-adenosylmethionine-dependent methyltransferase activity, role in translational readthrough and mitochondrion localization
CUST_5925_PI362308700	1.63253	C1_04940C	chr1		Protein of unknown function; exogenously expressed protein is a substrate for Kex2p processing in vitro
CUST_3432_PI362308700	1.44735	C3_04160W	chr3	DAL8	Putative allantoate permease; fungal-specific (no human or murine homolog)
CUST_6519_PI362308700	1.17499	C1_05360C	chr1		Putative non-canonical poly(A) polymerase; repressed by nitric oxide; Spider biofilm induced
CUST_3636_PI362308700	1.09382	C3_03800W	chr3	PTR22	Oligopeptide transporter involved in uptake of di-/tripeptides; regulated by Stp2 and Stp3; transcript induced upon phagocytosis by macrophage; repressed by Rim101 at pH 8; flow model biofilm induced
CUST_7107_PI362308700	1.03846
CUST_10219_PI362308700	1.6216	C1_13250W	chr1		Protein of unknown function; flow model biofilm induced; Spider biofilm induced
CUST_9064_PI362308700	1.17457	C1_04120C	chr1		Putative U2 snRNP protein; Hap43p-induced gene; mutation confers hypersensitivity to 5-fluorocytosine (5-FC), 5-fluorouracil (5-FU), and tubercidin (7-deazaadenosine)
CUST_10400_PI362308700	1.46837	C2_09660W	chr2		Putative 66S pre-ribosomal particle component; Hap43-induced; F-12/CO2 early biofilm induced
CUST_6554_PI362308700	1.49141	C3_06380W	chr3	NSA2	Putative protein constituent of 66S pre-ribosomal particles; Hap43-induced; repressed by prostaglandins
CUST_6282_PI362308700	1.16176	C1_05100W	chr1		Protein of unknown function; clade-associated gene expression
CUST_2162_PI362308700	1.70374	C4_06560W	chr4	PGA15	Putative GPI-anchored protein
CUST_2876_PI362308700	3.78476	C2_03120W	chr2	AMO1	Putative peroxisomal copper amine oxidase
CUST_9898_PI362308700	2.3227	C1_13090W	chr1		Dubious open reading frame
CUST_2698_PI362308700	1.97357	C1_00200C	chr1		Has domain(s) with predicted nucleic acid binding, nucleotide binding activity
CUST_7731_PI362308700	1.14063	CR_03730C	chrR		Predicted transmembrane transporter; rat catheter and Spider biofilm induced
CUST_964_PI362308700	2.16536	C1_05510C	chr1	RPS27A	Ribosomal protein S27; rat catheter and Spider biofilm induced
CUST_2109_PI362308700	1.93561	C5_03870C	chr5		Protein of unknown function; Spider biofilm induced
CUST_5548_PI362308700	1.7814	C1_05860W	chr1	PRN2	Protein similar to pirin; Hap43p-repressed gene
CUST_4873_PI362308700	2.36228	CR_04990C	chrR		Predicted protein only found in C. albicans and C. dubliniensis; highly induced during chlamydospore development
CUST_11776_PI362308700	1.10762	C4_04520W	chr4		Ortholog(s) have telomerase inhibitor activity, role in box C/D snoRNA 3'-end processing, negative regulation of telomere maintenance via telomerase and nucleolus, nucleoplasm localization
CUST_911_PI362308700	1.65001	C7_01010W	chr7		Ortholog of <i>C. dubliniensis CD36</i> : Cd36_70940, <i>C. parapsilosis CDC317</i> : CPAR2_300280, <i>Debaryomyces hansenii CBS767</i> : DEHA2F22220g and <i>Pichia stipitis Pignal</i> : PICST_32459
CUST_4848_PI362308700	2.33064	C1_11420W	chr1	KRR1	Putative nucleolar protein; repressed benomyl treatment or in an azole-resistant strain that overexpresses MDR1; F-12/CO2 early biofilm induced
CUST_2154_PI362308700	4.63106	C4_06530C	chr4	XUT1	Putative high-affinity, high-capacity xanthine-uric acid/H+ symporter; similar to A. nidulans UapA; member of the Nucleobase-Ascorbate Transporter/Nucleobase-Cation Symporter (NAT/NCS2) family; rat catheter biofilm induced
CUST_8726_PI362308700	2.27423	C2_06970W	chr2	AAH1	Adenine deaminase; purine salvage and nitrogen catabolism; colony morphology-related regulation by Ssn6; Hog1, CO2-induced; chlamydospore formation repressed in C. albicans and C. dubliniensis; rat catheter and F-12/CO2 biofilm induced
CUST_11523_PI362308700	1.48992	CR_10470C	chrR		Ortholog(s) have role in rRNA processing and 90S preribosome, nucleolus localization
CUST_11232_PI362308700	1.07422	CR_05610C	chrR	SRR1	Two-component system response regulator; involved in stress response; Plc1-regulated; upregulated in cyr1 null mutant; flow model biofilm induced; Spider biofilm induced
CUST_7413_PI362308700	1.99661	C1_12600C	chr1	CHR1	Predicted DEAD-box ATP-dependent RNA helicase; functional homolog of S. cerevisiae Rok1; Hap43-induced; Spider biofilm induced
CUST_7315_PI362308700	1.21749	C4_05010W	chr4		Protein with a predicted role in ribosome biogenesis; mutation confers hypersensitivity to 5-fluorocytosine (5-FC), 5-fluorouracil (5-FU); repressed in core stress response; repressed by prostaglandins; Hap43-induced
CUST_11901_PI362308700	1.41658	C1_06230C	chr1	MDM34	Putative zinc finger transcription factor; macrophage-downregulated; flow model biofilm induced; flow model and Spider biofilm induced
CUST_7787_PI362308700	1.66345	C2_07960C	chr2	NSA1	Putative 66S pre-ribosomal particles conmponent; Hap43-induced; repressed by prostaglandins
CUST_203_PI362308700	1.26771	C4_06320C	chr4		Ortholog of <i>Candida albicans WO-1</i> : CAWG_03194
CUST_3652_PI362308700	1.37123	C1_09010W	chr1	NAR1	Putative cytosolic iron-sulfur (FeS) protein assembly machinery protein; induced by nitric oxide; oxidative stress-induced via Cap1p
CUST_2086_PI362308700	4.25266	C5_03750W	chr5	FAV2	Adhesin-like protein; induced by mating factor in MTLa/a opaque cells, in cyr1 null, in filaments; regulated by Nrg1, Rfg1, Tup1, Tec1, Efg1, Ntd80, Rob1, Brg1; induced in oralpharyngeal candidasis; Spider biofilm induced
CUST_5028_PI362308700	2.11741	C7_03030W	chr7		Protein with similarity to a human gene associated with colon cancer and to orf19.5158; regulated by Gcn4, Cyr1; induced by amino acid starvation; macrophage-induced protein, macrophage-repressed; Spider biofilm induced
CUST_8449_PI362308700	1.36463	C2_10090C	chr2		Ortholog(s) have mitochondrion localization
CUST_1787_PI362308700	2.61273	C1_04390C	chr1	NOP4	Putative nucleolar protein; Hap43-induced; mutation confers hypersensitivity to 5-fluorocytosine (5-FC), 5-fluorouracil (5-FU), and tubercidin (7-deazaadenosine); represses in core stress response
CUST_506_PI362308700	2.87319	C2_01010W	chr2	HGT8	High-affinity glucose transporter of the major facilitator superfamily; 20 members in the C. albicans glucose transporter family; 12 probable membrane-spanning segments; gene has intron; expressed in rich medium; flow model biofilm induced
CUST_12097_PI362308700	1.18035	C2_08360C	chr2	OPT5	Oligopeptide transporter; fungal-specific (no human or murine homolog); induced by BSA, but not by tetrapeptide or pentapeptide
CUST_10770_PI362308700	2.46661	C1_07120W	chr1	GAP4	Putative amino acid permease; hyphal induced; regulated by Hap43, Gcn2 and Gcn4; colony morphology-related gene regulation by Ssnp; detected at plasma membrane of yeast and germ tube by mass spec; Spider biofilm induced
CUST_1026_PI362308700	1.12001	CR_03510W	chrR		Protein of unknown function; induced by alpha pheromone in SpiderM medium
CUST_7830_PI362308700	4.03353	C2_08050C	chr2	SIT1	Transporter of ferrichrome siderophores, not ferrioxamine B; required for human epithelial cell invasion in vitro, not for mouse systemic infection; regulated by iron, Sfu1, Rfg1, Tup1, Hap43; rat catheter and Spider biofilm induced
CUST_9270_PI362308700	5.07771	C4_07260W	chr4		Protein of unknown function
CUST_4213_PI362308700	1.61225	C1_10160W	chr1	MIR1	Putative mitochondrial phosphate transporter; caspofungin repressed; expression is increased in a fluconazole-resistant isolate; induced upon adherence to polystyrene
CUST_8246_PI362308700	1.52274	C1_10740C	chr1	ASR1	Heat shock protein; transcript regulated by cAMP, osmotic stress, ciclopirox olamine, ketoconazole; repressed by Cyr1, Ras1; colony morphology-related regulated by Ssn6; stationary phase enriched; Hap43-induced; Spider biofilm induced
CUST_9193_PI362308700	1.95092	C1_12010C	chr1	KIP4	S. cerevisiae Smy1 ortholog; Tn mutation affects filamentous growth; filament induced; has Mob2-dependent hyphal regulation; regulated by Nrg1, Tup1; oralpharyngeal candidasis induced; Spider biofilm induced; flow model biofilm repressed
CUST_8287_PI362308700	1.10867	C5_04990W	chr5		Ortholog(s) have DNA-directed RNA polymerase activity, RNA polymerase III activity and role in tRNA transcription from RNA polymerase III promoter, transcription initiation from RNA polymerase III promoter
CUST_5222_PI362308700	2.35675	C4_04270W	chr4		Ortholog(s) have ureidoglycolate hydrolase activity and cytosol, nucleus localization
CUST_886_PI362308700	3.17185	C3_01300C	chr3	NCE13	Carbonic anhydrase; converts of CO2 to bicarbonate; essential for virulence in host niches with limited CO2, normal white-opaque switch; Mnl1-induced in weak acid stress; Hap43-induced gene; F-12/CO2, rat catheter, Spider biofilm induced
CUST_9902_PI362308700	2.52868	C1_13070C	chr1	FAD3	Omega-3 fatty acid desaturase; production of alpha-linolenic acid, a major component of membranes; caspofungin induced; Plc1-regulated; colony morphology-related gene regulation by Ssn6; Spider biofilm induced, flow model biofilm repressed
CUST_9622_PI362308700	1.01762	C1_05800C	chr1		Ortholog of S. pombe replication termination factor Rtf2; Spider biofilm induced
CUST_8521_PI362308700	1.1174	C6_02480W	chr6		Similar to alcohol dehydrogenases; induced by benomyl treatment, nitric oxide; induced in core stress response; oxidative stress-induced via Cap1; Spider biofilm repressed
CUST_6438_PI362308700	1.67768	C2_10810W	chr2		Putative pre-mRNA splicing factor; intron in 5'-UTR; possibly an essential gene, disruptants not obtained by UAU1 method
CUST_9355_PI362308700	1.54001	C6_00330C	chr6	GNP1	Similar to asparagine and glutamine permease; fluconazole, caspofungin induced; regulated by Nrg1, Mig1, Tup1, Gcn2, Gcn4, and alkaline regulated by Rim101; repressed during chlamydospore formation; rat catheter, flow model biofilm induced
CUST_8643_PI362308700	1.4318	C1_01220C	chr1		Protein of unknown function; Hap43-repressed; rat catheter and Spider biofilm induced
CUST_9327_PI362308700	1.07766	C6_02790C	chr6		Putative transcriptional regulator of ribonucleotide reductase genes; Spider biofilm induced
CUST_5524_PI362308700	1.30638	C7_04190C	chr7	UTP18	Putative U3 snoRNA-associated protein; Hap43-induced; repressed in core stress response; physically interacts with TAP-tagged Nop1
CUST_9356_PI362308700	1.50414	C6_00330C	chr6	GNP1	Similar to asparagine and glutamine permease; fluconazole, caspofungin induced; regulated by Nrg1, Mig1, Tup1, Gcn2, Gcn4, and alkaline regulated by Rim101; repressed during chlamydospore formation; rat catheter, flow model biofilm induced
CUST_7913_PI362308700	1.62159	C1_09840C	chr1		Protein required for localizing proteasomes to the nucleus; involved in ubiquitin-mediated protein degradation; possibly an essential gene, disruptants not obtained by UAU1 method; Spider biofilm induced
CUST_9689_PI362308700	1.15163	C5_01420W	chr5		Protein of unknown function; UPF0057 protein family member; localizes to the plasma membrane; Spider biofilm induced
CUST_6265_PI362308700	1.56753	C2_09110C	chr2		Protein of unknown function; repressed by alpha pheromone in SpiderM medium
CUST_9501_PI362308700	2.73199	C4_01100C	chr4	AGP2	Amino acid permease; hyphal repressed; white-opaque switch regulated; induced in core caspofungin response, during cell wall regeneration, by flucytosine; regulated by Sef1, Sfu1, and Hap43; rat catheter and Spider biofilm induced
CUST_918_PI362308700	1.40747	C7_01030C	chr7		Ortholog(s) have 90S preribosome, cytoplasm, mitotic spindle pole body, nucleolus localization
CUST_4599_PI362308700	1.68128	C1_12680W	chr1		Ortholog(s) have role in ribosome biogenesis and cytosol, nucleolus localization
CUST_6774_PI362308700	2.45276	C2_00550W	chr2		Ortholog(s) have (R)-carnitine transmembrane transporter activity, choline transmembrane transporter activity, ethanolamine transmembrane transporter activity
CUST_6091_PI362308700	1.24516	CR_01460C	chrR		Dubious open reading frame
CUST_4087_PI362308700	1.0952	C4_06720W	chr4	NOP1	Nucleolar protein; flucytosine induced; Hap43-induced; Spider biofilm repressed
CUST_2562_PI362308700	1.26031	C1_07680W	chr1	HAP2	CCAAT-binding transcription factor; regulates low-iron induction of FRP1; in these conditions CBF comprises Hap43 and probably Hap2 and Hap3; possibly essential, disruptants not obtained by UAU1 method; Cap1-dependent induction in low iron
CUST_10283_PI362308700	1.04773	C2_08840W	chr2		Putative tRNA methyltransferase complex subunit; regulated by Gcn4; repressed in response to amino acid starvation (3-aminotriazole treatment); Spider biofilm induced
CUST_12123_PI362308700	1.07041	C1_08230C	chr1	PLB5	Putative GPI-linked phospholipase B, fungal-specific (no mammalian homolog); null mutation eliminates cell-associated phospholipase A2 activity and attenuates virulence; fluconazole-repressed; flow model biofilm repressed
CUST_4271_PI362308700	1.25534	C4_03030C	chr4	NAN1	Putative U3 snoRNP protein; Hap43p-induced gene; physically interacts with TAP-tagged Nop1p
CUST_4030_PI362308700	1.08903	C3_00640W	chr3		Putative cysteine sulfinate decarboxylase; transcript positively regulated by Tbf1; Spider biofilm induced
CUST_8265_PI362308700	3.10349	C2_07790C	chr2		Protein of unknown function; induced by alpha pheromone in SpiderM medium
CUST_8662_PI362308700	1.13867	C1_01170C	chr1	ZCF17	Putative Zn(II)2Cys6 transcription factor
CUST_8046_PI362308700	1.18136	C4_05260W	chr4		Subunit of Elongator complex; required for modification of wobble nucleosides in tRNA in S. cerevisiae; Hap43-induced gene
CUST_10137_PI362308700	3.59391	C1_13460W	chr1		Ortholog of <i>Candida albicans WO-1</i> : CAWG_00105
CUST_1215_PI362308700	1.63611	C1_13810W	chr1		Ortholog of <i>C. dubliniensis CD36</i> : Cd36_12800, <i>C. parapsilosis CDC317</i> : CPAR2_203460, <i>Candida tenuis NRRL Y-1498</i> : CANTEDRAFT_94106 and <i>Debaryomyces hansenii CBS767</i> : DEHA2C13948g
CUST_5133_PI362308700	1.13537	C2_08530C	chr2		Ortholog(s) have cytosol, nucleus localization
CUST_9869_PI362308700	1.54289	C4_02340W	chr4		Putative protease B inhibitor; hyphal-induced expression; Cyr1p- and Ras1p-repressed
CUST_99_PI362308700	1.46922	C1_00490C	chr1	TTR1	Putative glutaredoxin; described as a glutathione reductase; induced by human neutrophils and benomyl treatment; alkaline repressed; regulated by Gcn2 and Gcn4; required for virulence in mouse model; Spider biofilm induced
CUST_2418_PI362308700	1.50789	C3_05610W	chr3	MNN14	Predicted alpha-1,3-mannosyltransferase activity with a role in protein glycosylation; Hap43-repressed; Spider biofilm induced
CUST_9959_PI362308700	1.63372	C1_12890W	chr1		Has domain(s) with predicted DNA binding, nucleic acid binding activity
CUST_5322_PI362308700	1.23911	C1_10880W	chr1		Putative U3 snoRNA-associated protein; Hap43-induced; transposon mutation affects filamentous growth; repressed by prostaglandins
CUST_10275_PI362308700	1.27036	C2_08820C	chr2	SPO11	DNA endonuclease; required for genetic recombination between homologous chromosomes during the parasexual cycle; produced in mitotically dividing cells; similar to S. cerevisiae Spo11 which functions in recombination during meiosis
CUST_10491_PI362308700	1.17367	CR_02420W	chrR		Ortholog(s) have role in endonucleolytic cleavage in 5'-ETS of tricistronic rRNA transcript (SSU-rRNA, 5.8S rRNA and LSU-rRNA), <a href="#GOsection">more</a>
CUST_1566_PI362308700	4.32215	C4_03710C	chr4		Predicted membrane protein; rat catheter biofilm induced
CUST_7663_PI362308700	1.12289	C5_04120C	chr5		Putative inositol oxygenase; mutation confers hypersensitivity to toxic ergosterol analog; Spider biofilm induced
CUST_1588_PI362308700	1.05548	C1_07090C	chr1		Ortholog(s) have 3'-5'-exoribonuclease activity
CUST_525_PI362308700	1.25684
CUST_4232_PI362308700	2.29262	C1_10060C	chr1		Protein of unknown function; transcript regulated by white-opaque switch; flow model biofilm induced; Spider biofilm induced
CUST_5551_PI362308700	3.33601	C1_05880W	chr1	PRN4	Protein with similarity to pirins; induced by benomyl treatment; flow model biofilm repressed
CUST_3670_PI362308700	1.0798	CR_01780W	chrR		Putative S-adenosylmethionine-dependent methyltransferase; Hap43p-induced gene
CUST_2331_PI362308700	1.33323	C1_12450C	chr1	IRA2	GTPase-activating protein; negatively regulates RAS by converting it from the GTP- to the GDP-bound inactive form; Spider biofilm induced; flow model biofilm repressed
CUST_1398_PI362308700	1.6872	C1_12470W	chr1		Protein of unknown function; induced by Mnl1 under weak acid stress
CUST_9340_PI362308700	5.61132	C4_03470C	chr4	ECE1	Hypha-specific protein; regulated by Rfg1, Nrg1, Tup1, Cph1, Efg1, Hog1, farnesol, phagocytosis; fluconazole-induced; rat catheter and Spider biofilm induced; flow model biofilm repressed; Bcr1-repressed in RPMI a/a biofilms
CUST_1177_PI362308700	3.0044	C2_00130W	chr2		Protein of unknown function; flow model biofilm induced
CUST_8358_PI362308700	1.50336	C5_04830W	chr5	SFL2	Transcription factor involved in regulation of morphogenesis; required for filamentous growth, for virulence in RHE model but not in mice; induced upon RHE infection but C. dubliniensis ortholog is not; Spider biofilm induced
CUST_6071_PI362308700	1.63132	C4_06130W	chr4		Ortholog(s) have tubulin binding activity, role in microtubule cytoskeleton organization, mitochondrial fission, mitochondrion inheritance, nuclear migration along microtubule and cell cortex, cellular bud tip, mitochondrion localization
CUST_6402_PI362308700	1.2332	C1_05170C	chr1	CUE5	Predicted ubiquitin-binding protein; rat catheter biofilm repressed
CUST_2535_PI362308700	1.85225	C4_05560C	chr4	ARO9	Aromatic transaminase; Ehrlich fusel oil pathway of aromatic alcohol biosynthesis; Rim101-dependent pH-regulation (alkaline induced); Hap43-induced gene
CUST_7626_PI362308700	5.36325	C2_00180C	chr2		Predicted uricase; ortholog of S. pombe SPCC1223.09; Spider biofilm induced
CUST_4455_PI362308700	1.06574	C4_02220C	chr4	ZCF25	Putative Zn(II)2Cys6 transcription factor
CUST_3388_PI362308700	4.33334	C3_04210W	chr3		Ortholog of <i>C. dubliniensis CD36</i> : Cd36_84160, <i>Candida tenuis NRRL Y-1498</i> : cten_CGOB_00085, <i>Debaryomyces hansenii CBS767</i> : DEHA2B08404g and <i>Pichia stipitis Pignal</i> : PICST_67031
CUST_11834_PI362308700	2.42749	C3_02070C	chr3		Has domain(s) with predicted oxidoreductase activity and role in oxidation-reduction process
CUST_1134_PI362308700	1.07622	C4_03820C	chr4	HRQ2	Protein of unknown function; mutants are viable; rat catheter and Spider biofilm induced
CUST_8664_PI362308700	1.20239	C1_01160C	chr1		Exosome non-catalytic core component; involved in 3'-5' RNA processing and degradation in the nucleus and cytoplasm; Spider biofilm induced
CUST_7422_PI362308700	1.12951	C2_02540W	chr2		Ortholog of S. cereviaie Rrp5, an RNA binding protein involved in synthesis of 18S and 5.8S rRNAs; Hap43-induced gene
CUST_9161_PI362308700	3.71515	C3_03460C	chr3		Protein of unknown function; upregulated by fluphenazine treatment or in an azole-resistant strain that overexpresses CDR1 and CDR2; transcript possibly regulated by Tac1
CUST_4214_PI362308700	1.52552	C1_10160W	chr1	MIR1	Putative mitochondrial phosphate transporter; caspofungin repressed; expression is increased in a fluconazole-resistant isolate; induced upon adherence to polystyrene
CUST_11632_PI362308700	1.19623	C3_00330W	chr3	UTP8	Essential nucleolar protein; involved in tRNA export from the nucleus and ribosomal small subunit biogenesis; physically interacts with TAP-tagged Nop1; Spider biofilm induced
CUST_2784_PI362308700	2.72538	C2_03320W	chr2	CHK1	Histidine kinase; 2-component signaling, cell wall synthesis; hyphal growth defect; avirulent in mouse, not rat vaginal infection; phagocytosis rate increased; Spider biofilm induced; required for RPMI biofilm; Bcr1-induced in a/a biofilm
CUST_11713_PI362308700	1.01006	CR_06020W	chrR		Protein of unknown function; induced by alpha pheromone in SpiderM medium
CUST_9167_PI362308700	1.33393	C3_03450C	chr3	BMT7	Beta-mannosyltransferase, member of a 9-gene family that includes characterized genes BMT1, BMT2, BMT3, and BMT4 with roles in beta-1,2-mannosylation of cell wall phosphopeptidomannan; downregulated in azole-resistant strain; Hap43p-induced
CUST_6176_PI362308700	1.11692	C2_09320C	chr2	PES1	Pescadillo homolog required for yeast cell growth, lateral yeast growth on filamentous cells and virulence in mice; hyphal cells grow normally in mutant; mutation confers hypersensitivity to 5-fluorocytosine, 5-fluorouracil, tubercidin
CUST_7056_PI362308700	1.1527	CR_00300W	chrR	CDA2	Putative chitin deacetylase; transcription is positively regulated by Tbf1p
CUST_5695_PI362308700	1.2444	C4_01850C	chr4	PDC12	Putative pyruvate decarboxylase; fungal-specific (no human or murine homolog)
CUST_113_PI362308700	1.81197	C1_00540C	chr1		Protein with a Bul1 domain; binds the ubiquitin ligase Rsp5 and is involved in intracellular trafficking of a general amino acid permease Gap1; repressed in an azole-resistant strain overexpressing MDR1; Spider biofilm induced
CUST_3519_PI362308700	1.67128	C1_09290C	chr1	ARG5,6	Arginine biosynthetic enzyme; processed in S. cerevisiae into 2 polypeptides with acetylglutamate kinase (Arg6) activity and acetylglutamate-phosphate reductase (Arg5) activity; Gcn4 regulated; alkaline repressed; Spider biofilm induced
CUST_1078_PI362308700	2.27289	C4_03890W	chr4	PTP2	Predicted protein tyrosine phosphatase; involved in regulation of MAP kinase Hog1 activity; induced by Mnl1 under weak acid stress; rat catheter and Spider biofilm induced
CUST_4128_PI362308700	1.97461	C4_04080C	chr4	PGA31	Cell wall protein; putative GPI anchor; expression regulated upon white-opaque switch; induced by Congo Red and cell wall regeneration; Bcr1-repressed in RPMI a/a biofilms
CUST_501_PI362308700	1.70412	C2_00990W	chr2		Ortholog of <i>Candida albicans WO-1</i> : CAWG_03878
CUST_8029_PI362308700	3.68092	C1_09500W	chr1		Ortholog of <i>C. dubliniensis CD36</i> : Cd36_08960, <i>C. parapsilosis CDC317</i> : CPAR2_301680, <i>Candida tenuis NRRL Y-1498</i> : cten_CGOB_00021 and <i>Debaryomyces hansenii CBS767</i> : DEHA2F11088g
CUST_10217_PI362308700	1.07685	C1_07650W	chr1		Protein of unknown function; Hap43-repressed gene
CUST_9628_PI362308700	1.61645	C3_06760W	chr3		Ortholog(s) have role in rRNA processing and nucleolus, preribosome, large subunit precursor localization
CUST_7955_PI362308700	1.57432	C1_09710C	chr1		Ortholog(s) have role in endonucleolytic cleavage in 5'-ETS of tricistronic rRNA transcript (SSU-rRNA, 5.8S rRNA and LSU-rRNA), <a href="#GOsection">more</a>
CUST_9204_PI362308700	1.39344	C4_07150W	chr4		bZIP transcription factor; possibly transcriptionally regulated upon hyphal formation; Hap43; F-12/CO2 early biofilm induced; Spider biofilm induced
CUST_7091_PI362308700	2.39241
CUST_4356_PI362308700	1.37971	C4_02030W	chr4	RFX2	Transcriptional repressor; regulator of filamentation, response to DNA damage, adhesion, virulence in murine mucosal, systemic infections; RFX domain; regulated by Nrg1, UV-induced; partially complements S. cerevisiae rfx1 mutant defects
CUST_4474_PI362308700	1.32829	CR_03360W	chrR		Ortholog(s) have role in endonucleolytic cleavage in 5'-ETS of tricistronic rRNA transcript (SSU-rRNA, 5.8S rRNA and LSU-rRNA), <a href="#GOsection">more</a>
CUST_5986_PI362308700	1.90841	C1_08770W	chr1		Ornithine cyclodeaminase family protein; Sef1, Sfu1, and Hap43-regulated; ortholog of S. cerevisiae YGL159W and S. pombe SPAP11E10.01; rat catheter biofilm induced
CUST_2426_PI362308700	8.09885	C3_05580C	chr3	GAP2	General amino acid permease; ketoconazole, flucytosine repressed; Ssy1-dependent histidine induction; regulated by Nrg1, Tup1; colony morphology-related gene regulation by Ssn6; Spider and flow model biofilm induced
CUST_6493_PI362308700	1.03806	C2_10730W	chr2		Ortholog of <i>C. parapsilosis CDC317</i> : CPAR2_407790, <i>C. dubliniensis CD36</i> : Cd36_24630, <i>Candida orthopsilosis Co 90-125</i> : CORT_0C07130 and <i>Spathaspora passalidarum NRRL Y-27907</i> : SPAPADRAFT_149801
CUST_2450_PI362308700	1.22147	C3_05540C	chr3		Putative U2 snRNP-associated protein; Spider biofilm induced
CUST_3541_PI362308700	2.03803	C3_03640W	chr3	DAL9	Putative allantoate permease; fungal-specific (no human or murine homolog)
CUST_2332_PI362308700	1.05555	C1_12450C	chr1	IRA2	GTPase-activating protein; negatively regulates RAS by converting it from the GTP- to the GDP-bound inactive form; Spider biofilm induced; flow model biofilm repressed
CUST_8357_PI362308700	1.52874	C5_04830W	chr5	SFL2	Transcription factor involved in regulation of morphogenesis; required for filamentous growth, for virulence in RHE model but not in mice; induced upon RHE infection but C. dubliniensis ortholog is not; Spider biofilm induced
CUST_4095_PI362308700	1.742
CUST_11668_PI362308700	1.49187	CR_06120W	chrR	RPL7	Ribosomal protein L7; repressed upon phagocytosis by murine macrophages; Hap43-induced; rat catheter and Spider biofilm induced
CUST_11153_PI362308700	5.61774	C2_09880C	chr2		Putative protein of unknown function; Plc1-regulated; transcript induced by Mnl1 under weak acid stress; flow model, rat catheter, Spider biofilm induced
CUST_3632_PI362308700	1.04112	CR_01800C	chrR	HST2	Putative histone deacetylase; role in regulation of white-opaque switch; Spider biofilm induced
CUST_8393_PI362308700	1.6176	C2_09990C	chr2	YOR1	Protein similar to S. cerevisiae Yor1; ABC-type plasma membrane transporter involved in resistance to aureobasidin A; white cell type-specific transcript; Spider biofilm induced
CUST_2006_PI362308700	2.109	C2_10320C	chr2		Protein similar to S. cerevisiae meiosis-specific, spore-wall-localized protein Ssp2p, which is required for wild-type outer spore wall formation in S. cerevisiae; possibly an essential gene (UAU1 method); Hap43p-repressed
CUST_4727_PI362308700	2.78391	C1_00830W	chr1		Protein with a predicted multidrug transporter domain; Hap43-repressed gene
CUST_8043_PI362308700	1.41335	CR_07730W	chrR	HGT14	Putative MFS glucose transporter; 20 member C. albicans glucose transporter family; 12 probable membrane-spanning segments; expressed in rich medium with 2% glucose; rat catheter and flow model biofilm induced
CUST_1133_PI362308700	1.2138	C4_03820C	chr4	HRQ2	Protein of unknown function; mutants are viable; rat catheter and Spider biofilm induced
CUST_977_PI362308700	1.86669	CR_09700W	chrR		Predicted membrane transporter, member of the aromatic acid:proton symporter (AAHS) family, major facilitator superfamily (MFS)
CUST_9453_PI362308700	1.26151	C1_01610C	chr1		Protein of unknown function; Hap43-induced; Spider biofilm induced
CUST_1110_PI362308700	2.04661	C1_14080W	chr1		Nucleolar protein; component of the small subunit processome containing the U3 snoRNA; involved in pre-18S rRNA processing; flow model biofilm repressed
CUST_2161_PI362308700	1.23411	C4_06560W	chr4	PGA15	Putative GPI-anchored protein
CUST_538_PI362308700	1.01313	C3_05180W	chr3	RHB1	Putative small G protein from the Ras superfamily involved in cell wall integrity and control of filamentous growth under nitrogen starvation
CUST_11690_PI362308700	2.77421	C3_01620W	chr3		Ortholog of <i>C. dubliniensis CD36</i> : Cd36_81530, <i>C. parapsilosis CDC317</i> : CPAR2_503590, <i>Candida tenuis NRRL Y-1498</i> : CANTEDRAFT_115755 and <i>Debaryomyces hansenii CBS767</i> : DEHA2D15334g
CUST_1792_PI362308700	1.35011	C1_04400C	chr1	APE2	Neutral arginine, alanine, leucine specific metallo-aminopeptidase; purified from cell wall/intracellular fractions; protein repressed during mating; Hog1, farnesol-induced; may be essential (UAU1 method); rat catheter biofilm repressed
CUST_3528_PI362308700	1.49021	C1_09250W	chr1	CRP1	Copper transporter; CPx P1-type ATPase; mediates Cu resistance; similar to Menkes and Wilson disease proteins; copper-induced; Tbf1-activated; suppresses Cu sensitivity of S. cerevisiae cup1 mutant; flow model biofilm induced
CUST_1730_PI362308700	1.37815	C3_06060W	chr3	ELP3	Predicted histone acetyltransferase; role in regulation of transcription, tRNA wobble uridine modification; Spider biofilm induced
CUST_5639_PI362308700	1.28475	C1_05980W	chr1		Putative Type II phosphatidylinositol 4-kinase; Ssr1-repressed; flow model biofilm repressed
CUST_6998_PI362308700	2.63175	CR_00200W	chrR	PCK1	Phosphoenolpyruvate carboxykinase; glucose, C-source, yeast-hypha, Hap43 regulated; fluconazole, phagocytosis, H2O2, oral candidasis, Spider/rat catheter/flow model biofilm induced; repressed in biofilm by Bcr1, Tec1, Ndt80, Rob1, Brg1
CUST_1235_PI362308700	1.02652	C1_13720W	chr1		Ortholog(s) have cytoplasm localization
CUST_6251_PI362308700	3.93508	C1_06620C	chr1		Ortholog of <i>C. dubliniensis CD36</i> : Cd36_06210, <i>Candida tropicalis MYA-3404</i> : CTRG_04227 and <i>Candida albicans WO-1</i> : CAWG_00750
CUST_3212_PI362308700	1.92178	C1_07960W	chr1		Predicted nuclear exosome-associated nucleic acid binding protein; rat catheter and Spider biofilm induced
CUST_10972_PI362308700	1.66643	C4_04100C	chr4	ECM1	Putative pre-ribosomal factor; decreased mRNA abundance observed in cyr1 homozygous mutant hyphae; induced by heavy metal (cadmium) stress; Hog1p regulated
CUST_11010_PI362308700	1.23034	CR_00660W	chrR		Ortholog(s) have role in ascospore wall assembly and ascospore wall, nuclear envelope localization
CUST_4466_PI362308700	1.20836	C4_02260C	chr4		Protein of unknown function; repressed by prostaglandins; Hap43-induced, Spider biofilm induced
CUST_1202_PI362308700	1.39401	C1_13880C	chr1		C2H2 transcription factor; Spider biofilm induced
CUST_6157_PI362308700	7.91921	C1_06370C	chr1	PBR1	Protein of unknown function; required for cohesion, adhesion, and RPMI biofilm formation; induced by alpha pheromone in white cells; fluconazole-induced; Spider biofilm induced
CUST_4042_PI362308700	1.13789	CR_09950C	chrR	SIK1	Putative U3 snoRNP protein; Hap43p-induced gene; physically interacts with TAP-tagged Nop1p
CUST_11124_PI362308700	1.44771	C2_05160C	chr2		Ortholog(s) have mRNA 3'-UTR binding, translation repressor activity, nucleic acid binding activity, role in negative regulation of translation, ribosomal large subunit biogenesis and large ribosomal subunit, nucleolus localization
CUST_11450_PI362308700	1.09745	CR_04420C	chrR	RBR2	Cell wall protein; expression repressed by Rim101; transcript regulated upon white-opaque switching; repressed by alpha pheromone in SpiderM medium; macrophage-induced gene
CUST_8302_PI362308700	1.82437	C5_04930C	chr5	MAL31	Putative high-affinity maltose transporter; transcript is upregulated in clinical isolates from HIV+ patients with oral candidiasis; alkaline induced; Spider biofilm induced
CUST_2402_PI362308700	2.5267	C1_03230C	chr1	ARX1	Putative ribosomal large subunit biogenesis protein; repressed in core stress response; repressed by prostaglandins
CUST_4652_PI362308700	1.19862	C4_00750C	chr4		Protein of unknown function; Spider biofilm induced
CUST_5165_PI362308700	1.85476	C2_08600W	chr2	GTR1	Putative GTP-binding protein; transcript is upregulated in clinical isolates from HIV+ patients with oral candidiasis; (see Locus History Note for Assembly 19 correction)
CUST_11597_PI362308700	1.55005	CR_04270C	chrR		Has domain(s) with predicted nucleic acid binding, zinc ion binding activity
CUST_3909_PI362308700	1.13702	C4_02900C	chr4	CRH11	GPI-anchored cell wall transglycosylase, putative ortholog of S. cerevisiae Crh1p; predicted glycosyl hydrolase domain; similar to Csf4p and to antigenic A. fumigatus Aspf9; predicted Kex2p substrate; caspofungin-induced
CUST_4216_PI362308700	1.86974	C1_10150W	chr1	WOR1	Transcription factor ("master switch") of white-opaque phenotypic switching; required to establish and maintain the opaque state; opaque-specific, nuclear; regulates its own expression; suggested role in regulation of adhesion factors
CUST_357_PI362308700	1.29228	C1_01100W	chr1	CCH1	Voltage-gated Ca2+ channel of the high affinity calcium uptake system; roles in thigmotropism, establishment of galvanotropism; transcript regulated by Nrg1 and Mig1; flow model biofilm repressed
CUST_5923_PI362308700	1.96704	C1_04930C	chr1		Ortholog of <i>C. dubliniensis CD36</i> : Cd36_04660, <i>Candida tropicalis MYA-3404</i> : CTRG_04484 and <i>Candida albicans WO-1</i> : CAWG_00904
CUST_10146_PI362308700	1.98635	C1_13440C	chr1		Putative transcription factor with zinc finger DNA-binding motif
CUST_9542_PI362308700	1.21497	C1_04510W	chr1		Putative transcription factor with bZIP DNA-binding motif; rat catheter biofilm induced
CUST_326_PI362308700	3.04575	CR_05190W	chrR		Protein similar to S. cerevisiae Cis3p, which has a role cell-wall-related processes; predicted Kex2p substrate; possibly an essential gene, disruptants not obtained by UAU1 method
CUST_9900_PI362308700	2.25994	C1_13080W	chr1	OP4	Ala- Leu- and Ser-rich protein; secreted; N-terminal hydrophobic region; possible glycosylation; opaque-specific transcript; repressed by alpha pheromone in opaque MTLa homozygotes; fluconazole-induced; Spider biofilm induced
CUST_740_PI362308700	3.42673	C4_05830W	chr4		Protein of unknown function; transcript detected on high-resolution tiling arrays; rat catheter biofilm induced
CUST_10597_PI362308700	1.39564	C2_01970C	chr2	ROD1	Protein similar to S. cerevisiae Rod1;a membrane protein with a role in drug tolerance; repressed by Rgt1; mutant is viable
CUST_3934_PI362308700	1.15025	CR_10240W	chrR	UTP5	Putative U3 snoRNA-associated protein; Hap43p-induced gene; mutation confers resistance to 5-fluorocytosine (5-FC), 5-fluorouracil (5-FU), and tubercidin (7-deazaadenosine); physically interacts with TAP-tagged Nop1p
CUST_5541_PI362308700	1.3414	C4_01450W	chr4	PWP1	Putative rRNA processing protein; Hap43-induced; repressed in core stress response
CUST_7000_PI362308700	1.39362	CR_00210W	chrR	ALK2	N-Alkane inducible cytochrome P450
CUST_8441_PI362308700	2.09379	C2_10070W	chr2		Predicted dehydrogenase; transcript upregulated in an RHE model of oral candidiasis; virulence-group-correlated expression; Spider biofilm repressed
CUST_8528_PI362308700	2.50531	C6_02450W	chr6		Ortholog of S. pombe SPCC550.08, an N-acetyltransferase; transcript induced during growth in the mouse cecum
CUST_8532_PI362308700	6.63345
CUST_3800_PI362308700	1.33514	C5_02600W	chr5	PUT1	Putative proline oxidase; alkaline upregulated by Rim101; flow model biofilm induced; Spider biofilm induced
CUST_4127_PI362308700	1.69702	C4_04080C	chr4	PGA31	Cell wall protein; putative GPI anchor; expression regulated upon white-opaque switch; induced by Congo Red and cell wall regeneration; Bcr1-repressed in RPMI a/a biofilms
CUST_6702_PI362308700	1.28544	C1_12370W	chr1		Chaperone component; involved in assembly of alpha subunits into the 20S proteasome; flow model biofilm induced
CUST_5598_PI362308700	1.81943	C1_05940W	chr1	PHO87	Putative phosphate permease; transcript repressed by Rim101 at pH 8; regulated by white-opaque switch; caspofungin repressed; virulence-group-correlated expression; flow model biofilm induced
CUST_5348_PI362308700	1.40963	C1_10950C	chr1		Putative serine/threonine-protein kinase; possibly an essential gene, disruptants not obtained by UAU1 method
CUST_5464_PI362308700	1.21106	C7_04060W	chr7		Ortholog of <i>C. parapsilosis CDC317</i> : CPAR2_702310, <i>C. dubliniensis CD36</i> : Cd36_73730, <i>Lodderomyces elongisporus NRLL YB-4239</i> : LELG_04029 and <i>Candida orthopsilosis Co 90-125</i> : CORT_0G02490
CUST_2979_PI362308700	2.4825	CR_08890C	chrR	ASR2	Adenylyl cyclase and stress responsive protein; induced in cyr1 or ras1 mutant; stationary phase enriched protein; Spider biofilm induced
CUST_4567_PI362308700	1.0619	C1_12620W	chr1	SPA2	Protein involved in cell polarity, Spitzenkorper formation; required for mouse virulence; localizes to hyphal tip; cell-cycle regulated localization in yeast-form cells; functional domains conserved with S. cerevisiae ; Hap43p-induced gene
CUST_3325_PI362308700	1.39609	C3_04350C	chr3		Has domain(s) with predicted oxidoreductase activity and role in metabolic process
CUST_4086_PI362308700	2.27633
CUST_5221_PI362308700	2.36129	C4_04270W	chr4		Ortholog(s) have ureidoglycolate hydrolase activity and cytosol, nucleus localization
CUST_4839_PI362308700	1.07992	C1_11370C	chr1		Essential protein required for the DNA integrity checkpoint pathway; Spider biofilm induced
CUST_11843_PI362308700	1.10121	CR_06840W	chrR		Ortholog(s) have U3 snoRNA binding, rRNA binding activity, role in maturation of SSU-rRNA from tricistronic rRNA transcript (SSU-rRNA, 5.8S rRNA, LSU-rRNA) and nucleolus, small-subunit processome localization
CUST_6367_PI362308700	1.75085	CR_09800C	chrR		Putative U3-containing small subunit processome complex protein; Hap43-induced gene; repressed in core stress response; Spider biofilm induced
CUST_7834_PI362308700	1.65361	C2_08090W	chr2		Sef1p-, Sfu1p-, and Hap43p-regulated gene; overlaps IFM3/orf19.2176
CUST_9837_PI362308700	2.09642	C1_07660W	chr1		Protein of unknown function; transcript is upregulated in clinical isolates from HIV+ patients with oral candidiasis
CUST_8671_PI362308700	1.15512	C1_01110C	chr1	ZPR1	Protein with putative zinc finger; regulated by Gcn4p; repressed in response to amino acid starvation (3-aminotriazole treatment); upregulation correlates with clinical development of fluconazole resistance
CUST_4762_PI362308700	1.18937	C3_05250C	chr3		Protein of unknown function; role in intracellular signal transduction; Spider biofilm induced
CUST_1113_PI362308700	1.13297	C1_14060W	chr1		Glucan 1,3-beta-glucosidase; regulated by Nrg1, Tup1 and possibly Tac1; induced by NO and during cell wall regeneration; stationary phase enriched; possibly essential (UAU1 method); F-12/CO2 early biofilm induced; flow biofilm repressed
CUST_3985_PI362308700	1.07088	CR_03980W	chrR		Protein of unknown function; rat catheter and Spider biofilm induced
CUST_7260_PI362308700	1.14089	C6_02230W	chr6		Putative GTPase; role in 60S ribosomal subunit biogenesis; Spider biofilm induced
CUST_761_PI362308700	1.1766	C6_03300C	chr6		Ortholog(s) have SNARE binding, unfolded protein binding activity
CUST_7051_PI362308700	1.59587	CR_00290W	chrR		Ortholog of S. cerevisiae Rts3; a component of the protein phosphatase type 2A complex; Plc1-regulated; induced in core caspofungin response; Spider biofilm induced
CUST_155_PI362308700	1.28801	C1_00640C	chr1	RPO41	Putative mitochondrial RNA polymerase; repressed in core stress response; Spider biofilm induced
CUST_3023_PI362308700	1.00061	C1_14560C	chr1		Predicted ORF in retrotransposon Zorro2 with similarity to retroviral reverse transcriptase proteins
CUST_5540_PI362308700	1.44638	C1_05840W	chr1	PRN1	Protein with similarity to pirins; induced by benomyl and in response to alpha pheromone in SpiderM medium; transcript induced by Mnl1 in weak acid stress; rat catheter and Spider biofilm induced
CUST_11227_PI362308700	2.93019	CR_05570C	chrR	RNR3	Putative ribonucleotide reductase large subunit; transcript induced in low iron; rat catheter and Spider biofilm induced
CUST_10674_PI362308700	3.06853	C1_04020C	chr1	CSH1	Aldo-keto reductase; role in fibronectin adhesion, cell surface hydrophobicity; regulated by temperature, growth phase, benomyl, macrophage interaction; azole resistance associated; Spider biofilm induced; rat catheter biofilm repressed
CUST_2853_PI362308700	1.00891	C2_03520C	chr2	ADAEC	Protein of unknown function; transcription is specific to white cell type
CUST_2123_PI362308700	3.09434	C4_06380W	chr4	SOU2	Protein similar to Sou1; not required for utilization of L-sorbose; Spider biofilm induced
CUST_978_PI362308700	1.76492	CR_09700W	chrR		Predicted membrane transporter, member of the aromatic acid:proton symporter (AAHS) family, major facilitator superfamily (MFS)
CUST_4194_PI362308700	1.51828	C1_10260C	chr1	RPA34	Putative RNA polymerase I subunit; rat catheter biofilm induced
CUST_3536_PI362308700	2.43772	C1_01440C	chr1	POX18	Similar to Pox18, a peroxisomal protein; induced during chlamydospore formation in C. albicans and C. dubliniensis; A21 sequence updated based on new sequence and analysis, the allelic orf19.10841 was reinstated; Spider biofilm induced
CUST_9879_PI362308700	2.12244	C1_13130C	chr1		Putative histidine permease; fungal-specific (no human or murine homolog); Hap43p-induced gene
CUST_11223_PI362308700	1.06866	CR_05550C	chrR		Ortholog(s) have RNA polymerase III activity, role in tRNA transcription from RNA polymerase III promoter and DNA-directed RNA polymerase III complex, cytosol localization
CUST_1174_PI362308700	1.20338	C1_13980C	chr1	DUR7	Putative urea transporter; fungal-specific (no human or murine homolog)
CUST_4359_PI362308700	2.07217	C3_07300W	chr3	NOP13	Ortholog of S. cerevisiae Nop13; a nucleolar protein found in preribosomal complexes; Hap43-induced gene; rat catheter biofilm induced
CUST_1933_PI362308700	3.58499	C5_04490C	chr5	CAR1	Arginase; arginine catabolism; transcript regulated by Nrg1, Mig1, Tup1; colony morphology-related regulation by Ssn6; alkaline induced; protein decreased in stationary phase; sumoylation target; flow model biofilm induced
CUST_7851_PI362308700	2.24092	C7_01940C	chr7		Pheromone-regulated protein (Prm10) of S. cerevisiae; colony morphology-related gene regulation by Ssn6; induced by Mnl1 under weak acid stress; possibly essential gene, disruptants not obtained by UAU1 method; Spider biofilm induced
CUST_7893_PI362308700	1.20228	C1_09860C	chr1	TFA1	Protein with polyglutamate motifs and abundant Ser/Thr residues; described as a subunit of TFIIE, which is a basal transcription initiation factor of RNA Polymerase II; possibly an essential gene, disruptants not obtained by UAU1 method
CUST_8904_PI362308700	1.82215	CR_04170W	chrR		Ortholog(s) have RNA methyltransferase activity, role in maturation of LSU-rRNA from tricistronic rRNA transcript (SSU-rRNA, 5.8S rRNA, LSU-rRNA) and nucleolus, preribosome, large subunit precursor localization
CUST_8312_PI362308700	1.02901	C5_04880C	chr5	PUT2	Putative delta-1-pyrroline-5-carboxylate dehydrogenase; alkaline upregulated; protein present in exponential and stationary growth phase yeast cultures; flow model biofilm induced; Spider biofilm induced
CUST_6900_PI362308700	2.46268	C2_00760C	chr2		Proten of unknown function; transcript positively regulated by Sfu1; Hap43 repressed; Spider biofilm induced
CUST_3562_PI362308700	1.9293	C1_09170W	chr1	CTA8	Essential transcription factor, mediates heat shock transcriptional induction; in the absence of heat stress, Cta8p levels are modulated by growth temperature to regulate basal expression of genes involved in protein folding
CUST_204_PI362308700	1.331	C4_06320C	chr4		Ortholog of <i>Candida albicans WO-1</i> : CAWG_03194
CUST_8226_PI362308700	5.40786	C1_01980W	chr1	HGT1	High-affinity MFS glucose transporter; induced by progesterone, chloramphenicol, benomyl; likely essential for growth; protein newly produced during adaptation to the serum; rat catheter and Spider biofilm induced
CUST_5142_PI362308700	3.2326	C2_01450C	chr2		Protein of unknown function; induced in azole-resistant strain that overexpresses MDR1; protein present in exponential and stationary growth phase yeast cultures; Spider biofilm induced
CUST_5412_PI362308700	1.30289	C2_07400C	chr2	3552	Vacuolar aspartic proteinase; transcript equivalent in yeast-form and mycelial cells but is elevated at lower growth temperatures; upregulated iby human neutrophils; protein enriched in stationary phase; Spider biofilm induced
CUST_5843_PI362308700	1.00792	C1_04630C	chr1		Ortholog(s) have role in endocytosis, retrograde vesicle-mediated transport, Golgi to ER, vacuole organization and COPI-coated vesicle, Golgi membrane, endosome localization
CUST_4451_PI362308700	1.7459	C3_07470W	chr3		Putative plasma membrane protein; predicted role in cell wall integrity; regulated by Nrg1, Tup1; induced during chlamydospore formation in both C. albicans and C. dubliniensis
CUST_8038_PI362308700	5.3839	C5_03430W	chr5		Protein of unknown function; Spider biofilm induced
CUST_5029_PI362308700	3.3791	CR_09350C	chrR		Protein with a predicted heme oxygenase domain; Spider biofilm induced
CUST_10734_PI362308700	1.06256	C2_07300C	chr2	RPA12	Putative DNA-directed RNA polymerase I; induced upon adherence to polystyrene
CUST_9029_PI362308700	1.86452	C3_00560C	chr3	SOF1	Putative protein with a predicted role in 40S ribosomal subunit biogenesis; rat catheter biofilm induced
CUST_6351_PI362308700	1.52946	CR_05990C	chrR	SFL1	Transcription factor involved in negative regulation of morphogenesis, flocculation and virulence; induced in core caspofungin response; Spider biofilm induced
CUST_5850_PI362308700	5.72033	C1_04660W	chr1	DUR1,2	Urea amidolyase; hydrolyzes urea to CO2; use of urea as N source and for hyphal switch in macrophage; regulated by Nrg1/Hap43; required for virulence; promotes mouse kidney and brain colonization; rat catheter and flow model biofilm induced
CUST_11689_PI362308700	2.59005	C3_01620W	chr3		Ortholog of <i>C. dubliniensis CD36</i> : Cd36_81530, <i>C. parapsilosis CDC317</i> : CPAR2_503590, <i>Candida tenuis NRRL Y-1498</i> : CANTEDRAFT_115755 and <i>Debaryomyces hansenii CBS767</i> : DEHA2D15334g
CUST_6567_PI362308700	1.02694	C1_12170C	chr1		Ortholog(s) have cytoplasm localization
CUST_2740_PI362308700	4.47328	C1_07030C	chr1	RBT4	Pry family protein; required for virulence in mouse systemic/rabbit corneal infections; not filamentation; mRNA binds She3, is localized to hyphal tips; Hap43-induced; in both yeast and hyphal culture supernatants; Spider biofilm induced
CUST_9960_PI362308700	1.54566	C1_12890W	chr1		Has domain(s) with predicted DNA binding, nucleic acid binding activity
CUST_2525_PI362308700	2.07965	C6_01730W	chr6	FGR37	Protein lacking an ortholog in S. cerevisiae; transposon mutation affects filamentous growth
CUST_8574_PI362308700	2.61665	C6_04150W	chr6		Protein of unknown function; Hap43-repressed gene
CUST_4104_PI362308700	1.1092	C4_06760W	chr4	GUT2	Glycerol-3-phosphate dehydrogenase; Plc1p-regulated; rat catheter biofilm induced; Spider biofilm induced
CUST_8564_PI362308700	1.62006	C1_11660W	chr1	GAD1	Putative glutamate decarboxylase; alkaline, macrophage-downregulated gene; amphotericin B induced; induced by Mnl1 under weak acid stress; stationary phase enriched protein; rat catheter biofilm repressed
CUST_2423_PI362308700	1.04163	C1_03170C	chr1		Ortholog of <i>S. cerevisiae</i> : YDR179W-A, <i>C. glabrata CBS138</i> : CAGL0F05819g, <i>C. dubliniensis CD36</i> : Cd36_02970, <i>C. parapsilosis CDC317</i> : CPAR2_108540 and <i>Candida tenuis NRRL Y-1498</i> : CANTEDRAFT_132957
CUST_10306_PI362308700	1.57177	C6_03840C	chr6	SNQ2	Protein similar to S. cerevisiae Snq2p transporter; member of PDR subfamily of ABC family; transposon mutation affects filamentation; benomyl-induced transcription; detected at yeast-form cell plasma membrane by mass spec
CUST_1191_PI362308700	1.67286	C2_07340W	chr2	NOC4	Putative nucleolar protein; Hap43-induced; mutation confers resistance to 5-fluorocytosine (5-FC), 5-fluorouracil (5-FU), and tubercidin (7-deazaadenosine); Spider biofilm induced
CUST_10340_PI362308700	1.0081	C2_09570C	chr2		Has domain(s) with predicted heme binding activity
CUST_7594_PI362308700	1.01805	C5_02860C	chr5	GRP2	Methylglyoxal reductase; regulation associated with azole resistance; induced in core stress response or by oxidative stress via Cap1, fluphenazine, benomyl, by Hap43 or with long term fluconazole treatment; Spider biofilm induced
CUST_6252_PI362308700	2.85083	C1_06620C	chr1		Ortholog of <i>C. dubliniensis CD36</i> : Cd36_06210, <i>Candida tropicalis MYA-3404</i> : CTRG_04227 and <i>Candida albicans WO-1</i> : CAWG_00750
CUST_11878_PI362308700	1.92699	C1_10620W	chr1		Ortholog(s) have pseudouridine synthase activity
CUST_3511_PI362308700	1.29644	C3_05320W	chr3		Protein of unknown function; Hog1-repressed; Spider biofilm induced
CUST_11833_PI362308700	1.01182	C3_02070C	chr3		Has domain(s) with predicted oxidoreductase activity and role in oxidation-reduction process
CUST_10218_PI362308700	1.09464	C1_07650W	chr1		Protein of unknown function; Hap43-repressed gene
CUST_11792_PI362308700	3.47657	C4_04530C	chr4	PHR1	Cell surface glycosidase; may act on cell-wall beta-1,3-glucan prior to beta-1,6-glucan linkage; role in systemic, not vaginal virulence (neutral, not low pH); high pH or filamentation induced; Bcr1-repressed in RPMI a/a biofilm
CUST_3163_PI362308700	1.01475	C1_08030W	chr1	PFY1	Profilin; functional homolog of S. cerevisiae Pfy1; hyphae, macrophage/pseudohyphal-induced; regulated by Nrg1, Tup1; gene lacks intron (unlike S. cerevisiae PFY1); complements growth of S. cerevisiae srv2 mutant; nonessential
CUST_814_PI362308700	1.24617	C4_05650W	chr4		Ortholog(s) have role in maturation of SSU-rRNA from tricistronic rRNA transcript (SSU-rRNA, 5.8S rRNA, LSU-rRNA) and cytoplasm, nucleolus localization
CUST_11256_PI362308700	1.31363	C1_02050C	chr1	PHO91	Putative low-affinity phosphate transporter; fungal-specific (no human or murine homolog)
CUST_3197_PI362308700	1.34737	C5_01250W	chr5	GPR1	Plasma membrane G-protein-coupled receptor of the cAMP-PKA pathway; required for WT hyphal growth; reports differ on role in cAMP-mediated glucose signaling; Gpr1 C terminus binds Gpa2; regulates HWP1 and ECE1; flow model biofilm induced
CUST_11165_PI362308700	2.80488	C6_03500C	chr6	SAP4	Secreted aspartyl proteinase; sap4,5,6 mutant defective in protein utilization for nitrogen; virulence role complicated by URA3 effects; expressed during mucosal and systemic infections; N-glycosylated; rat catheter, Spider biofilm induced
CUST_8497_PI362308700	2.10346	C1_11520C	chr1	ZCF3	Zn(II)2Cys6 domain transcription factor; required for filamentous growth, resistance to rapamycin and flucytosine; possibly an essential gene, disruptants not obtained by UAU1 method; Hap43-repressed; Spider and flow model biofilm induced
CUST_1334_PI362308700	1.51399	C2_09460C	chr2		Predicted Gal4-like DNA-binding transcription factor; Spider biofilm induced
CUST_1541_PI362308700	5.04662	C4_03570W	chr4	HWP1	Hyphal cell wall protein; host transglutaminase substrate; opaque-, a-specific, alpha-factor induced; at MTLa side of conjugation tube; virulence complicated by URA3 effects; Bcr1-repressed in RPMI a/a biofilms; Spider biofilm induced
CUST_9363_PI362308700	1.06381	C6_02760W	chr6		Ortholog of <i>C. dubliniensis CD36</i> : Cd36_63380 and <i>Candida albicans WO-1</i> : CAWG_05071
CUST_12037_PI362308700	1.35704	CR_09140C	chrR		Protein with a role in directing meiotic recombination events to homologous chromatids; induced by ciclopirox olamine; positively regulated by Sfu1; Hog1, fluconazole-repressed; Hap43-induced; Spider biofilm induced
CUST_6616_PI362308700	1.10261	C3_03130C	chr3		Putative mitochondrial protein with a predicted role in cell wall biogenesis; possibly an essential gene, disruptants not obtained by UAU1 method
CUST_3892_PI362308700	1.43379	C4_02790C	chr4	SAS1	Putative U3-containing small subunit processome complex subunit; Hap43p-induced gene; mutation confers resistance to 5-fluorocytosine (5-FC); repressed upon high-level peroxide stress
CUST_8577_PI362308700	1.37036	C7_03700C	chr7	ENP1	Protein required for pre-rRNA processing and 40S ribosomal subunit synthesis; associated with U3 and U14 snoRNAs; transposon mutation affects filamentous growth; repressed by prostaglandins; Spider biofilm induced
CUST_6418_PI362308700	1.31639	CR_09740W	chrR		Protein involved in rRNA processing; required for maturation of the 35S primary transcript of pre-rRNA and for cleavage leading to mature 18S rRNA; Spider biofilm induced
CUST_6007_PI362308700	7.54662	CR_01630C	chrR		Protein similar to S. cerevisiae Pmr1p; amphotericin B induced; previously merged with orf19.2553; unmerged from orf19.2553 in a revision of Assembly 21
CUST_6990_PI362308700	1.34693	C1_05520W	chr1		Protein of unknown function; induced by Sfu1; Spider biofilm induced
CUST_8203_PI362308700	1.15232	C1_06050C	chr1		Ortholog(s) have ubiquinol-cytochrome-c reductase activity, role in aerobic respiration, mitochondrial electron transport, ubiquinol to cytochrome c and mitochondrial respiratory chain complex III localization
CUST_1070_PI362308700	1.99563	C1_07790C	chr1		Putative U3-containing 90S preribosome processome complex subunit; Hap43-induced gene; rat catheter and Spider biofilm induced; F-12/CO2 early biofilm induced
CUST_370_PI362308700	1.41503	C1_01040W	chr1		Ortholog(s) have peptide-methionine (R)-S-oxide reductase activity, role in cellular response to oxidative stress and cytosol, mitochondrion, nucleus localization
CUST_10864_PI362308700	3.99563	CR_02020C	chrR	OPT1	Oligopeptide transporter; transports 3-to-5-residue peptides; alleles are distinct, one has intron; suppresses S. cerevisiae ptr2-2 mutant defects; induced by BSA or peptides; Stp3p, Hog1p regulated; flow model biofilm induced
CUST_8823_PI362308700	1.9635	CR_03570C	chrR	YVH1	Putative dual specificity phosphatase (phosphoserine/threonine and phosphotyrosine phosphatase); required for wild-type growth rate and for wild-type virulence in mouse model of systemic infection; Hap43p-induced gene
CUST_4196_PI362308700	1.95778	C1_10250C	chr1		Ortholog of <i>C. dubliniensis CD36</i> : Cd36_09650, <i>C. parapsilosis CDC317</i> : CPAR2_805060, <i>Candida tenuis NRRL Y-1498</i> : CANTEDRAFT_95780 and <i>Debaryomyces hansenii CBS767</i> : DEHA2B12320g
CUST_6798_PI362308700	1.30556	C5_02360C	chr5		Ortholog of <i>Candida albicans WO-1</i> : CAWG_04619
CUST_846_PI362308700	3.99903	C7_00870W	chr7		Putative guanine deaminase; mutation confers hypersensitivity to toxic ergosterol analog; Spider biofilm induced
CUST_2400_PI362308700	1.48577	C1_03240W	chr1		Ortholog(s) have role in meiotic chromosome segregation and cytosol, nucleus localization
CUST_2499_PI362308700	1.47849	C1_09310C	chr1		Protein of unknown function; Spider biofilm induced
CUST_4600_PI362308700	1.48287	C1_12680W	chr1		Ortholog(s) have role in ribosome biogenesis and cytosol, nucleolus localization
CUST_3596_PI362308700	1.98269	C1_09120W	chr1	IPT1	Inositol phosphoryl transferase; catalyzes the synthesis of the most abundant sphingolipid, mannose-(inositol-P)2-ceramide, M(IP)2C, from MIPC; required for wild-type membrane localization of Cdr1; Spider biofilm induced
CUST_2536_PI362308700	1.77008	C4_05560C	chr4	ARO9	Aromatic transaminase; Ehrlich fusel oil pathway of aromatic alcohol biosynthesis; Rim101-dependent pH-regulation (alkaline induced); Hap43-induced gene
CUST_8955_PI362308700	2.0485	C1_04310C	chr1	GIG1	Protein induced by N-acetylglucosamine (GlcNAc); localized in cytoplasm; mutation causes increased resistance to nikkomycin Z
CUST_7316_PI362308700	1.27138	C4_05010W	chr4		Protein with a predicted role in ribosome biogenesis; mutation confers hypersensitivity to 5-fluorocytosine (5-FC), 5-fluorouracil (5-FU); repressed in core stress response; repressed by prostaglandins; Hap43-induced
CUST_4761_PI362308700	1.26833	C3_05250C	chr3		Protein of unknown function; role in intracellular signal transduction; Spider biofilm induced
CUST_3623_PI362308700	3.23202	CR_01860W	chrR	OPT9	Probable pseudogene similar to fragments of OPT1 oligopeptide transporter gene; decreased expression in hyphae compared to yeast-form cells; transcriptionally induced upon phagocytosis by macrophage
CUST_2173_PI362308700	3.59963	C4_06620C	chr4		Protein of unknown function; rat catheter and Spider biofilm induced
CUST_3482_PI362308700	1.50869	C5_00600C	chr5		Protein of unknown function; rat catheter biofilm repressed
CUST_9838_PI362308700	2.17613	C1_07660W	chr1		Protein of unknown function; transcript is upregulated in clinical isolates from HIV+ patients with oral candidiasis
CUST_505_PI362308700	2.23528	C2_01010W	chr2	HGT8	High-affinity glucose transporter of the major facilitator superfamily; 20 members in the C. albicans glucose transporter family; 12 probable membrane-spanning segments; gene has intron; expressed in rich medium; flow model biofilm induced
CUST_1793_PI362308700	1.35503	C1_04410C	chr1	ESS1	Prolyl isomerase (parvulin class); essential; involved in yeast-hyphal switching, Cph1p pathway; has inflexible linker between WW and isomerase domains, unlike human homolog; functional homolog of S. cerevisiae Ess1p
CUST_5973_PI362308700	1.02473	C1_08810C	chr1	MSS116	Putative DEAD-box protein; required for efficient splicing of mitochondrial Group I and II introns; Hap43-induced; rat catheter biofilm induced
CUST_1737_PI362308700	1.3182	C3_06030W	chr3	NOG1	Putative GTPase; mutation confers hypersensitivity to 5-fluorocytosine (5-FC), 5-fluorouracil (5-FU), and tubercidin (7-deazaadenosine); repressed by prostaglandins; Hap43-induced
CUST_1207_PI362308700	1.05215	C1_13850C	chr1	DAL7	Putative allantoate permease; mutant is viable
CUST_5679_PI362308700	1.18089	C1_06100C	chr1	MSI3	Essential HSP70 family protein; required for fluconazole resistance and calcineurin-dependent transcription; interacts with Cgr1; transcript regulated by iron; rat catheter biofilm induced; farnesol repressed in biofilm; sumoylation target
CUST_7461_PI362308700	6.96058	CR_02240C	chrR	OPT2	Oligopeptide transporter; induced upon phagocytosis by macrophage; macrophage/pseudohyphal-repressed after 16h; fluconazole-induced; virulence-group-correlated expression; Hap43-repressed
CUST_9046_PI362308700	1.08939	CR_01280C	chrR		Ortholog(s) have role in intracellular sterol transport and extracellular region, fungal-type vacuole lumen localization
CUST_2449_PI362308700	1.27446	C3_05540C	chr3		Putative U2 snRNP-associated protein; Spider biofilm induced
CUST_52_PI362308700	2.61504	C1_00390W	chr1	ENA2	Putative sodium transporter; induced by ciclopirox olamine; alkaline induced by Rim101; repressed by high-level peroxide stress; induced in oral candidiasis clinical isolates; possibly essential gene; rat catheter and Spider biofilm induced
CUST_9567_PI362308700	2.04684	C1_05650W	chr1		Protein with a predicted phosphoribulokinase/uridine kinase domain; Spider biofilm induced
CUST_3309_PI362308700	1.28068	C5_01390C	chr5	SNM1	Protein similar to RNase MRP RNA binding protein; ciclopirox olamine induced; regulated by Sef1, Sfu1, and Hap43; Spider biofilm induced
CUST_7414_PI362308700	1.51758	C1_12600C	chr1	CHR1	Predicted DEAD-box ATP-dependent RNA helicase; functional homolog of S. cerevisiae Rok1; Hap43-induced; Spider biofilm induced
CUST_2656_PI362308700	1.73572	C1_02840W	chr1	PDE2	High affinity cyclic nucleotide phosphodiesterase; moderates signaling by cAMP; required for virulence, switching, cell wall, hyphal, not pseudohyphal growth; expressed shortly after hyphal induction; rat catheter and Spider biofilm induced
CUST_4903_PI362308700	1.08677	C6_01890C	chr6		Putative DEAD-box helicase; Hap43-induced; Spider biofilm induced
CUST_8378_PI362308700	1.25108	C5_04750C	chr5	HAS1	Functional homolog of S. cerevisiae Has1p, which is a nucleolar protein of the DEAD-box ATP-dependent RNA helicase family that is involved in biogenesis of the ribosome, particularly the small (40S) subunit; caspofungin-downregulated
CUST_4780_PI362308700	1.46248	CR_06590C	chrR	RGS2	Protein of RGS superfamily; mutants are viable; rat catheter and Spider biofilm induced
CUST_5411_PI362308700	1.33152	C2_07400C	chr2	3552	Vacuolar aspartic proteinase; transcript equivalent in yeast-form and mycelial cells but is elevated at lower growth temperatures; upregulated iby human neutrophils; protein enriched in stationary phase; Spider biofilm induced
CUST_458_PI362308700	4.30522	C2_00860C	chr2		Protein of unknown function; Spider biofilm induced
CUST_6826_PI362308700	2.23152	C2_00680C	chr2	SOD5	Cu and Zn-containing superoxide dismutase; protects against oxidative stress; induced by neutrophils, hyphal growth, caspofungin, osmotic/oxidative stress; oralpharyngeal candidiasis induced; rat catheter and Spider biofilm induced
CUST_2670_PI362308700	1.99448	C1_00160C	chr1		Putative nucleolar protein with a predicted role in pre-rRNA processing and ribosome biogenesis; repressed by nitric oxide; required for flow model biofilm formation; Spider biofilm repressed
CUST_3117_PI362308700	1.26351	C1_14420W	chr1	DDI1	Putative DNA damage inducible v-SNARE binding protein; macrophage/pseudohyphal-repressed
CUST_8530_PI362308700	1.04327	C6_02440C	chr6	PRP45	Protein required for pre-mRNA splicing; Spider biofilm induced
CUST_10060_PI362308700	2.0048	C1_03790C	chr1		Putative peptidyl-prolyl cis-trans isomerase
CUST_3293_PI362308700	1.69348	C1_07800W	chr1	MTO1	Putative mitochondrial protein; rat catheter biofilm induced
CUST_8939_PI362308700	1.05753	CR_01090W	chrR		Ortholog of <i>C. dubliniensis CD36</i> : Cd36_26090, <i>C. parapsilosis CDC317</i> : CPAR2_801510, <i>Candida tenuis NRRL Y-1498</i> : CANTEDRAFT_137093 and <i>Debaryomyces hansenii CBS767</i> : DEHA2F20548g
CUST_1364_PI362308700	1.17657	C6_00860W	chr6	GPX1	Putative thiol peroxidase; rat catheter and Spider biofilm induced
CUST_8725_PI362308700	2.33619	C2_06970W	chr2	AAH1	Adenine deaminase; purine salvage and nitrogen catabolism; colony morphology-related regulation by Ssn6; Hog1, CO2-induced; chlamydospore formation repressed in C. albicans and C. dubliniensis; rat catheter and F-12/CO2 biofilm induced
CUST_10769_PI362308700	2.60127	C1_07120W	chr1	GAP4	Putative amino acid permease; hyphal induced; regulated by Hap43, Gcn2 and Gcn4; colony morphology-related gene regulation by Ssnp; detected at plasma membrane of yeast and germ tube by mass spec; Spider biofilm induced
CUST_8028_PI362308700	2.07041	C1_09510W	chr1	YTM1	Protein similar to S. cerevisiae Ytm1p, which is involved in biogenesis of the large ribosomal subunit; transposon mutation affects filamentous growth; protein level decreases in stationary phase cultures; Hap43p-induced gene
CUST_8294_PI362308700	1.26229	C5_04970C	chr5	PPR1	Putative transcription factor with zinc cluster DNA-binding motif; has similarity to S. cerevisiae Ppr1p, which is a transcription factor involved in the regulation of uracil biosynthesis genes
CUST_7986_PI362308700	1.01984	C1_09630W	chr1	IDH1	Putative mitochondrial NAD-isocitrate dehydrogenase subunit 1; soluble protein in hyphae; protein level decrease in stationary phase cultures
CUST_6401_PI362308700	1.18843	C1_05170C	chr1	CUE5	Predicted ubiquitin-binding protein; rat catheter biofilm repressed
CUST_9980_PI362308700	1.4186	C4_02620C	chr4		Carbohydrate kinase domain-containing protein; Spider biofilm induced
CUST_1854_PI362308700	3.19372	C3_02660W	chr3		Protein of unknown function; Spider biofilm induced
CUST_3544_PI362308700	1.63565	C3_03650W	chr3	HBR3	Essential protein; regulated by hemoglobin; S. cerevisiae ortholog is essential; Hap43p-induced gene
CUST_1397_PI362308700	1.97558	C1_12470W	chr1		Protein of unknown function; induced by Mnl1 under weak acid stress
CUST_7936_PI362308700	1.38298	C4_03270W	chr4	RPF1	Putative nucleolar protein with a predicted role in the assembly and export of the large ribosomal subunit; essential for growth; rat catheter and Spider biofilm induced
CUST_11200_PI362308700	1.41271	C2_09950W	chr2	FCY21	High affinity, high capacity, hypoxanthine-adenine-guanine-cytosine/H+ symporter; similar to S. cerevisiae Fcy2; mutation confers resistance to 5-fluorocytosine (5-FC); flow model biofilm induced
CUST_8696_PI362308700	1.99065	C1_07290W	chr1		Ortholog of <i>Candida albicans WO-1</i> : CAWG_00687
CUST_10416_PI362308700	1.25708	C2_02430W	chr2	UTP21	Putative U3 snoRNP protein; Hap43-induce; physically interacts with TAP-tagged Nop1; Spider biofilm induced
CUST_3823_PI362308700	1.47852	C2_00410C	chr2		Ortholog of S. cerevisiae Ecm16, an essential DEAH-box ATP-dependent RNA helicase specific to the U3 snoRNP required for 18S rRNA synthesis; Hap43-induced; Spider biofilm induced
CUST_420_PI362308700	1.21878	C1_00990C	chr1	NMA111	Putative serine protease and general molecular chaperone; macrophage-induced gene; repressed in core stress response; merged with orf19.3288.1 in Assembly 21
CUST_7289_PI362308700	1.95622	CR_06500C	chrR		Protein of unknown function; Hap43-induced; regulated by Nrg1, Tup1; repressed by alpha pheromone in SpiderM medium; Spider biofilm induced; Bcr1-repressed in RPMI a/a biofilms
CUST_8245_PI362308700	1.49943	C1_10740C	chr1	ASR1	Heat shock protein; transcript regulated by cAMP, osmotic stress, ciclopirox olamine, ketoconazole; repressed by Cyr1, Ras1; colony morphology-related regulated by Ssn6; stationary phase enriched; Hap43-induced; Spider biofilm induced
CUST_9194_PI362308700	1.8584	C1_12010C	chr1	KIP4	S. cerevisiae Smy1 ortholog; Tn mutation affects filamentous growth; filament induced; has Mob2-dependent hyphal regulation; regulated by Nrg1, Tup1; oralpharyngeal candidasis induced; Spider biofilm induced; flow model biofilm repressed
CUST_3565_PI362308700	2.47541	C1_09150W	chr1	AOX2	Alternative oxidase; cyanide-resistant respiration; induced by antimycin A, oxidants; growth; Hap43, chlamydospore formation repressed; rat catheter, Spider biofilm induced; regulated in Spider biofilms by Bcr1, Tec1, Ndt80, Brg1
CUST_4632_PI362308700	1.11232	C1_12750C	chr1		Pre-mRNA splicing factor; important for catalytic step II of pre-mRNA splicing; possible role in cell cycle progression; Spider biofilm induced
CUST_7688_PI362308700	2.12188	CR_06240C	chrR	ZCF19	Predicted Zn(II)2Cys6 transcription factor
CUST_1859_PI362308700	3.18588	C3_02640C	chr3	ZCF1	Zn(II)2Cys6 transcription factor; transcript regulated during hypha formation; 5'-UTR intron; mutants show decreased colonization of mouse kidneys; flow model biofilm induced; Spider biofilm induced
CUST_3074_PI362308700	1.06736	C5_01040W	chr5		Ortholog of <i>C. dubliniensis CD36</i> : Cd36_51280, <i>C. parapsilosis CDC317</i> : CPAR2_501840, <i>Candida tenuis NRRL Y-1498</i> : cten_CGOB_00020 and <i>Debaryomyces hansenii CBS767</i> : DEHA2F24310g
CUST_11215_PI362308700	1.29968	C2_08330W	chr2		Protein with a thioredoxin domain; predicted role in cell redox homeostasis; rat catheter and Spider biofilm induced
CUST_128_PI362308700	1.10744	C1_02400C	chr1	MNN11	Ortholog(s) have alpha-1,2-galactosyltransferase activity, alpha-1,6-mannosyltransferase activity
CUST_8945_PI362308700	1.73591	C1_04330W	chr1	RPN4	C2H2 transcription factor; putative regulator of proteasome genes; DNA recognition sequence (GAAGGCAAAA) enriched in regions upstream of proteasome genes; induced in core stress response; Hap43-induced; Spider biofilm induced
CUST_3560_PI362308700	1.93013	C1_09180W	chr1	LYS143	Zn(II)2Cys6 transcription factor; ortholog of S. cerevisiae Lys14 involved in the regulation of lysine biosynthesis genes
CUST_5929_PI362308700	1.41331	C4_00480W	chr4	DUR4	Putative urea permease; fungal-specific (no human or murine homolog); possibly an essential gene, disruptants not obtained by UAU1 method
CUST_5542_PI362308700	1.21389	C4_01450W	chr4	PWP1	Putative rRNA processing protein; Hap43-induced; repressed in core stress response
CUST_4113_PI362308700	4.01029	C4_04020C	chr4		Protein of unknown function; induced by Rgt1
CUST_7227_PI362308700	2.72875	C4_00250W	chr4		Ortholog of <i>Candida lusitaniae ATCC 42720</i> : CLUG_00275 and <i>Candida albicans WO-1</i> : CAWG_03759
CUST_11336_PI362308700	4.06747	C2_01630W	chr2		2-hydroxyacid dehydrogenase domain-containing protein; Hap43-repressed gene; induced by alpha pheromone in SpiderM medium
CUST_8204_PI362308700	1.21064	C1_06050C	chr1		Ortholog(s) have ubiquinol-cytochrome-c reductase activity, role in aerobic respiration, mitochondrial electron transport, ubiquinol to cytochrome c and mitochondrial respiratory chain complex III localization
CUST_63_PI362308700	2.82608	C1_02530C	chr1	DIP5	Dicarboxylic amino acid permease; mutation confers hypersensitivity to toxic ergosterol analog; induced upon phagocytosis by macrophage; Gcn4-regulated; upregulated by Rim101 at pH 8; rat catheter and Spider biofilm induced
CUST_6553_PI362308700	1.52406	C3_06380W	chr3	NSA2	Putative protein constituent of 66S pre-ribosomal particles; Hap43-induced; repressed by prostaglandins
CUST_1474_PI362308700	2.08425	C7_03310W	chr7		Protein of unknown function; fluconazole-induced; Spider biofilm induced
CUST_10431_PI362308700	1.83894	C3_04580C	chr3	STP1	Transcription factor; regulates SAP2, OPT1 expression and thereby protein catabolism for nitrogen source; activated via amino-acid-induced proteolytic processing; macrophage/pseudohyphal-repressed; Spider biofilm repressed
CUST_9717_PI362308700	1.09589	C2_05980C	chr2		Ortholog(s) have acyl-CoA hydrolase activity, role in fatty acid beta-oxidation and mitochondrion, peroxisome localization
CUST_1371_PI362308700	1.38055	C2_06660W	chr2		Ortholog(s) have role in exonucleolytic trimming to generate mature 3'-end of 5.8S rRNA from tricistronic rRNA transcript (SSU-rRNA, 5.8S rRNA and LSU-rRNA), <a href="#GOsection">more</a>
CUST_7170_PI362308700	1.57595	C4_00290C	chr4		Has domain(s) with predicted 2 iron, 2 sulfur cluster binding, iron ion binding, oxidoreductase activity, acting on paired donors, with incorporation or reduction of molecular oxygen and NAD(P)H as one donor, <a href="#GOsection">more</a>
CUST_1934_PI362308700	3.84232	C5_04490C	chr5	CAR1	Arginase; arginine catabolism; transcript regulated by Nrg1, Mig1, Tup1; colony morphology-related regulation by Ssn6; alkaline induced; protein decreased in stationary phase; sumoylation target; flow model biofilm induced
CUST_4131_PI362308700	1.29662	C4_06820C	chr4	CZF1	Transcription factor; regulates white-opaque switch; hyphal growth regulator; expression in S. cerevisiae causes dominant-negative inhibition of pheromone response; required for yeast cell adherence to silicone; Spider biofilm induced
CUST_8903_PI362308700	1.84402	CR_04170W	chrR		Ortholog(s) have RNA methyltransferase activity, role in maturation of LSU-rRNA from tricistronic rRNA transcript (SSU-rRNA, 5.8S rRNA, LSU-rRNA) and nucleolus, preribosome, large subunit precursor localization
CUST_6972_PI362308700	1.53864	C1_05440C	chr1		Protein of unknown function; flow model biofilm induced; Spider biofilm induced
CUST_4743_PI362308700	1.95406	C1_00900W	chr1	RRS1	Putative ribosome biogenesis and nuclear export protein; Hap43p-induced gene; mutation confers hypersensitivity to 5-fluorocytosine (5-FC), 5-fluorouracil (5-FU), and tubercidin (7-deazaadenosine)
CUST_2051_PI362308700	1.5305	CR_04680C	chrR		Protein of unknown function; transcript detected on high-resolution tiling arrays
CUST_9824_PI362308700	1.23229	C5_00310C	chr5		Protein with a fungal RNA polymerase I subunit RPA14 domain; proposed to play a role in the recruitment of pol I to the promoter; Hap43-induced gene
CUST_10931_PI362308700	1.28802	CR_00470W	chrR		Has domain(s) with predicted RNA binding, RNA-directed DNA polymerase activity and role in RNA-dependent DNA replication
CUST_8644_PI362308700	1.33595	C1_01220C	chr1		Protein of unknown function; Hap43-repressed; rat catheter and Spider biofilm induced
CUST_9565_PI362308700	1.30598	C1_05640C	chr1	FAL1	eIF4A subfamily of DEAD-box ATP-dependent RNA helicases; predicted nucleolar protein required for maturation of 18S rRNA; Spider biofilm induced
CUST_6557_PI362308700	1.37761	C3_06370C	chr3		Ortholog(s) have RNA binding activity and nucleus localization
CUST_14_PI362308700	1.31876	CR_01710W	chrR		Putative nucleolar protein; implicated in ribosome biogenesis; rat catheter biofilm repressed
CUST_2811_PI362308700	5.07324	C2_03370W	chr2	THI2	Putative trifunctional enzyme of thiamine biosynthesis, degradation and salvage; Spider biofilm induced
CUST_11282_PI362308700	1.99029	C1_02700C	chr1		Gene induced by hypoxia and ketoconazole; oral infection upregulated; mutants have reduced capacity to damage oral epithelial cells; Spider biofilm induced
CUST_6159_PI362308700	1.0116	C1_06380C	chr1		Ortholog of <i>C. dubliniensis CD36</i> : Cd36_05960, <i>C. parapsilosis CDC317</i> : CPAR2_301790, <i>Candida tenuis NRRL Y-1498</i> : CANTEDRAFT_112420 and <i>Debaryomyces hansenii CBS767</i> : DEHA2G15290g
CUST_5212_PI362308700	2.30911	C4_04230W	chr4		Putative transporter; fungal-specific; Spider biofilm induced
CUST_6664_PI362308700	1.22082	C3_03120C	chr3	DAL5	Allantoate permease; nitrogen catabolite repressed, induced in absence of preferred N sources; nitrogen source regulation requires Gat1; possibly essential gene (by UAU1 method); Hap43-repressed
CUST_7303_PI362308700	4.60997	C1_11320C	chr1		Protein of unknown function; hypoxia, Hap43-repressed; ketoconazole induced; induced in oralpharyngeal candidasis; 16h flow model biofilm repressed, late-stage flow model biofilm induced; rat catheter and Spider biofilm induced
CUST_5392_PI362308700	1.55437	C7_03850W	chr7		Putative intranuclear transport and DNA replication mediator; heterozygous null mutant exhibits resistance to parnafungin in the C. albicans fitness test; Spider biofilm induced
CUST_4904_PI362308700	1.10452	C6_01890C	chr6		Putative DEAD-box helicase; Hap43-induced; Spider biofilm induced
CUST_8908_PI362308700	1.43688	CR_04160C	chrR		Ortholog(s) have tRNA (adenine-N1-)-methyltransferase activity, role in tRNA methylation and nucleus, tRNA (m1A) methyltransferase complex localization
CUST_10316_PI362308700	5.02612	C6_03790C	chr6	HGT1	Glycerol permease involved in glycerol uptake; member of the major facilitator superfamily; induced by osmotic stress, at low glucose in rich media, during cell wall regeneration; 12 membrane spans; Hap43p-induced gene
CUST_1527_PI362308700	3.22581	C5_04560C	chr5	CUP1	Metallothionein; involved in copper resistance; copper induced; Spider biofilm induced; flow model biofilm repressed
CUST_10701_PI362308700	1.90179	CR_05660W	chrR	SDA1	Predicted nuclear protein involved in actin cytoskeleton organization, passage through Start, 60S ribosome biogenesis; rat catheter biofilm induced; Hap43-induced
CUST_6002_PI362308700	1.42708	C1_08710W	chr1		Ortholog of <i>S. cerevisiae</i> : YNL050C, <i>C. glabrata CBS138</i> : CAGL0G01276g, <i>C. dubliniensis CD36</i> : Cd36_08220, <i>C. parapsilosis CDC317</i> : CPAR2_804440 and <i>Candida tenuis NRRL Y-1498</i> : CANTEDRAFT_94168
CUST_1208_PI362308700	2.94849	C1_13850C	chr1	DAL7	Putative allantoate permease; mutant is viable
CUST_3669_PI362308700	1.08217	CR_01780W	chrR		Putative S-adenosylmethionine-dependent methyltransferase; Hap43p-induced gene
CUST_349_PI362308700	1.39596	CR_10650W	chrR	LTV1	Putative GSE complex component; repressed by prostaglandins
CUST_209_PI362308700	7.84388	C1_00780C	chr1	HGC1	Hypha-specific G1 cyclin-related protein involved in regulation of morphogenesis, biofilm formation; Cdc28-Hgc1 maintains Cdc11 S394 phosphorylation during hyphal growth; required for virulence in mice; regulated by Nrg1, Tup1, farnesol
CUST_10151_PI362308700	1.03681	C1_13430C	chr1		Protein of unknown function; Spider biofilm induced
CUST_5860_PI362308700	1.05703	C1_04710C	chr1		Protein similar to S. cerevisiae Rsa3 predicted nucleolar protein involved in maturation of pre-60S ribosomal particles; rat catheter and Spider biofilm induced
CUST_7475_PI362308700	1.79105	C2_08180C	chr2		Ortholog(s) have role in ribosomal large subunit biogenesis, ribosomal small subunit biogenesis and cytosolic large ribosomal subunit, nucleolus localization
CUST_6317_PI362308700	1.65651	C1_06810W	chr1	CAT1	Catalase; resistance to oxidative stress, neutrophils, peroxide; role in virulence; regulated by iron, ciclopirox, fluconazole, carbon source, pH, Rim101, Ssn6, Hog1, Hap43, Sfu1, Sef1, farnesol, core stress response; Spider biofilm induced
CUST_6999_PI362308700	1.39013	CR_00210W	chrR	ALK2	N-Alkane inducible cytochrome P450
CUST_4215_PI362308700	1.86437	C1_10150W	chr1	WOR1	Transcription factor ("master switch") of white-opaque phenotypic switching; required to establish and maintain the opaque state; opaque-specific, nuclear; regulates its own expression; suggested role in regulation of adhesion factors
CUST_2640_PI362308700	1.03198	C1_02900C	chr1		Ortholog(s) have ATP-dependent RNA helicase activity and role in generation of catalytic spliceosome for first transesterification step, spliceosomal complex disassembly
CUST_11608_PI362308700	1.15829	CR_04240C	chrR		Ortholog of S. cerevisiae Kre33; essential; S. cerevisiae ortholog is essential and is required for biogenesis of the small ribosomal subunit
CUST_1831_PI362308700	1.63355	C3_05810C	chr3	SKN1	Protein with a role in beta-1,6-glucan synthesis; probable N-glycosylated type II membrane protein; transcript and mRNA length change induced by yeast-hypha transition; induced by Rim101, caspofungin; rat catheter and Spider biofilm induced
CUST_6207_PI362308700	2.04401	C2_09240C	chr2		Protein of unknown function; transcript detected on high-resolution tiling arrays
CUST_8540_PI362308700	1.99162	C1_01490W	chr1		Plasma membrane protein of unknown function; colony morphology-related gene regulation by Ssn6; repressed by nitric oxide
CUST_11997_PI362308700	1.20045	C7_03590C	chr7		Putative ember of the multi-drug and toxin extrusion (MATE) family of the multidrug/oligosaccharidyl-lipid/polysaccharide exporter superfamily; Spider biofilm induced
CUST_7852_PI362308700	2.34186	C7_01940C	chr7		Pheromone-regulated protein (Prm10) of S. cerevisiae; colony morphology-related gene regulation by Ssn6; induced by Mnl1 under weak acid stress; possibly essential gene, disruptants not obtained by UAU1 method; Spider biofilm induced
CUST_7956_PI362308700	1.39716	C1_09710C	chr1		Ortholog(s) have role in endonucleolytic cleavage in 5'-ETS of tricistronic rRNA transcript (SSU-rRNA, 5.8S rRNA and LSU-rRNA), <a href="#GOsection">more</a>
CUST_12069_PI362308700	2.38754	CR_09100C	chrR		Aldo-keto reductase; increased transcript associated with MDR1 overexpression, benomyl or long-term fluconazole treatment; overexpression does not affect drug or oxidative stress sensitivity; stationary phase enriched; flow biofim repressed
CUST_8306_PI362308700	1.64417	C5_04910W	chr5		Protein required for maturation of 18S rRNA; rat catheter biofilm repressed
CUST_8514_PI362308700	1.06494	C1_11590W	chr1	PLD1	Phospholipase D1; required for phosphatidic acid and for most diacylglycerol production; required for wild-type mouse virulence, but not rat oral virulence; mutant defect in hyphal growth on solid substrates; similar to S. cerevisiae Spo14p
CUST_5634_PI362308700	1.52884	C1_05970W	chr1		Putative adhesin-like protein; macrophage-induced gene
CUST_10280_PI362308700	3.4436	C6_03850C	chr6	IHD1	GPI-anchored protein; alkaline, hypha-induced; regulated by Nrg1, Rfg1, Tup1 and Tsa1, Tsa1B in minimal media at 37; oralpharyngeal candidasis induced ; Spider biofilm induced; regulated in Spider biofilms by Tec1, Efg1, Ndt80, Rob1, Brg1
CUST_1472_PI362308700	2.38762	C7_03300C	chr7	LIP8	Secreted lipase, member of a differentially expressed lipase gene family with possible roles in nutrition and/or in creating an acidic microenvironment; LIP5 and LIP8 are expressed at all stages of both mucosal and systemic infection
CUST_4847_PI362308700	2.34131	C1_11420W	chr1	KRR1	Putative nucleolar protein; repressed benomyl treatment or in an azole-resistant strain that overexpresses MDR1; F-12/CO2 early biofilm induced
CUST_6072_PI362308700	1.25857	C4_06130W	chr4		Ortholog(s) have tubulin binding activity, role in microtubule cytoskeleton organization, mitochondrial fission, mitochondrion inheritance, nuclear migration along microtubule and cell cortex, cellular bud tip, mitochondrion localization
CUST_2320_PI362308700	1.44786	C1_12440W	chr1		Putative RNA exonuclease; induced in a ssr1 null mutant
CUST_1213_PI362308700	1.34806	C1_13820C	chr1		Protein of unknown function; Hap43-induced; Spider biofilm induced
CUST_4943_PI362308700	1.70865	C7_02910W	chr7	ENA21	Predicted P-type ATPase sodium pump; Gcn4p-regulated; flucytosine, amphotericin B, or ketoconazole-induced; osmotic stress-induced; overlaps orf19.5170.1, which is annotated as a blocked reading frame; Spider biofilm induced
CUST_7777_PI362308700	1.20297	CR_03650W	chrR	SGD1	Predicted small ribosomal subunit biogenesis protein; repressed in core stress response; transcript increases in populations of cells exposed to fluconazole over multiple generations; Spider biofilm induced
CUST_3481_PI362308700	2.37161	C5_00600C	chr5		Protein of unknown function; rat catheter biofilm repressed
CUST_762_PI362308700	1.20606	C6_03300C	chr6		Ortholog(s) have SNARE binding, unfolded protein binding activity
CUST_6266_PI362308700	2.44005	C2_09110C	chr2		Protein of unknown function; repressed by alpha pheromone in SpiderM medium
CUST_7369_PI362308700	1.3201	C1_12540W	chr1		Ortholog of <i>C. dubliniensis CD36</i> : Cd36_11720, <i>C. parapsilosis CDC317</i> : CPAR2_201890, <i>Candida tenuis NRRL Y-1498</i> : CANTEDRAFT_91948 and <i>Debaryomyces hansenii CBS767</i> : DEHA2E16786g
CUST_537_PI362308700	1.02244	C3_05180W	chr3	RHB1	Putative small G protein from the Ras superfamily involved in cell wall integrity and control of filamentous growth under nitrogen starvation
CUST_5924_PI362308700	1.22267	C1_04930C	chr1		Ortholog of <i>C. dubliniensis CD36</i> : Cd36_04660, <i>Candida tropicalis MYA-3404</i> : CTRG_04484 and <i>Candida albicans WO-1</i> : CAWG_00904
CUST_772_PI362308700	2.30975	C6_01450C	chr6		Protein of unknown function; Cyr1-repressed; rat catheter and Spider biofilm induced
CUST_11821_PI362308700	1.50193	C3_02060W	chr3		Ortholog(s) have cytosol, extracellular region, nucleus localization
CUST_7092_PI362308700	2.09319
CUST_10139_PI362308700	1.33856	C1_04440W	chr1		Ortholog of <i>Candida albicans WO-1</i> : CAWG_00951
CUST_1785_PI362308700	1.16828	C3_05910W	chr3	ZCF35	Zn(II)2Cys6 transcription factor; Hap43-induced; Spider biofilm induced
CUST_11279_PI362308700	1.10107	C2_01690W	chr2		Putative succinate dehydrogenase; enzyme of citric acid cycle; repressed by nitric oxide; Efg1, Hap43 repressed
CUST_10197_PI362308700	4.41975	C1_07620C	chr1	PIR32	Cell wall protein, putative structural component of the cell wall; mutation leads to increased chitin content, increased virulence and resistance to stresses; macrophage-induced gene
CUST_6070_PI362308700	3.2449	C4_06120W	chr4	GDH3	NADP-glutamate dehydrogenase; Nrg1, Plc1 regulated; hypha, hypoxia, Efg1-repressed; Rim101-induced at pH 8; GlcNAc, ciclopirox, ketoconazole induced; exp and stationary phase protein; Spider biofilm repressed; rat catheter biofilm induced
CUST_746_PI362308700	1.05371	C6_01440C	chr6	FRP5	Protein with a GPR1/FUN34/yaaH family domain; flucytosine repressed
CUST_9430_PI362308700	2.1037	C6_02620C	chr6		Protein of unknown function; Spider biofilm induced
CUST_10016_PI362308700	1.66418	C1_10300W	chr1	MNN12	Predicted alpha-1,3-mannosyltransferase activity with a role in protein glycosylation
CUST_12048_PI362308700	2.86783	C7_03230C	chr7		Protein of unknown function; transcript detected on high-resolution tiling arrays; Spider biofilm induced
CUST_7052_PI362308700	1.61656	CR_00290W	chrR		Ortholog of S. cerevisiae Rts3; a component of the protein phosphatase type 2A complex; Plc1-regulated; induced in core caspofungin response; Spider biofilm induced
CUST_2655_PI362308700	1.85262	C1_02840W	chr1	PDE2	High affinity cyclic nucleotide phosphodiesterase; moderates signaling by cAMP; required for virulence, switching, cell wall, hyphal, not pseudohyphal growth; expressed shortly after hyphal induction; rat catheter and Spider biofilm induced
CUST_9601_PI362308700	1.94567	C4_01340W	chr4		Protein similar to GPI-linked cell-wall proteins; induced in low iron; Spider biofilm induced; regulated in Spider biofilms by Bcr1, Tec1, Ndt80, Brg1
CUST_714_PI362308700	1.05445	C6_03360C	chr6		Ortholog of <i>C. dubliniensis CD36</i> : Cd36_63640, <i>Pichia stipitis Pignal</i> : PICST_32878, <i>Candida guilliermondii ATCC 6260</i> : PGUG_03423 and <i>Candida tropicalis MYA-3404</i> : CTRG_02106
CUST_3359_PI362308700	1.19409	C5_00410W	chr5		Ortholog of <i>Candida albicans WO-1</i> : CAWG_04435
CUST_1103_PI362308700	6.96257	C6_01070C	chr6	CIP1	Possible oxidoreductase; transcript induced by cadmium but not other heavy metals, heat shock, yeast-hypha switch, oxidative stress (via Cap1), or macrophage interaction; stationary phase enriched protein; Spider biofilm induced
CUST_3801_PI362308700	1.04512	C5_02590C	chr5		Putative mitochondrial membrane protein; ortholog of S. cerevisiae Sls1; coordinates expression of mitochondrially-encoded genes; Hap43-induced
CUST_3564_PI362308700	3.34463	C1_09160W	chr1	AOX1	Alternative oxidase; low abundance; constitutively expressed; one of two isoforms (Aox1p and Aox2p); involved in a cyanide-resistant respiratory pathway present in plants, protists, and some fungi, absent in S. cerevisiae; Hap43p-repressed
CUST_4555_PI362308700	1.02786	CR_08100C	chrR	RIO2	Putative serine kinase with a predicted role in the processing of the 20S pre-rRNA into mature 18S rRNA; null mutants are hypersensitive to caspofungin
CUST_6971_PI362308700	4.19471	C1_05440C	chr1		Protein of unknown function; flow model biofilm induced; Spider biofilm induced
CUST_5552_PI362308700	3.42223	C1_05880W	chr1	PRN4	Protein with similarity to pirins; induced by benomyl treatment; flow model biofilm repressed
CUST_8153_PI362308700	3.89721	CR_07030C	chrR		Putative 90S preribosome component; Hap43p-induced gene; possibly an essential gene, disruptants not obtained by UAU1 method
CUST_11272_PI362308700	2.43487	C3_04070C	chr3	CDR11	Putative transporter of PDR subfamily of ABC family; Gcn4-regulated; induced by Rim101 at pH 8; Spider biofilm induced
CUST_8493_PI362308700	1.02647	C1_11510C	chr1		Putative DnaJ-like molecular chaperone; Spider biofilm induced
CUST_10633_PI362308700	1.70597	C2_04570W	chr2		Ortholog(s) have role in nuclear division, rRNA processing and mitotic spindle pole body, nuclear periphery, nucleolus, preribosome, large subunit precursor localization
CUST_6113_PI362308700	1.26656	CR_01410C	chrR		Putative protein of unknown function; Hap43-induced; required for normal biofilm growth; F-12/CO2 early biofilm induced
CUST_424_PI362308700	1.00559	CR_00680W	chrR	BUD22	Protein with a predicted role in 18S rRNA maturation and small ribosomal subunit biogenesis; repressed in core stress response; repressed by prostaglandins
CUST_4049_PI362308700	2.46359	CR_09920W	chrR		Predicted amino acid transport domain; transcript upregulated in clinical strains from HIV+ patients with oral candidiasis; alkaline upregulated by Rim101; rat catheter, Spider and flow model biofilm induced
CUST_2498_PI362308700	3.34521	C1_09320C	chr1		Protein with a regulator of G-protein signaling domain; Plc1-regulated; Spider biofilm induced; rat catheter biofilm repressed
CUST_7704_PI362308700	1.30571	C7_01690W	chr7		Ortholog(s) have zinc ion binding activity, role in protein import into mitochondrial intermembrane space and cytosol, mitochondrial intermembrane space, nucleus localization
CUST_5710_PI362308700	4.30428	C1_06160W	chr1		Protein of unknown function; induced by alpha pheromone in SpiderM medium
CUST_6329_PI362308700	1.07144	C1_06910C	chr1		Ortholog(s) have role in positive regulation of transcription elongation from RNA polymerase II promoter and CCR4-NOT core complex localization
CUST_2110_PI362308700	1.82061	C5_03870C	chr5		Protein of unknown function; Spider biofilm induced
CUST_7974_PI362308700	1.92961	C5_03270W	chr5	TEF4	Putative translation elongation factor; genes encoding ribosomal subunits, translation factors, and tRNA synthetases are downregulated upon phagocytosis by murine macrophage
CUST_9203_PI362308700	1.38616	C4_07150W	chr4		bZIP transcription factor; possibly transcriptionally regulated upon hyphal formation; Hap43; F-12/CO2 early biofilm induced; Spider biofilm induced
CUST_6790_PI362308700	1.65384	CR_08510W	chrR	PGA13	GPI-anchored cell wall protein involved in cell wall synthesis; required for normal cell surface properties; induced in oralpharyngeal candidasis; Spider biofilm induced; Bcr1-repressed in RPMI a/a biofilms
CUST_9941_PI362308700	1.19975	C4_02530W	chr4	ARG83	GAL4-like Zn(II)2Cys6 transcription factor; clade-associated expression; null shows abnormal regulation of invasive colony growth, is unable to utilize proline as a nitrogen source; flow model biofilm induced
CUST_882_PI362308700	2.01369	C3_01290W	chr3		Ortholog of <i>Candida albicans WO-1</i> : CAWG_02462
CUST_735_PI362308700	1.0039	C6_01410C	chr6	OYE2	Putative NAPDH dehydrogenase; induced by nitric oxide; Spider biofilm induced
CUST_9613_PI362308700	1.39402	C1_05750C	chr1		Ortholog(s) have histone demethylase activity (H3-trimethyl-K4 specific) activity
CUST_3198_PI362308700	1.26107	C5_01250W	chr5	GPR1	Plasma membrane G-protein-coupled receptor of the cAMP-PKA pathway; required for WT hyphal growth; reports differ on role in cAMP-mediated glucose signaling; Gpr1 C terminus binds Gpa2; regulates HWP1 and ECE1; flow model biofilm induced
CUST_6364_PI362308700	3.52172	C1_05150C	chr1		Protein of unknown function
CUST_5346_PI362308700	1.0364	C1_10930C	chr1	UBA4	Putative ubiquitin activating protein; Hap43-repressed; induced by prostaglandins; clade-associated gene expression
CUST_11607_PI362308700	1.10822	CR_04240C	chrR		Ortholog of S. cerevisiae Kre33; essential; S. cerevisiae ortholog is essential and is required for biogenesis of the small ribosomal subunit
CUST_2016_PI362308700	1.8188	C7_00770W	chr7		Protein of unknown function; induced by benomyl or in an azole-resistant strain overexpressing MDR1; induced by nitric oxide; Spider biofilm induced
CUST_11155_PI362308700	1.88661	C2_09890W	chr2	SMM1	Putative dihydrouridine synthase; Hap43-induced gene; rat catheter biofilm induced; Spider biofilm induced
CUST_4840_PI362308700	1.07894	C1_11370C	chr1		Essential protein required for the DNA integrity checkpoint pathway; Spider biofilm induced
CUST_3933_PI362308700	1.23732	CR_10240W	chrR	UTP5	Putative U3 snoRNA-associated protein; Hap43p-induced gene; mutation confers resistance to 5-fluorocytosine (5-FC), 5-fluorouracil (5-FU), and tubercidin (7-deazaadenosine); physically interacts with TAP-tagged Nop1p
CUST_8300_PI362308700	2.08316	C5_04940W	chr5		Maltase; induced during growth on sucrose; induced by alpha pheromone in SpiderM medium; early-stage flow model biofilm indced
CUST_10658_PI362308700	1.66046	C5_03500W	chr5	GAP6	Broad-specificity amino acid permease; Plc1, Gcn4 regulated; rat catheter biofilm induced
CUST_6851_PI362308700	1.26727	C2_00690W	chr2		Protein with homology to magnesium-dependent endonucleases and phosphatases; regulated by Sef1, Sfu1, and Hap43; Spider biofilm induced
CUST_2089_PI362308700	4.92639	C5_03770C	chr5		Protein similar to Candida boidinii formate dehydrogenase; virulence-group-correlated expression; Hap43-repressed; Spider biofilm repressed
CUST_459_PI362308700	2.47944	C6_00480C	chr6	FET3	Multicopper oxidase; for growth in low iron, prostaglandin E2 synthesis; ketoconazole/caspofungin/amphotericin B repressed; Sef1/Sfu1/Hap43 regulated; reports differ if functional homolog of ScFet3; rat catheter and Spider biofilm induced
CUST_10347_PI362308700	1.33378	C2_03940C	chr2	SCH9	Protein kinase; involved in growth control, cell size, resistance to rapamycin, cations, chlamydospore formation, filamentous growth under some conditions, and virulence; prevents hyphal growth in hypoxia at high CO2; Spider biofilm induced
CUST_3757_PI362308700	1.24036	C5_02650C	chr5	IFH1	Transcription factor; forms a heterodimer with Fhl11 that is tethered to promoters by Tbf1; positively regulates rRNA and ribosomal protein gene transcription; Spider biofilm induced
CUST_114_PI362308700	1.78779	C1_00540C	chr1		Protein with a Bul1 domain; binds the ubiquitin ligase Rsp5 and is involved in intracellular trafficking of a general amino acid permease Gap1; repressed in an azole-resistant strain overexpressing MDR1; Spider biofilm induced
CUST_11678_PI362308700	1.73078	C3_01560W	chr3		Ortholog of S. cerevisiae Prp43, an RNA helicase in the DEAH-box family that functions in both RNA polymerase I and polymerase II transcript metabolism; Hap43-induced gene
CUST_6985_PI362308700	1.56188	C1_05500W	chr1	RSM22	Predicted mitochondrial small ribosomal subunit; rat catheter and Spider biofilm induced
CUST_9334_PI362308700	1.11559	C6_02770W	chr6	MRT4	Putative mRNA turnover protein; Hap43-induced; mutation confers hypersensitivity to tubercidin (7-deazaadenosine); rat catheter biofilm induced
CUST_9255_PI362308700	1.09183	C1_12110C	chr1		Protein of unknown function; repressed by nitric oxide
CUST_2005_PI362308700	2.23148	C2_10320C	chr2		Protein similar to S. cerevisiae meiosis-specific, spore-wall-localized protein Ssp2p, which is required for wild-type outer spore wall formation in S. cerevisiae; possibly an essential gene (UAU1 method); Hap43p-repressed
CUST_6026_PI362308700	1.65935	C7_01200C	chr7	DBP7	Putative ATP-dependent DEAD-box RNA helicase; Hap43-induced; rat catheter biofilm induced
CUST_10142_PI362308700	5.15744	C1_13450W	chr1	HYR1	GPI-anchored hyphal cell wall protein; macrophage-induced; repressed by neutrophils; resistance to killing by neutrophils, azoles; regulated by Rfg1, Efg1, Nrg1, Tup1, Cyr1, Bcr1, Hap43; Spider and flow model biofilm induced
CUST_3073_PI362308700	1.02756	C5_01040W	chr5		Ortholog of <i>C. dubliniensis CD36</i> : Cd36_51280, <i>C. parapsilosis CDC317</i> : CPAR2_501840, <i>Candida tenuis NRRL Y-1498</i> : cten_CGOB_00020 and <i>Debaryomyces hansenii CBS767</i> : DEHA2F24310g
CUST_3559_PI362308700	1.90091	C1_09180W	chr1	LYS143	Zn(II)2Cys6 transcription factor; ortholog of S. cerevisiae Lys14 involved in the regulation of lysine biosynthesis genes
CUST_11434_PI362308700	1.54367	C2_08480W	chr2	RRP8	Ribosomal protein; Hap43-induced; F-12/CO2 early biofilm and rat catheter biofilm induced
CUST_11670_PI362308700	1.00991	CR_06110C	chrR	RFX1	Transcription factor; involved in DNA damage responses, morphogenesis, and virulence; Spider biofilm induced
CUST_4813_PI362308700	1.12949	C1_11280W	chr1		Ortholog(s) have U6 snRNA binding, pre-mRNA binding activity and role in mRNA cis splicing, via spliceosome, spliceosomal snRNP assembly
CUST_271_PI362308700	1.97391
CUST_10124_PI362308700	1.82754	C1_13530W	chr1		Has domain(s) with predicted chitin binding, chitinase activity and role in carbohydrate metabolic process, cell wall macromolecule catabolic process, chitin catabolic process
CUST_4568_PI362308700	1.07904	C1_12620W	chr1	SPA2	Protein involved in cell polarity, Spitzenkorper formation; required for mouse virulence; localizes to hyphal tip; cell-cycle regulated localization in yeast-form cells; functional domains conserved with S. cerevisiae ; Hap43p-induced gene
CUST_6292_PI362308700	2.11577	C1_06740C	chr1	NOP6	Putative ortholog of S. cerevisiae Nop6; role in ribosomal small subunit biogenesis; Spider biofilm induced
CUST_8852_PI362308700	2.54153	C2_07700C	chr2		Ortholog of <i>C. dubliniensis CD36</i> : Cd36_21980, <i>Debaryomyces hansenii CBS767</i> : DEHA2F19734g, <i>Pichia stipitis Pignal</i> : psti_CGOB_00208 and <i>Spathaspora passalidarum NRRL Y-27907</i> : spas_CGOB_00029
CUST_11424_PI362308700	1.52127	C2_08460C	chr2		Ortholog(s) have role in purine nucleobase catabolic process and cytosol, nucleus localization
CUST_3624_PI362308700	3.80176	CR_01860W	chrR	OPT9	Probable pseudogene similar to fragments of OPT1 oligopeptide transporter gene; decreased expression in hyphae compared to yeast-form cells; transcriptionally induced upon phagocytosis by macrophage
CUST_3705_PI362308700	1.93389	C1_08870C	chr1	JIP5	Ortholog of S. cerevisiae Jip5; predicted role in biogenesis of the large ribosomal subunit; repressed in core stress response; Hap43-induced gene
CUST_2497_PI362308700	3.84315	C1_09320C	chr1		Protein with a regulator of G-protein signaling domain; Plc1-regulated; Spider biofilm induced; rat catheter biofilm repressed
CUST_5847_PI362308700	3.79398	C1_04650W	chr1	DUR3	High affinity spermidine transporter; expression is induced by urea; fungal-specific (no human or murine homolog); not required for virulence in a mouse intravenous model
CUST_11504_PI362308700	1.66236	C6_04330W	chr6	NOP8	Ortholog of S. cereviiae Nop8; has a role in ribosomal large subunit biogenesis; rat catheter and Spider biofilm induced
CUST_11927_PI362308700	2.52458	CR_07070C	chrR	ALS3	Cell wall adhesin; epithelial adhesion, endothelial invasion; alleles vary in adhesiveness; immunoprotective in mice; binds SspB adhesin of S. gordonii in mixed biofilm; induced in/required for Spider biofilm; flow model biofilm repressed
CUST_6789_PI362308700	1.61542	CR_08510W	chrR	PGA13	GPI-anchored cell wall protein involved in cell wall synthesis; required for normal cell surface properties; induced in oralpharyngeal candidasis; Spider biofilm induced; Bcr1-repressed in RPMI a/a biofilms
CUST_6025_PI362308700	1.83454	C7_01200C	chr7	DBP7	Putative ATP-dependent DEAD-box RNA helicase; Hap43-induced; rat catheter biofilm induced
CUST_6825_PI362308700	1.88231	C2_00680C	chr2	SOD5	Cu and Zn-containing superoxide dismutase; protects against oxidative stress; induced by neutrophils, hyphal growth, caspofungin, osmotic/oxidative stress; oralpharyngeal candidiasis induced; rat catheter and Spider biofilm induced
CUST_9541_PI362308700	1.26082	C1_04510W	chr1		Putative transcription factor with bZIP DNA-binding motif; rat catheter biofilm induced
CUST_12109_PI362308700	2.03144	C1_08310W	chr1	OPY2	Predicted transmembrane protein; role in cell wall biogenesis; required for Cek1 phosphorylation; Spider biofilm induced
CUST_11395_PI362308700	6.21856	C2_01540W	chr2		S. pombe ortholog SPCC576.01c is a predicted sulfonate dioxygenase; possibly transcriptionally regulated upon hyphal formation; Spider biofilm induced
CUST_11950_PI362308700	1.55452	C7_00160C	chr7		Ortholog(s) have role in ribosomal large subunit biogenesis and cytoplasm, nucleus, ribosome localization
CUST_1693_PI362308700	2.04736	C3_06390W	chr3		Protein of unknown function' Hap43-induced gene; repressed by prostaglandins
CUST_7601_PI362308700	2.77033	C5_02800C	chr5		Ortholog of <i>C. dubliniensis CD36</i> : Cd36_52590, <i>C. parapsilosis CDC317</i> : CPAR2_100565, <i>Debaryomyces hansenii CBS767</i> : DEHA2G06908g and <i>Candida guilliermondii ATCC 6260</i> : PGUG_02858
CUST_11714_PI362308700	1.34084	CR_06020W	chrR		Protein of unknown function; induced by alpha pheromone in SpiderM medium
CUST_7421_PI362308700	1.18045	C2_02540W	chr2		Ortholog of S. cereviaie Rrp5, an RNA binding protein involved in synthesis of 18S and 5.8S rRNAs; Hap43-induced gene
CUST_6211_PI362308700	2.24917	C2_09220W	chr2	DDR48	Immunogenic stress-associated protein; filamentation regulated; induced by benomyl/caspofungin/ketoconazole or in azole-resistant strain; Hog1, farnesol, alkaline repressed; stationary phase enriched; Spider, flow model biofilm induced
CUST_15_PI362308700	1.03729	CR_01700C	chrR		Ortholog(s) have U6 snRNA binding activity, role in spliceosomal complex assembly, spliceosomal tri-snRNP complex assembly and U6 snRNP localization
CUST_419_PI362308700	1.28776	C1_00990C	chr1	NMA111	Putative serine protease and general molecular chaperone; macrophage-induced gene; repressed in core stress response; merged with orf19.3288.1 in Assembly 21
CUST_1372_PI362308700	1.49831	C2_06660W	chr2		Ortholog(s) have role in exonucleolytic trimming to generate mature 3'-end of 5.8S rRNA from tricistronic rRNA transcript (SSU-rRNA, 5.8S rRNA and LSU-rRNA), <a href="#GOsection">more</a>
CUST_5687_PI362308700	5.06541	C1_06140C	chr1		Dubious open reading frame, only conserved in Candida dubliniensis; induced by alpha pheromone in SpiderM medium; mRNA binds She3; Spider biofilm induced; flow model biofilm repressed
CUST_1782_PI362308700	1.62139	C3_02790W	chr3		Ortholog of <i>C. parapsilosis CDC317</i> : CPAR2_102150, <i>C. dubliniensis CD36</i> : Cd36_82780, <i>Pichia stipitis Pignal</i> : psti_CGOB_00155 and <i>Candida orthopsilosis Co 90-125</i> : CORT_0B03450
CUST_9450_PI362308700	2.94304	C1_01620C	chr1		Has domain(s) with predicted oxidoreductase activity and role in metabolic process
CUST_6398_PI362308700	1.25136	C5_01830C	chr5	HAL9	Putative Zn(II)2Cys6 transcription factor; gene in zinc cluster region of Chr. 5; induced by Mnl1 in weak acid; similar to S. cerevisiae Hal9, a putative transcription factor involved in salt tolerance
CUST_4551_PI362308700	1.4484	C4_00510C	chr4	RLP24	Putative ribosomal protein; Hap43-induced; essential gene; heterozygous mutation confers hypersensitivity to 5-fluorocytosine (5-FC), 5-fluorouracil (5-FU), and tubercidin (7-deazaadenosine); Spider biofilm induced
CUST_9171_PI362308700	6.4573	C3_03440C	chr3		Putative spermidine export pump; fungal-specific (no human or murine homolog)
CUST_1069_PI362308700	2.00389	C1_07790C	chr1		Putative U3-containing 90S preribosome processome complex subunit; Hap43-induced gene; rat catheter and Spider biofilm induced; F-12/CO2 early biofilm induced
CUST_274_PI362308700	1.3959	C5_00700C	chr5	SPE2	Putative S-adenosylmethionine decarboxylase; Hap43-induced gene; possibly adherence-induced; Spider biofilm induced
CUST_273_PI362308700	1.42828	C5_00700C	chr5	SPE2	Putative S-adenosylmethionine decarboxylase; Hap43-induced gene; possibly adherence-induced; Spider biofilm induced
CUST_8180_PI362308700	1.10635	C3_07750W	chr3	UTP9	Small-subunit processome protein; Ssr1-induced; repressed by prostaglandins; physically interacts with TAP-tagged Nop1
CUST_6008_PI362308700	7.67882	CR_01630C	chrR		Protein similar to S. cerevisiae Pmr1p; amphotericin B induced; previously merged with orf19.2553; unmerged from orf19.2553 in a revision of Assembly 21
CUST_3301_PI362308700	1.63829	C6_01170W	chr6	CIC1	Putative proteasome-interacting protein; rat catheter biofilm induced
CUST_5597_PI362308700	1.89261	C1_05940W	chr1	PHO87	Putative phosphate permease; transcript repressed by Rim101 at pH 8; regulated by white-opaque switch; caspofungin repressed; virulence-group-correlated expression; flow model biofilm induced
CUST_11255_PI362308700	1.41239	C1_02050C	chr1	PHO91	Putative low-affinity phosphate transporter; fungal-specific (no human or murine homolog)
CUST_9273_PI362308700	1.93948	CR_05050W	chrR	GLN1	Putative glutamate synthase; regulated by Tsa1, Tsa1B under H2O2 stress conditions; Spider biofilm induced
CUST_6222_PI362308700	1.29168	C1_06540C	chr1		Exosome non-catalytic core component; involved in 3'-5' RNA processing and degradation in the nucleus and cytoplasm; Spider biofilm induced
CUST_9339_PI362308700	5.62592	C4_03470C	chr4	ECE1	Hypha-specific protein; regulated by Rfg1, Nrg1, Tup1, Cph1, Efg1, Hog1, farnesol, phagocytosis; fluconazole-induced; rat catheter and Spider biofilm induced; flow model biofilm repressed; Bcr1-repressed in RPMI a/a biofilms
CUST_10387_PI362308700	4.40958	C6_03700W	chr6	ALS1	Cell-surface adhesin; adhesion, virulence, immunoprotective roles; band at hyphal base; Rfg1, Ssk1, Spider biofilm induced; flow model biofilm repressed; CAI-4 strain background effects; promoter bound Bcr1, Tec1, Efg1, Ndt80, and Brg1
CUST_7750_PI362308700	3.78791	C2_07900W	chr2	GDH2	Putative NAD-specific glutamate dehydrogenase; fungal-specific; transcript regulated by Nrg1, Mig1, Tup1, and Gcn4; stationary phase enriched protein; flow model biofilm induced; Spider biofilm induced
CUST_11467_PI362308700	3.3151	C3_00180C	chr3	DAL1	Putative allantoinase; transcript regulated by Nrg1 and Mig1; macrophage/pseudohyphal-repressed
CUST_4050_PI362308700	2.47895	CR_09920W	chrR		Predicted amino acid transport domain; transcript upregulated in clinical strains from HIV+ patients with oral candidiasis; alkaline upregulated by Rim101; rat catheter, Spider and flow model biofilm induced
CUST_1343_PI362308700	5.02068	C6_00960W	chr6	CAN1	Basic amino acid permease; complements lysine transport mutation; 10 predicted transmembrane regions, 3 predicted N-glycosylation sites; phagocytosis by macrophages induces transcript; rat catheter, Spider and flow model biofilm induced
CUST_11672_PI362308700	1.92204	CR_06100C	chrR		Ortholog of <i>C. dubliniensis CD36</i> : Cd36_31580, <i>C. parapsilosis CDC317</i> : CPAR2_205000, <i>Debaryomyces hansenii CBS767</i> : DEHA2G10846g and <i>Pichia stipitis Pignal</i> : PICST_32988
CUST_12187_PI362308700	1.05896	C2_05570C	chr2		Putative lipid raft associated protein; Spider biofilm induced
CUST_7687_PI362308700	1.95348	CR_06240C	chrR	ZCF19	Predicted Zn(II)2Cys6 transcription factor
CUST_2931_PI362308700	1.6199	C2_01270W	chr2	CHA1	Similar to catabolic ser/thr dehydratases; repressed by Rim101; induced in low iron; regulated on white-opaque switch; filament induced; Tn mutation affects filamentation; flow model biofilm induced; Spider biofilm repressed
CUST_9299_PI362308700	1.1206	C6_02860W	chr6	STE23	Ortholog of S. cerevisiae Ste23 metalloprotease; role in N-terminal processing of pro-a-factor to the mature form; Tn mutation affects filamentous growth; Spider biofilm induced
CUST_1420_PI362308700	1.8615	C1_05050C	chr1	RRP6	Putative nuclear exosome exonuclease component; Hap43p-induced gene; mutation confers hypersensitivity to 5-fluorocytosine (5-FC), 5-fluorouracil (5-FU), and tubercidin (7-deazaadenosine)
CUST_3455_PI362308700	1.14606	C1_02190W	chr1	ABP14	Ortholog of S. cerevisiae actin-binding protein Abp140; Hap43-induced; F-12/CO2 early biofilm induced
CUST_6318_PI362308700	1.67913	C1_06810W	chr1	CAT1	Catalase; resistance to oxidative stress, neutrophils, peroxide; role in virulence; regulated by iron, ciclopirox, fluconazole, carbon source, pH, Rim101, Ssn6, Hog1, Hap43, Sfu1, Sef1, farnesol, core stress response; Spider biofilm induced
CUST_6152_PI362308700	1.71529	C3_01000W	chr3	BMS1	Putative GTPase; Hap43-induced gene; mutation confers resistance to 5-fluorocytosine (5-FC); flucytosine induced; repressed by prostaglandins; Spider biofilm induced
CUST_11224_PI362308700	1.10429	CR_05550C	chrR		Ortholog(s) have RNA polymerase III activity, role in tRNA transcription from RNA polymerase III promoter and DNA-directed RNA polymerase III complex, cytosol localization
CUST_10202_PI362308700	2.98432	C1_07640C	chr1		Protein with predicted serine/threonine kinase and tyrosine kinase domains; possibly an essential gene, disruptants not obtained by UAU1 method; Spider biofilm induced
CUST_6368_PI362308700	1.63337	CR_09800C	chrR		Putative U3-containing small subunit processome complex protein; Hap43-induced gene; repressed in core stress response; Spider biofilm induced
CUST_381_PI362308700	1.08166	CR_10640W	chrR		Has domain(s) with predicted antiporter activity, drug transmembrane transporter activity, role in drug transmembrane transport and membrane localization
CUST_1753_PI362308700	2.05366	C3_02860W	chr3	THI6	Putative thiamin-phosphate pyrophosphorylase, hydroxyethylthiazole kinase; fungal-specific; Spider biofilm induced
CUST_1067_PI362308700	1.04873	C2_00030W	chr2	RRN3	Protein with a predicted role in recruitment of RNA polymerase I to rDNA; caspofungin induced; flucytosine repressed; repressed in core stress response; repressed by prostaglandins
CUST_11777_PI362308700	2.05348	C3_01900C	chr3		Protein with a predicted FYVE/PHD zinc finger domain; Hap43-repressed; Spider biofilm induced
CUST_3620_PI362308700	1.79115	C1_09040C	chr1		Putative protein-histidine N-methyltransferase; Spider biofilm induced
CUST_1501_PI362308700	1.0881	C7_03400C	chr7		Ortholog of S. cerevisiae Mtr4, an ATP-dependent 3'-5' RNA helicase of the DEAD-box family; Hap43-induced gene; Spider biofilm induced
CUST_1377_PI362308700	1.67234	C6_04160C	chr6	SPB1	Putative AdoMet-dependent methyltransferase; Hap43-induced; repressed by prostaglandins; possibly essential gene, disruptants not obtained by UAU1 method; Spider biofilm induced
CUST_11586_PI362308700	1.01601	C6_04240W	chr6		Protein with an Alba DNA/RNA-binding protein domain; Spider biofilm induced
CUST_1534_PI362308700	2.26589	C4_03530W	chr4		Ortholog of <i>Candida albicans WO-1</i> : CAWG_03455
CUST_5939_PI362308700	4.03356	C6_02100W	chr6		Secreted potein; Hap43-repressed; fluconazole-induced; regulated by Tsa1, Tsa1B under H2O2 stress conditions; induced by Mnl1p under weak acid stress; Spider biofilm induced
CUST_1473_PI362308700	2.09705	C7_03310W	chr7		Protein of unknown function; fluconazole-induced; Spider biofilm induced
CUST_10660_PI362308700	4.08027	C5_03480C	chr5		Spermidine transporter; induced in strains from HIV patients with oral candidiasis; alkaline repressed; amphotericin B induced; colony morphology regulated by Ssn6; reduced oral epithelial cell damage by mutant; Spider biofilm induced
CUST_5503_PI362308700	1.40563	C7_04140C	chr7		Ortholog(s) have unfolded protein binding activity
CUST_6175_PI362308700	1.26973	C2_09320C	chr2	PES1	Pescadillo homolog required for yeast cell growth, lateral yeast growth on filamentous cells and virulence in mice; hyphal cells grow normally in mutant; mutation confers hypersensitivity to 5-fluorocytosine, 5-fluorouracil, tubercidin
CUST_9342_PI362308700	2.31027	C4_03460C	chr4		Putative protein of unknown function; transcript upregulated in clinical isolates from HIV+ patients with oral candidiasis; Spider biofilm induced
CUST_10757_PI362308700	1.16928	CR_05770W	chrR		Ortholog of <i>C. dubliniensis CD36</i> : Cd36_31170, <i>C. parapsilosis CDC317</i> : CPAR2_205340, <i>Candida tenuis NRRL Y-1498</i> : CANTEDRAFT_133521 and <i>Debaryomyces hansenii CBS767</i> : DEHA2E21868g
CUST_2500_PI362308700	1.31564	C1_09310C	chr1		Protein of unknown function; Spider biofilm induced
CUST_1234_PI362308700	2.0269	C1_13730C	chr1	DIM1	Putative 18S rRNA dimethylase; predicted role in rRNA modification and processing; Hap43-induced; likely to be essential for growth based on insertional mutagenesis strategy; F-12/CO2 early biofilm induced
CUST_4552_PI362308700	1.53676	C4_00510C	chr4	RLP24	Putative ribosomal protein; Hap43-induced; essential gene; heterozygous mutation confers hypersensitivity to 5-fluorocytosine (5-FC), 5-fluorouracil (5-FU), and tubercidin (7-deazaadenosine); Spider biofilm induced
CUST_284_PI362308700	1.54302	C2_09380W	chr2	RRP15	Putative nucleolar protein; constituent of pre-60S ribosomal particles; Hap43-induced; repressed by prostaglandins
CUST_10675_PI362308700	4.33571	C1_04010C	chr1		Protein with a NADP-dependent oxidoreductase domain; transcript induced by ketoconazole; rat catheter and Spider biofilm induced
CUST_4909_PI362308700	2.52775	C3_02630C	chr3		Protein of unknown function; Hog1p-repressed; Spider biofilm induced
CUST_5022_PI362308700	1.37165	CR_09370W	chrR	ELF1	Putative mRNA export protein; Walker A and B (ATP/GTP binding) motifs; required for wild-type morphology, growth; expressed in hyphal, pseudohyphal, and yeast form; Hap43-induced; Spider and flow model biofilm induced
CUST_6411_PI362308700	3.02827	C1_05220C	chr1		Has domain(s) with predicted nucleic acid binding, nucleotide binding activity
CUST_1145_PI362308700	1.28181	C1_13930W	chr1	SSK1	Response regulator of two-component system; role in oxidative stress response, cell wall biosynthesis, virulence, hyphal growth on solid media; expressed in hyphae and yeast; peroxisomal targeting sequence (PTS1); Spider biofilm induced
CUST_8460_PI362308700	1.79309	CR_07950W	chrR	IMP4	Putative SSU processome component; Hap43-induced; repressed by prostaglandins; Spider biofilm induced
CUST_1115_PI362308700	1.3218	C2_00070C	chr2	MPP1	Putative SSU processome and 90S preribosome component; repressed in core stress response; repressed by prostaglandins
CUST_5836_PI362308700	1.72218	C2_04280W	chr2		Ortholog(s) have protein serine/threonine kinase activity, role in activation of bipolar cell growth, protein phosphorylation, regulation of cytokinesis, regulation of mitotic sister chromatid segregation and cytosol, nucleus localization
CUST_3566_PI362308700	2.42021	C1_09150W	chr1	AOX2	Alternative oxidase; cyanide-resistant respiration; induced by antimycin A, oxidants; growth; Hap43, chlamydospore formation repressed; rat catheter, Spider biofilm induced; regulated in Spider biofilms by Bcr1, Tec1, Ndt80, Brg1
CUST_10429_PI362308700	3.99555	C3_04600C	chr3		Ortholog of <i>Candida albicans WO-1</i> : CAWG_02773
CUST_8192_PI362308700	1.63117	C1_01910W	chr1		Protein of unknown function; present in exponential and stationary growth phase yeast cultures
CUST_9418_PI362308700	1.12511	C6_02670C	chr6	WSC2	Putative cell wall integrity and stress response protein; mRNA binds She3; Spider biofilm induced
CUST_1754_PI362308700	1.87791	C3_02860W	chr3	THI6	Putative thiamin-phosphate pyrophosphorylase, hydroxyethylthiazole kinase; fungal-specific; Spider biofilm induced
CUST_358_PI362308700	1.273	C1_01100W	chr1	CCH1	Voltage-gated Ca2+ channel of the high affinity calcium uptake system; roles in thigmotropism, establishment of galvanotropism; transcript regulated by Nrg1 and Mig1; flow model biofilm repressed
CUST_9627_PI362308700	1.82163	C3_06760W	chr3		Ortholog(s) have role in rRNA processing and nucleolus, preribosome, large subunit precursor localization
CUST_835_PI362308700	1.16588	C6_01600W	chr6		Ortholog of <i>Candida albicans WO-1</i> : CAWG_05207
CUST_9417_PI362308700	1.23482	C6_02670C	chr6	WSC2	Putative cell wall integrity and stress response protein; mRNA binds She3; Spider biofilm induced
CUST_5131_PI362308700	1.81459	C2_08510W	chr2		Ortholog of <i>C. dubliniensis CD36</i> : Cd36_22640, <i>C. parapsilosis CDC317</i> : CPAR2_406910, <i>Candida tenuis NRRL Y-1498</i> : CANTEDRAFT_104937 and <i>Debaryomyces hansenii CBS767</i> : DEHA2D02706g
CUST_1493_PI362308700	1.42729	C7_03360W	chr7	CPY1	Carboxypeptidase Y; transcript regulated at yeast-hypha transition or macrophage response; induced human neutrophils; regulated by Gcn2 and Gcn4; putative N-glycosylation
CUST_7833_PI362308700	2.45183	C2_08090W	chr2		Sef1p-, Sfu1p-, and Hap43p-regulated gene; overlaps IFM3/orf19.2176
CUST_4744_PI362308700	1.9917	C1_00900W	chr1	RRS1	Putative ribosome biogenesis and nuclear export protein; Hap43p-induced gene; mutation confers hypersensitivity to 5-fluorocytosine (5-FC), 5-fluorouracil (5-FU), and tubercidin (7-deazaadenosine)
CUST_4672_PI362308700	2.05068	C6_00070C	chr6	PGA25	Putative GPI-anchored adhesin-like protein; fluconazole-downregulated; induced in oralpharyngeal candidasis; Spider biofilm induced
CUST_10015_PI362308700	1.62299	C1_10300W	chr1	MNN12	Predicted alpha-1,3-mannosyltransferase activity with a role in protein glycosylation
CUST_9056_PI362308700	1.50348	C1_04140W	chr1	IFD6	Aldo-keto reductase; similar to aryl alcohol dehydrogenases; protein increase correlates with MDR1 overexpression (not CDR1 or CDR2) in fluconazole-resistant clinical isolates; farnesol regulated; possibly essential; Spider biofilm induced
CUST_6248_PI362308700	1.87139	C2_09120C	chr2		Ortholog of <i>C. dubliniensis CD36</i> : Cd36_23270
CUST_6221_PI362308700	1.36553	C1_06540C	chr1		Exosome non-catalytic core component; involved in 3'-5' RNA processing and degradation in the nucleus and cytoplasm; Spider biofilm induced
CUST_3524_PI362308700	1.37666	C1_09270W	chr1	FGR43	Protein lacking an S. cerevisiae ortholog; transposon mutation affects filamentous growth; induced by by Mnl1 under weak acid stress
CUST_6558_PI362308700	1.24691	C3_06370C	chr3		Ortholog(s) have RNA binding activity and nucleus localization
CUST_1947_PI362308700	2.17797	C7_00630C	chr7		Putative protein of unknown function; transcript is upregulated in clinical isolates from HIV+ patients with oral candidiasis; regulated by Sef1, Sfu1, and Hap43
CUST_3681_PI362308700	1.05254	C3_03870C	chr3	SAP9	Secreted aspartyl protease; roles in adhesion, cell surface integrity; induced by antifungal drugs, stationary phase, or in white-phase cells; farnesol-downregulated in biofilm; autocatalytic processing; GPI-anchor; Spider biofilm induced
CUST_885_PI362308700	3.26318	C3_01300C	chr3	NCE13	Carbonic anhydrase; converts of CO2 to bicarbonate; essential for virulence in host niches with limited CO2, normal white-opaque switch; Mnl1-induced in weak acid stress; Hap43-induced gene; F-12/CO2, rat catheter, Spider biofilm induced
CUST_7914_PI362308700	1.58104	C1_09840C	chr1		Protein required for localizing proteasomes to the nucleus; involved in ubiquitin-mediated protein degradation; possibly an essential gene, disruptants not obtained by UAU1 method; Spider biofilm induced
CUST_10725_PI362308700	1.28216	C1_03890W	chr1		Ortholog of <i>Candida albicans WO-1</i> : CAWG_01004
CUST_677_PI362308700	1.04502	C4_05870C	chr4		Has domain(s) with predicted DNA binding, zinc ion binding activity, role in transcription, DNA-templated and nucleus localization
CUST_4874_PI362308700	2.47676	CR_04990C	chrR		Predicted protein only found in C. albicans and C. dubliniensis; highly induced during chlamydospore development
CUST_2968_PI362308700	3.09741	C2_04810W	chr2	HIS3	Imidazoleglycerol-phosphate dehydratase, enzyme of histidine biosynthesis; functionally complements S. cerevisiae his3-1 mutation; hyphal-induced expression; regulated by Gcn2p and Gcn4p; fungal-specific (no human or murine homolog)
CUST_11667_PI362308700	1.40287	CR_06120W	chrR	RPL7	Ribosomal protein L7; repressed upon phagocytosis by murine macrophages; Hap43-induced; rat catheter and Spider biofilm induced
CUST_7402_PI362308700	1.00169	C1_12570C	chr1		Putative elongator complex subunit; for modification of wobble nucleosides in tRNA; Spider biofilm induced
CUST_3826_PI362308700	1.73775	C2_06530W	chr2		Ortholog of S. cerevisiae Tah11, a DNA replication licensing factor required for pre-replication complex assembly; rat catheter, flow model and Spider biofilm induced
CUST_1201_PI362308700	1.50504	C1_13880C	chr1		C2H2 transcription factor; Spider biofilm induced
CUST_11669_PI362308700	1.22547	CR_06110C	chrR	RFX1	Transcription factor; involved in DNA damage responses, morphogenesis, and virulence; Spider biofilm induced
CUST_127_PI362308700	1.14633	C1_02400C	chr1	MNN11	Ortholog(s) have alpha-1,2-galactosyltransferase activity, alpha-1,6-mannosyltransferase activity
CUST_8539_PI362308700	1.97365	C1_01490W	chr1		Plasma membrane protein of unknown function; colony morphology-related gene regulation by Ssn6; repressed by nitric oxide
CUST_8672_PI362308700	1.06561	C1_01110C	chr1	ZPR1	Protein with putative zinc finger; regulated by Gcn4p; repressed in response to amino acid starvation (3-aminotriazole treatment); upregulation correlates with clinical development of fluconazole resistance
CUST_5984_PI362308700	1.46015	C1_08780W	chr1		Ortholog(s) have alkaline phosphatase activity and role in cellular response to cadmium ion, detoxification of cadmium ion, nicotinamide nucleotide metabolic process, protein dephosphorylation
CUST_1344_PI362308700	5.18439	C6_00960W	chr6	CAN1	Basic amino acid permease; complements lysine transport mutation; 10 predicted transmembrane regions, 3 predicted N-glycosylation sites; phagocytosis by macrophages induces transcript; rat catheter, Spider and flow model biofilm induced
CUST_10702_PI362308700	1.85227	CR_05660W	chrR	SDA1	Predicted nuclear protein involved in actin cytoskeleton organization, passage through Start, 60S ribosome biogenesis; rat catheter biofilm induced; Hap43-induced
CUST_10087_PI362308700	1.3396	C1_03830C	chr1		Ortholog(s) have role in exonucleolytic trimming to generate mature 3'-end of 5.8S rRNA from tricistronic rRNA transcript (SSU-rRNA, 5.8S rRNA and LSU-rRNA), <a href="#GOsection">more</a>
CUST_11082_PI362308700	1.86114	C2_04120C	chr2		Ortholog(s) have role in maturation of LSU-rRNA from tricistronic rRNA transcript (SSU-rRNA, 5.8S rRNA, LSU-rRNA) and nucleolus, preribosome localization
CUST_3824_PI362308700	1.60445	C2_00410C	chr2		Ortholog of S. cerevisiae Ecm16, an essential DEAH-box ATP-dependent RNA helicase specific to the U3 snoRNP required for 18S rRNA synthesis; Hap43-induced; Spider biofilm induced
CUST_1788_PI362308700	2.56272	C1_04390C	chr1	NOP4	Putative nucleolar protein; Hap43-induced; mutation confers hypersensitivity to 5-fluorocytosine (5-FC), 5-fluorouracil (5-FU), and tubercidin (7-deazaadenosine); represses in core stress response
CUST_2425_PI362308700	9.2174	C3_05580C	chr3	GAP2	General amino acid permease; ketoconazole, flucytosine repressed; Ssy1-dependent histidine induction; regulated by Nrg1, Tup1; colony morphology-related gene regulation by Ssn6; Spider and flow model biofilm induced
CUST_10075_PI362308700	1.59307	C1_03800W	chr1	RPP1	Putative ortholog of S. cerevisiae Rpp1; subunit of both RNase MRP and nuclear RNase P; rat catheter and Spider biofilm induced
CUST_4419_PI362308700	2.35516	CR_03270W	chrR		Predicted membrane transporter, member of the anion:cation symporter (ACS) family, major facilitator superfamily (MFS); amphotericin B, caspofungin repressed; Hap43p-repressed
CUST_7749_PI362308700	3.92788	C2_07900W	chr2	GDH2	Putative NAD-specific glutamate dehydrogenase; fungal-specific; transcript regulated by Nrg1, Mig1, Tup1, and Gcn4; stationary phase enriched protein; flow model biofilm induced; Spider biofilm induced
CUST_423_PI362308700	1.11819	CR_00680W	chrR	BUD22	Protein with a predicted role in 18S rRNA maturation and small ribosomal subunit biogenesis; repressed in core stress response; repressed by prostaglandins
CUST_8337_PI362308700	1.8553	C7_00280W	chr7	HGT12	Glucose, fructose, mannose transporter; major facilitator superfamily; role in macrophage-induced hyphal growth; detected at germ tube plasma membrane by mass spectrometry; Snf3p-induced; 12 probable transmembrane segments
CUST_8459_PI362308700	1.78491	CR_07950W	chrR	IMP4	Putative SSU processome component; Hap43-induced; repressed by prostaglandins; Spider biofilm induced
CUST_2015_PI362308700	1.63087	C7_00770W	chr7		Protein of unknown function; induced by benomyl or in an azole-resistant strain overexpressing MDR1; induced by nitric oxide; Spider biofilm induced
CUST_11311_PI362308700	1.84777	C2_02750C	chr2		Ortholog of <i>C. parapsilosis CDC317</i> : CPAR2_212260, <i>C. dubliniensis CD36</i> : Cd36_17620, <i>Candida orthopsilosis Co 90-125</i> : CORT_0A11590 and <i>Candida tropicalis MYA-3404</i> : CTRG_01348
CUST_11598_PI362308700	1.64786	CR_04270C	chrR		Has domain(s) with predicted nucleic acid binding, zinc ion binding activity
CUST_2217_PI362308700	1.586	CR_02850C	chrR	GZF3	GATA-type transcription factor; oxidative stress-induced via Cap1; mutant has abnormal colony morphology and altered sensitivity to fluconazole, LiCl, and copper; Spider biofilm induced
CUST_2834_PI362308700	2.53784	C2_03480C	chr2		Ortholog of <i>Candida albicans WO-1</i> : CAWG_04115
CUST_5848_PI362308700	3.78237	C1_04650W	chr1	DUR3	High affinity spermidine transporter; expression is induced by urea; fungal-specific (no human or murine homolog); not required for virulence in a mouse intravenous model
CUST_4603_PI362308700	1.00828	C1_12700W	chr1		Ortholog of <i>Candida albicans WO-1</i> : CAWG_00172
CUST_8916_PI362308700	1.31083	CR_10260W	chrR		Putative mitochondrial 2' O-ribose methyltransferase; predicted role in methylation of U(2791) in 21S rRNA; Spider biofilm induced
CUST_6306_PI362308700	1.05046	C1_06800W	chr1		Ortholog(s) have enzyme regulator activity, pyrophosphatase activity
CUST_7176_PI362308700	1.74558
CUST_10315_PI362308700	4.00123	C6_03790C	chr6	HGT1	Glycerol permease involved in glycerol uptake; member of the major facilitator superfamily; induced by osmotic stress, at low glucose in rich media, during cell wall regeneration; 12 membrane spans; Hap43p-induced gene
CUST_5141_PI362308700	4.78877	C2_01450C	chr2		Protein of unknown function; induced in azole-resistant strain that overexpresses MDR1; protein present in exponential and stationary growth phase yeast cultures; Spider biofilm induced
CUST_10436_PI362308700	1.00793	C3_04560W	chr3	MAK21	Putative 66S pre-ribosomal particle subunit; mutation confers hypersensitivity to tubercidin (7-deazaadenosine)
CUST_10953_PI362308700	1.32997	CR_00560W	chrR	NTH1	Neutral trehalase; hyphal induction in mutant delayed but not reduced overall; not required for virulence in mice; possible regulatory cAMP-dependent phosphorylation at S10,S213; Hap43-repressed gene; Spider biofilm induced
CUST_11241_PI362308700	4.54961	C1_02110C	chr1	HGT2	Putative MFS glucose transporter; 20 member C. albicans glucose transporter family; 12 probable membrane-spanning segments; expressed in rich medium with 2% glucose; rat catheter and Spider biofilm induced
CUST_8578_PI362308700	1.33721	C7_03700C	chr7	ENP1	Protein required for pre-rRNA processing and 40S ribosomal subunit synthesis; associated with U3 and U14 snoRNAs; transposon mutation affects filamentous growth; repressed by prostaglandins; Spider biofilm induced
CUST_5031_PI362308700	1.26088	C7_03040W	chr7		Protein with a protein tyrosine phosphatase-like protein domain; putative membrane-spanning regions; rat catheter biofilm induced
CUST_5266_PI362308700	1.41256	C5_01600C	chr5	SPB4	Putative ATP-dependent RNA helicase; flucytosine repressed; Spider biofilm induced
CUST_9259_PI362308700	1.3173	C1_12130C	chr1	ZCF3	Predicted Zn(II)2Cys6 transcription factor; mutants are viable; repressed by fluphenazine; Spider biofilm induced
CUST_11199_PI362308700	1.72773	C2_09950W	chr2	FCY21	High affinity, high capacity, hypoxanthine-adenine-guanine-cytosine/H+ symporter; similar to S. cerevisiae Fcy2; mutation confers resistance to 5-fluorocytosine (5-FC); flow model biofilm induced
CUST_350_PI362308700	1.31886	CR_10650W	chrR	LTV1	Putative GSE complex component; repressed by prostaglandins
CUST_557_PI362308700	1.36388	C2_01240C	chr2		Ortholog(s) have DNA helicase activity, role in DNA replication initiation, donor selection, interstrand cross-link repair, mitotic sister chromatid cohesion, negative regulation of DNA recombination and cytosol, nucleus localization
CUST_9045_PI362308700	1.13591	CR_01280C	chrR		Ortholog(s) have role in intracellular sterol transport and extracellular region, fungal-type vacuole lumen localization
CUST_8426_PI362308700	5.74045	C2_10040W	chr2		Dubious open reading frame
CUST_3535_PI362308700	2.31661	C1_01440C	chr1	POX18	Similar to Pox18, a peroxisomal protein; induced during chlamydospore formation in C. albicans and C. dubliniensis; A21 sequence updated based on new sequence and analysis, the allelic orf19.10841 was reinstated; Spider biofilm induced
CUST_4360_PI362308700	1.97043	C3_07300W	chr3	NOP13	Ortholog of S. cerevisiae Nop13; a nucleolar protein found in preribosomal complexes; Hap43-induced gene; rat catheter biofilm induced
CUST_10531_PI362308700	1.09919	CR_07820W	chrR		Protein with monooxygenase domains; flow model biofilm induced
CUST_5349_PI362308700	1.51172	C1_10970W	chr1		Putative nucleolar protein with a predicted role in pre-rRNA processing; Hap43-induced gene; repressed in core stress response
CUST_11452_PI362308700	1.42309	CR_10550W	chrR	DRS1	Putative nucleolar DEAD-box protein; Hap43-induced; mutation confers hypersensitivity to 5-fluorouracil (5-FU), tubercidin (7-deazaadenosine); Tbf1-induced; repressed in core stress response
CUST_3696_PI362308700	2.36084	C1_08900W	chr1		Protein of unknown function; hyphal-induced expression, regulated by Cyr1, Ras1, Efg1; Hap43-induced gene; Spider biofilm induced
CUST_3549_PI362308700	2.86319	C1_09210C	chr1		Putative transporter; slightly similar to the Sit1p siderophore transporter; Gcn4p-regulated; fungal-specific; induced by Mnl1p under weak acid stress
CUST_61_PI362308700	2.22958	C1_02570C	chr1	PUT4	Putative proline permease; fungal-specific (no human or murine homolog); repressed during the mating process
CUST_11451_PI362308700	1.37923	CR_10550W	chrR	DRS1	Putative nucleolar DEAD-box protein; Hap43-induced; mutation confers hypersensitivity to 5-fluorouracil (5-FU), tubercidin (7-deazaadenosine); Tbf1-induced; repressed in core stress response
CUST_10220_PI362308700	1.57642	C1_13250W	chr1		Protein of unknown function; flow model biofilm induced; Spider biofilm induced
CUST_4273_PI362308700	2.88616	C1_09930W	chr1		Protein of unknown function; rat catheter biofilm repressed
CUST_3758_PI362308700	1.37805	C5_02650C	chr5	IFH1	Transcription factor; forms a heterodimer with Fhl11 that is tethered to promoters by Tbf1; positively regulates rRNA and ribosomal protein gene transcription; Spider biofilm induced
CUST_4718_PI362308700	1.2072	C5_01480W	chr5	FYV5	Protein with a predicted role maturation of 18S rRNA; rat catheter biofilm induced
CUST_4976_PI362308700	2.265	C7_02920W	chr7		Ortholog(s) have cytosol, nucleus localization
CUST_9242_PI362308700	1.21213	C3_06450W	chr3	GLG2	Putative self-glucosylating initiator of glycogen synthesis; expression regulated upon white-opaque switch; hypha-induced; Spider biofilm induced
CUST_1874_PI362308700	1.21454	C7_00490C	chr7		Putative AdoMet-dependent proline methyltransferase; Hap43-induced; required for normal flow model biofilm growth; Spider biofilm repressed
CUST_10534_PI362308700	3.11813	CR_07810W	chrR	YHB5	Flavohemoglobin-related protein; not required for normal NO resistance; predicted globin/FAD-binding/NAD(P)-binding domains but lacks some conserved residues of flavohemoglobins; filament induced; rat catheter and Spider biofilm induced
CUST_1781_PI362308700	1.22303	C3_02790W	chr3		Ortholog of <i>C. parapsilosis CDC317</i> : CPAR2_102150, <i>C. dubliniensis CD36</i> : Cd36_82780, <i>Pichia stipitis Pignal</i> : psti_CGOB_00155 and <i>Candida orthopsilosis Co 90-125</i> : CORT_0B03450
CUST_984_PI362308700	1.11001	CR_09730C	chrR	SSF1	Protein involved in ribosome biogenesis; ortholog of S. cerevisiae Ssf1; Hap43-induced; rat catheter and Spider biofilm induced
CUST_3923_PI362308700	1.76565	CR_04150W	chrR		Ortholog(s) have S-adenosylmethionine-dependent methyltransferase activity, role in translational readthrough and mitochondrion localization
CUST_219_PI362308700	1.05173	C1_00820W	chr1		Ortholog of <i>C. dubliniensis CD36</i> : Cd36_00770, <i>Candida tenuis NRRL Y-1498</i> : CANTEDRAFT_112621, <i>Debaryomyces hansenii CBS767</i> : DEHA2D09812g and <i>Pichia stipitis Pignal</i> : PICST_61958
CUST_11822_PI362308700	1.64661	C3_02060W	chr3		Ortholog(s) have cytosol, extracellular region, nucleus localization
CUST_85_PI362308700	1.44303	C1_02500W	chr1		Ortholog(s) have mitochondrion localization
CUST_12150_PI362308700	1.87935	C2_05750W	chr2		Ortholog(s) have rRNA binding activity, role in maturation of LSU-rRNA from tricistronic rRNA transcript (SSU-rRNA, 5.8S rRNA, LSU-rRNA), ribosomal large subunit export from nucleus and nucleolus localization
CUST_1363_PI362308700	1.14665	C6_00860W	chr6	GPX1	Putative thiol peroxidase; rat catheter and Spider biofilm induced
CUST_189_PI362308700	1.04535	C1_00740C	chr1	SPE1	Ornithine decarboxylase; enzyme of polyamine biosynthesis; mutant is viable; functionally complements polyamine auxotrophy of S. cerevisiae spe1 mutant; downregulated upon adherence to polystyrene
CUST_5030_PI362308700	2.11601	CR_09350C	chrR		Protein with a predicted heme oxygenase domain; Spider biofilm induced
CUST_6986_PI362308700	1.62165	C1_05500W	chr1	RSM22	Predicted mitochondrial small ribosomal subunit; rat catheter and Spider biofilm induced
CUST_4231_PI362308700	2.85943	C1_10060C	chr1		Protein of unknown function; transcript regulated by white-opaque switch; flow model biofilm induced; Spider biofilm induced
CUST_4860_PI362308700	4.3821	C6_03030W	chr6	SAP5	Secreted aspartyl proteinase; sap4,5,6 triple null defective in utilization of protein as N source; virulence role effected by URA3; expressed during infection; mRNA localized to hyphal tip via She3; rat catheter and Spider biofilm induced
CUST_11877_PI362308700	1.88234	C1_10620W	chr1		Ortholog(s) have pseudouridine synthase activity
CUST_7470_PI362308700	1.86918	CR_02270C	chrR		Protein of unknown function; Spider biofilm induced; upregulated in a cyr1 null mutant
CUST_1860_PI362308700	5.818	C3_02640C	chr3	ZCF1	Zn(II)2Cys6 transcription factor; transcript regulated during hypha formation; 5'-UTR intron; mutants show decreased colonization of mouse kidneys; flow model biofilm induced; Spider biofilm induced
CUST_2283_PI362308700	2.2716	C1_07530W	chr1		Ortholog of <i>Candida albicans WO-1</i> : CAWG_00667
CUST_9429_PI362308700	2.48395	C6_02620C	chr6		Protein of unknown function; Spider biofilm induced
CUST_7370_PI362308700	1.22862	C1_12540W	chr1		Ortholog of <i>C. dubliniensis CD36</i> : Cd36_11720, <i>C. parapsilosis CDC317</i> : CPAR2_201890, <i>Candida tenuis NRRL Y-1498</i> : CANTEDRAFT_91948 and <i>Debaryomyces hansenii CBS767</i> : DEHA2E16786g
CUST_5549_PI362308700	2.69775	C1_05870W	chr1	PRN3	Protein similar to pirin; induced by Mnl1 under weak acid stress; Hap43-repressed; Spider biofilm induced
CUST_1734_PI362308700	3.85829	C3_06040W	chr3		CCCH zinc finger protein; Spider biofilm induced
CUST_9544_PI362308700	2.13157	C1_04500W	chr1	ICL1	Isocitrate lyase; glyoxylate cycle enzyme; required for virulence in mice; induced upon phagocytosis by macrophage; farnesol regulated; Pex5-dependent peroxisomal localization; stationary phase enriched; rat catheter, Spider biofilm induced
CUST_5583_PI362308700	1.27112	C1_05900W	chr1		Protein of unknown function; mRNA binds to She3; Hap43 repressed gene; Spider biofilm induced
CUST_8068_PI362308700	1.24117	C1_09390W	chr1		Ortholog(s) have tRNA dimethylallyltransferase activity, role in tRNA modification and cytosol, mitochondrion, nucleolus localization
CUST_9552_PI362308700	2.37583	C4_01220C	chr4		Protein with a glycoside hydrolase domain; mutants are viable
CUST_2838_PI362308700	1.21212	C2_03500W	chr2		Ortholog(s) have protein transporter activity, role in Golgi to plasma membrane transport, intracellular protein transport and vesicle coat localization
CUST_5926_PI362308700	1.66385	C1_04940C	chr1		Protein of unknown function; exogenously expressed protein is a substrate for Kex2p processing in vitro
CUST_7703_PI362308700	1.41386	C7_01690W	chr7		Ortholog(s) have zinc ion binding activity, role in protein import into mitochondrial intermembrane space and cytosol, mitochondrial intermembrane space, nucleus localization
CUST_3695_PI362308700	2.18371	C1_08900W	chr1		Protein of unknown function; hyphal-induced expression, regulated by Cyr1, Ras1, Efg1; Hap43-induced gene; Spider biofilm induced
CUST_5591_PI362308700	1.16087	C1_05920W	chr1		Protein of unknown function; induced during chlamydospore formation in both C. albicans and C. dubliniensis; Spider biofilm induced
CUST_64_PI362308700	2.81441	C1_02530C	chr1	DIP5	Dicarboxylic amino acid permease; mutation confers hypersensitivity to toxic ergosterol analog; induced upon phagocytosis by macrophage; Gcn4-regulated; upregulated by Rim101 at pH 8; rat catheter and Spider biofilm induced
CUST_5697_PI362308700	1.0706	C4_01860C	chr4		Possible Golgi membrane protein; Hap43-repressed; hypha induced; flow model biofilm induced; Spider biofilm induced
CUST_6069_PI362308700	3.37934	C4_06120W	chr4	GDH3	NADP-glutamate dehydrogenase; Nrg1, Plc1 regulated; hypha, hypoxia, Efg1-repressed; Rim101-induced at pH 8; GlcNAc, ciclopirox, ketoconazole induced; exp and stationary phase protein; Spider biofilm repressed; rat catheter biofilm induced
CUST_8663_PI362308700	1.43566	C1_01160C	chr1		Exosome non-catalytic core component; involved in 3'-5' RNA processing and degradation in the nucleus and cytoplasm; Spider biofilm induced
CUST_3512_PI362308700	1.20615	C3_05320W	chr3		Protein of unknown function; Hog1-repressed; Spider biofilm induced
CUST_10136_PI362308700	1.20858	C1_13470W	chr1	KNS1	Protein kinase involved in negative regulation of PolIII transcription; effector kinase of the TOR signaling pathway, phosphorylates Rpc53p to regulate ribosome and tRNA biosynthesis; Spider and flow model biofilm induced
CUST_6773_PI362308700	1.82439	C2_00550W	chr2		Ortholog(s) have (R)-carnitine transmembrane transporter activity, choline transmembrane transporter activity, ethanolamine transmembrane transporter activity
CUST_9690_PI362308700	1.43952	C5_01420W	chr5		Protein of unknown function; UPF0057 protein family member; localizes to the plasma membrane; Spider biofilm induced
CUST_6151_PI362308700	1.73946	C3_01000W	chr3	BMS1	Putative GTPase; Hap43-induced gene; mutation confers resistance to 5-fluorocytosine (5-FC); flucytosine induced; repressed by prostaglandins; Spider biofilm induced
CUST_7001_PI362308700	1.07357	CR_00220W	chrR		Has domain(s) with predicted electron carrier activity, heme binding, iron ion binding, oxidoreductase activity, acting on paired donors and with incorporation or reduction of molecular oxygen, <a href="#GOsection">more</a>
CUST_1972_PI362308700	1.42147	C7_00690W	chr7	NOP15	Nucleolar ribosome biogenesis factor; hyphal-induced expression; Hap43-induced; rat catheter biofilm induced
CUST_2189_PI362308700	1.29798	CR_02980C	chrR	SRP4	Putative chaperone of small nucleolar ribonucleoprotein particles; macrophage/pseudohyphal-induced; rat catheter biofilm induced
CUST_10059_PI362308700	2.29574	C1_03790C	chr1		Putative peptidyl-prolyl cis-trans isomerase
CUST_5106_PI362308700	2.53532	CR_09180W	chrR	CDG1	Putative cysteine dioxygenases; role in conversion of cysteine to sulfite; transcript regulated upon white-opaque switch; rat catheter, Spider and flow model biofilm induced
CUST_7846_PI362308700	1.41217	C2_08140C	chr2	PHM7	Putative transporter; fungal-specific; Hog1-repressed; repressed by 17-beta-estradiol, ethynyl estradiol; Hap43-induced; Spider biofilm induced
CUST_7029_PI362308700	1.18652	C2_06700W	chr2	AMO2	Protein similar to A. niger predicted peroxisomal copper amino oxidase; mutation confers hypersensitivity to toxic ergosterol analog; F-12/CO2 early biofilm induced
CUST_1315_PI362308700	4.10424	C3_02310W	chr3	MEP1	Ammonium permease; Mep1 more efficient permease than Mep2, Mep2 has additional regulatory role; 11 predicted transmembrane regions; low mRNA abundance; hyphal downregulated; flow model biofilm induced
CUST_7259_PI362308700	1.17204	C6_02230W	chr6		Putative GTPase; role in 60S ribosomal subunit biogenesis; Spider biofilm induced
CUST_4859_PI362308700	4.48038	C6_03030W	chr6	SAP5	Secreted aspartyl proteinase; sap4,5,6 triple null defective in utilization of protein as N source; virulence role effected by URA3; expressed during infection; mRNA localized to hyphal tip via She3; rat catheter and Spider biofilm induced
CUST_5646_PI362308700	1.70266	C1_06000W	chr1		Putative dicarboxylic amino acid permease; fungal-specific (no human or murine homolog); induced by alpha pheromone in SpiderM medium
CUST_2212_PI362308700	3.27075	CR_02880W	chrR		Protein of unknown function; Hap43-repressed; induced in core caspofungin response; regulated by yeast-hypha switch; Spider biofilm repressed
CUST_12008_PI362308700	2.01385	C7_03540C	chr7	ENP2	Putative nucleolar protein; essential; heterozygous mutation confers resistance to 5-fluorocytosine (5-FC), 5-fluorouracil (5-FU), and tubercidin (7-deazaadenosine); Hap43-induced; Spider biofilm induced
CUST_6759_PI362308700	2.74632	C5_02430W	chr5	ZCF22	Predicted Zn(II)2Cys6 transcription factor
CUST_1776_PI362308700	3.31739	C3_02800W	chr3	ADH4	Predicted 3-hydroxyacyl-CoA dehydrogenase; transcript is increased in azole-resistant strain overexpressing MDR1; transcript is increased in populations of cells exposed to fluconazole over multiple generations; mutant is viable
CUST_7701_PI362308700	1.20287	C7_01680C	chr7		Protein of unknown function; rat catheter, flow model and Spider biofilm induced
CUST_4103_PI362308700	1.1853	C4_06760W	chr4	GUT2	Glycerol-3-phosphate dehydrogenase; Plc1p-regulated; rat catheter biofilm induced; Spider biofilm induced
CUST_11154_PI362308700	6.42882	C2_09880C	chr2		Putative protein of unknown function; Plc1-regulated; transcript induced by Mnl1 under weak acid stress; flow model, rat catheter, Spider biofilm induced
CUST_10900_PI362308700	1.56002	CR_00380W	chrR		Protein with NADPH oxidoreductase containing flavin mononucleotide (FMN) domain; induced by nitric oxide
CUST_10659_PI362308700	4.16411	C5_03480C	chr5		Spermidine transporter; induced in strains from HIV patients with oral candidiasis; alkaline repressed; amphotericin B induced; colony morphology regulated by Ssn6; reduced oral epithelial cell damage by mutant; Spider biofilm induced
CUST_4910_PI362308700	1.95652	C3_02630C	chr3		Protein of unknown function; Hog1p-repressed; Spider biofilm induced
CUST_1904_PI362308700	1.60051	C7_00570W	chr7	RPA135	Putative RNA polymerase I subunit A135; repressed by prostaglandins
CUST_8329_PI362308700	1.53803	C4_05400C	chr4		D-arabinose 5-phosphate isomerase; has GutQ domain which is associated with phosphosugar binding; other biofilm induced; rat catheter and Spider biofilm induced; F-12/CO2 early biofilm induced
CUST_10018_PI362308700	1.50696	C4_02720C	chr4		Putative plasma membrane protein; Plc1-regulated; Spider biofilm induced
CUST_3619_PI362308700	1.79737	C1_09040C	chr1		Putative protein-histidine N-methyltransferase; Spider biofilm induced
CUST_3456_PI362308700	1.06064	C1_02190W	chr1	ABP14	Ortholog of S. cerevisiae actin-binding protein Abp140; Hap43-induced; F-12/CO2 early biofilm induced
CUST_8442_PI362308700	2.47567	C2_10070W	chr2		Predicted dehydrogenase; transcript upregulated in an RHE model of oral candidiasis; virulence-group-correlated expression; Spider biofilm repressed
CUST_9577_PI362308700	6.58267	C1_05690C	chr1		Protein of unknown function; Spider biofilm induced
CUST_5684_PI362308700	1.14545	C1_06120C	chr1		Ortholog of <i>C. dubliniensis CD36</i> : Cd36_05790, <i>C. parapsilosis CDC317</i> : CPAR2_103730, <i>Pichia stipitis Pignal</i> : PICST_28344, <i>Candida tropicalis MYA-3404</i> : CTRG_04275 and <i>Candida albicans WO-1</i> : CAWG_00795
CUST_3392_PI362308700	1.80032	C3_04200W	chr3	AFP99	Protein related to arginases; downregulated upon adherence to polystyrene; regulated by Gcn2p and Gcn4p
CUST_4619_PI362308700	1.0595	C4_00690C	chr4		Ortholog(s) have role in peptidyl-diphthamide biosynthetic process from peptidyl-histidine and cytosol localization
CUST_1077_PI362308700	2.30289	C4_03890W	chr4	PTP2	Predicted protein tyrosine phosphatase; involved in regulation of MAP kinase Hog1 activity; induced by Mnl1 under weak acid stress; rat catheter and Spider biofilm induced
CUST_8919_PI362308700	1.05179	CR_10250C	chrR	FDH3	Glutathione-dependent formaldehyde dehydrogenase; glycine catabolism; repressed by Efg1 in yeast, not hyphal growth conditions; induced by Mnl1 under weak acid stress; Spider biofilm repressed
CUST_1349_PI362308700	1.94437	C6_00930C	chr6		Protein of unknown function; Spider biofilm induced
CUST_4631_PI362308700	1.1346	C1_12750C	chr1		Pre-mRNA splicing factor; important for catalytic step II of pre-mRNA splicing; possible role in cell cycle progression; Spider biofilm induced
CUST_8253_PI362308700	1.02062	C1_10790W	chr1	CDC48	Putative microsomal ATPase; plasma membrane-localized; regulated by Gcn2 and Gcn4; induced by amino acid starvation (3-AT); macrophage/pseudohyphal-repressed; protein levels decrease in stationary phase yeast; Spider biofilm repressed
CUST_44_PI362308700	1.19586	C1_00340W	chr1	HBR1	Essential protein involved in regulation of MTL gene expression; hemoglobin-regulated inhibitor of white-opaque switching, may affect survival in host; activator of MTLalpha1 and MTLalpha2; transcript activated by hemoglobin
CUST_7643_PI362308700	1.11875	C2_00280C	chr2		Putative pre-mRNA-splicing factor; possibly an essential gene, disruptants not obtained by UAU1 method
CUST_1231_PI362308700	1.04422	C1_13740W	chr1	KAR9	Ortholog of S. cerevisiae Kar9; role in mitotic spindle positioning; nonessential; localizes to bud tip, bud neck, hyphal tip; wild-type localization requires actin and microtubule cytoskeleton; induced by alpha factor
CUST_5214_PI362308700	1.04996	C2_08750W	chr2		Protein of unknown function; flow model biofilm induced
CUST_10499_PI362308700	1.6956	CR_02440W	chrR		Protein of unknown function; Spider biofilm induced
CUST_2833_PI362308700	1.23522	C2_03480C	chr2		Ortholog of <i>Candida albicans WO-1</i> : CAWG_04115
CUST_4209_PI362308700	1.08189	C1_10180C	chr1	ECM21	Predicted regulator of endcytosis of plasma membrane proteins; fluconazole induced, alkaline induced by Rim101; repressed by caspofungin and in azole-resistant strain overexpressing MDR1; flow model, rat catheter and Spider biofilm induced
CUST_912_PI362308700	1.26781	C7_01010W	chr7		Ortholog of <i>C. dubliniensis CD36</i> : Cd36_70940, <i>C. parapsilosis CDC317</i> : CPAR2_300280, <i>Debaryomyces hansenii CBS767</i> : DEHA2F22220g and <i>Pichia stipitis Pignal</i> : PICST_32459
CUST_11641_PI362308700	1.33039	C3_00370C	chr3	BUD21	Small-subunit processome component; repressed by prostaglandins
CUST_96_PI362308700	1.79714	C1_02450C	chr1		Similar to S. cerevisiae Bud20; predicted role in cellular bud site selection; rat catheter and Spider biofilm induced
CUST_10140_PI362308700	1.20733	C1_04440W	chr1		Ortholog of <i>Candida albicans WO-1</i> : CAWG_00951
CUST_1738_PI362308700	1.22574	C3_06030W	chr3	NOG1	Putative GTPase; mutation confers hypersensitivity to 5-fluorocytosine (5-FC), 5-fluorouracil (5-FU), and tubercidin (7-deazaadenosine); repressed by prostaglandins; Hap43-induced
CUST_3202_PI362308700	3.35781	C5_01260W	chr5		Ortholog of <i>C. parapsilosis CDC317</i> : CPAR2_302610, <i>C. dubliniensis CD36</i> : Cd36_51070, <i>Candida orthopsilosis Co 90-125</i> : CORT_0E04770 and <i>Spathaspora passalidarum NRRL Y-27907</i> : SPAPADRAFT_50634
CUST_8956_PI362308700	2.73512	C1_04310C	chr1	GIG1	Protein induced by N-acetylglucosamine (GlcNAc); localized in cytoplasm; mutation causes increased resistance to nikkomycin Z
CUST_62_PI362308700	5.40918	C1_02570C	chr1	PUT4	Putative proline permease; fungal-specific (no human or murine homolog); repressed during the mating process
CUST_10201_PI362308700	1.98663	C1_07640C	chr1		Protein with predicted serine/threonine kinase and tyrosine kinase domains; possibly an essential gene, disruptants not obtained by UAU1 method; Spider biofilm induced
CUST_9896_PI362308700	1.19967	C1_13110C	chr1	CHS3	Major chitin synthase of yeast and hyphae; synthesizes short-chitin fibrils; Chs4-activated; transcript induced at yeast-hyphal transition; Chs1 and Chs2, but not Chs3, are inhibited by the protoberberine HWY-289; Spider biofilm induced
CUST_11423_PI362308700	1.51762	C2_08460C	chr2		Ortholog(s) have role in purine nucleobase catabolic process and cytosol, nucleus localization
CUST_2932_PI362308700	1.52454	C2_01270W	chr2	CHA1	Similar to catabolic ser/thr dehydratases; repressed by Rim101; induced in low iron; regulated on white-opaque switch; filament induced; Tn mutation affects filamentation; flow model biofilm induced; Spider biofilm repressed
CUST_7664_PI362308700	1.05713	C5_04120C	chr5		Putative inositol oxygenase; mutation confers hypersensitivity to toxic ergosterol analog; Spider biofilm induced
CUST_3454_PI362308700	1.57096	CR_05520W	chrR	NOC2	Putative nucleolar complex protein; Hap43-induced; transposon mutation affects filamentous growth; mutation confers hypersensitivity to 5-fluorouracil (5-FU), tubercidin (7-deazaadenosine); repressed in core stress response
CUST_3311_PI362308700	1.03436	C1_14180W	chr1		Ortholog of <i>C. dubliniensis CD36</i> : Cd36_13150, <i>C. parapsilosis CDC317</i> : CPAR2_700610, <i>Candida tenuis NRRL Y-1498</i> : CANTEDRAFT_135418 and <i>Debaryomyces hansenii CBS767</i> : DEHA2B01298g
CUST_8488_PI362308700	1.45469	C2_01040W	chr2		PProtein of unknown function; gene has intron; similar to human BLOC1S2
CUST_1408_PI362308700	2.93532	C7_02280W	chr7		Ortholog of <i>C. parapsilosis CDC317</i> : CPAR2_808370, <i>C. dubliniensis CD36</i> : Cd36_72070, <i>Candida orthopsilosis Co 90-125</i> : CORT_0C00800 and <i>Candida albicans WO-1</i> : CAWG_05577
CUST_6218_PI362308700	1.0213	C1_11680C	chr1		Ortholog of <i>C. dubliniensis CD36</i> : Cd36_10990, <i>C. parapsilosis CDC317</i> : CPAR2_804585, <i>Candida tenuis NRRL Y-1498</i> : cten_CGOB_00256 and <i>Debaryomyces hansenii CBS767</i> : DEHA2F10406g
CUST_11178_PI362308700	1.00335	C2_05060C	chr2		Putative sulfiredoxin; regulated by Tsa1, Tsa1B in minimal media at 37 degrees C; flow model biofilm induced; Spider biofilm induced
CUST_5347_PI362308700	1.37404	C1_10950C	chr1		Putative serine/threonine-protein kinase; possibly an essential gene, disruptants not obtained by UAU1 method
CUST_8293_PI362308700	1.1994	C5_04970C	chr5	PPR1	Putative transcription factor with zinc cluster DNA-binding motif; has similarity to S. cerevisiae Ppr1p, which is a transcription factor involved in the regulation of uracil biosynthesis genes
CUST_11671_PI362308700	3.05922	CR_06100C	chrR		Ortholog of <i>C. dubliniensis CD36</i> : Cd36_31580, <i>C. parapsilosis CDC317</i> : CPAR2_205000, <i>Debaryomyces hansenii CBS767</i> : DEHA2G10846g and <i>Pichia stipitis Pignal</i> : PICST_32988
CUST_9068_PI362308700	1.6106	C1_04100C	chr1	POR1	Mitochondrial outer membrane porin; in detergent-resistant membrane fraction (possible lipid raft component); antigenic in human, mouse; Hap43p-induced; flucytosine-, macrophage-, farnesol- induced; fluconazole, caspofungin repressed
CUST_8266_PI362308700	3.10749	C2_07790C	chr2		Protein of unknown function; induced by alpha pheromone in SpiderM medium
CUST_1032_PI362308700	3.69007	CR_03480W	chrR		Ortholog of <i>C. dubliniensis CD36</i> : Cd36_28730, <i>Candida tropicalis MYA-3404</i> : CTRG_00749 and <i>Candida albicans WO-1</i> : CAWG_01683
CUST_6989_PI362308700	1.36766	C1_05520W	chr1		Protein of unknown function; induced by Sfu1; Spider biofilm induced
CUST_8031_PI362308700	1.4727	C1_09490C	chr1	GUA1	Putative GMP synthase, involved in the final step of guanine biosynthesis; soluble protein in hyphae; flucytosine induced; macrophage-downregulated protein abundance; protein level decreases in stationary phase cultures
CUST_6390_PI362308700	2.94461
CUST_1528_PI362308700	3.26399	C5_04560C	chr5	CUP1	Metallothionein; involved in copper resistance; copper induced; Spider biofilm induced; flow model biofilm repressed
CUST_6330_PI362308700	1.09426	C1_06910C	chr1		Ortholog(s) have role in positive regulation of transcription elongation from RNA polymerase II promoter and CCR4-NOT core complex localization
CUST_11281_PI362308700	2.01027	C1_02700C	chr1		Gene induced by hypoxia and ketoconazole; oral infection upregulated; mutants have reduced capacity to damage oral epithelial cells; Spider biofilm induced
CUST_10017_PI362308700	1.56709	C4_02720C	chr4		Putative plasma membrane protein; Plc1-regulated; Spider biofilm induced
CUST_29_PI362308700	1.30702	C1_00270W	chr1		Predicted ORF in retrotransposon Tca8 with similarity to the Gag region encoding nucleocapsid-like protein; repressed by ciclopirox olamine; filament induced; regulated by Rfg1, Tup1; overlaps orf19.6078.1
CUST_1651_PI362308700	4.22126	C2_05180W	chr2	WH11	White-phase yeast transcript; expression in opaques increases virulence/switching; mutant switches as WT; Hap43, hypoxia, ketoconazol induced; required for RPMI biofilm; Bcr1-induced in RPMI a/a biofilm; rat catheter, Spider biofilm induced
CUST_5032_PI362308700	1.12454	C7_03040W	chr7		Protein with a protein tyrosine phosphatase-like protein domain; putative membrane-spanning regions; rat catheter biofilm induced
CUST_5463_PI362308700	1.04955	C7_04060W	chr7		Ortholog of <i>C. parapsilosis CDC317</i> : CPAR2_702310, <i>C. dubliniensis CD36</i> : Cd36_73730, <i>Lodderomyces elongisporus NRLL YB-4239</i> : LELG_04029 and <i>Candida orthopsilosis Co 90-125</i> : CORT_0G02490
CUST_12038_PI362308700	1.34146	CR_09140C	chrR		Protein with a role in directing meiotic recombination events to homologous chromatids; induced by ciclopirox olamine; positively regulated by Sfu1; Hog1, fluconazole-repressed; Hap43-induced; Spider biofilm induced
CUST_3453_PI362308700	1.63295	CR_05520W	chrR	NOC2	Putative nucleolar complex protein; Hap43-induced; transposon mutation affects filamentous growth; mutation confers hypersensitivity to 5-fluorouracil (5-FU), tubercidin (7-deazaadenosine); repressed in core stress response
CUST_8394_PI362308700	1.3634	C2_09990C	chr2	YOR1	Protein similar to S. cerevisiae Yor1; ABC-type plasma membrane transporter involved in resistance to aureobasidin A; white cell type-specific transcript; Spider biofilm induced
CUST_455_PI362308700	2.05876	C6_00470C	chr6	FET99	Multicopper oxidase family protein; similar to S. cerevisiae Fet3; does not complement S. cerevisiae fet3 mutant growth under low-iron; iron-repressed; regulated by Tup1, Rim101; flow model biofilm induced; Spider biofilm repressed
CUST_9449_PI362308700	2.98828	C1_01620C	chr1		Has domain(s) with predicted oxidoreductase activity and role in metabolic process
CUST_3142_PI362308700	2.75926	C5_01170W	chr5		Ortholog(s) have palmitoyltransferase activity, role in protein palmitoylation, protein targeting to membrane and endoplasmic reticulum palmitoyltransferase complex, extrinsic to endoplasmic reticulum membrane localization
[truncated: 185 more rows]

## Sheet: GSEA
Gene Categories induced in D381 following 8h exposure to Doxycycline, identified by Gene Set Enrichment Analysis
[truncated: 171 more rows]

[truncated: 1 more sheets: GO Process]
