# Supplementary material for: Stress- and metabolic responses of Candida albicans require Tor1 kinase N-terminal HEAT repeats
Source: PLoS Pathog. 2022 Jun 10;18(6):e1010089. doi: 10.1371/journal.ppat.1010089 (PMC9223334; doi:10.1371/journal.ppat.1010089)
Supplement: S4 File — (XLSX) [file ppat.1010089.s006.xlsx]

## Sheet: D381 Dox30 2h DN
Genes exhibiting decreased expression in D381 following 2h exposure to Doxycycline (T Test Q <= 0.05)
ID	FC 2h Dox	A22	Chromosome	Common Name	Description
CUST_753_PI362308700	-2.2436	C4_05770C	chr4	CFL1	Protein similar to ferric reductase Fre10p; possible functional homolog of S. cerevisiae Fre1p (reports differ); transcription is negatively regulated by Sfu1p, copper, amphotericin B, caspofungin; induced by ciclopirox olamine
CUST_9213_PI362308700	-1.12377	C4_07200C	chr4		Putative lipid phosphatase of the endoplasmic reticulum; role in DNA repair, actin cytoskeleton organization, cellular manganese ion homeostasis; Spider biofilm repressed
CUST_11273_PI362308700	-1.12991	C2_01710W	chr2	HSK3	Subunit of the Dam1 (DASH) complex, which acts in chromosome segregation by coupling kinetochores to spindle microtubules; expression regulated during planktonic growth
CUST_9697_PI362308700	-1.30631	CR_04850C	chrR		Ortholog of <i>Candida albicans WO-1</i> : CAWG_01818
CUST_58_PI362308700	-1.27736	C1_02590C	chr1	SNZ1	Stationary phase protein; vitamin B synthesis; induced byyeast-hypha switch, 3-AT or in azole-resistant strain overexpressing MDR1; soluble in hyphae; regulated by Gcn4, macrophage; Spider biofilm induced; rat catheter biofilm repressed
CUST_3087_PI362308700	-1.46306	C5_01070C	chr5		Protein of unknown function; repressed by fluphenazine treatment; induced by benomyl treatment and in an RHE model; regulated by Nrg1, Tup1
CUST_7661_PI362308700	-1.5283	C5_04130C	chr5	CHT2	GPI-linked chitinase; required for normal filamentous growth; repressed in core caspofungin response; fluconazole, Cyr1, Efg1, pH-regulated; mRNA binds She3 and is localized to yeast-form buds and hyphal tips; Spider biofilm repressed
CUST_2967_PI362308700	-1.41394	C2_04810W	chr2	HIS3	Imidazoleglycerol-phosphate dehydratase, enzyme of histidine biosynthesis; functionally complements S. cerevisiae his3-1 mutation; hyphal-induced expression; regulated by Gcn2p and Gcn4p; fungal-specific (no human or murine homolog)
CUST_4927_PI362308700	-1.05567	C7_02830C	chr7	LIP5	Cold-activated secreted lipase, differentially expressed lipase gene family member with possible roles in nutrition and acidic microenvironment; LIP5 and LIP8 expressed at all stages of mucosal and systemic infection; affects filamentation
CUST_7773_PI362308700	-1.37397	CR_03670W	chrR		Ortholog of <i>C. dubliniensis CD36</i> : Cd36_28870, <i>Candida tropicalis MYA-3404</i> : CTRG_00731 and <i>Candida albicans WO-1</i> : CAWG_01703
CUST_796_PI362308700	-1.62936	C4_05730W	chr4		Adhesin-like protein; regulated by Tsa1, Tsa1B in minimal media at 37 deg; clade-associated gene expression; induced by alpha pheromone in SpiderM medium; Hap43-induced; Spider biofilm repressed
CUST_2552_PI362308700	-1.09964	C6_01780C	chr6		Predicted chloride transporter; member of conserved Mcm1 regulon; Spider biofilm repressed
CUST_9925_PI362308700	-1.03985	C4_01990W	chr4		Protein with a predicted role in mitochondrial respiratory chain complex II assembly; rat catheter biofilm induced
CUST_5301_PI362308700	-1.07148	C2_04400W	chr2		Protein of unknown function; mutants are viable; rat catheter and Spider biofilm induced
CUST_1019_PI362308700	-2.0286	C7_01560C	chr7	NUP	Nucleoside permease; adenosine and guanosine are substrates, whereas cytidine, adenine, guanine, uridine, uracil are not; similar to a nucleoside permease of S. pombe; possibly processed by Kex2p
CUST_3457_PI362308700	-1.297	C1_02180W	chr1	GAL7	Putative galactose-1-phoshphate uridyl transferase; downregulated by hypoxia, upregulated by ketoconazole; macrophage/pseudohyphal-repressed
CUST_55_PI362308700	-2.10026	C1_02600W	chr1	SNO1	Protein with a predicted role in pyridoxine metabolism; stationary phase protein; regulated by Tup1, Efg1; Spider biofilm induced
CUST_10993_PI362308700	-1.13105	CR_00620C	chrR	ARG1	Argininosuccinate synthase; arginine synthesis; Gcn4, Rim101 regulated; induced by amino acid starvation (3-AT), benomyl treatment; stationary phase enriched protein; repressed in alkalinizing medium; rat catheter, Spider biofilm induced
CUST_7306_PI362308700	-4.82398	C4_00130W	chr4	RBT5	GPI-linked cell wall protein; hemoglobin utilization; Rfg1, Rim101, Tbf1, Fe regulated; Sfu1, Hog1, Tup1, serum, alkaline pH, antifungal drugs, geldamycin repressed; Hap43 induced; required for RPMI biofilms; Spider biofilm induced
CUST_7551_PI362308700	-1.00328	C5_02980C	chr5		Ortholog(s) have phosphatidylinositol-3-phosphate binding activity and endosome localization
CUST_11653_PI362308700	-1.44571	CR_06150C	chrR	ADE13	Adenylosuccinate lyase; enzyme of adenine biosynthesis; soluble protein in hyphae; not induced during GCN response, in contrast to the S. cerevisiae ortholog; repressed by nitric oxide
CUST_1716_PI362308700	-1.00906	C3_02950C	chr3	MET13	Putative methionine biosynthesis protein; ketoconazole-induced; amphotericin B repressed; Spider biofilm repressed
CUST_5949_PI362308700	-1.16681	C6_02130C	chr6	CTF5	Predicted component of the kinetochore sub-complex COMA; induced during the mating process; repressed by alpha pheromone in SpiderM medium
CUST_8879_PI362308700	-1.02722	C6_04210C	chr6	ATM1	Member of MDR subfamily of ABC family; ortholog of S. cerevisiae ABC transporter, Atm1; induced in low iron; induced by nitric oxide independent of Yhb1
CUST_6754_PI362308700	-1.30487	C2_00480C	chr2	PHHB	Putative 4a-hydroxytetrahydrobiopterin dehydratase; transposon mutation affects filamentous growth; flow model biofilm induced; Spider biofilm induced
CUST_10141_PI362308700	-1.03638	C1_13450W	chr1	HYR1	GPI-anchored hyphal cell wall protein; macrophage-induced; repressed by neutrophils; resistance to killing by neutrophils, azoles; regulated by Rfg1, Efg1, Nrg1, Tup1, Cyr1, Bcr1, Hap43; Spider and flow model biofilm induced
CUST_4418_PI362308700	-1.30258	C4_02190C	chr4		CoA-transferase family protein; rat catheter biofilm repressed
CUST_8581_PI362308700	-1.14636	C7_03720C	chr7	HIS7	Putative imidazole glycerol phosphate synthase; histidine biosynthesis; no human/murine homolog; transcription induced by histidine starvation; regulated by Gcn2p and Gcn4p; higher protein level in stationary phase
CUST_4336_PI362308700	-2.63894	C4_01940W	chr4	PHO89	Putative phosphate permease; transcript regulated upon white-opaque switch; alkaline induced by Rim101; possibly adherence-induced; F-12/CO2 model, rat catheter and Spider biofilm induced
CUST_311_PI362308700	-1.38632	C2_06210C	chr2	SER1	Putative 3-phosphoserine aminotransferase; predicted role in serine and glycine biosynthesis; protein present in exponential and stationary yeast growth phases; Spider biofilm repressed
CUST_7160_PI362308700	-1.0562	CR_05150W	chrR		Ortholog(s) have structural constituent of ribosome activity and mitochondrial large ribosomal subunit localization
CUST_704_PI362308700	-2.45327	CR_06660W	chrR	SEO1	Protein with similarity to permeases; Sfu1-repressed; flucytosine induced; induced by Mnl1 under weak acid stress; flow model biofilm repressed
CUST_10785_PI362308700	-1.79715	C2_07180W	chr2		Ortholog of <i>C. dubliniensis CD36</i> : Cd36_21450, <i>Candida tropicalis MYA-3404</i> : CTRG_01739 and <i>Candida albicans WO-1</i> : CAWG_05814
CUST_5965_PI362308700	-1.21415	C7_01350C	chr7		Ortholog(s) have unfolded protein binding activity, role in mitochondrial proton-transporting ATP synthase complex assembly and mitochondrion localization
CUST_7540_PI362308700	-1.19921	C7_02140W	chr7		Ortholog of <i>C. dubliniensis CD36</i> : Cd36_71960, <i>Pichia stipitis Pignal</i> : psti_CGOB_00136, <i>Spathaspora passalidarum NRRL Y-27907</i> : SPAPADRAFT_63786 and <i>Candida tropicalis MYA-3404</i> : CTRG_05049
CUST_1038_PI362308700	-1.34203	C7_01570C	chr7		Predicted transmembrane transporter; induced during chlamydospore formation in both C. albicans and C. dubliniensis
CUST_7295_PI362308700	-1.53424	CR_06520C	chrR		Ortholog(s) have GTPase activity and role in intracellular protein transport, retrograde transport, endosome to Golgi
CUST_9767_PI362308700	-1.25616	C2_06160W	chr2		Ortholog of <i>C. parapsilosis CDC317</i> : CPAR2_104840, <i>Candida tenuis NRRL Y-1498</i> : CANTEDRAFT_116070, <i>Debaryomyces hansenii CBS767</i> : DEHA2F04994g and <i>Pichia stipitis Pignal</i> : psti_CGOB_00085
CUST_8870_PI362308700	-1.30615	CR_01010W	chrR	TEN1	Protein involved in telomere maintenance; forms a complex with Stn1; transcription is regulated upon yeast-hypha switch; Spider biofilm induced
CUST_9783_PI362308700	-1.3925	C5_00180W	chr5		Ortholog(s) have inositol heptakisphosphate kinase activity, inositol hexakisphosphate 1-kinase activity, inositol hexakisphosphate 3-kinase activity, inositol hexakisphosphate 4-kinase activity, inositol hexakisphosphate 6-kinase activity
CUST_6208_PI362308700	-1.70315	C2_09240C	chr2		Protein of unknown function; transcript detected on high-resolution tiling arrays
CUST_12000_PI362308700	-1.20059	C7_03580C	chr7		Protein of unknown function; Hap43-repressed gene
CUST_4061_PI362308700	-2.25185	C6_03670C	chr6		Protein of unknown function; Spider biofilm induced
CUST_3779_PI362308700	-2.87104	C2_06590C	chr2	GIT1	Glycerophosphoinositol permease; involved in utilization of glycerophosphoinositol as a phosphate source; Rim101-repressed; virulence-group-correlated expression
CUST_1316_PI362308700	-1.86842	C3_02310W	chr3	MEP1	Ammonium permease; Mep1 more efficient permease than Mep2, Mep2 has additional regulatory role; 11 predicted transmembrane regions; low mRNA abundance; hyphal downregulated; flow model biofilm induced
CUST_1481_PI362308700	-1.08326	C7_03350C	chr7		Putative aldose reductase; protein level decreases in stationary phase cultures; Spider biofilm repressed
CUST_7377_PI362308700	-2.76216	C2_02610C	chr2	HGT2	Putative glucose transporter of the major facilitator superfamily; the C. albicans glucose transporter family comprises 20 members; 12 probable membrane-spanning segments; regulated by Nrg1
CUST_5688_PI362308700	-1.0671	C1_06140C	chr1		Dubious open reading frame, only conserved in Candida dubliniensis; induced by alpha pheromone in SpiderM medium; mRNA binds She3; Spider biofilm induced; flow model biofilm repressed
CUST_9600_PI362308700	-1.09888	C4_01330W	chr4		Protein of unknown function; Spider biofilm induced
CUST_2990_PI362308700	-1.64535	CR_08850W	chrR		Ortholog of <i>Candida albicans WO-1</i> : CAWG_02163
CUST_7026_PI362308700	-1.01813	C3_01170W	chr3		Ortholog(s) have mitochondrial membrane localization
CUST_5067_PI362308700	-3.31465	CR_09220C	chrR	LIP7	Probable lipase, part of a gene family whose members are differentially expressed during infection; lacks a signal sequence for secretion, unlike other family members; may have a role in nutrition or in creating an acidic microenvironment
CUST_4421_PI362308700	-1.29926	C4_02200C	chr4		Ortholog of <i>C. dubliniensis CD36</i> : Cd36_42090, <i>Debaryomyces hansenii CBS767</i> : DEHA2C14872g, <i>Pichia stipitis Pignal</i> : PICST_74821 and <i>Spathaspora passalidarum NRRL Y-27907</i> : SPAPADRAFT_58607
CUST_7721_PI362308700	-1.13239	CR_03780C	chrR		Protein of unknown function; Spider biofilm induced
CUST_8759_PI362308700	-1.72493	C2_06930C	chr2		Ortholog of <i>C. parapsilosis CDC317</i> : CPAR2_406700, <i>C. dubliniensis CD36</i> : Cd36_21220, <i>Candida tenuis NRRL Y-1498</i> : CANTEDRAFT_127772 and <i>Candida orthopsilosis Co 90-125</i> : CORT_0C06120
CUST_7811_PI362308700	-1.2993	C7_01880C	chr7		Ortholog(s) have FAD transmembrane transporter activity, role in FAD transport and mitochondrion localization
CUST_11099_PI362308700	-1.01206	C2_04180C	chr2		Putative mitochondrial carrier family transporter; rat catheter biofilm induced
CUST_7296_PI362308700	-2.49145	CR_06520C	chrR		Ortholog(s) have GTPase activity and role in intracellular protein transport, retrograde transport, endosome to Golgi
CUST_5234_PI362308700	-2.62529	C4_04320W	chr4	FRE1	Major cell-surface ferric reductase under low-iron conditions; 7 transmembrane regions and a secretion signal predicted; Tup1, Rim101, Ssn6, Hog1, caspofungin repressed; ciclopirox olamine induced; rat catheter biofilm induced
CUST_1928_PI362308700	-1.00306	C5_04520W	chr5		Ortholog(s) have protein phosphatase type 2A regulator activity, role in TOR signaling cascade, cellular response to nitrogen starvation and cytosol, nucleus localization
CUST_795_PI362308700	-1.51206	C4_05730W	chr4		Adhesin-like protein; regulated by Tsa1, Tsa1B in minimal media at 37 deg; clade-associated gene expression; induced by alpha pheromone in SpiderM medium; Hap43-induced; Spider biofilm repressed
CUST_4871_PI362308700	-1.36645	C1_11480W	chr1	PHO84	High-affinity phosphate transporter; transcript regulated by white-opaque switch; Hog1, ciclopirox olamine or alkaline induced; caspofungin, stress repressed; upregulated in RHE model; Spider and flow model biofilm induced, Hap43-induced
CUST_10337_PI362308700	-1.22074	C2_05390C	chr2		Ortholog of <i>C. dubliniensis CD36</i> : Cd36_19870, <i>C. parapsilosis CDC317</i> : CPAR2_209420, <i>Candida tenuis NRRL Y-1498</i> : CANTEDRAFT_100922 and <i>Debaryomyces hansenii CBS767</i> : DEHA2D11176g
CUST_3946_PI362308700	-1.0531	CR_04090C	chrR	ADE17	5-Aminoimidazole-4-carboxamide ribotide transformylase, enzyme of adenine biosynthesis; antigenic in human; soluble protein in hyphae; not induced during GCN response, in contrast to the S. cerevisiae ortholog
CUST_9804_PI362308700	-1.25699	C3_04450C	chr3		Protein of unknown function; induced by alpha pheromone in SpiderM medium
CUST_10471_PI362308700	-1.03283	C3_04520C	chr3	ADE2	Phosphoribosylaminoimadazole carboxylase; role in adenine biosynthesis; required for normal growth and virulence in immunosuppressed mouse infection; not induced in GCN response, in contrast to S. cerevisiae ADE2; stationary phase-enriched
CUST_2952_PI362308700	-1.00925	C2_01340W	chr2		Ortholog(s) have cytoplasm localization
CUST_5483_PI362308700	-1.45028	C2_07580W	chr2		Putative malate permease; induced during macrophage infection; regulated by Gcn2 and Gcn4; putative peroxisome targeting signal; Hap43-repressed; Spider biofilm induced
CUST_10585_PI362308700	-1.32291	C2_02030W	chr2	ARO3	3-deoxy-D-arabinoheptulosonate-7-phosphate synthase; aromatic amino acid synthesis; GCN-regulated; feedback-inhibited by phe if expressed in S. cerevisiae; decreased in stationary phase; flow model biofilm repressed
CUST_12021_PI362308700	-1.2927	C5_03650C	chr5		Protein of unknown function; Hap43-repressed gene
CUST_8217_PI362308700	-1.06279	C7_03670W	chr7	DED81	Putative tRNA-Asn synthetase; genes encoding ribosomal subunits, translation factors, tRNA synthetases are downregulated upon phagocytosis by murine macrophage; protein enriched in stationary phase yeast cultures
CUST_2347_PI362308700	-1.26425	C2_05890C	chr2	IDP1	Putative isocitrate dehydrogenase; transcriptionally induced by interaction with macrophage; alkaline induced; Spider biofilm repressed
CUST_9665_PI362308700	-1.00084	CR_04740C	chrR	ADE6	5-Phosphoribosylformyl glycinamidine synthetase; adenine biosynthesis; not induced in GCN response, in contrast to S. cerevisiae Ade6; protein in stationary phase yeast-form cultures; flow model and rat catheter biofilm repressed
CUST_4056_PI362308700	-1.78858	CR_05940W	chrR	CEK2	MAP kinase required for wild-type efficiency of mating; component of the signal transduction pathway that regulates mating; ortholog of S. cerevisiae Fus3; induced by Cph1, pheromone; transposon mutation affects filamentous growth
CUST_8399_PI362308700	-1.24321	C7_00400W	chr7	LEU2	Isopropyl malate dehydrogenase; leucine biosynthesis; induced by human whole blood or PMNs; protein level decreases in stationary phase; GlcNAc-induced protein; flow model biofilm repressed
CUST_6753_PI362308700	-1.37788	C2_00480C	chr2	PHHB	Putative 4a-hydroxytetrahydrobiopterin dehydratase; transposon mutation affects filamentous growth; flow model biofilm induced; Spider biofilm induced
CUST_3945_PI362308700	-1.04472	CR_04090C	chrR	ADE17	5-Aminoimidazole-4-carboxamide ribotide transformylase, enzyme of adenine biosynthesis; antigenic in human; soluble protein in hyphae; not induced during GCN response, in contrast to the S. cerevisiae ortholog
CUST_10061_PI362308700	-1.54707	C5_04020C	chr5	FGR42	Protein lacking an ortholog in S. cerevisiae; transposon mutation affects filamentous growth
CUST_10925_PI362308700	-2.14509	C1_08400C	chr1	GCV2	Glycine decarboxylase P subunit; protein of glycine catabolism; repressed by Efg1; Hog1-induced; induced by Rim101 at acid pH; transcript induced in elevated CO2; stationary phase enriched protein
CUST_10763_PI362308700	-1.80268	C1_03870C	chr1		Predicted heme-binding stress-related protein; Tn mutation affects filamentous growth; induced during chlamydospore formation in C. albicans and C. dubliniensis; Spider biofilm induced
CUST_2262_PI362308700	-1.39117	CR_02600W	chrR		Ortholog of <i>C. dubliniensis CD36</i> : Cd36_27570, <i>C. parapsilosis CDC317</i> : CPAR2_801010, <i>Candida tenuis NRRL Y-1498</i> : cten_CGOB_00198 and <i>Debaryomyces hansenii CBS767</i> : DEHA2E09306g
CUST_9053_PI362308700	-2.0287	CR_01320C	chrR		Predicted vacuolar protein; rat catheter biofilm repressed; flow model biofilm repressed
CUST_11499_PI362308700	-1.13279	C6_04340W	chr6		Dolichol-P-Man dependent alpha(1-3) mannosyltransferase; role in the synthesis of dolichol-linked oligosaccharide donor for N-linked glycosylation of proteins; rat catheter biofilm repressed
CUST_4612_PI362308700	-1.35713	C4_00650W	chr4	HIS5	Putative histidinol-phosphate aminotransferase; Gcn4p-regulated; protein present in exponential and stationary growth phase yeast cultures
CUST_10951_PI362308700	-1.01134	C4_00080C	chr4		Protein of unknown function; Hap43-repressed; Spider biofilm induced
CUST_7909_PI362308700	-1.36212	C4_03190W	chr4		Protein with a predicted FAD-dependent pyridine nucleotide reductase domains; putative oxidoreductase; Plc1-regulated; possibly an essential gene, disruptants not obtained by UAU1 method
CUST_1058_PI362308700	-1.09712	C5_01400W	chr5	SEF2	Zn(II)2Cys6 transcription factor, required for normal resistance to copper; repressed by Sfu1 in high-iron conditions; regulated by Sef1, Sfu1, and Hap43; rat catheter and Spider biofilm induced
CUST_10335_PI362308700	-1.09765	C2_05400W	chr2		Ortholog of <i>C. dubliniensis CD36</i> : Cd36_19880, <i>Candida tenuis NRRL Y-1498</i> : CANTEDRAFT_117672, <i>Debaryomyces hansenii CBS767</i> : DEHA2D11154g and <i>Pichia stipitis Pignal</i> : PICST_59570
CUST_11889_PI362308700	-1.01682	CR_06850C	chrR		Ortholog of <i>S. cerevisiae</i> : KSH1, <i>C. dubliniensis CD36</i> : Cd36_32390, <i>C. parapsilosis CDC317</i> : CPAR2_203260, <i>Candida tenuis NRRL Y-1498</i> : CANTEDRAFT_116778 and <i>Debaryomyces hansenii CBS767</i> : DEHA2A10604g
CUST_5652_PI362308700	-1.21071	C1_06030C	chr1		Ortholog of S. cerevisiae Shg1; a COMPASS (Set1C) complex subunit that methylates histone H3 on lysine 4 and is required in transcriptional silencing near telomeres; repressed in an azole-resistant strain overexpressing MDR1
CUST_336_PI362308700	-1.43554	CR_04610C	chrR		Ortholog of a S. cerevisiae Atg22; a vacuolar integral membrane protein required for efflux of amino acids during autophagic body breakdown in the vacuole; possibly an essential gene, disruptants not obtained by UAU1 method
CUST_4673_PI362308700	-1.04049	C4_00820W	chr4		Has domain(s) with predicted role in transmembrane transport
CUST_8760_PI362308700	-1.24451	C2_06930C	chr2		Ortholog of <i>C. parapsilosis CDC317</i> : CPAR2_406700, <i>C. dubliniensis CD36</i> : Cd36_21220, <i>Candida tenuis NRRL Y-1498</i> : CANTEDRAFT_127772 and <i>Candida orthopsilosis Co 90-125</i> : CORT_0C06120
CUST_5607_PI362308700	-1.07815	C3_06950W	chr3		Protein of unknown function; Spider biofilm induced
CUST_6365_PI362308700	-1.18977	CR_09810W	chrR		Protein of unknown function; rat catheter biofilm repressed
CUST_12196_PI362308700	-3.45852	C4_05250W	chr4		Putative ubiquitin-protein ligase; role in protein ubiquitination; Spider biofilm induced
CUST_11534_PI362308700	-1.07516	CR_10430C	chrR		Ortholog(s) have role in mRNA splicing, via spliceosome and spliceosomal complex localization
CUST_2001_PI362308700	-1.11871	C2_10310C	chr2	KIP2	Putative kinesin-related motor protein involved in mitotic spindle positioning; repressed by alpha pheromone in SpiderM medium; periodic mRNA expression, peak at cell-cycle G2/M phase
CUST_7874_PI362308700	-2.38722	C5_03130W	chr5	SUT1	Zn2Cys6 transcription factor involved in sterol uptake; flow model biofilm induced; Spider biofilm repressed
CUST_2002_PI362308700	-1.13335	C2_10310C	chr2	KIP2	Putative kinesin-related motor protein involved in mitotic spindle positioning; repressed by alpha pheromone in SpiderM medium; periodic mRNA expression, peak at cell-cycle G2/M phase
CUST_2335_PI362308700	-1.43413	C2_05960C	chr2		Has domain(s) with predicted acyl-CoA hydrolase activity and role in acyl-CoA metabolic process
CUST_8341_PI362308700	-1.1224	C7_00290C	chr7	HGT13	Predicted sugar transporter, involved in glycerol utilization; member of the major facilitator superfamily; 12 transmembrane; gene has intron; oxidative stress-induced via Cap1p; expressed in rich medium, 2% glucose
CUST_11093_PI362308700	-1.12878	C2_04150C	chr2	VMA7	Putative subunit of the V-ATPase complex, which is involved in control of vacuolar pH; highly similar to S. cerevisiae Vma7p; interacts with phosphatidylinositol 3-kinase Vps34p
CUST_2999_PI362308700	-1.05736	CR_02490W	chrR	OPT4	Oligopeptide transporter; detected at germ tube plasma membrane; transcript inducede during phagocytosis by macrophages; fungal-specific; Hap43-repressed; merged with orf19.2292 in Assembly 20; rat catheter and Spider biofilm induced
CUST_901_PI362308700	-1.28296	C3_01340W	chr3		Ortholog of <i>C. dubliniensis CD36</i> : Cd36_81270, <i>C. parapsilosis CDC317</i> : CPAR2_502880, <i>Candida tenuis NRRL Y-1498</i> : CANTEDRAFT_101483 and <i>Debaryomyces hansenii CBS767</i> : DEHA2A11990g
CUST_5229_PI362308700	-1.08779	C4_04300C	chr4		Ortholog of <i>C. dubliniensis CD36</i> : Cd36_43970, <i>C. parapsilosis CDC317</i> : CPAR2_401720, <i>Candida tenuis NRRL Y-1498</i> : CANTEDRAFT_102588 and <i>Debaryomyces hansenii CBS767</i> : DEHA2G16698g
CUST_4031_PI362308700	-1.12754	C3_00650W	chr3	NGT1	N-acetylglucosamine (GlcNAc)-specific transporter; role in GlcNAc (but not serum) induced hyphal growth; localizes to plasma membrane; induced by GlcNAc, macrophage engulfment; 12 transmembrane, major facilitator superfamily
CUST_7236_PI362308700	-1.04206	C4_00200C	chr4	MET15	O-acetylhomoserine O-acetylserine sulfhydrylase; sulfur amino acid synthesis; immunogenic; Hog1, adherence-induced; brown color of mutant in Pb(2+) medium a visual selection; chlamydospore formation induced, F-12/CO2 biofilm induced
CUST_2555_PI362308700	-1.11281	C6_01810W	chr6		Protein of unknown function; transcription repressed by fluphenazine treatment
CUST_9058_PI362308700	-2.44915	CR_01330W	chrR	CPA2	Putative arginine-specific carbamoylphosphate synthetase; protein enriched in stationary phase yeast cultures; rat catheter biofilm induced; Spider biofilm induced
CUST_4422_PI362308700	-1.14737	C4_02200C	chr4		Ortholog of <i>C. dubliniensis CD36</i> : Cd36_42090, <i>Debaryomyces hansenii CBS767</i> : DEHA2C14872g, <i>Pichia stipitis Pignal</i> : PICST_74821 and <i>Spathaspora passalidarum NRRL Y-27907</i> : SPAPADRAFT_58607
CUST_11131_PI362308700	-1.64313	C2_05130W	chr2		Putative protein of unknown function; Hap43p-repressed gene
CUST_11234_PI362308700	-1.22859	CR_04790W	chrR	MVB12	ESCRT-I complex subunit with a role in multivesicular body (MVB) trafficking; mutant displays growth defect on alkaline medium; Hap43p-repressed gene
CUST_6142_PI362308700	-1.43775	C3_01050C	chr3		Ortholog of <i>C. parapsilosis CDC317</i> : CPAR2_401850, <i>C. dubliniensis CD36</i> : Cd36_80970, <i>Lodderomyces elongisporus NRLL YB-4239</i> : LELG_04407 and <i>Candida orthopsilosis Co 90-125</i> : CORT_0E01890
CUST_5757_PI362308700	-1.26096	CR_07270C	chrR	HGT16	Putative glucose transporter of the major facilitator superfamily; the C. albicans glucose transporter family comprises 20 members; 12 probable membrane-spanning segments; gene has intron; expressed in rich medium with 2% glucose
CUST_4392_PI362308700	-2.04386	C3_07360W	chr3	DLD2	Ortholog(s) have D-lactate dehydrogenase (cytochrome) activity, role in aerobic respiration, cellular carbohydrate metabolic process and mitochondrial inner membrane localization
CUST_11708_PI362308700	-2.01301	C3_01640C	chr3		Ortholog of <i>C. dubliniensis CD36</i> : Cd36_81550, <i>C. parapsilosis CDC317</i> : CPAR2_503570, <i>Candida tenuis NRRL Y-1498</i> : cten_CGOB_00261 and <i>Debaryomyces hansenii CBS767</i> : DEHA2D15378g
CUST_5594_PI362308700	-3.84584	C4_01550C	chr4	CPA1	Putative carbamoyl-phosphate synthase subunit; alkaline repressed; rat catheter, Spider and flow model biofilm induced
CUST_9782_PI362308700	-1.03572	C3_04080W	chr3		Ortholog of subunit 6 of the ubiquinol cytochrome-c reductase complex, a component of the mitochondrial inner membrane electron transport chain; Hap43-repressed gene
CUST_11561_PI362308700	-1.22043	CR_00920W	chrR	CCE1	Putative Holliday junction resolving enzyme; similar to S. cerevisiae Cce1p
CUST_1084_PI362308700	-1.00924	C4_03860C	chr4		Ortholog of <i>C. dubliniensis CD36</i> : Cd36_43600, <i>C. parapsilosis CDC317</i> : CPAR2_403780, <i>Candida tenuis NRRL Y-1498</i> : CANTEDRAFT_93767 and <i>Debaryomyces hansenii CBS767</i> : DEHA2G16984g
CUST_2075_PI362308700	-2.1216	C5_04220W	chr5	MRV5	Planktonic growth-induced gene
CUST_3805_PI362308700	-1.1582	C2_00340C	chr2	ARO8	Aromatic transaminase of the Ehrlich fusel oil pathway of aromatic alcohol biosynthesis; Rim101 independent alkaline induction; protein abundance affected by URA3 expression in CAI-4 strain; Gcn4-regulated; stationary phase enriched
CUST_10055_PI362308700	-1.29708	C1_03770W	chr1	SKO1	bZIP transcription factor; involved in cell wall damage response; represses the yeast-to-hypha transition; mutants are caspofungin sensitive; induced by osmotic stress via Hog1; induced by Mnl1 under weak acid stress
CUST_12195_PI362308700	-2.82485	C4_05250W	chr4		Putative ubiquitin-protein ligase; role in protein ubiquitination; Spider biofilm induced
CUST_9159_PI362308700	-1.75163	C3_06590W	chr3	LYS9	Saccharopine dehydrogenase; lysine biosynthesis; soluble protein in hyphae; amphotericin B repressed; Gcn4-regulated; colony morphology-related gene regulation by Ssn6; protein present in exponential and stationary growth phase yeast
CUST_3974_PI362308700	-1.08647	CR_10120C	chrR		Ortholog(s) have mitochondrion localization
CUST_9926_PI362308700	-1.1729	C4_01990W	chr4		Protein with a predicted role in mitochondrial respiratory chain complex II assembly; rat catheter biofilm induced
CUST_1832_PI362308700	-1.31873	C3_05810C	chr3	SKN1	Protein with a role in beta-1,6-glucan synthesis; probable N-glycosylated type II membrane protein; transcript and mRNA length change induced by yeast-hypha transition; induced by Rim101, caspofungin; rat catheter and Spider biofilm induced
CUST_4320_PI362308700	-1.89884	C3_07180C	chr3	BMT1	Beta-mannosyltransferase, required for addition of the 1st beta-mannose residue to acid-stable fraction of cell wall phosphopeptidomannan; 9-gene family member; mutants induce higher levels of inflammatory cytokines in mouse dendritic cells
CUST_1031_PI362308700	-1.49153	CR_03480W	chrR		Ortholog of <i>C. dubliniensis CD36</i> : Cd36_28730, <i>Candida tropicalis MYA-3404</i> : CTRG_00749 and <i>Candida albicans WO-1</i> : CAWG_01683
CUST_8291_PI362308700	-2.614	C5_04980W	chr5		Putative adhesin-like protein; induced by Mnl1 under weak acid stress; rat catheter and Spider biofilm induced
CUST_2486_PI362308700	-1.26275	C3_05340W	chr3	DIE2	Ortholog(s) have dolichyl-phosphate-glucose-glycolipid alpha-glucosyltransferase activity, role in protein N-linked glycosylation and endoplasmic reticulum membrane localization
CUST_9679_PI362308700	-1.0257	CR_04830C	chrR		Has domain(s) with predicted myosin binding activity
CUST_11334_PI362308700	-1.30529	C2_03220C	chr2	STP4	C2H2 transcription factor; induced in core caspofungin response; colony morphology-related gene regulation by Ssn6; induced by 17-beta-estradiol, ethynyl estradiol; rat catheter and Spider biofilm induced
CUST_6987_PI362308700	-1.337	CR_00180C	chrR	CHT1	Chitinase; putative N-terminal catalytic domain; has secretory signal sequence; lacks S/T region and N-glycosylation motifs of Chs2p and Chs3p; alkaline downregulated; expression not detected in yeast-form or hyphal cells
CUST_10279_PI362308700	-1.5695	C6_03850C	chr6	IHD1	GPI-anchored protein; alkaline, hypha-induced; regulated by Nrg1, Rfg1, Tup1 and Tsa1, Tsa1B in minimal media at 37; oralpharyngeal candidasis induced ; Spider biofilm induced; regulated in Spider biofilms by Tec1, Efg1, Ndt80, Rob1, Brg1
CUST_4738_PI362308700	-1.23357	C1_00880W	chr1		Protein of unknown function; Spider biofilm induced
CUST_7873_PI362308700	-2.58252	C5_03130W	chr5	SUT1	Zn2Cys6 transcription factor involved in sterol uptake; flow model biofilm induced; Spider biofilm repressed
CUST_1990_PI362308700	-2.04008	C5_04370C	chr5	PGA37	Putative GPI-anchored protein; Hap43-repressed; Spider biofilm induced
CUST_959_PI362308700	-1.05334	CR_07110C	chrR		Ortholog of <i>C. dubliniensis CD36</i> : Cd36_32690, <i>C. parapsilosis CDC317</i> : CPAR2_204290, <i>Candida tenuis NRRL Y-1498</i> : CANTEDRAFT_121459 and <i>Debaryomyces hansenii CBS767</i> : DEHA2E03938g
CUST_11880_PI362308700	-1.06817	C7_04310C	chr7		Butyrobetaine dioxygenase, the fourth enzyme of the carnitine biosynthesis pathway
CUST_9768_PI362308700	-1.08453	C2_06160W	chr2		Ortholog of <i>C. parapsilosis CDC317</i> : CPAR2_104840, <i>Candida tenuis NRRL Y-1498</i> : CANTEDRAFT_116070, <i>Debaryomyces hansenii CBS767</i> : DEHA2F04994g and <i>Pichia stipitis Pignal</i> : psti_CGOB_00085
CUST_10338_PI362308700	-1.03179	C2_05390C	chr2		Ortholog of <i>C. dubliniensis CD36</i> : Cd36_19870, <i>C. parapsilosis CDC317</i> : CPAR2_209420, <i>Candida tenuis NRRL Y-1498</i> : CANTEDRAFT_100922 and <i>Debaryomyces hansenii CBS767</i> : DEHA2D11176g
CUST_1715_PI362308700	-1.12919	C3_02950C	chr3	MET13	Putative methionine biosynthesis protein; ketoconazole-induced; amphotericin B repressed; Spider biofilm repressed
CUST_10451_PI362308700	-1.30898	CR_02360W	chrR	IDP2	Isocitrate dehydrogenase; white-opaque switch regulated; morphology-regulation by Ssn6; protein in exponential and stationary phase yeast; Hap43-repressed; Spider biofilm repressed by Bcr1, Tec1, Ndt80, Rob1, Brg1; Spider biofilm induced
CUST_8517_PI362308700	-2.2637	C6_02500C	chr6	GCV1	Putative T subunit of glycine decarboxylase; transcript negatively regulated by Sfu1; Spider biofilm repressed
CUST_6277_PI362308700	-1.33319	C1_05080W	chr1	GPT1	GABA/polyamine transporter; 9 to 11 membrane spanning segments; complements GABA uptake defect of an S. cerevisiae uga4 put4 gap1 triple mutant; complements growth of an S. cerevisiae spe1 mutant under polyamine limitation
CUST_3465_PI362308700	-1.50243	C1_02150W	chr1	GAL1	UDP-glucose 4-epimerase; galactose utilization; mutant has cell wall defects and increased filamentation; GlcNAc-, fluconazole- and ketoconazole-induced; stationary phase enriched protein; rat catheter and flow model biofilm induced
CUST_2869_PI362308700	-1.03971	C2_03090C	chr2	ADE8	Putative phosphoribosylglycinamide formyl-transferase, enzyme of amino acid biosynthesis pathway; upregulated in biofilm; S. cerevisiae ortholog is Gcn4p regulated; protein enriched in stationary phase yeast-form cultures
CUST_6106_PI362308700	-1.88826	CR_01430W	chrR		Ortholog of S. cerevisiae Gpa15; involved in the synthesis of glycosylphosphatidylinositol (GPI) anchors; shuman Pig-H, which is also involved in GPI assembly; Spider biofilm induced
CUST_10452_PI362308700	-1.3537	CR_02360W	chrR	IDP2	Isocitrate dehydrogenase; white-opaque switch regulated; morphology-regulation by Ssn6; protein in exponential and stationary phase yeast; Hap43-repressed; Spider biofilm repressed by Bcr1, Tec1, Ndt80, Rob1, Brg1; Spider biofilm induced
CUST_4055_PI362308700	-1.26678	CR_05940W	chrR	CEK2	MAP kinase required for wild-type efficiency of mating; component of the signal transduction pathway that regulates mating; ortholog of S. cerevisiae Fus3; induced by Cph1, pheromone; transposon mutation affects filamentous growth
CUST_10761_PI362308700	-1.16403	CR_05790C	chrR	ACO2	Putative aconitate hydratase 2; induced in high iron; regulated by Gcn4; repressed by amino acid starvation (3-AT); protein levels decrease in stationary phase yeast; flow model and Spider biofilm repressed
CUST_702_PI362308700	-1.91758	CR_06670W	chrR	CFL11	Protein similar to ferric reductase Fre10p; flucytosine repressed; possibly adherence-induced; possibly an essential gene, disruptants not obtained by UAU1 method; rat catheter biofilm repressed
CUST_11291_PI362308700	-1.38526	C2_02690W	chr2	SER2	Ortholog(s) have phosphoserine phosphatase activity, role in L-serine biosynthetic process and cytoplasm, nucleus localization
CUST_10834_PI362308700	-1.17492	CR_02170W	chrR	MET2	Homoserine acetyltransferase; Hap43p-, Gcn4p-regulated; macrophage/pseudohyphal-repressed; not highly biofilm induced, in contrast to many sulfur amino acid metabolic genes; no human or murine homolog; virulence-group-correlated expression
CUST_11465_PI362308700	-1.09223	C3_00170C	chr3		Ortholog(s) have mRNA binding, small GTPase regulator activity
CUST_7235_PI362308700	-1.13384	C4_00200C	chr4	MET15	O-acetylhomoserine O-acetylserine sulfhydrylase; sulfur amino acid synthesis; immunogenic; Hog1, adherence-induced; brown color of mutant in Pb(2+) medium a visual selection; chlamydospore formation induced, F-12/CO2 biofilm induced
CUST_4045_PI362308700	-1.63289	CR_09940W	chrR		Ortholog of <i>S. cerevisiae</i> : SPS4, <i>C. glabrata CBS138</i> : CAGL0I09834g, <i>C. dubliniensis CD36</i> : Cd36_35035, <i>C. parapsilosis CDC317</i> : CPAR2_200810 and <i>Candida tenuis NRRL Y-1498</i> : CANTEDRAFT_112327
CUST_11094_PI362308700	-1.0843	C2_04150C	chr2	VMA7	Putative subunit of the V-ATPase complex, which is involved in control of vacuolar pH; highly similar to S. cerevisiae Vma7p; interacts with phosphatidylinositol 3-kinase Vps34p
CUST_5525_PI362308700	-1.42144	CR_06790C	chrR		Predicted membrane transporter, member of the anion:cation symporter (ACS) family, major facilitator superfamily (MFS); Gcn4p-regulated; flucytosine induced; ketoconazole-repressed; oxidative stress-induced via Cap1p
CUST_9616_PI362308700	-1.38037	C1_05760C	chr1	PGA26	GPI-anchored adhesin-like protein of the cell wall; role in cell wall integrity; required for normal virulence; induced in high iron and during cell wall regeneration; Hap43-repressed
CUST_7812_PI362308700	-1.0557	C7_01880C	chr7		Ortholog(s) have FAD transmembrane transporter activity, role in FAD transport and mitochondrion localization
CUST_650_PI362308700	-1.97261	C4_00110C	chr4	FRP1	Ferric reductase; alkaline-induced by Rim101; iron-chelation-induced by CCAAT-binding factor; fluconazole-repressed; ciclopirox-, hypoxia-, Hap43-induced; colony morphology-related regulation by Ssn6; Spider and flow model biofilm induced
CUST_1531_PI362308700	-1.36676	C4_03520C	chr4	RBT1	Cell wall protein with similarity to Hwp1; required for virulence; predicted glycosylation; fluconazole, Tup1 repressed; farnesol, alpha factor, serum, hyphal and alkaline induced; Rfg1, Rim101-regulated
CUST_8242_PI362308700	-1.38689	C2_04340C	chr2		Putative gluconokinase; rat catheter biofilm induced
CUST_2113_PI362308700	-2.09677	C5_03910C	chr5		Ortholog of <i>C. parapsilosis CDC317</i> : CPAR2_302980, <i>C. dubliniensis CD36</i> : Cd36_53630, <i>Pichia stipitis Pignal</i> : PICST_32155 and <i>Candida orthopsilosis Co 90-125</i> : CORT_0E05120
CUST_4371_PI362308700	-1.10127	C4_02070W	chr4	PHO114	Acid phosphatase; induced by Mnl1 under weak acid stress; Spider biofilm induced
CUST_8518_PI362308700	-1.95539	C6_02500C	chr6	GCV1	Putative T subunit of glycine decarboxylase; transcript negatively regulated by Sfu1; Spider biofilm repressed
CUST_4410_PI362308700	-1.15952	C4_02170C	chr4		Ortholog(s) have lipid particle localization
CUST_8447_PI362308700	-3.18026	C7_00480W	chr7	FGR2	Protein similar to phosphate transporters; transposon mutation affects filamentous growth; expression is regulated upon white-opaque switching
CUST_7722_PI362308700	-1.29036	CR_03780C	chrR		Protein of unknown function; Spider biofilm induced
CUST_6141_PI362308700	-1.26373	C3_01050C	chr3		Ortholog of <i>C. parapsilosis CDC317</i> : CPAR2_401850, <i>C. dubliniensis CD36</i> : Cd36_80970, <i>Lodderomyces elongisporus NRLL YB-4239</i> : LELG_04407 and <i>Candida orthopsilosis Co 90-125</i> : CORT_0E01890
CUST_4570_PI362308700	-1.1431	C4_00530C	chr4		Has domain(s) with predicted hydrolase activity
CUST_11454_PI362308700	-1.68377	CR_10540C	chrR	MCD1	Alpha-kleisin cohesin complex subunit; for sister chromatid cohesion in mitosis and meiosis; repressed by alpha pheromone in SpiderM medium; periodic cell-cycle expression; Hap43-repressed; rat catheter and Spider biofilm repressed
CUST_9394_PI362308700	-1.39785	C4_03350C	chr4		Has domain(s) with predicted flavin adenine dinucleotide binding, oxidoreductase activity and role in oxidation-reduction process
CUST_1262_PI362308700	-1.71469	C4_04720W	chr4		Ortholog(s) have methylenetetrahydrofolate dehydrogenase (NAD+) activity, role in folic acid-containing compound biosynthetic process, one-carbon metabolic process, purine nucleobase biosynthetic process and cytosol, nucleus localization
CUST_2910_PI362308700	-1.30371	C2_09060C	chr2	ASN1	Putative asparagine synthetase; soluble protein in hyphae; regulated by Rim101; decreased expression at pH 4 vs pH 8; protein detected during exponential and stationary phases of yeast-form growth
CUST_1281_PI362308700	-1.72619	C4_04760C	chr4		Protein of unknown function; filament induced
CUST_8485_PI362308700	-1.6148	C6_02510C	chr6	ASG7	a-cell specific protein of unknown function; two predicted transmembrane domains; member of conserved Mcm1 regulon; induced by alpha pheromone in SpiderM medium
CUST_10581_PI362308700	-1.11637	C2_03210W	chr2		Ortholog of <i>C. dubliniensis CD36</i> : Cd36_17965, <i>C. parapsilosis CDC317</i> : CPAR2_211700, <i>Candida tenuis NRRL Y-1498</i> : CANTEDRAFT_112898 and <i>Debaryomyces hansenii CBS767</i> : DEHA2G05588g
CUST_6838_PI362308700	-1.00923	CR_08440W	chrR		Protein of unknown function; rat catheter biofilm induced
CUST_9062_PI362308700	-2.13333	C5_03920C	chr5		Putative rRNA processing protein; Spider biofilm induced
CUST_11884_PI362308700	-2.16148	C7_04320W	chr7		Protein of unknown function; Hap43-repressed gene
CUST_7910_PI362308700	-1.45774	C4_03190W	chr4		Protein with a predicted FAD-dependent pyridine nucleotide reductase domains; putative oxidoreductase; Plc1-regulated; possibly an essential gene, disruptants not obtained by UAU1 method
CUST_5330_PI362308700	-1.77832	C2_04460W	chr2	LYS22	Putative homocitrate synthase; repressed by nitric oxide and by hypoxia; protein level decreases in stationary phase cultures; induced by ketoconazole, Spider biofilm induced; flow model biofilm repressed
CUST_1037_PI362308700	-1.22771	C7_01570C	chr7		Predicted transmembrane transporter; induced during chlamydospore formation in both C. albicans and C. dubliniensis
CUST_10449_PI362308700	-1.02028	CR_02350C	chrR	GEF2	Member of the voltage chloride channel family; Hap43p-repressed gene
CUST_335_PI362308700	-2.22418	CR_04610C	chrR		Ortholog of a S. cerevisiae Atg22; a vacuolar integral membrane protein required for efflux of amino acids during autophagic body breakdown in the vacuole; possibly an essential gene, disruptants not obtained by UAU1 method
CUST_1028_PI362308700	-1.15719	CR_03500W	chrR	CIT1	Citrate synthase; induced by phagocytosis; induced in high iron; Hog1-repressed; Efg1-regulated under yeast, not hyphal growth conditions; present in exponential and stationary phase; Spider biofilm repressed; rat catheter biofilm induced
CUST_7305_PI362308700	-3.12745	C4_00130W	chr4	RBT5	GPI-linked cell wall protein; hemoglobin utilization; Rfg1, Rim101, Tbf1, Fe regulated; Sfu1, Hog1, Tup1, serum, alkaline pH, antifungal drugs, geldamycin repressed; Hap43 induced; required for RPMI biofilms; Spider biofilm induced
CUST_2121_PI362308700	-1.00695	C4_06370C	chr4		Ortholog(s) have borate efflux transmembrane transporter activity, role in borate transport, protein targeting to vacuole and fungal-type vacuole, plasma membrane localization
CUST_4062_PI362308700	-1.88897	C6_03670C	chr6		Protein of unknown function; Spider biofilm induced
CUST_9340_PI362308700	-1.38164	C4_03470C	chr4	ECE1	Hypha-specific protein; regulated by Rfg1, Nrg1, Tup1, Cph1, Efg1, Hog1, farnesol, phagocytosis; fluconazole-induced; rat catheter and Spider biofilm induced; flow model biofilm repressed; Bcr1-repressed in RPMI a/a biofilms
CUST_4455_PI362308700	-1.81684	C4_02220C	chr4	ZCF25	Putative Zn(II)2Cys6 transcription factor
CUST_7301_PI362308700	-1.05319	C4_00140C	chr4	HIS4	Multifunctional enzyme that catalyzes three steps of histidine biosynthesis, with phosphoribosyl-AMP cyclohydrolase, phosphoribosyl-ATP diphosphatase, and histidinol dehydrogenase activities; required for wild-type adhesion to human calls
CUST_4661_PI362308700	-1.10781	C4_00800W	chr4		Ortholog(s) have role in DNA repair and Smc5-Smc6 complex, nucleus localization
CUST_8614_PI362308700	-1.30582	C1_01310W	chr1		Dubious open reading frame
CUST_2114_PI362308700	-1.64871	C5_03910C	chr5		Ortholog of <i>C. parapsilosis CDC317</i> : CPAR2_302980, <i>C. dubliniensis CD36</i> : Cd36_53630, <i>Pichia stipitis Pignal</i> : PICST_32155 and <i>Candida orthopsilosis Co 90-125</i> : CORT_0E05120
CUST_3221_PI362308700	-1.13051	C1_07900W	chr1	COI1	Secreted protein; ciclopirox olamine induced; regulated by Ssn6; induced by nitric oxide independent of Yhb1; Hap43-induced; Spider biofilm repressed
CUST_6822_PI362308700	-1.70038	C2_00660C	chr2	SOD4	Cu and Zn-containing superoxide dismutase; role in response to host innate immune ROS; regulated on white-opaque switch; ciclopirox olamine induced; caspofungin repressed; SOD1,4,5,6 gene family; yeast-associated; Spider biofilm induced
CUST_649_PI362308700	-1.67115	C4_00110C	chr4	FRP1	Ferric reductase; alkaline-induced by Rim101; iron-chelation-induced by CCAAT-binding factor; fluconazole-repressed; ciclopirox-, hypoxia-, Hap43-induced; colony morphology-related regulation by Ssn6; Spider and flow model biofilm induced
CUST_448_PI362308700	-3.29733	C6_00440C	chr6	FET34	Multicopper ferroxidase; induced by low iron, ciclopirox olamine, ketoconazole, hypoxia; alkaline induced by Rim101; repressed in fluconazole-resistant isolate; Sfu1, Hog1 repressed; complements S. cerevisiae fet3; Spider biofilm induced
CUST_9784_PI362308700	-1.12643	C5_00180W	chr5		Ortholog(s) have inositol heptakisphosphate kinase activity, inositol hexakisphosphate 1-kinase activity, inositol hexakisphosphate 3-kinase activity, inositol hexakisphosphate 4-kinase activity, inositol hexakisphosphate 6-kinase activity
CUST_257_PI362308700	-1.36686	C2_06340W	chr2	EFH1	APSES transcription factor; homodimer; minor role in transcriptional regulation vs Efg1; regulates filamentous growth, phenotypic switch; EFG1 and EFH1 genetically interact; expression interferes with mouse intestinal tract colonization
CUST_11151_PI362308700	-1.28499	C2_09870W	chr2		Ortholog of S. pombe Stm1 G-protein coupled receptor; PQ-loop domains; constitutive expression independent of MTL or white-opaque status; Hap43-repressed
CUST_1093_PI362308700	-2.97979	C1_14130W	chr1	FTR1	High-affinity iron permease; required for mouse virulence, low-iron growth; iron, amphotericin B, caspofungin, ciclopirox, Hog1p, Sef1p, Sfu1p, and Hap43p regulated; complements S. cerevisiae ftr1 iron transport; Hap43p-repressed
CUST_10289_PI362308700	-1.00029	C2_05510C	chr2		Ortholog(s) have histone binding activity, role in DNA replication-dependent nucleosome assembly and CAF-1 complex, cytoplasm, nucleus localization
CUST_10277_PI362308700	-1.19577	C6_03860C	chr6	PGA61	Putative GPI-anchored protein
CUST_10395_PI362308700	-1.03752	C2_05330C	chr2		Ortholog of <i>C. dubliniensis CD36</i> : Cd36_19810, <i>C. parapsilosis CDC317</i> : CPAR2_206450, <i>Candida tenuis NRRL Y-1498</i> : CANTEDRAFT_113905 and <i>Debaryomyces hansenii CBS767</i> : DEHA2C05566g
CUST_11333_PI362308700	-1.24446	C2_03220C	chr2	STP4	C2H2 transcription factor; induced in core caspofungin response; colony morphology-related gene regulation by Ssn6; induced by 17-beta-estradiol, ethynyl estradiol; rat catheter and Spider biofilm induced
CUST_551_PI362308700	-1.02972	C2_01210C	chr2	HNM1	Putative choline/ethanolamine transporter; mutation confers hypersensitivity to toxic ergosterol analog; colony morphology-related gene regulation by Ssn6; clade-associated gene expression
CUST_6998_PI362308700	-1.05772	CR_00200W	chrR	PCK1	Phosphoenolpyruvate carboxykinase; glucose, C-source, yeast-hypha, Hap43 regulated; fluconazole, phagocytosis, H2O2, oral candidasis, Spider/rat catheter/flow model biofilm induced; repressed in biofilm by Bcr1, Tec1, Ndt80, Rob1, Brg1
CUST_3088_PI362308700	-1.48667	C5_01070C	chr5		Protein of unknown function; repressed by fluphenazine treatment; induced by benomyl treatment and in an RHE model; regulated by Nrg1, Tup1
CUST_1563_PI362308700	-1.362	C4_03700W	chr4		Predicted membrane transporter, member of the drug:proton antiporter (14 spanner) (DHA2) family, major facilitator superfamily (MFS)
CUST_7159_PI362308700	-1.11806	CR_05150W	chrR		Ortholog(s) have structural constituent of ribosome activity and mitochondrial large ribosomal subunit localization
CUST_4611_PI362308700	-1.30149	C4_00650W	chr4	HIS5	Putative histidinol-phosphate aminotransferase; Gcn4p-regulated; protein present in exponential and stationary growth phase yeast cultures
CUST_447_PI362308700	-3.28083	C6_00440C	chr6	FET34	Multicopper ferroxidase; induced by low iron, ciclopirox olamine, ketoconazole, hypoxia; alkaline induced by Rim101; repressed in fluconazole-resistant isolate; Sfu1, Hog1 repressed; complements S. cerevisiae fet3; Spider biofilm induced
CUST_1347_PI362308700	-1.80886	C6_00940C	chr6		Ortholog of <i>S. cerevisiae</i> : PRM5, <i>C. dubliniensis CD36</i> : Cd36_60980, <i>C. parapsilosis CDC317</i> : CPAR2_603060, <i>Candida tenuis NRRL Y-1498</i> : CANTEDRAFT_113703 and <i>Debaryomyces hansenii CBS767</i> : DEHA2F10032g
CUST_8201_PI362308700	-1.17314	C1_10710C	chr1		Protein similar to S. cerevisiae Yor378w; MFS family transporter; transposon mutation affects filamentous growth; null mutants are viable; fungal-specific (no human or murine homolog)
CUST_2028_PI362308700	-1.08152	C5_04310W	chr5		Ortholog of <i>C. dubliniensis CD36</i> : Cd36_53980, <i>C. parapsilosis CDC317</i> : CPAR2_100980, <i>Candida tenuis NRRL Y-1498</i> : CANTEDRAFT_116966 and <i>Debaryomyces hansenii CBS767</i> : DEHA2G19822g
CUST_7302_PI362308700	-1.13169	C4_00140C	chr4	HIS4	Multifunctional enzyme that catalyzes three steps of histidine biosynthesis, with phosphoribosyl-AMP cyclohydrolase, phosphoribosyl-ATP diphosphatase, and histidinol dehydrogenase activities; required for wild-type adhesion to human calls
CUST_2106_PI362308700	-1.27277	C5_03850W	chr5		Ortholog of <i>C. dubliniensis CD36</i> : Cd36_53580, <i>C. parapsilosis CDC317</i> : CPAR2_303030, <i>Debaryomyces hansenii CBS767</i> : DEHA2G07766g and <i>Pichia stipitis Pignal</i> : psti_CGOB_00176
CUST_8400_PI362308700	-1.10015	C7_00400W	chr7	LEU2	Isopropyl malate dehydrogenase; leucine biosynthesis; induced by human whole blood or PMNs; protein level decreases in stationary phase; GlcNAc-induced protein; flow model biofilm repressed
CUST_3458_PI362308700	-1.27399	C1_02180W	chr1	GAL7	Putative galactose-1-phoshphate uridyl transferase; downregulated by hypoxia, upregulated by ketoconazole; macrophage/pseudohyphal-repressed
CUST_952_PI362308700	-1.06841	C3_01480C	chr3	RKI1	Ortholog(s) have ribose-5-phosphate isomerase activity, role in pentose-phosphate shunt, pyridoxine biosynthetic process and cytoplasm, nucleus localization
CUST_7513_PI362308700	-2.49395	C6_04610C	chr6	NAG3	Putative MFS transporter; similar to Nag4; required for wild-type mouse virulence and cycloheximide resistance; in gene cluster that includes genes encoding enzymes of GlcNAc catabolism; Spider biofilm repressed
CUST_2093_PI362308700	-1.74894	C5_03790W	chr5	GUK1	Putative guanylate kinase; identified in extracts from biofilm and planktonic cells; protein level decrease in stationary phase cultures; Hap43p-induced gene
CUST_8150_PI362308700	-1.29093	CR_07010W	chrR	MIS11	Predicted mitochondrial C1-tetrahydrofolate synthase precursor; putative protein of glycine catabolism; repressed by Efg1; fluconazole-induced; stationary phase enriched protein; rat catheter and Spider biofilm repressed
CUST_7662_PI362308700	-1.71054	C5_04130C	chr5	CHT2	GPI-linked chitinase; required for normal filamentous growth; repressed in core caspofungin response; fluconazole, Cyr1, Efg1, pH-regulated; mRNA binds She3 and is localized to yeast-form buds and hyphal tips; Spider biofilm repressed
CUST_11061_PI362308700	-1.96276	C2_05250C	chr2	AAT1	Aspartate aminotransferase; soluble protein in hyphae; macrophage-induced protein; alkaline upregulated; amphotericin B repressed; gene used for strain identification by multilocus sequence typing; farnesol-, Hap43p-induced; GlcNAc-induced
CUST_807_PI362308700	-2.06045	C4_05680W	chr4	PHO4	bHLH transcription factor of the myc-family; required for growth in medium lacking phosphate and for resistance to copper and Phloxine B; induced by Mnl1 under weak acid stress
CUST_3276_PI362308700	-1.00696	C5_01360W	chr5	CFL4	C-terminus similar to ferric reductases; induced in low iron; Sfu1-repressed; ciclopirox olamine induced; colony morphology-related gene regulation by Ssn6; Hap43-repressed; Sef1-regulated
CUST_12022_PI362308700	-1.05911	C5_03650C	chr5		Protein of unknown function; Hap43-repressed gene
CUST_7539_PI362308700	-1.27422	C7_02140W	chr7		Ortholog of <i>C. dubliniensis CD36</i> : Cd36_71960, <i>Pichia stipitis Pignal</i> : psti_CGOB_00136, <i>Spathaspora passalidarum NRRL Y-27907</i> : SPAPADRAFT_63786 and <i>Candida tropicalis MYA-3404</i> : CTRG_05049
CUST_4391_PI362308700	-1.91929	C3_07360W	chr3	DLD2	Ortholog(s) have D-lactate dehydrogenase (cytochrome) activity, role in aerobic respiration, cellular carbohydrate metabolic process and mitochondrial inner membrane localization
CUST_10749_PI362308700	-1.28236	CR_05730C	chrR		Ortholog of S. cerevisiae Mdm36; mitochondrial distribution and morphology protein; Hap43-repressed gene
CUST_11453_PI362308700	-1.77403	CR_10540C	chrR	MCD1	Alpha-kleisin cohesin complex subunit; for sister chromatid cohesion in mitosis and meiosis; repressed by alpha pheromone in SpiderM medium; periodic cell-cycle expression; Hap43-repressed; rat catheter and Spider biofilm repressed
CUST_5233_PI362308700	-2.68731	C4_04320W	chr4	FRE1	Major cell-surface ferric reductase under low-iron conditions; 7 transmembrane regions and a secretion signal predicted; Tup1, Rim101, Ssn6, Hog1, caspofungin repressed; ciclopirox olamine induced; rat catheter biofilm induced
CUST_3204_PI362308700	-1.3094	C1_07980C	chr1		Ortholog of S. cerevisiae Sae3; meiosis specific protein involved in DMC1-dependent meiotic recombination in S. cerevisiae; Spider biofilm induced
CUST_2227_PI362308700	-1.02831	CR_02780W	chrR		Protein with similarity to carbonic anhydrases
CUST_9057_PI362308700	-2.84619	CR_01330W	chrR	CPA2	Putative arginine-specific carbamoylphosphate synthetase; protein enriched in stationary phase yeast cultures; rat catheter biofilm induced; Spider biofilm induced
CUST_3489_PI362308700	-1.21348	C5_00620W	chr5		Ortholog(s) have role in positive regulation of transcription from RNA polymerase II promoter, telomere maintenance and EKC/KEOPS complex, cytosol, nucleus localization
CUST_5950_PI362308700	-1.46668	C6_02130C	chr6	CTF5	Predicted component of the kinetochore sub-complex COMA; induced during the mating process; repressed by alpha pheromone in SpiderM medium
CUST_8880_PI362308700	-1.20605	C6_04210C	chr6	ATM1	Member of MDR subfamily of ABC family; ortholog of S. cerevisiae ABC transporter, Atm1; induced in low iron; induced by nitric oxide independent of Yhb1
CUST_3482_PI362308700	-1.78858	C5_00600C	chr5		Protein of unknown function; rat catheter biofilm repressed
CUST_7116_PI362308700	-1.34804	C4_05130C	chr4	ALD6	Putative aldehyde dehydrogenase; stationary phase enriched protein; expression regulated upon white-opaque switch; rat catheter biofilm induced; rat catheter and Spider biofilm induced
CUST_6240_PI362308700	-1.15318	C2_09150W	chr2	MIT1	Mannosylinositol phosphorylceramide (MIPC) synthase catalytic subunit; sphingolipid biosynthesis; fluconazole, caspofungin induced; macrophage-repressed; Spider biofilm induced
CUST_10582_PI362308700	-1.08735	C2_03210W	chr2		Ortholog of <i>C. dubliniensis CD36</i> : Cd36_17965, <i>C. parapsilosis CDC317</i> : CPAR2_211700, <i>Candida tenuis NRRL Y-1498</i> : CANTEDRAFT_112898 and <i>Debaryomyces hansenii CBS767</i> : DEHA2G05588g
CUST_4737_PI362308700	-2.56741	C1_00880W	chr1		Protein of unknown function; Spider biofilm induced
CUST_1890_PI362308700	-6.64073	C5_04540C	chr5		Ortholog of <i>C. dubliniensis CD36</i> : Cd36_54170, <i>C. parapsilosis CDC317</i> : CPAR2_100960, <i>Candida tenuis NRRL Y-1498</i> : CANTEDRAFT_96367 and <i>Debaryomyces hansenii CBS767</i> : DEHA2G24618g
CUST_5262_PI362308700	-1.12568
CUST_2233_PI362308700	-3.44264	CR_02750C	chrR	PGA34	Putative GPI-anchored protein; transcript repressed by alpha pheromone in SpiderM medium; induced in oralpharyngeal candidasis; flow model biofilm induced; Spider biofilm induced
CUST_10472_PI362308700	-1.02592	C3_04520C	chr3	ADE2	Phosphoribosylaminoimadazole carboxylase; role in adenine biosynthesis; required for normal growth and virulence in immunosuppressed mouse infection; not induced in GCN response, in contrast to S. cerevisiae ADE2; stationary phase-enriched
CUST_6826_PI362308700	-1.91334	C2_00680C	chr2	SOD5	Cu and Zn-containing superoxide dismutase; protects against oxidative stress; induced by neutrophils, hyphal growth, caspofungin, osmotic/oxidative stress; oralpharyngeal candidiasis induced; rat catheter and Spider biofilm induced
CUST_4539_PI362308700	-1.05219	C6_00600C	chr6	YHM2	Predicted carrier protein; exports citrate from and imports oxoglutarate into the mitochondrion; alkaline induced; Spider biofilm repressed
CUST_3973_PI362308700	-1.00236	CR_10120C	chrR		Ortholog(s) have mitochondrion localization
CUST_5261_PI362308700	-1.32031
CUST_8294_PI362308700	-1.10195	C5_04970C	chr5	PPR1	Putative transcription factor with zinc cluster DNA-binding motif; has similarity to S. cerevisiae Ppr1p, which is a transcription factor involved in the regulation of uracil biosynthesis genes
CUST_4852_PI362308700	-1.19991	C6_03070C	chr6		Protein of unknown function; transcript detected on high-resolution tiling arrays
CUST_1595_PI362308700	-1.24443	C3_07970C	chr3	TLO8	Member of a family of telomere-proximal genes of unknown function; may be spliced in vivo
CUST_8800_PI362308700	-1.01511	C2_06800C	chr2		Protein of unknown function; Spider biofilm induced
CUST_5241_PI362308700	-1.13648	C4_04360W	chr4		Putative cytochrome P450; Hap43-repressed gene
CUST_10764_PI362308700	-1.8329	C1_03870C	chr1		Predicted heme-binding stress-related protein; Tn mutation affects filamentous growth; induced during chlamydospore formation in C. albicans and C. dubliniensis; Spider biofilm induced
CUST_4113_PI362308700	-1.14053	C4_04020C	chr4		Protein of unknown function; induced by Rgt1
CUST_1474_PI362308700	-1.31577	C7_03310W	chr7		Protein of unknown function; fluconazole-induced; Spider biofilm induced
CUST_2336_PI362308700	-1.16291	C2_05960C	chr2		Has domain(s) with predicted acyl-CoA hydrolase activity and role in acyl-CoA metabolic process
CUST_11292_PI362308700	-1.38391	C2_02690W	chr2	SER2	Ortholog(s) have phosphoserine phosphatase activity, role in L-serine biosynthetic process and cytoplasm, nucleus localization
CUST_752_PI362308700	-6.66498	C4_05780C	chr4	CFL2	Oxidoreductase; iron utilization; Sfu1/Sef1/Hap43/Nrg1/Tup1/Rim101 regulated; alkaline/low iron/fluphenazine/ciclopirox olamine, flucytosine, fluconazole, Spider/flow model/rat catheter biofilm induced; caspofungin/amphotericin B repressed
CUST_10327_PI362308700	-1.39191	C6_03760C	chr6	SHM2	Cytoplasmic serine hydroxymethyltransferase; complements glycine auxotrophy of S. cerevisiae shm1 shm2 gly1-1 mutant; antigenic; farnesol-upregulated in biofilm; stationary-phase enriched protein; rat catheter and Spider biofilm repressed
CUST_1558_PI362308700	-1.03926	C4_03680C	chr4		Ortholog(s) have role in nucleotide-excision repair and nucleus localization
CUST_2939_PI362308700	-1.04808	C2_01310W	chr2		Ortholog(s) have phosphatidylinositol-3-phosphate binding activity, role in retrograde transport, endosome to Golgi and endosome localization
CUST_2027_PI362308700	-1.55818	C5_04310W	chr5		Ortholog of <i>C. dubliniensis CD36</i> : Cd36_53980, <i>C. parapsilosis CDC317</i> : CPAR2_100980, <i>Candida tenuis NRRL Y-1498</i> : CANTEDRAFT_116966 and <i>Debaryomyces hansenii CBS767</i> : DEHA2G19822g
CUST_1831_PI362308700	-1.03168	C3_05810C	chr3	SKN1	Protein with a role in beta-1,6-glucan synthesis; probable N-glycosylated type II membrane protein; transcript and mRNA length change induced by yeast-hypha transition; induced by Rim101, caspofungin; rat catheter and Spider biofilm induced
CUST_9229_PI362308700	-1.40006	C3_03370C	chr3		Protein of unknown function; flow model biofilm induced; Spider biofilm induced; regulated by Sef1, Sfu1, and Hap43
CUST_4032_PI362308700	-1.15292	C3_00650W	chr3	NGT1	N-acetylglucosamine (GlcNAc)-specific transporter; role in GlcNAc (but not serum) induced hyphal growth; localizes to plasma membrane; induced by GlcNAc, macrophage engulfment; 12 transmembrane, major facilitator superfamily
CUST_3222_PI362308700	-1.10992	C1_07900W	chr1	COI1	Secreted protein; ciclopirox olamine induced; regulated by Ssn6; induced by nitric oxide independent of Yhb1; Hap43-induced; Spider biofilm repressed
CUST_10280_PI362308700	-1.51029	C6_03850C	chr6	IHD1	GPI-anchored protein; alkaline, hypha-induced; regulated by Nrg1, Rfg1, Tup1 and Tsa1, Tsa1B in minimal media at 37; oralpharyngeal candidasis induced ; Spider biofilm induced; regulated in Spider biofilms by Tec1, Efg1, Ndt80, Rob1, Brg1
CUST_960_PI362308700	-1.06531	CR_07110C	chrR		Ortholog of <i>C. dubliniensis CD36</i> : Cd36_32690, <i>C. parapsilosis CDC317</i> : CPAR2_204290, <i>Candida tenuis NRRL Y-1498</i> : CANTEDRAFT_121459 and <i>Debaryomyces hansenii CBS767</i> : DEHA2E03938g
CUST_7267_PI362308700	-1.51696	C6_02210W	chr6		Protein of unknown function; oxidative stress-induced via Cap1; induced by alpha pheromone in SpiderM medium
CUST_11173_PI362308700	-1.00532	C2_05070W	chr2	FRE9	Ferric reductase; alkaline induced; ciclopirox olamine; Hap43-induced
CUST_9871_PI362308700	-1.94323	C1_13150W	chr1		Ortholog of <i>Candida albicans WO-1</i> : CAWG_00134
CUST_3481_PI362308700	-2.39393	C5_00600C	chr5		Protein of unknown function; rat catheter biofilm repressed
CUST_3951_PI362308700	-1.13783	CR_10180W	chrR		Protein of unknown function; Spider biofilm induced
CUST_8326_PI362308700	-1.70177	C5_04850W	chr5		Protein of unknown function; early-stage flow model biofilm induced
CUST_9280_PI362308700	-1.03785	CR_05120W	chrR		Ortholog of <i>C. dubliniensis CD36</i> : Cd36_30470, <i>C. parapsilosis CDC317</i> : CPAR2_203380, <i>Candida tenuis NRRL Y-1498</i> : CANTEDRAFT_117493 and <i>Debaryomyces hansenii CBS767</i> : DEHA2G19228g
CUST_3806_PI362308700	-1.10858	C2_00340C	chr2	ARO8	Aromatic transaminase of the Ehrlich fusel oil pathway of aromatic alcohol biosynthesis; Rim101 independent alkaline induction; protein abundance affected by URA3 expression in CAI-4 strain; Gcn4-regulated; stationary phase enriched
CUST_10926_PI362308700	-2.10728	C1_08400C	chr1	GCV2	Glycine decarboxylase P subunit; protein of glycine catabolism; repressed by Efg1; Hog1-induced; induced by Rim101 at acid pH; transcript induced in elevated CO2; stationary phase enriched protein
CUST_2748_PI362308700	-2.59924	C5_05310W	chr5	PRE1	Putative beta 4 subunit of the 20S proteasome; Rim101-induced at acid pH; flucytosine induced; amphotericin B repressed
CUST_6070_PI362308700	-1.5667	C4_06120W	chr4	GDH3	NADP-glutamate dehydrogenase; Nrg1, Plc1 regulated; hypha, hypoxia, Efg1-repressed; Rim101-induced at pH 8; GlcNAc, ciclopirox, ketoconazole induced; exp and stationary phase protein; Spider biofilm repressed; rat catheter biofilm induced
CUST_2105_PI362308700	-1.25528	C5_03850W	chr5		Ortholog of <i>C. dubliniensis CD36</i> : Cd36_53580, <i>C. parapsilosis CDC317</i> : CPAR2_303030, <i>Debaryomyces hansenii CBS767</i> : DEHA2G07766g and <i>Pichia stipitis Pignal</i> : psti_CGOB_00176
CUST_9601_PI362308700	-1.55135	C4_01340W	chr4		Protein similar to GPI-linked cell-wall proteins; induced in low iron; Spider biofilm induced; regulated in Spider biofilms by Bcr1, Tec1, Ndt80, Brg1
CUST_6239_PI362308700	-1.19887	C2_09150W	chr2	MIT1	Mannosylinositol phosphorylceramide (MIPC) synthase catalytic subunit; sphingolipid biosynthesis; fluconazole, caspofungin induced; macrophage-repressed; Spider biofilm induced
CUST_8456_PI362308700	-1.12242	C2_10110W	chr2	CYC1	Cytochrome c; complements defects of S. cerevisiae cyc1 cyc7 double mutant; induced in high iron; alkaline repressed; repressed by nitric oxide; Hap43-dependent repression in low iron; regulated by Sef1, Sfu1
CUST_6790_PI362308700	-2.20904	CR_08510W	chrR	PGA13	GPI-anchored cell wall protein involved in cell wall synthesis; required for normal cell surface properties; induced in oralpharyngeal candidasis; Spider biofilm induced; Bcr1-repressed in RPMI a/a biofilms
CUST_11500_PI362308700	-1.01028	C6_04340W	chr6		Dolichol-P-Man dependent alpha(1-3) mannosyltransferase; role in the synthesis of dolichol-linked oligosaccharide donor for N-linked glycosylation of proteins; rat catheter biofilm repressed
CUST_8149_PI362308700	-1.24525	CR_07010W	chrR	MIS11	Predicted mitochondrial C1-tetrahydrofolate synthase precursor; putative protein of glycine catabolism; repressed by Efg1; fluconazole-induced; stationary phase enriched protein; rat catheter and Spider biofilm repressed
CUST_7603_PI362308700	-1.06291	C5_02790C	chr5	GAP1	Amino acid permease; antigenic in human/mouse; 10-12 transmembrane regions; regulated by nitrogen source; alkaline, GlcNAc, phagocytosis induced; WT virulence in mice; Spider and flow model biofilm induced
CUST_2089_PI362308700	-1.49348	C5_03770C	chr5		Protein similar to Candida boidinii formate dehydrogenase; virulence-group-correlated expression; Hap43-repressed; Spider biofilm repressed
CUST_9730_PI362308700	-1.24196	C2_06040C	chr2		Ortholog(s) have N-acetyltransferase activity, role in response to drug and nuclear envelope, plasma membrane localization
CUST_5196_PI362308700	-1.28921	C2_08690C	chr2		Ortholog of <i>C. dubliniensis CD36</i> : Cd36_22860, <i>C. parapsilosis CDC317</i> : CPAR2_806540, <i>Candida tenuis NRRL Y-1498</i> : CANTEDRAFT_108823 and <i>Debaryomyces hansenii CBS767</i> : DEHA2B13596g
CUST_701_PI362308700	-4.00525	CR_06670W	chrR	CFL11	Protein similar to ferric reductase Fre10p; flucytosine repressed; possibly adherence-induced; possibly an essential gene, disruptants not obtained by UAU1 method; rat catheter biofilm repressed
CUST_6687_PI362308700	-1.59992	C3_03040W	chr3	AIP2	Putative actin interacting protein; regulated by Gcn4; induced in response to amino acid starvation (3-AT); repressed by elevated CO2; flow model biofilm repressed
CUST_8275_PI362308700	-1.90329	C5_05060C	chr5		Ortholog(s) have Atg8 ligase activity, protein binding, bridging activity and role in C-terminal protein lipidation, CVT pathway, macroautophagy, mitochondrion degradation, piecemeal microautophagy of nucleus
CUST_11507_PI362308700	-1.39728	C6_04320C	chr6		Ortholog of <i>C. parapsilosis CDC317</i> : CPAR2_601110, <i>C. dubliniensis CD36</i> : Cd36_64660, <i>Candida tenuis NRRL Y-1498</i> : CANTEDRAFT_119969 and <i>Lodderomyces elongisporus NRLL YB-4239</i> : LELG_04881
CUST_7514_PI362308700	-1.66968	C6_04610C	chr6	NAG3	Putative MFS transporter; similar to Nag4; required for wild-type mouse virulence and cycloheximide resistance; in gene cluster that includes genes encoding enzymes of GlcNAc catabolism; Spider biofilm repressed
CUST_56_PI362308700	-1.96157	C1_02600W	chr1	SNO1	Protein with a predicted role in pyridoxine metabolism; stationary phase protein; regulated by Tup1, Efg1; Spider biofilm induced
CUST_11927_PI362308700	-1.53884	CR_07070C	chrR	ALS3	Cell wall adhesin; epithelial adhesion, endothelial invasion; alleles vary in adhesiveness; immunoprotective in mice; binds SspB adhesin of S. gordonii in mixed biofilm; induced in/required for Spider biofilm; flow model biofilm repressed
CUST_6789_PI362308700	-1.60684	CR_08510W	chrR	PGA13	GPI-anchored cell wall protein involved in cell wall synthesis; required for normal cell surface properties; induced in oralpharyngeal candidasis; Spider biofilm induced; Bcr1-repressed in RPMI a/a biofilms
CUST_5114_PI362308700	-1.13294	C2_02950W	chr2		Putative arylformamidase, enzyme of the NAD biosynthesis pathway; Gcn4p-regulated
CUST_11062_PI362308700	-1.72048	C2_05250C	chr2	AAT1	Aspartate aminotransferase; soluble protein in hyphae; macrophage-induced protein; alkaline upregulated; amphotericin B repressed; gene used for strain identification by multilocus sequence typing; farnesol-, Hap43p-induced; GlcNAc-induced
CUST_1457_PI362308700	-1.05945	C5_00010W	chr5	TLO11	Member of a family of telomere-proximal genes of unknown function; may be spliced in vivo
CUST_6825_PI362308700	-1.7291	C2_00680C	chr2	SOD5	Cu and Zn-containing superoxide dismutase; protects against oxidative stress; induced by neutrophils, hyphal growth, caspofungin, osmotic/oxidative stress; oralpharyngeal candidiasis induced; rat catheter and Spider biofilm induced
CUST_5068_PI362308700	-1.56356	CR_09220C	chrR	LIP7	Probable lipase, part of a gene family whose members are differentially expressed during infection; lacks a signal sequence for secretion, unlike other family members; may have a role in nutrition or in creating an acidic microenvironment
CUST_11274_PI362308700	-1.03207	C2_01710W	chr2	HSK3	Subunit of the Dam1 (DASH) complex, which acts in chromosome segregation by coupling kinetochores to spindle microtubules; expression regulated during planktonic growth
CUST_3301_PI362308700	-1.06884	C6_01170W	chr6	CIC1	Putative proteasome-interacting protein; rat catheter biofilm induced
CUST_9339_PI362308700	-1.35285	C4_03470C	chr4	ECE1	Hypha-specific protein; regulated by Rfg1, Nrg1, Tup1, Cph1, Efg1, Hog1, farnesol, phagocytosis; fluconazole-induced; rat catheter and Spider biofilm induced; flow model biofilm repressed; Bcr1-repressed in RPMI a/a biofilms
CUST_9729_PI362308700	-1.14617	C2_06040C	chr2		Ortholog(s) have N-acetyltransferase activity, role in response to drug and nuclear envelope, plasma membrane localization
CUST_2092_PI362308700	-4.52736	C5_03780C	chr5		Protein of unknown function; planktonic growth-induced gene
CUST_5079_PI362308700	-1.65297	C7_03140W	chr7		Ortholog of <i>Candida albicans WO-1</i> : CAWG_05647
CUST_312_PI362308700	-1.18574	C2_06210C	chr2	SER1	Putative 3-phosphoserine aminotransferase; predicted role in serine and glycine biosynthesis; protein present in exponential and stationary yeast growth phases; Spider biofilm repressed
CUST_11591_PI362308700	-1.847	C6_04230W	chr6		Ortholog of <i>C. dubliniensis CD36</i> : Cd36_64900, <i>C. parapsilosis CDC317</i> : CPAR2_600390, <i>Pichia stipitis Pignal</i> : PICST_30726 and <i>Candida guilliermondii ATCC 6260</i> : PGUG_04023
CUST_1473_PI362308700	-1.10864	C7_03310W	chr7		Protein of unknown function; fluconazole-induced; Spider biofilm induced
CUST_3353_PI362308700	-1.22652	C1_02360C	chr1	PGA5	Putative GPI-anchored beta-1,3-glucanosyltransferase with similarity to the A. fumigatus GEL family; fungal-specific (no human or murine homolog)
CUST_5966_PI362308700	-1.12998	C7_01350C	chr7		Ortholog(s) have unfolded protein binding activity, role in mitochondrial proton-transporting ATP synthase complex assembly and mitochondrion localization
CUST_10833_PI362308700	-1.02443	CR_02170W	chrR	MET2	Homoserine acetyltransferase; Hap43p-, Gcn4p-regulated; macrophage/pseudohyphal-repressed; not highly biofilm induced, in contrast to many sulfur amino acid metabolic genes; no human or murine homolog; virulence-group-correlated expression
CUST_9054_PI362308700	-1.85162	CR_01320C	chrR		Predicted vacuolar protein; rat catheter biofilm repressed; flow model biofilm repressed
CUST_11222_PI362308700	-1.59624	C4_05320W	chr4	LYS1	Saccharopine dehydrogenase (biosynthetic); enzyme of alpha-aminoadipate lysine biosynthesis pathway; functionally complements S. cerevisiae lys1 mutation; fungal-specific (no human or murine homolog)
CUST_10969_PI362308700	-1.54881	CR_00610W	chrR	IFF4	Adhesin-like cell surface protein; putative GPI-anchor; null mutant germ tubes show decreased adhesion to plastic substrate; mutants are viable; Hap43-repressed gene
CUST_7321_PI362308700	-1.00041	C4_05050C	chr4	PPG1	Putative protein phosphatase of the Type 2A-related family (serine/threonine-specific), similar to <i>S. cerevisiae</i> Ppg1p; possibly an essential gene, disruptants not obtained by UAU1 method
CUST_703_PI362308700	-2.30041	CR_06660W	chrR	SEO1	Protein with similarity to permeases; Sfu1-repressed; flucytosine induced; induced by Mnl1 under weak acid stress; flow model biofilm repressed
CUST_2920_PI362308700	-1.35715	C2_04740C	chr2		Ortholog of <i>C. dubliniensis CD36</i> : Cd36_19310, <i>C. parapsilosis CDC317</i> : CPAR2_209710, <i>Candida tenuis NRRL Y-1498</i> : CANTEDRAFT_113479 and <i>Debaryomyces hansenii CBS767</i> : DEHA2C15114g
CUST_1947_PI362308700	-1.54589	C7_00630C	chr7		Putative protein of unknown function; transcript is upregulated in clinical isolates from HIV+ patients with oral candidiasis; regulated by Sef1, Sfu1, and Hap43
CUST_9192_PI362308700	-1.10198	C1_12000C	chr1		Planktonic growth-induced gene
CUST_9230_PI362308700	-1.58263	C3_03370C	chr3		Protein of unknown function; flow model biofilm induced; Spider biofilm induced; regulated by Sef1, Sfu1, and Hap43
CUST_958_PI362308700	-1.96593	CR_07120C	chrR		Ortholog of <i>C. dubliniensis CD36</i> : Cd36_32700, <i>C. parapsilosis CDC317</i> : CPAR2_204280, <i>Candida tenuis NRRL Y-1498</i> : CANTEDRAFT_113831 and <i>Debaryomyces hansenii CBS767</i> : DEHA2E03916g
CUST_11616_PI362308700	-1.50568	CR_04220C	chrR		Protein of unknown function; Spider biofilm induced
CUST_2348_PI362308700	-1.06774	C2_05890C	chr2	IDP1	Putative isocitrate dehydrogenase; transcriptionally induced by interaction with macrophage; alkaline induced; Spider biofilm repressed
CUST_4643_PI362308700	-1.06507	C4_00730C	chr4		Ortholog of <i>C. dubliniensis CD36</i> : Cd36_40780, <i>Candida tenuis NRRL Y-1498</i> : CANTEDRAFT_116553, <i>Lodderomyces elongisporus NRLL YB-4239</i> : LELG_04263 and <i>Debaryomyces hansenii CBS767</i> : DEHA2G21736g
CUST_2968_PI362308700	-1.3706	C2_04810W	chr2	HIS3	Imidazoleglycerol-phosphate dehydratase, enzyme of histidine biosynthesis; functionally complements S. cerevisiae his3-1 mutation; hyphal-induced expression; regulated by Gcn2p and Gcn4p; fungal-specific (no human or murine homolog)
CUST_8342_PI362308700	-1.02576	C7_00290C	chr7	HGT13	Predicted sugar transporter, involved in glycerol utilization; member of the major facilitator superfamily; 12 transmembrane; gene has intron; oxidative stress-induced via Cap1p; expressed in rich medium, 2% glucose
CUST_4662_PI362308700	-1.03223	C4_00800W	chr4		Ortholog(s) have role in DNA repair and Smc5-Smc6 complex, nucleus localization
CUST_8582_PI362308700	-1.18473	C7_03720C	chr7	HIS7	Putative imidazole glycerol phosphate synthase; histidine biosynthesis; no human/murine homolog; transcription induced by histidine starvation; regulated by Gcn2p and Gcn4p; higher protein level in stationary phase
CUST_928_PI362308700	-1.29056	C7_01050W	chr7		Has domain(s) with predicted catalytic activity, coenzyme binding activity and role in cellular metabolic process
CUST_3780_PI362308700	-3.04217	C2_06590C	chr2	GIT1	Glycerophosphoinositol permease; involved in utilization of glycerophosphoinositol as a phosphate source; Rim101-repressed; virulence-group-correlated expression
CUST_9160_PI362308700	-1.60416	C3_06590W	chr3	LYS9	Saccharopine dehydrogenase; lysine biosynthesis; soluble protein in hyphae; amphotericin B repressed; Gcn4-regulated; colony morphology-related gene regulation by Ssn6; protein present in exponential and stationary growth phase yeast
CUST_754_PI362308700	-2.12285	C4_05770C	chr4	CFL1	Protein similar to ferric reductase Fre10p; possible functional homolog of S. cerevisiae Fre1p (reports differ); transcription is negatively regulated by Sfu1p, copper, amphotericin B, caspofungin; induced by ciclopirox olamine
CUST_8337_PI362308700	-1.34356	C7_00280W	chr7	HGT12	Glucose, fructose, mannose transporter; major facilitator superfamily; role in macrophage-induced hyphal growth; detected at germ tube plasma membrane by mass spectrometry; Snf3p-induced; 12 probable transmembrane segments
CUST_4372_PI362308700	-1.16272	C4_02070W	chr4	PHO114	Acid phosphatase; induced by Mnl1 under weak acid stress; Spider biofilm induced
CUST_9531_PI362308700	-1.05178	C1_05620C	chr1	STE3	Protein similar to S. cerevisiae Ste3p, the receptor for a-factor mating pheromone; alpha mating-type-specific transcription
CUST_1568_PI362308700	-1.48278	C4_03720C	chr4		Ortholog(s) have cytosol, nucleus localization
CUST_5935_PI362308700	-1.75067	C4_00450C	chr4	PGA1	GPI anchored membrane protein; utilization of hemin and hemoglobin for Fe in host; Rim101 at ph8/hypoxia/ketoconazole/ciclopirox/hypha-induced; required for RPMI biofilm formation, Bcr1-induced in a/a biofilm; rat catheter biofilm repressed
CUST_1813_PI362308700	-1.12655	C3_02720W	chr3		Has domain(s) with predicted protein kinase binding activity and role in regulation of cyclin-dependent protein serine/threonine kinase activity
CUST_7543_PI362308700	-2.30319	C7_02150C	chr7	ECM42	Ornithine acetyltransferase; Gcn2, Gcn4-regulated; clade-specific gene expression; possibly essential gene, disruptants not obtained by UAU1 method; Spider biofilm induced
CUST_10534_PI362308700	-1.04633	CR_07810W	chrR	YHB5	Flavohemoglobin-related protein; not required for normal NO resistance; predicted globin/FAD-binding/NAD(P)-binding domains but lacks some conserved residues of flavohemoglobins; filament induced; rat catheter and Spider biofilm induced
CUST_1261_PI362308700	-1.58318	C4_04720W	chr4		Ortholog(s) have methylenetetrahydrofolate dehydrogenase (NAD+) activity, role in folic acid-containing compound biosynthetic process, one-carbon metabolic process, purine nucleobase biosynthetic process and cytosol, nucleus localization
CUST_6623_PI362308700	-1.46656	C3_06220C	chr3	OAC1	Putative mitochondrial inner membrane transporter; rat catheter biofilm induced
CUST_951_PI362308700	-1.06364	C3_01480C	chr3	RKI1	Ortholog(s) have ribose-5-phosphate isomerase activity, role in pentose-phosphate shunt, pyridoxine biosynthetic process and cytoplasm, nucleus localization
CUST_4827_PI362308700	-1.30896	C6_03110C	chr6		Ortholog(s) have ASTRA complex localization
CUST_7544_PI362308700	-3.41264	C7_02150C	chr7	ECM42	Ornithine acetyltransferase; Gcn2, Gcn4-regulated; clade-specific gene expression; possibly essential gene, disruptants not obtained by UAU1 method; Spider biofilm induced
CUST_4674_PI362308700	-1.00456	C4_00820W	chr4		Has domain(s) with predicted role in transmembrane transport
CUST_5593_PI362308700	-2.13176	C4_01550C	chr4	CPA1	Putative carbamoyl-phosphate synthase subunit; alkaline repressed; rat catheter, Spider and flow model biofilm induced
CUST_5591_PI362308700	-1.11582	C1_05920W	chr1		Protein of unknown function; induced during chlamydospore formation in both C. albicans and C. dubliniensis; Spider biofilm induced
CUST_6069_PI362308700	-1.51748	C4_06120W	chr4	GDH3	NADP-glutamate dehydrogenase; Nrg1, Plc1 regulated; hypha, hypoxia, Efg1-repressed; Rim101-induced at pH 8; GlcNAc, ciclopirox, ketoconazole induced; exp and stationary phase protein; Spider biofilm repressed; rat catheter biofilm induced
CUST_9698_PI362308700	-1.32643	CR_04850C	chrR		Ortholog of <i>Candida albicans WO-1</i> : CAWG_01818
CUST_1315_PI362308700	-1.96193	C3_02310W	chr3	MEP1	Ammonium permease; Mep1 more efficient permease than Mep2, Mep2 has additional regulatory role; 11 predicted transmembrane regions; low mRNA abundance; hyphal downregulated; flow model biofilm induced
CUST_10994_PI362308700	-1.52316	CR_00620C	chrR	ARG1	Argininosuccinate synthase; arginine synthesis; Gcn4, Rim101 regulated; induced by amino acid starvation (3-AT), benomyl treatment; stationary phase enriched protein; repressed in alkalinizing medium; rat catheter, Spider biofilm induced
CUST_8116_PI362308700	-1.1979	C3_07640C	chr3	FUM12	Putative fumarate hydratase; enzyme of citric acid cycle; fluconazole, Efg1 repressed; induced in high iron; protein present in exponential and stationary growth phase
CUST_5113_PI362308700	-1.33822	C2_02950W	chr2		Putative arylformamidase, enzyme of the NAD biosynthesis pathway; Gcn4p-regulated
CUST_7693_PI362308700	-1.59652	CR_03610C	chrR	VTC3	Putative polyphosphate synthetase; downregulated in core caspofungin response; Hog1p-induced; transcription is opaque-specific; fungal-specific (no human or murine homolog)
CUST_2851_PI362308700	-1.04837	C2_03080W	chr2	IDH2	Putative mitochondrial NAD-isocitrate dehydrogenase subunit; induced by ciclopirox; induced in high iron; present in exponential and stationary growth phases; Spider biofilm repressed
CUST_2805_PI362308700	-1.23818	C5_05100C	chr5	DUN1	Protein similar to S. cerevisiae Dun1p, which is a serine-threonine protein kinase involved in DNA damage cell-cycle checkpoint; induced under Cdc5p depletion
CUST_2747_PI362308700	-1.6674	C5_05310W	chr5	PRE1	Putative beta 4 subunit of the 20S proteasome; Rim101-induced at acid pH; flucytosine induced; amphotericin B repressed
CUST_8115_PI362308700	-1.24924	C3_07640C	chr3	FUM12	Putative fumarate hydratase; enzyme of citric acid cycle; fluconazole, Efg1 repressed; induced in high iron; protein present in exponential and stationary growth phase
CUST_10328_PI362308700	-1.1276	C6_03760C	chr6	SHM2	Cytoplasmic serine hydroxymethyltransferase; complements glycine auxotrophy of S. cerevisiae shm1 shm2 gly1-1 mutant; antigenic; farnesol-upregulated in biofilm; stationary-phase enriched protein; rat catheter and Spider biofilm repressed
CUST_1348_PI362308700	-1.21944	C6_00940C	chr6		Ortholog of <i>S. cerevisiae</i> : PRM5, <i>C. dubliniensis CD36</i> : Cd36_60980, <i>C. parapsilosis CDC317</i> : CPAR2_603060, <i>Candida tenuis NRRL Y-1498</i> : CANTEDRAFT_113703 and <i>Debaryomyces hansenii CBS767</i> : DEHA2F10032g
CUST_6624_PI362308700	-1.4961	C3_06220C	chr3	OAC1	Putative mitochondrial inner membrane transporter; rat catheter biofilm induced
CUST_751_PI362308700	-7.50521	C4_05780C	chr4	CFL2	Oxidoreductase; iron utilization; Sfu1/Sef1/Hap43/Nrg1/Tup1/Rim101 regulated; alkaline/low iron/fluphenazine/ciclopirox olamine, flucytosine, fluconazole, Spider/flow model/rat catheter biofilm induced; caspofungin/amphotericin B repressed
CUST_9214_PI362308700	-1.09198	C4_07200C	chr4		Putative lipid phosphatase of the endoplasmic reticulum; role in DNA repair, actin cytoskeleton organization, cellular manganese ion homeostasis; Spider biofilm repressed
CUST_57_PI362308700	-1.04993	C1_02590C	chr1	SNZ1	Stationary phase protein; vitamin B synthesis; induced byyeast-hypha switch, 3-AT or in azole-resistant strain overexpressing MDR1; soluble in hyphae; regulated by Gcn4, macrophage; Spider biofilm induced; rat catheter biofilm repressed
CUST_8293_PI362308700	-1.31168	C5_04970C	chr5	PPR1	Putative transcription factor with zinc cluster DNA-binding motif; has similarity to S. cerevisiae Ppr1p, which is a transcription factor involved in the regulation of uracil biosynthesis genes
CUST_11375_PI362308700	-1.08741	C6_00790C	chr6	CTR1	Copper transporter; transcribed in low copper; induced Mac1, Tye7, macrophage interaction, alkaline pH via Rim101; 17-beta-estradiol repressed; complements S. cerevisiae ctr1 ctr3 copper transport mutant; flow model/Spider biofilm induced
CUST_3952_PI362308700	-1.17874	CR_10180W	chrR		Protein of unknown function; Spider biofilm induced
CUST_8099_PI362308700	-2.31237	C1_01740W	chr1	CTN1	Carnitine acetyl transferase; required for growth on nonfermentable carbon sources, not for hyphal growth or virulence in mice; induced in macrophage; macrophage/pseudohyphal-repressed after 16 hr; rat catheter, Spider biofilm induced
CUST_2909_PI362308700	-1.43632	C2_09060C	chr2	ASN1	Putative asparagine synthetase; soluble protein in hyphae; regulated by Rim101; decreased expression at pH 4 vs pH 8; protein detected during exponential and stationary phases of yeast-form growth
CUST_8276_PI362308700	-3.20403	C5_05060C	chr5		Ortholog(s) have Atg8 ligase activity, protein binding, bridging activity and role in C-terminal protein lipidation, CVT pathway, macroautophagy, mitochondrion degradation, piecemeal microautophagy of nucleus
CUST_6988_PI362308700	-1.09359	CR_00180C	chrR	CHT1	Chitinase; putative N-terminal catalytic domain; has secretory signal sequence; lacks S/T region and N-glycosylation motifs of Chs2p and Chs3p; alkaline downregulated; expression not detected in yeast-form or hyphal cells
CUST_3203_PI362308700	-1.07567	C1_07980C	chr1		Ortholog of S. cerevisiae Sae3; meiosis specific protein involved in DMC1-dependent meiotic recombination in S. cerevisiae; Spider biofilm induced
CUST_3466_PI362308700	-1.24174	C1_02150W	chr1	GAL1	UDP-glucose 4-epimerase; galactose utilization; mutant has cell wall defects and increased filamentation; GlcNAc-, fluconazole- and ketoconazole-induced; stationary phase enriched protein; rat catheter and flow model biofilm induced
CUST_7115_PI362308700	-1.42891	C4_05130C	chr4	ALD6	Putative aldehyde dehydrogenase; stationary phase enriched protein; expression regulated upon white-opaque switch; rat catheter biofilm induced; rat catheter and Spider biofilm induced
CUST_7694_PI362308700	-1.51926	CR_03610C	chrR	VTC3	Putative polyphosphate synthetase; downregulated in core caspofungin response; Hog1p-induced; transcription is opaque-specific; fungal-specific (no human or murine homolog)
CUST_2888_PI362308700	-1.15355	C2_03630W	chr2		Ortholog of <i>C. dubliniensis CD36</i> : Cd36_18340, <i>Candida tenuis NRRL Y-1498</i> : CANTEDRAFT_124631, <i>Debaryomyces hansenii CBS767</i> : DEHA2D04356g and <i>Pichia stipitis Pignal</i> : PICST_34839
CUST_11654_PI362308700	-1.35904	CR_06150C	chrR	ADE13	Adenylosuccinate lyase; enzyme of adenine biosynthesis; soluble protein in hyphae; not induced during GCN response, in contrast to the S. cerevisiae ortholog; repressed by nitric oxide
CUST_4319_PI362308700	-1.87678	C3_07180C	chr3	BMT1	Beta-mannosyltransferase, required for addition of the 1st beta-mannose residue to acid-stable fraction of cell wall phosphopeptidomannan; 9-gene family member; mutants induce higher levels of inflammatory cytokines in mouse dendritic cells
CUST_4872_PI362308700	-1.09349	C1_11480W	chr1	PHO84	High-affinity phosphate transporter; transcript regulated by white-opaque switch; Hog1, ciclopirox olamine or alkaline induced; caspofungin, stress repressed; upregulated in RHE model; Spider and flow model biofilm induced, Hap43-induced
CUST_4312_PI362308700	-1.18374	C3_07140C	chr3		Protein of unknown function; flow model biofilm induced
CUST_11221_PI362308700	-1.50217	C4_05320W	chr4	LYS1	Saccharopine dehydrogenase (biosynthetic); enzyme of alpha-aminoadipate lysine biosynthesis pathway; functionally complements S. cerevisiae lys1 mutation; fungal-specific (no human or murine homolog)
CUST_8557_PI362308700	-1.38938	C1_11630C	chr1	FUS1	Membrane protein required for mating; ortholog of S. cerevisiae Fus1; transcript induced by Cph1 in cells homozygous for the MTLa locus; alpha factor induced
CUST_12085_PI362308700	-1.06507	CR_09050C	chrR		Has domain(s) with predicted DNA binding activity
CUST_2234_PI362308700	-4.55445	CR_02750C	chrR	PGA34	Putative GPI-anchored protein; transcript repressed by alpha pheromone in SpiderM medium; induced in oralpharyngeal candidasis; flow model biofilm induced; Spider biofilm induced
CUST_6105_PI362308700	-1.72172	CR_01430W	chrR		Ortholog of S. cerevisiae Gpa15; involved in the synthesis of glycosylphosphatidylinositol (GPI) anchors; shuman Pig-H, which is also involved in GPI assembly; Spider biofilm induced
CUST_8558_PI362308700	-1.81899	C1_11630C	chr1	FUS1	Membrane protein required for mating; ortholog of S. cerevisiae Fus1; transcript induced by Cph1 in cells homozygous for the MTLa locus; alpha factor induced
CUST_4311_PI362308700	-1.4483	C3_07140C	chr3		Protein of unknown function; flow model biofilm induced
CUST_1564_PI362308700	-1.09793	C4_03700W	chr4		Predicted membrane transporter, member of the drug:proton antiporter (14 spanner) (DHA2) family, major facilitator superfamily (MFS)
CUST_1094_PI362308700	-2.63365	C1_14130W	chr1	FTR1	High-affinity iron permease; required for mouse virulence, low-iron growth; iron, amphotericin B, caspofungin, ciclopirox, Hog1p, Sef1p, Sfu1p, and Hap43p regulated; complements S. cerevisiae ftr1 iron transport; Hap43p-repressed
CUST_4044_PI362308700	-1.23331	CR_03880W	chrR	IFF9	Predicted GPI-linked cell-wall protein; similar to Hyr1; induced in low iron; possibly an essential gene, disruptants not obtained by UAU1 method
CUST_10970_PI362308700	-1.4339	CR_00610W	chrR	IFF4	Adhesin-like cell surface protein; putative GPI-anchor; null mutant germ tubes show decreased adhesion to plastic substrate; mutants are viable; Hap43-repressed gene
CUST_7268_PI362308700	-2.16037	C6_02210W	chr6		Protein of unknown function; oxidative stress-induced via Cap1; induced by alpha pheromone in SpiderM medium
CUST_10786_PI362308700	-1.63906	C2_07180W	chr2		Ortholog of <i>C. dubliniensis CD36</i> : Cd36_21450, <i>Candida tropicalis MYA-3404</i> : CTRG_01739 and <i>Candida albicans WO-1</i> : CAWG_05814
CUST_7378_PI362308700	-2.43745	C2_02610C	chr2	HGT2	Putative glucose transporter of the major facilitator superfamily; the C. albicans glucose transporter family comprises 20 members; 12 probable membrane-spanning segments; regulated by Nrg1
CUST_2261_PI362308700	-1.01355	CR_02600W	chrR		Ortholog of <i>C. dubliniensis CD36</i> : Cd36_27570, <i>C. parapsilosis CDC317</i> : CPAR2_801010, <i>Candida tenuis NRRL Y-1498</i> : cten_CGOB_00198 and <i>Debaryomyces hansenii CBS767</i> : DEHA2E09306g
CUST_5608_PI362308700	-1.14807	C3_06950W	chr3		Protein of unknown function; Spider biofilm induced
CUST_11928_PI362308700	-1.32517	CR_07070C	chrR	ALS3	Cell wall adhesin; epithelial adhesion, endothelial invasion; alleles vary in adhesiveness; immunoprotective in mice; binds SspB adhesin of S. gordonii in mixed biofilm; induced in/required for Spider biofilm; flow model biofilm repressed
CUST_5080_PI362308700	-1.96074	C7_03140W	chr7		Ortholog of <i>Candida albicans WO-1</i> : CAWG_05647
CUST_808_PI362308700	-2.14861	C4_05680W	chr4	PHO4	bHLH transcription factor of the myc-family; required for growth in medium lacking phosphate and for resistance to copper and Phloxine B; induced by Mnl1 under weak acid stress
CUST_734_PI362308700	-1.5008	C6_01400W	chr6		Predicted membrane transporter, member of the drug:proton antiporter (14 spanner) (DHA2) family, major facilitator superfamily (MFS); Hap43p-repressed gene
CUST_1027_PI362308700	-1.16946	CR_03500W	chrR	CIT1	Citrate synthase; induced by phagocytosis; induced in high iron; Hog1-repressed; Efg1-regulated under yeast, not hyphal growth conditions; present in exponential and stationary phase; Spider biofilm repressed; rat catheter biofilm induced
CUST_1282_PI362308700	-1.08793	C4_04760C	chr4		Protein of unknown function; filament induced
CUST_1020_PI362308700	-1.81079	C7_01560C	chr7	NUP	Nucleoside permease; adenosine and guanosine are substrates, whereas cytidine, adenine, guanine, uridine, uracil are not; similar to a nucleoside permease of S. pombe; possibly processed by Kex2p
CUST_1889_PI362308700	-1.26891	C5_04540C	chr5		Ortholog of <i>C. dubliniensis CD36</i> : Cd36_54170, <i>C. parapsilosis CDC317</i> : CPAR2_100960, <i>Candida tenuis NRRL Y-1498</i> : CANTEDRAFT_96367 and <i>Debaryomyces hansenii CBS767</i> : DEHA2G24618g
CUST_6809_PI362308700	-1.00666	C2_00600C	chr2		Protein with a predicted role in mitochondrial iron metabolism; Hap43-repressed; expression upregulated during growth in the mouse cecum; Spider biofilm induced
CUST_9393_PI362308700	-1.33496	C4_03350C	chr4		Has domain(s) with predicted flavin adenine dinucleotide binding, oxidoreductase activity and role in oxidation-reduction process
CUST_6366_PI362308700	-1.26873	CR_09810W	chrR		Protein of unknown function; rat catheter biofilm repressed
CUST_10396_PI362308700	-1.15862	C2_05330C	chr2		Ortholog of <i>C. dubliniensis CD36</i> : Cd36_19810, <i>C. parapsilosis CDC317</i> : CPAR2_206450, <i>Candida tenuis NRRL Y-1498</i> : CANTEDRAFT_113905 and <i>Debaryomyces hansenii CBS767</i> : DEHA2C05566g
CUST_1567_PI362308700	-1.7089	C4_03720C	chr4		Ortholog(s) have cytosol, nucleus localization
CUST_5329_PI362308700	-1.75652	C2_04460W	chr2	LYS22	Putative homocitrate synthase; repressed by nitric oxide and by hypoxia; protein level decreases in stationary phase cultures; induced by ketoconazole, Spider biofilm induced; flow model biofilm repressed
CUST_7333_PI362308700	-1.68436	C4_05070C	chr4	ARG8	Putative acetylornithine aminotransferase; Gcn2, Gcn4 regulated; rat catheter biofilm induced; Spider biofilm induced
CUST_1989_PI362308700	-1.82331	C5_04370C	chr5	PGA37	Putative GPI-anchored protein; Hap43-repressed; Spider biofilm induced
CUST_2485_PI362308700	-1.04176	C3_05340W	chr3	DIE2	Ortholog(s) have dolichyl-phosphate-glucose-glycolipid alpha-glucosyltransferase activity, role in protein N-linked glycosylation and endoplasmic reticulum membrane localization
CUST_7025_PI362308700	-1.0722	C3_01170W	chr3		Ortholog(s) have mitochondrial membrane localization
CUST_9061_PI362308700	-2.13698	C5_03920C	chr5		Putative rRNA processing protein; Spider biofilm induced
CUST_4851_PI362308700	-1.11501	C6_03070C	chr6		Protein of unknown function; transcript detected on high-resolution tiling arrays
CUST_8448_PI362308700	-2.2974	C7_00480W	chr7	FGR2	Protein similar to phosphate transporters; transposon mutation affects filamentous growth; expression is regulated upon white-opaque switching
CUST_902_PI362308700	-1.11438	C3_01340W	chr3		Ortholog of <i>C. dubliniensis CD36</i> : Cd36_81270, <i>C. parapsilosis CDC317</i> : CPAR2_502880, <i>Candida tenuis NRRL Y-1498</i> : CANTEDRAFT_101483 and <i>Debaryomyces hansenii CBS767</i> : DEHA2A11990g
CUST_6688_PI362308700	-1.5418	C3_03040W	chr3	AIP2	Putative actin interacting protein; regulated by Gcn4; induced in response to amino acid starvation (3-AT); repressed by elevated CO2; flow model biofilm repressed
CUST_11883_PI362308700	-1.17819	C7_04320W	chr7		Protein of unknown function; Hap43-repressed gene
CUST_9191_PI362308700	-1.05085	C1_12000C	chr1		Planktonic growth-induced gene
CUST_10586_PI362308700	-1.31013	C2_02030W	chr2	ARO3	3-deoxy-D-arabinoheptulosonate-7-phosphate synthase; aromatic amino acid synthesis; GCN-regulated; feedback-inhibited by phe if expressed in S. cerevisiae; decreased in stationary phase; flow model biofilm repressed

## Sheet: D381 D0x30 8h DN
Genes exhibiting decreased expression in D381 following 8h exposure to Doxycycline (T Test Q <= 0.05)
ID	FC 8h Dox	A22	Chromosome	Common Name	Description
CUST_1999_PI362308700	-1.55099	C7_00730W	chr7	MET28	Predicted bZIP domain-containing transcription factor; protein induced during the mating process; possibly essential, disruptants not obtained by UAU1 method; Hap43-repressed; rat catheter biofilm induced
CUST_1982_PI362308700	-1.00365	C5_04400W	chr5	RNY11	Ortholog(s) have endoribonuclease activity, role in RNA catabolic process, apoptotic process, cell morphogenesis and cytosol, extracellular region, vacuole localization
CUST_5559_PI362308700	-2.08587	C3_06860C	chr3		Putative xylose and arabinose reductase; flow model biofilm induced; Spider biofilm repressed
CUST_11978_PI362308700	-1.01401	C4_05450C	chr4	CBR1	Putative cytochrome B5 reductase; plasma membrane-localized
CUST_8458_PI362308700	-1.82927	CR_07940W	chrR		Ortholog(s) have cytosol localization
CUST_7217_PI362308700	-1.65261	C4_05300W	chr4	XKS1	Putative xylulokinase; Hap43-repressed; induced by prostaglandins; rat catheter biofilm repressed
CUST_11577_PI362308700	-1.19164	C6_04280W	chr6		Ortholog(s) have ubiquitin-protein ligase activity
CUST_4018_PI362308700	-2.58436	C3_00600W	chr3	IFF11	Secreted protein required for normal cell wall structure and for virulence; member of the IFF family; Hap43p-repressed gene
CUST_855_PI362308700	-2.09318	C7_00880C	chr7		Protein of unknown function; Spider biofilm induced
CUST_4178_PI362308700	-3.39688	C4_07050W	chr4	YDC1	Alkaline dihydroceramidase; involved in sphingolipid metabolism; Mob2-dependent hyphal regulation; transcript is regulated by Nrg1 and Mig1; Hap43-repressed
CUST_10025_PI362308700	-1.49015	C4_02760C	chr4	CGR1	Negative regulator of yeast-form growth; HSP70 family member; induced by growth cessation at yeast-hyphal transition or in planktonic growth; physically interacts with Msi3p; similar to rat anti-aging gene, SMP30, stationary phase enriched
CUST_58_PI362308700	-2.06986	C1_02590C	chr1	SNZ1	Stationary phase protein; vitamin B synthesis; induced byyeast-hypha switch, 3-AT or in azole-resistant strain overexpressing MDR1; soluble in hyphae; regulated by Gcn4, macrophage; Spider biofilm induced; rat catheter biofilm repressed
CUST_10084_PI362308700	-1.41223	C1_03820W	chr1	PDR16	Phosphatidylinositol transfer protein; induction correlates with CDR1, CDR2 overexpression/azole resistance; fluphenazine, 17-beta-estradiol, ethynyl estradiol, NO induced; farnesol-downregulated in biofilm; rat catheter biofilm induced
CUST_2097_PI362308700	-1.06917	C5_03810C	chr5		Ortholog of <i>C. dubliniensis CD36</i> : Cd36_53540, <i>Debaryomyces hansenii CBS767</i> : DEHA2G07854g, <i>Pichia stipitis Pignal</i> : PICST_32162 and <i>Spathaspora passalidarum NRRL Y-27907</i> : SPAPADRAFT_50795
CUST_3087_PI362308700	-2.01444	C5_01070C	chr5		Protein of unknown function; repressed by fluphenazine treatment; induced by benomyl treatment and in an RHE model; regulated by Nrg1, Tup1
CUST_7661_PI362308700	-4.25922	C5_04130C	chr5	CHT2	GPI-linked chitinase; required for normal filamentous growth; repressed in core caspofungin response; fluconazole, Cyr1, Efg1, pH-regulated; mRNA binds She3 and is localized to yeast-form buds and hyphal tips; Spider biofilm repressed
CUST_7487_PI362308700	-2.99712	C7_02010C	chr7		Predicted aldehyde dehydrogenase [NAD(P)+]; Spider biofilm induced
CUST_853_PI362308700	-1.97264	C5_04190W	chr5	MRV2	Protein of unknown function; repressed by fluphenazine treatment or in an azole-resistant strain that overexpresses CDR1 and CDR2; Spider biofilm induced
CUST_4313_PI362308700	-1.30242	C3_07150C	chr3	RPS12	Acidic ribosomal protein S12; regulated by Gcn4, activated by Tbf1; repressed by amino acid starvation (3-AT); protein abundance is affected by URA3 expression in CAI-4 strain background; sumoylation target; Spider biofilm repressed
CUST_6137_PI362308700	-1.67262	C3_01100W	chr3		Ortholog of <i>C. dubliniensis CD36</i> : Cd36_81000, <i>C. parapsilosis CDC317</i> : CPAR2_103050, <i>Candida tenuis NRRL Y-1498</i> : CANTEDRAFT_116326 and <i>Debaryomyces hansenii CBS767</i> : DEHA2G01958g
CUST_9978_PI362308700	-1.17272	C1_10410W	chr1		BED zinc finger protein; predicted DNA binding protein; Spider biofilm repressed
CUST_7773_PI362308700	-1.15845	CR_03670W	chrR		Ortholog of <i>C. dubliniensis CD36</i> : Cd36_28870, <i>Candida tropicalis MYA-3404</i> : CTRG_00731 and <i>Candida albicans WO-1</i> : CAWG_01703
CUST_10821_PI362308700	-2.05226	C2_07140W	chr2		Putative 3-phosphoserine phosphatase; induced by benomyl or in azole-resistant strain that overexpresses MDR1; early-stage flow model biofilm induced; Spider biofilm repressed
CUST_1519_PI362308700	-1.0045	C6_02060W	chr6		Ortholog(s) have role in TOR signaling cascade, actin filament bundle assembly, eisosome assembly, endosomal transport, establishment or maintenance of actin cytoskeleton polarity, regulation of cell growth
CUST_9887_PI362308700	-1.93832	C4_02410C	chr4	AHP1	Alkyl hydroperoxide reductase; immunogenic; fluconazole-induced; amphotericin B, caspofungin, alkaline repressed; core stress response induced; Ssk1/Nrg1/Tup1/Ssn6/Hog1 regulated; flow model biofilm induced; rat catheter biofilm repressed
CUST_2116_PI362308700	-1.00109	C3_01780C	chr3		Ortholog(s) have role in mitochondrial respiratory chain complex IV assembly and mitochondrial intermembrane space, nucleus localization
CUST_11474_PI362308700	-4.34956	C3_00190W	chr3		Ortholog of <i>Candida guilliermondii ATCC 6260</i> : PGUG_05321, <i>Candida lusitaniae ATCC 42720</i> : CLUG_00887 and <i>Candida albicans WO-1</i> : CAWG_02354
CUST_7449_PI362308700	-5.15499	C3_04650W	chr3		Ortholog of <i>S. cerevisiae</i> : AIM6, <i>C. glabrata CBS138</i> : CAGL0C05533g, <i>C. dubliniensis CD36</i> : Cd36_84610, <i>C. parapsilosis CDC317</i> : CPAR2_404550 and <i>Candida tenuis NRRL Y-1498</i> : CANTEDRAFT_115337
CUST_5301_PI362308700	-1.40366	C2_04400W	chr2		Protein of unknown function; mutants are viable; rat catheter and Spider biofilm induced
CUST_6107_PI362308700	-1.25587	C4_00920C	chr4		Possible similarity to mutator-like element (MULE) transposase; flow model biofilm induced; expression regulated during planktonic growth
CUST_1283_PI362308700	-5.2539	C4_04770C	chr4	MNN22	Alpha-1,2-mannosyltransferase; required for normal cell wall mannan; regulated by Tsa1, Tsa1B at 37 deg; repressed in core stress response; NO, Hog1 induced; confers sensitivity to cell wall perturbing agents; Spider biofilm repressed
CUST_5152_PI362308700	-1.10178	C2_01410C	chr2	CLB2	B-type mitotic cyclin (cyclin-dependent protein kinase regulatory subunit); essential; required for wild-type mitotic exit; role in cell polarization; interacts with catalytic subunit Cdk1; Spider biofilm repressed
CUST_10278_PI362308700	-1.02922	C6_03860C	chr6	PGA61	Putative GPI-anchored protein
CUST_4540_PI362308700	-1.13347	C6_00600C	chr6	YHM2	Predicted carrier protein; exports citrate from and imports oxoglutarate into the mitochondrion; alkaline induced; Spider biofilm repressed
CUST_4084_PI362308700	-1.0018	C4_04000W	chr4	MET4	Putative transcription coactivator; predicted role in sulfur amino acid metabolism; required for yeast cell adherence to silicone substrate; Spider biofilm induced
CUST_542_PI362308700	-1.07278	C2_01170C	chr2		Ortholog(s) have role in Golgi to vacuole transport, ascospore wall assembly, retrograde transport, endosome to Golgi and GARP complex, mitochondrion localization
CUST_5659_PI362308700	-1.72502	C4_01770W	chr4	POL3	Similar to proliferating cell nuclear antigen (PCNA); RNA abundance regulated by tyrosol, cell density; induced by flucytosine, interaction with macrophages; stationary phase enriched protein; rat catheter and Spider biofilm repressed
CUST_7695_PI362308700	-1.49392	C7_01650W	chr7		RNA polymerase III transcription initiation factor complex (TFIIIC) subunit; growth phase regulated protein; downregulaated in stationary phase yeast cultures; Hap43-repressed; flow model biofilm induced; Spider biofilm repressed
CUST_1865_PI362308700	-1.12953	C5_04630W	chr5		Ortholog(s) have rDNA binding activity
CUST_11400_PI362308700	-1.73843	C2_02860W	chr2	SUR2	Putative ceramide hydroxylase; predicted enzyme of sphingolipid biosynthesis; regulated by Tsa1, Tsa1B under H2O2 stress conditions; Spider and flow model biofilm induced
CUST_12004_PI362308700	-3.10426	C7_03560W	chr7		Protein of unknown function; expression decreases by benomyl treatment or in an azole-resistant strain overexpressing MDR1; Spider biofilm induced
CUST_3457_PI362308700	-1.83429	C1_02180W	chr1	GAL7	Putative galactose-1-phoshphate uridyl transferase; downregulated by hypoxia, upregulated by ketoconazole; macrophage/pseudohyphal-repressed
CUST_2346_PI362308700	-1.22333	C1_03380W	chr1	TPS2	Trehalose-6-phosphate (Tre6P) phosphatase; mutant heat sensitive, accumulates Tre6P, decreased mouse virulence; possible drug target; 2 conserved phospohydrolase motifs; no mammalian homolog; Hap43-repressed; flow model biofilm induced
CUST_1912_PI362308700	-1.23574	C7_00590W	chr7		Ortholog of <i>C. dubliniensis CD36</i> : Cd36_70070, <i>C. parapsilosis CDC317</i> : CPAR2_301080, <i>Debaryomyces hansenii CBS767</i> : DEHA2F22946g and <i>Pichia stipitis Pignal</i> : PICST_46820
CUST_8470_PI362308700	-2.09195	C6_02560W	chr6		Putative oxidoreductase; protein levels affected by URA3 expression in CAI-4 strain background; Efg1, Efh1 regulated; Rgt1-repressed; protein present in exponential and stationary growth phase yeast; rat catheter biofilm repressed
CUST_1204_PI362308700	-4.52078	C1_13870W	chr1	MET3	ATP sulfurlyase; sulfate assimilation; repressed by Met, Cys, Sfu1, or in fluconazole-resistant isolate; Hog1, caspofungin, white phase-induced; induced on biofilm formation, even in presence of Met and Cys; Spider, F-12/CO2 biofilm induced
CUST_11755_PI362308700	-1.24271	C3_01820W	chr3		Protein of unknown function; expression downregulated in an ssr1 null mutant
CUST_55_PI362308700	-2.46024	C1_02600W	chr1	SNO1	Protein with a predicted role in pyridoxine metabolism; stationary phase protein; regulated by Tup1, Efg1; Spider biofilm induced
CUST_5158_PI362308700	-3.323	C2_01380W	chr2	PLB4.5	Phospholipase B; Hog1-induced; regulated by Ssn6; putative GPI-anchor; repressed during cell wall regeneration; clade-associated gene expression; Hap43-induced; rat catheter and Spider biofilm repressed
CUST_10485_PI362308700	-4.76755	CR_02400W	chrR	PHO112	Putative constitutive acid phosphatase; Rim101-repressed; DTT-extractable; N-glycosylated; Hap43-induced; possibly an essential gene, disruptants not obtained by UAU1 method
CUST_10329_PI362308700	-1.69958	C2_05460W	chr2	CDC19	Pyruvate kinase at yeast cell surface; Gcn4/Hog1/GlcNAc regulated; Hap43/polystyrene adherence induced; repressed by phagocytosis/farnesol; hyphal growth role; stationary phase enriched; flow model biofilm induced; Spider biofilm repressed
CUST_6533_PI362308700	-1.37136	C3_03280C	chr3	HTA3	Putative histone H2A; amphotericin B repressed; flucytosine induced; RNA abundance regulated by tyrosol and cell density; Spider biofilm repressed
CUST_7306_PI362308700	-6.63862	C4_00130W	chr4	RBT5	GPI-linked cell wall protein; hemoglobin utilization; Rfg1, Rim101, Tbf1, Fe regulated; Sfu1, Hog1, Tup1, serum, alkaline pH, antifungal drugs, geldamycin repressed; Hap43 induced; required for RPMI biofilms; Spider biofilm induced
CUST_6745_PI362308700	-2.99515	CR_07130C	chrR	ALK8	Alkane-inducible cytochrome P450; catalyzes hydroxylation of lauric acid to hydroxylauric acid; overproduction causes fluconazole resistance in WT and causes multidrug resistance in a cdr1 cdr2 double mutant; rat catheter biofilm repressed
CUST_6241_PI362308700	-2.36439	C2_09140C	chr2	MET1	Sulfite reductase; role in sulfur amino acid metabolism; induced by human whole blood or PMNs; Hog1-induced; possibly adherence-induced; flow model, Spider model, F-12/CO2 biofilm induced
CUST_11653_PI362308700	-1.33381	CR_06150C	chrR	ADE13	Adenylosuccinate lyase; enzyme of adenine biosynthesis; soluble protein in hyphae; not induced during GCN response, in contrast to the S. cerevisiae ortholog; repressed by nitric oxide
CUST_1716_PI362308700	-2.08268	C3_02950C	chr3	MET13	Putative methionine biosynthesis protein; ketoconazole-induced; amphotericin B repressed; Spider biofilm repressed
CUST_5089_PI362308700	-1.43096	C1_00280C	chr1	RFC52	Putative replication factor C complex protein; periodic mRNA expression, peak at cell-cycle G1/S phase; overlaps orf19.6079
CUST_11879_PI362308700	-1.04653	C7_04310C	chr7		Butyrobetaine dioxygenase, the fourth enzyme of the carnitine biosynthesis pathway
CUST_8879_PI362308700	-1.58655	C6_04210C	chr6	ATM1	Member of MDR subfamily of ABC family; ortholog of S. cerevisiae ABC transporter, Atm1; induced in low iron; induced by nitric oxide independent of Yhb1
CUST_6754_PI362308700	-1.09562	C2_00480C	chr2	PHHB	Putative 4a-hydroxytetrahydrobiopterin dehydratase; transposon mutation affects filamentous growth; flow model biofilm induced; Spider biofilm induced
CUST_10031_PI362308700	-1.94	C5_03960W	chr5		Putative plasma membrane protein; in S. cerevisiae it is localized to the cell bud and mating projection membrane; repressed by alpha pheromone in SpiderM medium
CUST_4418_PI362308700	-3.75896	C4_02190C	chr4		CoA-transferase family protein; rat catheter biofilm repressed
CUST_1011_PI362308700	-4.34301	C7_01540W	chr7	ALK6	Putative cytochrome P-450 of N-alkane-induced detoxification; macrophage-induced gene
CUST_5077_PI362308700	-2.30008	C7_03130C	chr7	DFR1	Trimethoprim resistant dihydrofolate reductase (DHFR), reduces 7,8-dihydrofolate to 5,4,7,8-tetrahydrofolate; binds NADPH; target of drugs that selectively inhibit the fungal enzyme rather than the human enzyme
CUST_10438_PI362308700	-1.20497	CR_02290W	chrR	PGA22	Putative GPI-anchored protein; adhesin-like protein
CUST_3501_PI362308700	-1.05553	C5_00660C	chr5	ERG11	Lanosterol 14-alpha-demethylase; cytochrome P450 family; role in ergosterol biosynthesis; target of azole antifungals; may contribute to drug resistance; azole or flow model biofilm induced; drug treated biofilm induced; hypoxia regulated
CUST_5601_PI362308700	-2.44215	C1_05960W	chr1	PGA45	Putative GPI-anchored cell wall protein; repressed in core caspofungin response; Hog1-induced; regulated by Ssn6; Mob2-dependent hyphal regulation; flow model biofilm induced
CUST_5492_PI362308700	-1.02307	C2_07600C	chr2	MCS7	S. cerevisiae ortholog Mcs7 has a role in reciprocal meiotic recombination; Spider biofilm repressed
CUST_4417_PI362308700	-1.51843	C4_02190C	chr4		CoA-transferase family protein; rat catheter biofilm repressed
CUST_8581_PI362308700	-1.7278	C7_03720C	chr7	HIS7	Putative imidazole glycerol phosphate synthase; histidine biosynthesis; no human/murine homolog; transcription induced by histidine starvation; regulated by Gcn2p and Gcn4p; higher protein level in stationary phase
CUST_10987_PI362308700	-2.30438	C4_04200C	chr4		Protein of unknown function; repressed by Sfu1; Hap43-induced gene
CUST_4374_PI362308700	-3.76539	C4_02080W	chr4		Protein with a mitochondrial carrier protein domain; possibly an essential gene, disruptants not obtained by UAU1 method; Spider biofilm repressed
CUST_9317_PI362308700	-1.37247	C6_02840C	chr6	RBF1	Transcription factor; glutamine-rich activation domain; binds RPG-box DNA sequences; predominantly nuclear; mutation causes accelerated induction of filamentous growth; antigenic during human oral infection; Sko1p-repressed
CUST_12059_PI362308700	-1.45541	CR_06950C	chrR	ATX1	Putative cytosolic copper metallochaperone; flucytosine induced; Ssr1-repressed; rat catheter biofilm induced
CUST_6369_PI362308700	-1.1399	C3_00760W	chr3	ERG4	Protein similar to sterol C-24 reductase; shows Mob2p-dependent hyphal regulation; fluconazole-induced; caspofungin repressed; rat catheter biofilm repressed
CUST_2098_PI362308700	-1.0812	C5_03810C	chr5		Ortholog of <i>C. dubliniensis CD36</i> : Cd36_53540, <i>Debaryomyces hansenii CBS767</i> : DEHA2G07854g, <i>Pichia stipitis Pignal</i> : PICST_32162 and <i>Spathaspora passalidarum NRRL Y-27907</i> : SPAPADRAFT_50795
CUST_1036_PI362308700	-1.19218	CR_07760W	chrR		Ortholog(s) have structural constituent of ribosome activity and mitochondrial small ribosomal subunit localization
CUST_2220_PI362308700	-1.14411	CR_02820W	chrR	PGM2	Ortholog of S. cerevisiae Pgm2; induced in planktonic culture; Tye7p-regulated; flow model biofilm induced; rat catheter biofilm repressed
CUST_4336_PI362308700	-1.97162	C4_01940W	chr4	PHO89	Putative phosphate permease; transcript regulated upon white-opaque switch; alkaline induced by Rim101; possibly adherence-induced; F-12/CO2 model, rat catheter and Spider biofilm induced
CUST_4968_PI362308700	-1.04989	CR_09490W	chrR		Ortholog(s) have DNA binding, chromatin binding, histone deacetylase activity
CUST_6507_PI362308700	-1.17698	C5_01960C	chr5		Putative ortholog of human electron transfer flavoprotein dehydrogenase (ETF-dH); alkaline repressed; repressed by nitric oxide; virulence-group-correlated expression; Spider biofilm induced
CUST_1342_PI362308700	-1.14836	C6_00970C	chr6	HAL21	Putative phosphoadenosine-5'-phosphate or 3'-phosphoadenosine 5'-phosphosulfate phosphatase; possible role in sulfur recycling; ortholog of S. cerevisiae Met22; predicted Kex2 substrate; F-12/CO2 biofilm induced
CUST_1460_PI362308700	-2.30279	C2_04940C	chr2	ITR1	MFS inositol transporter; uptake of exogenous inositol; 12 transmembrane motifs; expressed in rich medium; fluconazole, caspofungin repressed; possibly essential (UAU1 method); flow model, rat catheter and Spider biofilm induced
CUST_311_PI362308700	-1.9367	C2_06210C	chr2	SER1	Putative 3-phosphoserine aminotransferase; predicted role in serine and glycine biosynthesis; protein present in exponential and stationary yeast growth phases; Spider biofilm repressed
CUST_1459_PI362308700	-2.42325	C2_04940C	chr2	ITR1	MFS inositol transporter; uptake of exogenous inositol; 12 transmembrane motifs; expressed in rich medium; fluconazole, caspofungin repressed; possibly essential (UAU1 method); flow model, rat catheter and Spider biofilm induced
CUST_4720_PI362308700	-1.11542	C5_01470C	chr5		Putative transporter; decreased transcription is observed upon fluphenazine treatment
CUST_5003_PI362308700	-1.4347	C3_02470C	chr3	RPL9B	Ribosomal protein L9; repressed upon phagocytosis by murine macrophages; repressed by nitric oxide; protein levels decrease in stationary phase; Hap43-induced; Spider biofilm repressed
CUST_10343_PI362308700	-1.79146	C2_09590C	chr2		Ortholog(s) have inorganic phosphate transmembrane transporter activity, role in phosphate ion transport, transmembrane transport and mitochondrion localization
CUST_704_PI362308700	-2.68744	CR_06660W	chrR	SEO1	Protein with similarity to permeases; Sfu1-repressed; flucytosine induced; induced by Mnl1 under weak acid stress; flow model biofilm repressed
CUST_7659_PI362308700	-4.21295	C5_04140W	chr5		Protein of unknown function; decreased transcription is observed upon fluphenazine treatment or in an azole-resistant strain that overexpresses CDR1 and CDR2; transcription is repressed in response to alpha pheromone in SpiderM medium
CUST_11237_PI362308700	-2.90917	C2_02650C	chr2		Protein with predicted siroheme synthase middle domains NAD(P)-binding; Hap43-repressed gene
CUST_3303_PI362308700	-1.21524	C1_14190C	chr1		Protein phosphatase inhibitor; Hap43-repressed; homozygous Tn insertion decreases colony wrinkling but does not block hyphal growth in liquid media; mutation confers hypersensitivity to toxic ergosterol analog; Spider biofilm induced
CUST_4867_PI362308700	-2.54667	C1_11450C	chr1	SAM2	S-adenosylmethionine synthetase; localizes to surface of hyphae, not yeast cells; alkaline, Hog1-induced; farnesol-downregulated; F-12/CO2 early biofilm induced; Spider biofilm repressed
CUST_3637_PI362308700	-1.0034	C3_03810W	chr3	RAD53	Protein involved in regulation of DNA-damage-induced filamentous growth; putative component of cell cycle checkpoint; ortholog of <i>S. cerevisiae</i> Rad53p, protein kinase required for cell-cycle arrest in response to DNA damage
CUST_11100_PI362308700	-1.8189	C2_04180C	chr2		Putative mitochondrial carrier family transporter; rat catheter biofilm induced
CUST_6812_PI362308700	-1.02611	C5_02320C	chr5		Ortholog(s) have role in GPI anchor biosynthetic process, cellular manganese ion homeostasis and endoplasmic reticulum, fungal-type vacuole membrane localization
CUST_2600_PI362308700	-1.15576	C7_00750W	chr7	ACB1	Protein similar to a region of acyl-coenzyme-A-binding protein; amphotericin B repressed; regulated by Nrg1, Tup1; Hap43-induced
CUST_866_PI362308700	-1.33682	C7_00890C	chr7	MCM1	Transcription factor; regulator of hyphal growth; may act with Wor1p; canonical and non-canonical binding sites; MADS domain DNA-binding motif; similar to S. cerevisiae Mcm1p; greater expression in white than opaque cells; intron in 5'-UTR
CUST_8263_PI362308700	-1.11283	C2_04390W	chr2		Predicted protein with similarity to cell wall proteins; possibly an essential gene, disruptants not obtained by UAU1 method
CUST_7540_PI362308700	-6.03743	C7_02140W	chr7		Ortholog of <i>C. dubliniensis CD36</i> : Cd36_71960, <i>Pichia stipitis Pignal</i> : psti_CGOB_00136, <i>Spathaspora passalidarum NRRL Y-27907</i> : SPAPADRAFT_63786 and <i>Candida tropicalis MYA-3404</i> : CTRG_05049
CUST_286_PI362308700	-1.62944	CR_10770W	chrR		Predicted membrane transporter, member of the anion:cation symporter (ACS) family, major facilitator superfamily (MFS)
CUST_11445_PI362308700	-1.7716	CR_10570C	chrR	YHB4	Protein related to flavohemoglobins; not required for wild-type nitric oxide resistance; has predicted globin, FAD-binding, and NAD(P)-binding domains but lacks some conserved residues of flavohemoglobins; Hap43p-repressed gene
CUST_7233_PI362308700	-1.10508	C4_00210W	chr4		Ortholog of <i>S. cerevisiae</i> : YPL034W, <i>C. glabrata CBS138</i> : CAGL0L06996g, <i>C. dubliniensis CD36</i> : Cd36_40280, <i>C. parapsilosis CDC317</i> : CPAR2_402170 and <i>Candida tenuis NRRL Y-1498</i> : CANTEDRAFT_137348
CUST_2962_PI362308700	-1.30662	CR_08920W	chrR		Protein with predicted oxidoreductase and dehydrogenase domains; Hap43-repressed; Spider biofilm induced
CUST_2691_PI362308700	-2.72285	C1_00170W	chr1	LEU4	Putative 2-isopropylmalate synthase; regulated by Nrg1, Mig1, Tup1, Gcn4; induced by human whole blood or PMNs; macrophage/pseudohyphal-repressed after 16h; Spider biofilm repressed
CUST_6943_PI362308700	-2.40939	C2_10690W	chr2	TPS3	Predicted trehalose-phosphate synthase regulatory subunit; regulated by Efg1; regulated by Tsa1, Tsa1B under H2O2 stress conditions; flow model biofilm induced (reports differ)
CUST_10486_PI362308700	-4.44041	CR_02400W	chrR	PHO112	Putative constitutive acid phosphatase; Rim101-repressed; DTT-extractable; N-glycosylated; Hap43-induced; possibly an essential gene, disruptants not obtained by UAU1 method
CUST_11839_PI362308700	-2.36435	C7_04240C	chr7		Putative GTPase inhibitor; predicted role in endocytosis, protein targeting to vacuole; rat catheter biofilm repressed
CUST_3942_PI362308700	-1.09858	CR_04100C	chrR	RPL15A	Putative ribosomal protein; repressed upon phagocytosis by murine macrophage; positively regulated by Tbf1; Spider biofilm repressed
CUST_5558_PI362308700	-2.18358	C3_06850W	chr3	FCR1	Transcription factor; repressor of fluconazole/ketoconazole/brefeldin A resistance; Tn mutation enhances filamentation; partially rescues S. cerevisiae pdr1 pdr3 fluconazole sensitivity; rat catheter biofilm induced/Spider biofilm repressed
CUST_7270_PI362308700	-1.6673	C5_04030W	chr5		Protein of unknown function; flow model biofilm induced; Spider biofilm induced
CUST_9888_PI362308700	-2.08697	C4_02410C	chr4	AHP1	Alkyl hydroperoxide reductase; immunogenic; fluconazole-induced; amphotericin B, caspofungin, alkaline repressed; core stress response induced; Ssk1/Nrg1/Tup1/Ssn6/Hog1 regulated; flow model biofilm induced; rat catheter biofilm repressed
CUST_4173_PI362308700	-1.92451	C4_07030W	chr4	MET16	Putative 3'-phosphoadenylsulfate reductase; sulfur amino acid metabolism; reports differ on regulation during biofilm formation; fungal-specific; possibly an essential gene, disruptants not obtained by UAU1 method; Hap43p-repressed gene
CUST_9611_PI362308700	-2.08982	C4_01370W	chr4	ILV6	Putative regulatory subunit of acetolacetate synthase; alkaline induced; regulated by Gcn2 and Gcn4; protein present in exponential and stationary growth phase yeast; Spider biofilm repressed
CUST_12000_PI362308700	-3.84959	C7_03580C	chr7		Protein of unknown function; Hap43-repressed gene
CUST_2277_PI362308700	-1.01913	C3_04030C	chr3	PEX8	Putative peroxisomal biogenesis factor; expression regulated during planktonic growth
CUST_8667_PI362308700	-2.01203	C1_01140C	chr1		Putative type-1 protein phosphatase targeting subunit; transcript repressed by yeast-hyphal switch; transcript induced by Mnl1p under weak acid stress; flow model biofilm induced
CUST_11389_PI362308700	-1.24617	C2_01570W	chr2		Has domain(s) with predicted N-acetyltransferase activity
CUST_1583_PI362308700	-1.08581	C1_07070C	chr1	DHH1	Putative RNA helicase
CUST_8292_PI362308700	-3.61992	C5_04980W	chr5		Putative adhesin-like protein; induced by Mnl1 under weak acid stress; rat catheter and Spider biofilm induced
CUST_3779_PI362308700	-9.03834	C2_06590C	chr2	GIT1	Glycerophosphoinositol permease; involved in utilization of glycerophosphoinositol as a phosphate source; Rim101-repressed; virulence-group-correlated expression
CUST_3932_PI362308700	-1.58143	CR_04120C	chrR		Ortholog(s) have DNA-dependent ATPase activity, dinucleotide insertion or deletion binding, guanine/thymine mispair binding activity, role in mismatch repair, mitochondrial DNA repair and mitochondrion localization
CUST_322_PI362308700	-1.09273	CR_05210W	chrR		Protein of unknown function; Hap43-repressed; Spider biofilm repressed
CUST_1509_PI362308700	-1.62175	C7_03450C	chr7	HSM3	Ortholog(s) have role in mismatch repair, proteasome regulatory particle assembly and cytosol, nucleus, proteasome regulatory particle, base subcomplex localization
CUST_9594_PI362308700	-1.09203	C4_01300W	chr4		Ortholog(s) have phosphoprotein phosphatase activity, role in negative regulation of phospholipid biosynthetic process, nuclear envelope organization and Nem1-Spo7 phosphatase complex, integral to membrane, mitochondrion localization
CUST_8722_PI362308700	-1.79386	C2_06990W	chr2		Protein of unknown function; expression regulated by white-opaque switch; repressed by alpha pheromone in SpiderM medium; Spider biofilm induced
CUST_7377_PI362308700	-2.77838	C2_02610C	chr2	HGT2	Putative glucose transporter of the major facilitator superfamily; the C. albicans glucose transporter family comprises 20 members; 12 probable membrane-spanning segments; regulated by Nrg1
CUST_11922_PI362308700	-1.73721	C7_00060C	chr7		Ortholog(s) have adenylate kinase activity, nucleoside triphosphate adenylate kinase activity, role in nucleotide metabolic process and mitochondrial inner membrane localization
CUST_7085_PI362308700	-1.13736	C2_10450W	chr2	NCE4	Putative RecQ-mediated genome instability protein; Hap43-repressed gene; periodic mRNA expression, peak at cell-cycle G2/M phase; flow model biofilm induced
CUST_4345_PI362308700	-1.14198	C4_01970W	chr4		Ortholog of <i>C. dubliniensis CD36</i> : Cd36_41860, <i>C. parapsilosis CDC317</i> : CPAR2_400440, <i>Candida tenuis NRRL Y-1498</i> : CANTEDRAFT_103033 and <i>Debaryomyces hansenii CBS767</i> : DEHA2B03234g
CUST_3580_PI362308700	-2.01521	CR_01930C	chrR	BIO2	Putative biotin synthase; induced by high iron; repressed by ciclopirox olamine; upregulated in clinical isolates from HIV+ patients with oral candidiasis; Hap43-repressed; Spider biofilm induced
CUST_869_PI362308700	-1.792	C3_01260C	chr3		Putative adhesin-like protein
CUST_6686_PI362308700	-1.6097	C3_06280W	chr3		Catabolic L-serine (L-threonine) deaminase;, catalyzes degradation of L-serine and L-threonine; required to use serine or threonine as a sole nitrogen source; Spider biofilm repressed
CUST_3977_PI362308700	-1.66564	CR_10110W	chrR	CHT3	Major chitinase; secreted; functional homolog of S. cerevisiae Cts1p; 4 N-glycosylation motifs; possible O-mannosylation; putative signal peptide; hyphal-repressed; farnesol upregulated in biofilm; regulated by Efg1p, Cyr1p, Ras1p
CUST_1510_PI362308700	-1.59718	C7_03450C	chr7	HSM3	Ortholog(s) have role in mismatch repair, proteasome regulatory particle assembly and cytosol, nucleus, proteasome regulatory particle, base subcomplex localization
CUST_7083_PI362308700	-1.89538	C2_06750C	chr2		Ortholog of <i>C. dubliniensis CD36</i> : Cd36_21050, <i>C. parapsilosis CDC317</i> : CPAR2_104310, <i>Candida tenuis NRRL Y-1498</i> : CANTEDRAFT_104515 and <i>Debaryomyces hansenii CBS767</i> : DEHA2F01650g
CUST_10044_PI362308700	-2.05758	C1_03720C	chr1		Protein of unknown function; rat catheter biofilm repressed
CUST_632_PI362308700	-1.04695	C4_04930C	chr4		DnaJ chaperone domain protein; role in pre-mRNA splicing; Spider biofilm induced
CUST_5020_PI362308700	-2.10125	C3_02420C	chr3		Ortholog of S. cerevisiae Pet111; a mitochondrial translational activator specific for the COX2 mRNA; Hap43-induced gene
CUST_11709_PI362308700	-1.09768	CR_06030C	chrR		Has domain(s) with predicted carbohydrate binding, catalytic activity and role in carbohydrate metabolic process
CUST_4421_PI362308700	-1.90995	C4_02200C	chr4		Ortholog of <i>C. dubliniensis CD36</i> : Cd36_42090, <i>Debaryomyces hansenii CBS767</i> : DEHA2C14872g, <i>Pichia stipitis Pignal</i> : PICST_74821 and <i>Spathaspora passalidarum NRRL Y-27907</i> : SPAPADRAFT_58607
CUST_4006_PI362308700	-1.36197	CR_10010C	chrR	MSS51	Putative mRNA maturation factor; fungal-specific (no human or murine homolog)
CUST_1273_PI362308700	-1.12724	C3_02150C	chr3	ERG6	Delta(24)-sterol C-methyltransferase, converts zymosterol to fecosterol, ergosterol biosynthesis; mutation confers nystatin resistance; Hap43, GlcNAc-, fluconazole-induced; upregulated in azole-resistant strain; Spider biofilm repressed
CUST_4907_PI362308700	-1.70109	C6_01910W	chr6	ADK1	Putative adenylate kinase; repressed in hyphae; macrophage-induced protein; adenylate kinase release used as marker for cell lysis; possibly essential (UAU1 method); flow model biofilm induced; rat catheter and Spider biofilm repressed
CUST_7802_PI362308700	-1.58177	C7_01820C	chr7	VMA11	Predicted ortholog of S. cerevisiae Tfp3/Vma11; c' subunit of the V0 subcomplex of the vacuolar ATPase; required for hemoglobin-iron utilization; Spider biofilm repressed
CUST_7211_PI362308700	-1.09854	CR_06380C	chrR		Predicted ORF overlapping the Major Repeat Sequence on chromosome R; member of a family encoded by FGR6-related genes in the RB2 repeat sequence
CUST_3149_PI362308700	-3.59323	C1_08070W	chr1	CDR4	Putative ABC transporter superfamily; fluconazole, Sfu1, Hog1, core stress response induced; caspofungin repressed; fluconazole resistance not affected by mutation or correlated with expression; rat catheter and flow model biofilm induced
CUST_4528_PI362308700	-1.10867	CR_08150W	chrR	RPS2	Putative ribosomal protein; repressed upon phagocytosis by murine macrophage; transcript positively regulated by Tbf1; Spider biofilm repressed
CUST_2588_PI362308700	-1.09339	C6_04100W	chr6		Ortholog(s) have FFAT motif binding, phosphatidylinositol binding activity
CUST_9296_PI362308700	-1.63505	C6_02880W	chr6		Ortholog(s) have nucleolus localization
CUST_508_PI362308700	-3.03883	C2_01020W	chr2	HGT6	Putative high-affinity MFS glucose transporter; 20 family members; induced in core stress response; fluconazole, oralpharyngeal candidasis induced; flow model biofilm induced; Spider biofilm induced
CUST_7155_PI362308700	-1.14422	CR_07160C	chrR		Ortholog(s) have endoplasmic reticulum localization
CUST_5513_PI362308700	-1.13602	C7_04160W	chr7		Protein of allantoate permease family; fungal-specific (no human or murine homolog); Hap43p-repressed gene
CUST_3191_PI362308700	-1.2693	C1_14320C	chr1		Putative fumarylacetoacetate hydrolase; induced by nitric oxide independent of Yhb1; regulated by Sef1, Sfu1, Hap43; flow model biofilm induced
CUST_7234_PI362308700	-1.02978	C4_00210W	chr4		Ortholog of <i>S. cerevisiae</i> : YPL034W, <i>C. glabrata CBS138</i> : CAGL0L06996g, <i>C. dubliniensis CD36</i> : Cd36_40280, <i>C. parapsilosis CDC317</i> : CPAR2_402170 and <i>Candida tenuis NRRL Y-1498</i> : CANTEDRAFT_137348
CUST_7729_PI362308700	-2.36025	C2_07820C	chr2	PHO86	Putative endoplasmic reticulum protein; possibly adherence-induced
CUST_11099_PI362308700	-1.74313	C2_04180C	chr2		Putative mitochondrial carrier family transporter; rat catheter biofilm induced
CUST_12042_PI362308700	-2.04629	C7_03200C	chr7		Putative pyridoxamine 5'-phosphate oxidase; planktonic growth and early-stage flow model biofilm induced
CUST_8387_PI362308700	-1.31531	C2_09980W	chr2		Protein with a PI31 proteasome regulator domain; Hap43-repressed; flow model biofilm induced
CUST_6685_PI362308700	-1.53161	C3_06280W	chr3		Catabolic L-serine (L-threonine) deaminase;, catalyzes degradation of L-serine and L-threonine; required to use serine or threonine as a sole nitrogen source; Spider biofilm repressed
CUST_4561_PI362308700	-1.0915	C1_06470W	chr1		Ortholog of S. cerevisiae Rpl39; a component of the 60S ribosomal subunit; Hap43-induced; Spider biofilm repressed
CUST_5095_PI362308700	-1.11254	CR_09200C	chrR	UGA33	Zinc-finger transcription factor; similar to S. cerevisiae Uga3 which regulates gamma-aminobutyrate metabolism gene expression; required for yeast cell adherence to silicone substrate; rat catheter biofilm induced
CUST_2539_PI362308700	-2.26286	C4_05540W	chr4	HOM3	Putative L-aspartate 4-P-transferase; fungal-specific (no human or murine homolog); regulated by Gcn2 and Gcn4; early-stage flow model biofilm induced
CUST_8886_PI362308700	-2.91123	CR_04210C	chrR	QDR1	Putative antibiotic resistance transporter; regulated by white-opaque switch, Nrg1, Tup1; Hap43, caspofungin repressed; repressed during chlamydospore formation; flow model biofilm induced; Spider biofilm repressed
CUST_8885_PI362308700	-2.84157	CR_04210C	chrR	QDR1	Putative antibiotic resistance transporter; regulated by white-opaque switch, Nrg1, Tup1; Hap43, caspofungin repressed; repressed during chlamydospore formation; flow model biofilm induced; Spider biofilm repressed
CUST_1928_PI362308700	-1.2053	C5_04520W	chr5		Ortholog(s) have protein phosphatase type 2A regulator activity, role in TOR signaling cascade, cellular response to nitrogen starvation and cytosol, nucleus localization
CUST_9944_PI362308700	-1.816	C1_12900W	chr1		Ortholog of <i>C. dubliniensis CD36</i> : Cd36_12030 and <i>Candida albicans WO-1</i> : CAWG_00152
CUST_5603_PI362308700	-1.37987	C3_06920W	chr3		Putative phosphomutase-like protein; protein present in exponential and stationary growth phase yeast; Hap43-repressed; Spider biofilm repressed
CUST_3503_PI362308700	-2.36992	C5_00670C	chr5	HMS1	hLh domain Myc-type transcript factor; required for morphogenesis induced by elevated temperature or Hsp90 compromise; acts downstream of Pcl1; Spider biofilm induced
CUST_4871_PI362308700	-5.95698	C1_11480W	chr1	PHO84	High-affinity phosphate transporter; transcript regulated by white-opaque switch; Hog1, ciclopirox olamine or alkaline induced; caspofungin, stress repressed; upregulated in RHE model; Spider and flow model biofilm induced, Hap43-induced
CUST_4726_PI362308700	-1.05965	C4_04390W	chr4		Ribosomal 60S subunit protein L22B; Spider biofilm repressed
CUST_3552_PI362308700	-1.48264	C3_03680W	chr3		Ortholog(s) have sphinganine-1-phosphate aldolase activity and role in calcium-mediated signaling, cellular response to starvation, sphingolipid metabolic process
CUST_10874_PI362308700	-1.6465	C1_07160C	chr1		Protein conserved among the CTG-clade; 2 adjacent upstream SRE-1 elements; highly up-regulated in cecum-grown cells in a Cph2-dependent manner; Hap43-repressed; rat catheter, Spider and flow model biofilm induced
CUST_1850_PI362308700	-1.79669	C7_02810W	chr7	PRX1	Thioredoxin peroxidase; transcriptionally induced by interaction with macrophage; fluconazole induced; Fkh2p-downregulated; caspofungin repressed; protein present in exponential and stationary growth phase yeast cultures
CUST_5004_PI362308700	-1.34024	C3_02470C	chr3	RPL9B	Ribosomal protein L9; repressed upon phagocytosis by murine macrophages; repressed by nitric oxide; protein levels decrease in stationary phase; Hap43-induced; Spider biofilm repressed
CUST_6516_PI362308700	-1.35644	C5_02000C	chr5	ACH1	Acetyl-coA hydrolase; acetate utilization; nonessential; soluble protein in hyphae; antigenic in human; induced on polystyrene adherence; farnesol-, ketoconazole-induced; no human or murine homolog; stationary phase-enriched protein
CUST_1370_PI362308700	-1.15251	C6_00830C	chr6	CAN3	Predicted amino acid transmembrane transporter; transcript regulated by white-opaque switch; Hap43-repressed gene
CUST_11264_PI362308700	-2.16821	C2_01750C	chr2		Protein with a life-span regulatory factor domain; regulated by Sef1, Sfu1, and Hap43; flow model biofilm induced; Spider biofilm induced
CUST_11238_PI362308700	-3.02754	C2_02650C	chr2		Protein with predicted siroheme synthase middle domains NAD(P)-binding; Hap43-repressed gene
CUST_11835_PI362308700	-1.10495	C7_04230W	chr7	NRG1	Transcription factor/repressor; regulates chlamydospore formation/hyphal gene induction/virulence and rescue/stress response genes; effects both Tup1 dependent and independent regulation; flow model biofilm induced; Spider biofilm repressed
CUST_3419_PI362308700	-2.04627	C5_00530W	chr5		Ortholog of <i>C. dubliniensis CD36</i> : Cd36_50530, <i>C. parapsilosis CDC317</i> : CPAR2_303990, <i>Candida tenuis NRRL Y-1498</i> : CANTEDRAFT_107934 and <i>Pichia stipitis Pignal</i> : PICST_63283
CUST_7346_PI362308700	-1.63391	C3_04830C	chr3	FAS2	Alpha subunit of fatty-acid synthase; required for virulence in mouse systemic infection and rat oropharyngeal infection models; regulated by Efg1; fluconazole-induced; amphotericin B repressed; flow model and Spider biofilm repressed
CUST_9074_PI362308700	-1.33885	C5_03930C	chr5		Ortholog of S. cerevisiae Sia1; involved in activation of the Pma1 plasma membrane H+-ATPase by glucose in S. cerevisiae; Spider biofilm induced
CUST_9804_PI362308700	-1.59533	C3_04450C	chr3		Protein of unknown function; induced by alpha pheromone in SpiderM medium
CUST_8737_PI362308700	-1.06075	CR_09580C	chrR		Ortholog of S. cerevisiae Pba1 that is involved in 20S proteasome assembly; upregulated in a cyr1 null mutant; contains a 5' UTR intron
CUST_206_PI362308700	-1.36454	C4_06340W	chr4	AGO1	Putative Argonaute protein involved in RNA silencing; hyphal-induced expression; regulated by Cyr1, Ras1, Efg1, Nrg1, Tup1; rat catheter biofilm repressed
CUST_5486_PI362308700	-1.04154	C7_04100C	chr7	MED9	RNA polymerase II mediator complex subunit; Hap43p-repressed gene
CUST_9314_PI362308700	-3.73939	CR_04960C	chrR	CRG1	Methyltransferase involved in sphingolipid homeostasis, methylates a drug cantharidin; decreased expression in hyphae compared to yeast; expression regulated during planktonic growth; flow model biofilm induced; Hap43-repressed gene
CUST_2916_PI362308700	-1.06009	C2_01250W	chr2		Protein of unknown function; transcript detected on high-resolution tiling arrays
CUST_1302_PI362308700	-1.0577	C3_02240C	chr3	GPA2	G-protein alpha subunit; regulates filamentous growth, copper resistance; involved in cAMP-mediated glucose signaling; reports differ on role in cAMP-PKA pathway, MAP kinase cascade; Gpr1 C terminus binds Gpa2; regulates HWP1 and ECE1
CUST_439_PI362308700	-1.12442	CR_04480C	chrR	LAP3	Putative aminopeptidase; positively regulated by Sfu1; clade-associated gene expression; virulence-group-correlated expression; induced by alpha pheromone in SpiderM medium; Hap43-induced; Spider and flow model biofilm induced
CUST_5483_PI362308700	-4.17858	C2_07580W	chr2		Putative malate permease; induced during macrophage infection; regulated by Gcn2 and Gcn4; putative peroxisome targeting signal; Hap43-repressed; Spider biofilm induced
CUST_10585_PI362308700	-2.21453	C2_02030W	chr2	ARO3	3-deoxy-D-arabinoheptulosonate-7-phosphate synthase; aromatic amino acid synthesis; GCN-regulated; feedback-inhibited by phe if expressed in S. cerevisiae; decreased in stationary phase; flow model biofilm repressed
CUST_619_PI362308700	-1.0358	C4_04890C	chr4	RPL24A	Predicted ribosomal protein; downregulated upon phagocytosis by murine macrophage; intron in 5'-UTR; Hap43-induced; Spider biofilm repressed
CUST_11751_PI362308700	-1.36812	C3_01800C	chr3		Ortholog of Dig2, a MAP kinase-responsive inhibitor of Ste12; regulates mating-specific genes and invasive growth in S. cerevisiae; induced by alpha pheromone in SpiderM medium
CUST_11039_PI362308700	-1.23419	C6_03690W	chr6	ALS5	ALS family adhesin; highly variable; expression in S. cerevisiae causes adhesion to human epithelium, endothelium or ECM, endothelial invasiveness by endocytosis and, at high abundance, ECM-induced aggregation; can form amyloid fibrils
CUST_2993_PI362308700	-8.08877	C5_00870C	chr5	GIT4	Glycerophosphocholine transporter; fungal-specific (no human or murine homolog); possibly an essential gene, disruptants not obtained by UAU1 method; Hap43p-repressed gene
CUST_2720_PI362308700	-1.02834	C5_05390C	chr5	PGA4	GPI-anchored cell surface protein; beta-1,3-glucanosyltransferase with similarity to the A. fumigatus GEL family; transcript induced in RHE model of oral candidiasis; fluconazol-induced
CUST_7782_PI362308700	-2.5646	CR_03630W	chrR	IFF3	Putative GPI-anchored protein
CUST_3750_PI362308700	-2.38222	C5_02690W	chr5		Putative oxidoreductase; Hap43-repressed gene; clade-associated gene expression
CUST_6115_PI362308700	-1.65576	CR_01400W	chrR	LYS12	Homoisocitrate dehydrogenase; catalyzes 4th step in the alpha-aminoadipate pathway of lysine biosynthesis; clade-associated gene expression; protein level decreases in stationary phase cultures; Spider biofilm repressed
CUST_10308_PI362308700	-1.96547	C6_03830W	chr6	SAL6	Putative protein phosphatase of the Type 1 family; serine/threonine-specific; similar to S. cerevisiae Ppq1; mutant has virulence defect; Spider biofilm induced
CUST_9631_PI362308700	-3.16507	C3_06780C	chr3	SLF1	Putative polysome-associated RNA binding protein; macrophage-induced gene
CUST_2347_PI362308700	-1.50751	C2_05890C	chr2	IDP1	Putative isocitrate dehydrogenase; transcriptionally induced by interaction with macrophage; alkaline induced; Spider biofilm repressed
CUST_9867_PI362308700	-1.84401	C1_13160W	chr1	PSA2	Mannose-1-phosphate guanyltransferase; Hap43, macrophage-repressed; stationary phase enriched protein; Spider biofilm induced; rat catheter biofilm repressed
CUST_6746_PI362308700	-3.42784	CR_07130C	chrR	ALK8	Alkane-inducible cytochrome P450; catalyzes hydroxylation of lauric acid to hydroxylauric acid; overproduction causes fluconazole resistance in WT and causes multidrug resistance in a cdr1 cdr2 double mutant; rat catheter biofilm repressed
CUST_1883_PI362308700	-2.69851	C2_10130W	chr2		Ortholog of <i>C. parapsilosis CDC317</i> : CPAR2_407480, <i>C. dubliniensis CD36</i> : Cd36_24170, <i>Candida orthopsilosis Co 90-125</i> : CORT_0C06830 and <i>Spathaspora passalidarum NRRL Y-27907</i> : SPAPADRAFT_65786
CUST_1361_PI362308700	-3.01922	C6_00870C	chr6	ILV5	Ketol-acid reductoisomerase; antigenic; regulated by Gcn4; GlcNAc, amino acid starvation (3-AT)-induced; macrophage-repressed protein; protein present in exponential and stationary phase; flow model and Spider biofilm repressed
CUST_8399_PI362308700	-3.05817	C7_00400W	chr7	LEU2	Isopropyl malate dehydrogenase; leucine biosynthesis; induced by human whole blood or PMNs; protein level decreases in stationary phase; GlcNAc-induced protein; flow model biofilm repressed
CUST_6753_PI362308700	-1.18295	C2_00480C	chr2	PHHB	Putative 4a-hydroxytetrahydrobiopterin dehydratase; transposon mutation affects filamentous growth; flow model biofilm induced; Spider biofilm induced
CUST_7670_PI362308700	-1.69198	CR_06340C	chrR	PGI1	Glucose-6-phosphate isomerase; enzyme of glycolysis; antigenic; Efg1-regulated; induced upon adherence to polystyrene; repressed by phagocytosis, human neutrophils; flow model biofilm induced; rat catheter and Spider biofilm repressed
CUST_245_PI362308700	-1.35894	CR_10840C	chrR	XYL2	D-xylulose reductase; immunogenic in mice; soluble protein in hyphae; induced by caspofungin, fluconazole, Hog1 and during cell wall regeneration; Mnl1-induced in weak acid stress; stationary phase enriched; flow model biofilm induced
CUST_246_PI362308700	-1.6888	CR_10840C	chrR	XYL2	D-xylulose reductase; immunogenic in mice; soluble protein in hyphae; induced by caspofungin, fluconazole, Hog1 and during cell wall regeneration; Mnl1-induced in weak acid stress; stationary phase enriched; flow model biofilm induced
CUST_7848_PI362308700	-1.11722	C7_01920W	chr7	CDC34	Putative ubiquitin-protein ligase; transcript regulated by Nrg1 and Tup1, and by Gcn2 and Gcn4; rat catheter biofilm induced
CUST_10925_PI362308700	-1.49898	C1_08400C	chr1	GCV2	Glycine decarboxylase P subunit; protein of glycine catabolism; repressed by Efg1; Hog1-induced; induced by Rim101 at acid pH; transcript induced in elevated CO2; stationary phase enriched protein
CUST_10763_PI362308700	-2.15854	C1_03870C	chr1		Predicted heme-binding stress-related protein; Tn mutation affects filamentous growth; induced during chlamydospore formation in C. albicans and C. dubliniensis; Spider biofilm induced
CUST_10608_PI362308700	-1.91972	C2_01920C	chr2		Putative patatin-like phospholipase; fungal-specific (no human or murine homolog)
CUST_7212_PI362308700	-1.07893	CR_06380C	chrR		Predicted ORF overlapping the Major Repeat Sequence on chromosome R; member of a family encoded by FGR6-related genes in the RB2 repeat sequence
CUST_600_PI362308700	-1.45836	C4_04850C	chr4	CSR1	Transcription factor; role in zinc homeostasis and regulation of Spider biofilm matrix; mutation affects filamentous growth; can suppress S. cerevisiae rok1 mutant inviability; Spider biofilm induced; mutants for abnormal Spider biofilms
CUST_465_PI362308700	-1.00734	C2_00880W	chr2		Predicted dihydrodiol dehydrogenase; ortholog of S. pombe SPAC513.06c; flow model and rat catheter biofilm repressed
CUST_1076_PI362308700	-1.10918	C4_03900C	chr4	RAM1	Protein that acts in prenylation; transcription is alpha-factor induced; regulated in response to lovastatin and fluconazole; Hap43p-repressed gene
CUST_4612_PI362308700	-2.00228	C4_00650W	chr4	HIS5	Putative histidinol-phosphate aminotransferase; Gcn4p-regulated; protein present in exponential and stationary growth phase yeast cultures
CUST_11578_PI362308700	-1.18833	C6_04280W	chr6		Ortholog(s) have ubiquitin-protein ligase activity
CUST_1987_PI362308700	-1.07888	C7_00700W	chr7	CYB5	Cytochrome b(5); ortholog of S. cerevisiae Cyb5; induced in high iron; fluconazole-induced; shows colony morphology-related gene regulation by Ssn6; mutants are viable
CUST_11208_PI362308700	-1.259	C2_08290C	chr2	UCF1	Upregulated by cAMP in filamentous growth; induced in high iron, decreased upon yeast-hypha switch; downregulation correlates with clinical fluconazole resistance; Ras1-regulated; Hap43-repressed; flow model biofilm induced
CUST_11658_PI362308700	-5.8434	C3_01540W	chr3		Plasma-membrane-localized protein; filament induced; Hog1, ketoconazole, fluconazole and hypoxia-induced; regulated by Nrg1, Tup1, Upc2; induced by prostaglandins; flow model biofilm induced; rat catheter and Spider biofilm repressed
CUST_10951_PI362308700	-1.99745	C4_00080C	chr4		Protein of unknown function; Hap43-repressed; Spider biofilm induced
CUST_4340_PI362308700	-1.96417	C3_07280C	chr3		protein with ENTH Epsin domain, N-terminal; Spider biofilm repressed
CUST_12026_PI362308700	-1.08004	C2_08960C	chr2		Ortholog(s) have role in protein localization to bud neck and cellular bud neck, cytosol localization
CUST_3007_PI362308700	-4.55242	C5_00880C	chr5	GIT3	Glycerophosphocholine permease; white cell specific transcript; fungal-specific; alkaline repressed; caspofungin, macrophage/pseudohyphal-repressed; flow model biofilm induced; Spider biofilm induced
CUST_4902_PI362308700	-1.00999	C6_01880W	chr6		Predicted membrane protein; induced by alpha pheromone in SpiderM medium
CUST_11472_PI362308700	-1.22126	CR_00780C	chrR	GSY1	UDP glucose/starch glucosyltransferase; transcript repressed by yeast-hyphal switch, Efg1-regulated; strong oxidative stress induced; colony morphology-related regulation by Ssn6; stationary phase enriched; flow model biofilm induced
CUST_7345_PI362308700	-1.64885	C3_04830C	chr3	FAS2	Alpha subunit of fatty-acid synthase; required for virulence in mouse systemic infection and rat oropharyngeal infection models; regulated by Efg1; fluconazole-induced; amphotericin B repressed; flow model and Spider biofilm repressed
CUST_344_PI362308700	-2.46391	CR_04590C	chrR	PDX3	Pyridoxamine-phosphate oxidase; transcript regulated by yeast-hypha switch and by Nrg1, Mig1, Tup1; Hap43, caspofungin repressed; present in exponential and stationary phase yeast cultures
CUST_3324_PI362308700	-2.33167	C5_00390C	chr5		Protein of unknown function; transcript repressed upon yeast-hyphal switch; fluconazole-induced; Hap43-repressed; flow model biofilm induced
CUST_4706_PI362308700	-1.74825	C6_00160W	chr6	PGA48	Putative GPI-anchored adhesin-like protein; similar to S. cerevisiae Spi1p, which is induced at stationary phase; transcript induced in high iron; flow model biofilm induced; Spider biofilm repressed
CUST_11390_PI362308700	-1.25732	C2_01570W	chr2		Has domain(s) with predicted N-acetyltransferase activity
CUST_7989_PI362308700	-1.04886	C1_09610W	chr1		Planktonic growth-induced gene
CUST_2904_PI362308700	-1.02925	C2_03470C	chr2	COX6	Putative cytochrome c oxidase; flucytosine induced
CUST_1827_PI362308700	-2.06037	C3_02680C	chr3	SLD1	Sphingolipid delta-8 desaturase; catalyzes desaturation at C8 in the long-chain base moiety of ceramides in glucosylceramide synthesis, important for virulence; ketoconazole and hypoxia induced; Hap43-repressed; Spider biofilm induced
CUST_6739_PI362308700	-5.68639	CR_07140C	chrR		Protein of unknown function; transcript regulated by Mig1 and Tup1; rat catheter biofilm induced
CUST_4870_PI362308700	-1.62557	C1_11470C	chr1	DPP1	Putative diacylglycerol pyrophosphate phosphatase of diacylglycerol production for phospholipid biosynthesis; downregulation correlates with clinical development of fluconazole resistance
CUST_4788_PI362308700	-2.21934	C6_02000W	chr6	PLB2	Putative phospholipase B; conserved catalytic region; 6 putative N-glycosylation motifs; predicted secretion signal; no GPI anchor predicted; fungal-specific (no human or murine homolog)
CUST_900_PI362308700	-1.34441	C7_00980W	chr7	PHM5	Ortholog(s) have endopolyphosphatase activity, exopolyphosphatase activity, role in polyphosphate catabolic process and fungal-type vacuole membrane, nucleus localization
CUST_1884_PI362308700	-2.37913	C2_10130W	chr2		Ortholog of <i>C. parapsilosis CDC317</i> : CPAR2_407480, <i>C. dubliniensis CD36</i> : Cd36_24170, <i>Candida orthopsilosis Co 90-125</i> : CORT_0C06830 and <i>Spathaspora passalidarum NRRL Y-27907</i> : SPAPADRAFT_65786
CUST_4284_PI362308700	-4.06183	C4_03100W	chr4	RBT7	Protein with similarity to RNase T2 enzymes; has putative secretion signal; expression is Tup1-repressed
CUST_6274_PI362308700	-1.62663	C2_09070C	chr2		Putative glycerol-3-phosphate acyltransferase; Hog1-repressed
CUST_768_PI362308700	-1.70732	C6_03270C	chr6	AYR2	Putative NADPH-dependent 1-acyl dihydroxyacetone phosphate reductase; shows colony morphology-related gene regulation by Ssn6p
CUST_178_PI362308700	-2.36556	C1_00680W	chr1	ASM3	Putative secreted acid sphingomyelin phosphodiesterase; possible Kex2 substrate; transcript increased in an azole-resistant strain that overexpresses MDR1; flow model biofilm induced; F-12/CO2 early biofilm induced
CUST_10909_PI362308700	-1.04044	CR_00410W	chrR	RTT19	Histone acetyltransferase, mutants are sensitive to DNA damage, show decreased virulence in mice, decreased white-to-opaque switching and increased susceptibility to killing by macrophages
CUST_9526_PI362308700	-3.03933	C3_00930W	chr3	ATO2	Putative fungal-specific transmembrane protein; fluconazole repressed, Hap43-repressed; flow model biofilm induced; Spider biofilm induced
CUST_2330_PI362308700	-1.54353	C1_03390W	chr1	EHT1	Putative acyl-coenzymeA:ethanol O-acyltransferase; regulated by Sef1, Sfu1, and Hap43; induced by alpha pheromone in SpiderM medium; Spider biofilm induced; promoter bound by Ndt80
CUST_6736_PI362308700	-1.2708	CR_08600C	chrR	PEX19	Ortholog(s) have peroxisome membrane targeting sequence binding activity
CUST_4497_PI362308700	-3.42456	CR_08310C	chrR		S. pombe ortholog SPBC460.04c is a predicted sulfonate/alpha-ketoglutare dioxygenase; induced by nitric oxide; Spider biofilm induced
CUST_1601_PI362308700	-1.30865	C3_07930C	chr3		Putative adhesin-like protein
CUST_11594_PI362308700	-1.14928	CR_04280C	chrR		<I>S. cerevisiae</I> ortholog Rft1p has role in glycolipid translocation, protein N-linked glycosylation and localizes to endoplasmic reticulum membrane; regulated by Sef1p-, Sfu1p-, and Hap43p
CUST_12191_PI362308700	-1.73272	C2_05550W	chr2		Protein with a predicted cytochrome b5-like heme/steroid binding domain; repressed by alpha pheromone in SpiderM medium
CUST_11889_PI362308700	-1.28282	CR_06850C	chrR		Ortholog of <i>S. cerevisiae</i> : KSH1, <i>C. dubliniensis CD36</i> : Cd36_32390, <i>C. parapsilosis CDC317</i> : CPAR2_203260, <i>Candida tenuis NRRL Y-1498</i> : CANTEDRAFT_116778 and <i>Debaryomyces hansenii CBS767</i> : DEHA2A10604g
CUST_1033_PI362308700	-1.29765	CR_03470W	chrR		Protein of unknown function; repressed by alpha pheromone in SpiderM medium; transcript induced by Mnl1 under weak acid stress
CUST_7084_PI362308700	-1.05686	C2_06750C	chr2		Ortholog of <i>C. dubliniensis CD36</i> : Cd36_21050, <i>C. parapsilosis CDC317</i> : CPAR2_104310, <i>Candida tenuis NRRL Y-1498</i> : CANTEDRAFT_104515 and <i>Debaryomyces hansenii CBS767</i> : DEHA2F01650g
CUST_336_PI362308700	-4.92555	CR_04610C	chrR		Ortholog of a S. cerevisiae Atg22; a vacuolar integral membrane protein required for efflux of amino acids during autophagic body breakdown in the vacuole; possibly an essential gene, disruptants not obtained by UAU1 method
CUST_7696_PI362308700	-1.55838	C7_01650W	chr7		RNA polymerase III transcription initiation factor complex (TFIIIC) subunit; growth phase regulated protein; downregulaated in stationary phase yeast cultures; Hap43-repressed; flow model biofilm induced; Spider biofilm repressed
CUST_5875_PI362308700	-1.86882	C1_04750W	chr1	IFE1	Putative medium-chain alcohol dehydrogenase; rat catheter and Spider biofilm repressed
CUST_4562_PI362308700	-1.07174	C1_06470W	chr1		Ortholog of S. cerevisiae Rpl39; a component of the 60S ribosomal subunit; Hap43-induced; Spider biofilm repressed
CUST_8241_PI362308700	-1.8873	C2_04340C	chr2		Putative gluconokinase; rat catheter biofilm induced
CUST_5660_PI362308700	-1.75551	C4_01770W	chr4	POL3	Similar to proliferating cell nuclear antigen (PCNA); RNA abundance regulated by tyrosol, cell density; induced by flucytosine, interaction with macrophages; stationary phase enriched protein; rat catheter and Spider biofilm repressed
CUST_1991_PI362308700	-2.03038	C5_04360C	chr5		Possible pyrimidine 5' nucleotidase; protein present in exponential and stationary growth phase yeast cultures; Hap43p-repressed gene
CUST_2903_PI362308700	-1.02402	C2_03470C	chr2	COX6	Putative cytochrome c oxidase; flucytosine induced
CUST_9707_PI362308700	-1.587	CR_04900C	chrR	PGA39	Putative GPI-anchored protein
CUST_6077_PI362308700	-1.03213	C1_07770W	chr1	FGR6-3	Protein lacking an ortholog in S. cerevisiae; member of a family encoded by FGR6-related genes in the RB2 repeat sequence; transposon mutation affects filamentous growth
CUST_10354_PI362308700	-1.14986	C2_09620W	chr2		Ortholog(s) have chaperone binding, protein disulfide isomerase activity, unfolded protein binding activity and role in ER-associated ubiquitin-dependent protein catabolic process, protein retention in ER lumen
CUST_11347_PI362308700	-1.34414	C2_03260W	chr2		Ortholog(s) have cytosol, nucleus localization
CUST_10778_PI362308700	-1.21453	C2_07210C	chr2	TPK2	cAMP-dependent protein kinase catalytic subunit; isoform of Tpk1; needed for epithelial cell damage, engulfment and oral (not systemic) virulence in mice; control of morphogenesis and stress response; rat catheter, Spider biofilm repressed
CUST_3150_PI362308700	-3.53885	C1_08070W	chr1	CDR4	Putative ABC transporter superfamily; fluconazole, Sfu1, Hog1, core stress response induced; caspofungin repressed; fluconazole resistance not affected by mutation or correlated with expression; rat catheter and flow model biofilm induced
CUST_10652_PI362308700	-1.36773	C5_03510C	chr5		Protein of unknown function; mRNA binds to She3; Hap43-repressed; rat catheter and flow model biofilm induced
CUST_8594_PI362308700	-1.017	C7_03770C	chr7	YAF9	Subunit of the NuA4 histone acetyltransferase complex; transcript regulated by Mig1; possibly an essential gene, disruptants not obtained by UAU1 method
CUST_5480_PI362308700	-3.8609	C2_07570W	chr2	RNR22	Putative ribonucleoside diphosphate reductase;colony morphology-related gene regulation by Ssn6; transcript regulated by tyrosol and cell density; Hap43-repressed; Spider biofilm induced
CUST_10838_PI362308700	-1.20903	CR_02150W	chrR	MDL1	Putative mitochondrial, half-size MDR-subfamily ABC transporter
CUST_4699_PI362308700	-1.01335	C6_00140C	chr6	HPA2	Ortholog(s) have D-amino-acid N-acetyltransferase activity, role in D-amino acid metabolic process and cytosol, nucleus localization
CUST_3931_PI362308700	-1.49703	CR_04120C	chrR		Ortholog(s) have DNA-dependent ATPase activity, dinucleotide insertion or deletion binding, guanine/thymine mispair binding activity, role in mismatch repair, mitochondrial DNA repair and mitochondrion localization
CUST_953_PI362308700	-1.07264	C3_01490W	chr3	RPS7A	Ribosomal protein S7; genes encoding cytoplasmic ribosomal subunits, translation factors, and tRNA synthetases are downregulated upon phagocytosis by murine macrophage; Spider biofilm repressed
CUST_1470_PI362308700	-1.05779	C2_04880C	chr2	ARH2	Putative adrenodoxin-NADPH oxidoreductase; role in heme biosynthesis
CUST_10230_PI362308700	-1.14603	C6_03960W	chr6		Putative dipeptidyl-peptidase III; protein detected by mass spec in exponential and stationary phase cultures; Hog1p-induced; clade-associated gene expression
CUST_748_PI362308700	-1.81418	C4_05800C	chr4		Protein of unknown function; transcript detected on high-resolution tiling arrays
CUST_5589_PI362308700	-2.57847	C4_01530C	chr4	ERG251	C-4 sterol methyl oxidase; role in ergosterol biosynthesis; Hap43-induced; ketoconazole-induced; amphotericin B, caspofungin repressed; possibly essential gene, disruptants not obtained by UAU1 method; Spider biofilm repressed
CUST_1008_PI362308700	-1.53255	C7_01520W	chr7	FLU1	Multidrug efflux pump of the plasma membrane; MDR family member of the MFS (major facilitator superfamily) of transporters; involved in histatin 5 efflux; fungal-specific (no human/murine homolog)
CUST_1240_PI362308700	-1.96221	C1_13680C	chr1	GCV3	Glycine decarboxylase, subunit H; protein level decrease in stationary phase cultures
CUST_7040_PI362308700	-1.35829	C1_08590C	chr1	ERG1	Squalene epoxidase, epoxidation of squalene to 2,3(S)-oxidosqualene; ergosterol biosynthesis; allylamine antifungal drug target; NADH reducing cofactor but S. cerevisiae Erg1 uses NADPH; flow model biofilm induced; Spider biofilm repressed
CUST_7798_PI362308700	-2.25649	C2_08020C	chr2		Ortholog(s) have calcium ion binding, zinc ion binding activity, role in axial cellular bud site selection, bipolar cellular bud site selection, regulation of COPII vesicle coating and cellular bud neck, cytosol, nucleus localization
CUST_4883_PI362308700	-1.02705	C6_02990W	chr6		Ortholog of <i>C. dubliniensis CD36</i> : Cd36_63050 and <i>Candida albicans WO-1</i> : CAWG_05094
CUST_5554_PI362308700	-1.30656	C1_05890W	chr1		Protein of unknown function; substrate for Kex2 processing in vitro; repressed by alpha pheromone in SpiderM medium; Spider biofilm induced; Bcr1-repressed in a/a RPMI biofilms
CUST_11514_PI362308700	-1.05474	CR_04350C	chrR		Ortholog(s) have role in mitotic sister chromatid segregation and cytosol, nucleus localization
CUST_10580_PI362308700	-1.37866	C2_02050C	chr2		Ortholog of <i>C. dubliniensis CD36</i> : Cd36_16850, <i>C. parapsilosis CDC317</i> : CPAR2_211990, <i>Candida tenuis NRRL Y-1498</i> : cten_CGOB_00169 and <i>Debaryomyces hansenii CBS767</i> : DEHA2G03036g
CUST_6508_PI362308700	-1.32686	C5_01960C	chr5		Putative ortholog of human electron transfer flavoprotein dehydrogenase (ETF-dH); alkaline repressed; repressed by nitric oxide; virulence-group-correlated expression; Spider biofilm induced
CUST_6534_PI362308700	-1.4626	C3_03280C	chr3	HTA3	Putative histone H2A; amphotericin B repressed; flucytosine induced; RNA abundance regulated by tyrosol and cell density; Spider biofilm repressed
CUST_10889_PI362308700	-1.50331	CR_00360C	chrR	LEU1	3-isopropylmalate dehydratase; antigenic in humans; repressed in hyphae; alkaline repressed; upregulated by human whole blood or PMNs; regulated by Sef1, Sfu1, and Hap43; rat catheter biofilm induced, Spider biofilm repressed
CUST_9633_PI362308700	-8.31336	C3_06790W	chr3	TRY6	Helix-loop-helix transcription factor; regulator of yeast form adherence; required for yeast cell adherence to silicone substrate; Spider and F-12/CO2 biofilm induced; repressed by alpha pheromone in SpiderM medium
CUST_7874_PI362308700	-4.44452	C5_03130W	chr5	SUT1	Zn2Cys6 transcription factor involved in sterol uptake; flow model biofilm induced; Spider biofilm repressed
CUST_3584_PI362308700	-1.46156	CR_01910C	chrR		Putative dethiobiotin synthetase; transcript upregulated in clinical isolates from HIV+ patients with oral candidiasis; Hap43-repressed; GlcNAc-induced protein; Spider biofilm induced
CUST_2729_PI362308700	-2.304	C1_06980C	chr1		Predicted membrane transporter; monocarboxylate porter (MCP) family, major facilitator superfamily (MFS); possibly essential, disruptants not obtained by UAU1 method; rat catheter and Spider biofilm induced
CUST_2002_PI362308700	-1.00532	C2_10310C	chr2	KIP2	Putative kinesin-related motor protein involved in mitotic spindle positioning; repressed by alpha pheromone in SpiderM medium; periodic mRNA expression, peak at cell-cycle G2/M phase
CUST_12121_PI362308700	-1.43783	C1_08240C	chr1		Protein with a predicted phosphoglycerate mutase family domain; Hap43-repressed; clade-associated gene expression; induced by hypoxia
CUST_8341_PI362308700	-1.07817	C7_00290C	chr7	HGT13	Predicted sugar transporter, involved in glycerol utilization; member of the major facilitator superfamily; 12 transmembrane; gene has intron; oxidative stress-induced via Cap1p; expressed in rich medium, 2% glucose
CUST_4569_PI362308700	-10.8722	C4_00530C	chr4		Has domain(s) with predicted hydrolase activity
CUST_11657_PI362308700	-5.82786	C3_01540W	chr3		Plasma-membrane-localized protein; filament induced; Hog1, ketoconazole, fluconazole and hypoxia-induced; regulated by Nrg1, Tup1, Upc2; induced by prostaglandins; flow model biofilm induced; rat catheter and Spider biofilm repressed
CUST_205_PI362308700	-1.38103	C4_06340W	chr4	AGO1	Putative Argonaute protein involved in RNA silencing; hyphal-induced expression; regulated by Cyr1, Ras1, Efg1, Nrg1, Tup1; rat catheter biofilm repressed
CUST_11093_PI362308700	-1.02638	C2_04150C	chr2	VMA7	Putative subunit of the V-ATPase complex, which is involved in control of vacuolar pH; highly similar to S. cerevisiae Vma7p; interacts with phosphatidylinositol 3-kinase Vps34p
CUST_3156_PI362308700	-1.27517	C1_08060W	chr1		Protein of unknown function; Hap43-repressed gene; rat catheter biofilm repressed
CUST_2587_PI362308700	-1.07489	C6_04100W	chr6		Ortholog(s) have FFAT motif binding, phosphatidylinositol binding activity
CUST_1720_PI362308700	-1.34589	C3_02930W	chr3		Has a predicted autophagy-related protein domain; transcription repressed by fluphenazine treatment
CUST_11893_PI362308700	-2.05961	C7_04360C	chr7	TLO16	Member of a family of telomere-proximal genes of unknown function; may be spliced in vivo
CUST_1314_PI362308700	-1.19297	C3_02300W	chr3	FGR23	Protein of unknown function; repressed by a1/alpha2 in white-phase cells, a-specific, alpha factor-induced; Hap43-repressed; flow model biofilm induced; Tn mutation affects filamentous growth;
CUST_2873_PI362308700	-3.43655	C2_03110W	chr2		Protein of unknown function; upregulated in a cyr1 or ras1 null mutant; induced by nitric oxide
CUST_6740_PI362308700	-6.50128	CR_07140C	chrR		Protein of unknown function; transcript regulated by Mig1 and Tup1; rat catheter biofilm induced
CUST_12025_PI362308700	-1.18973	C2_08960C	chr2		Ortholog(s) have role in protein localization to bud neck and cellular bud neck, cytosol localization
CUST_1698_PI362308700	-1.94441	C3_06140W	chr3		Protein of unknown function; Spider biofilm induced; Hap43-repressed
CUST_541_PI362308700	-1.00199	C2_01170C	chr2		Ortholog(s) have role in Golgi to vacuole transport, ascospore wall assembly, retrograde transport, endosome to Golgi and GARP complex, mitochondrion localization
CUST_3981_PI362308700	-1.89479	CR_10100C	chrR	INO1	Inositol-1-phosphate synthase; antigenic in human; repressed by farnesol in biofilm or by caspofungin; upstream inositol/choline regulatory element; glycosylation predicted; rat catheter, flow model induced; Spider biofilm repressed
CUST_7236_PI362308700	-3.62121	C4_00200C	chr4	MET15	O-acetylhomoserine O-acetylserine sulfhydrylase; sulfur amino acid synthesis; immunogenic; Hog1, adherence-induced; brown color of mutant in Pb(2+) medium a visual selection; chlamydospore formation induced, F-12/CO2 biofilm induced
CUST_9612_PI362308700	-2.05312	C4_01370W	chr4	ILV6	Putative regulatory subunit of acetolacetate synthase; alkaline induced; regulated by Gcn2 and Gcn4; protein present in exponential and stationary growth phase yeast; Spider biofilm repressed
CUST_1640_PI362308700	-1.95187	C3_00910W	chr3		Ortholog of <i>C. dubliniensis CD36</i> : Cd36_80830, <i>Debaryomyces hansenii CBS767</i> : DEHA2F17930g, <i>Candida tropicalis MYA-3404</i> : CTRG_04030 and <i>Candida lusitaniae ATCC 42720</i> : CLUG_04224
CUST_7130_PI362308700	-1.24363	C4_00370W	chr4	HOF1	Ortholog of S. cerevisiae Hof1; a protein localized to the bud neck and required for cytokinesis in S. cerevisiae; periodic mRNA expression, peak at cell-cycle G2/M phase; mutant is viable
CUST_2555_PI362308700	-3.26051	C6_01810W	chr6		Protein of unknown function; transcription repressed by fluphenazine treatment
CUST_394_PI362308700	-1.42115	CR_04500C	chrR		Has domain(s) with predicted oxidoreductase activity, acting on paired donors, with incorporation or reduction of molecular oxygen, 2-oxoglutarate as one donor, and incorporation of one atom each of oxygen into both donors activity
CUST_2416_PI362308700	-1.3511	C3_05620W	chr3	ATO5	Putative fungal-specific transmembrane protein
CUST_4185_PI362308700	-1.06259	C2_03960W	chr2	RPL39	Ribosomal protein L39; transcript induced upon germ tube formation; colony morphology-related gene regulation by Ssn6; Hap43-induced
CUST_1268_PI362308700	-1.27144	C3_02120W	chr3		Has domain(s) with predicted fatty-acyl-CoA binding activity
CUST_9058_PI362308700	-2.41155	CR_01330W	chrR	CPA2	Putative arginine-specific carbamoylphosphate synthetase; protein enriched in stationary phase yeast cultures; rat catheter biofilm induced; Spider biofilm induced
CUST_6849_PI362308700	-1.11567	C5_02270W	chr5	THR4	Putative threonine synthase; protein present in exponential and stationary growth phase yeast cultures; Gcn4p-regulated; sumoylation target
CUST_3472_PI362308700	-1.93279	C1_02130C	chr1	GAL1	Galactokinase; galactose, Mig1, Tup1, Hap43 regulated; fluconazole, ketoconazole-induced; stationary phase enriched protein; GlcNAc-induced protein; farnesol, hypoxia-repressed in biofilm; rat catheter and Spider biofilm induced
CUST_4422_PI362308700	-2.0305	C4_02200C	chr4		Ortholog of <i>C. dubliniensis CD36</i> : Cd36_42090, <i>Debaryomyces hansenii CBS767</i> : DEHA2C14872g, <i>Pichia stipitis Pignal</i> : PICST_74821 and <i>Spathaspora passalidarum NRRL Y-27907</i> : SPAPADRAFT_58607
CUST_8751_PI362308700	-10.1401	C1_07430W	chr1	PHO1	Putative inducible acid phosphatase; DTT-extractable and observed in culture supernatant in low-phosphate conditions; slight effect on murine virulence; virulence-group-correlated expression; N-glycosylated; F-12/CO2 early biofilm induced
CUST_5841_PI362308700	-1.28787	C4_03950C	chr4		Protein of unknown function
CUST_1239_PI362308700	-1.96485	C1_13680C	chr1	GCV3	Glycine decarboxylase, subunit H; protein level decrease in stationary phase cultures
CUST_3962_PI362308700	-2.07353	CR_04060C	chrR	DAP1	Similar to mammalian membrane-associated progesterone receptors involved in DNA damage response; induced in core stress response; Hog1 regulated; clade-associated expression; Hap43-repressed
CUST_6142_PI362308700	-2.83694	C3_01050C	chr3		Ortholog of <i>C. parapsilosis CDC317</i> : CPAR2_401850, <i>C. dubliniensis CD36</i> : Cd36_80970, <i>Lodderomyces elongisporus NRLL YB-4239</i> : LELG_04407 and <i>Candida orthopsilosis Co 90-125</i> : CORT_0E01890
CUST_7912_PI362308700	-1.23795	C4_03200C	chr4		Ortholog(s) have 3-hydroxyacyl-[acyl-carrier-protein] dehydratase activity, role in fatty acid biosynthetic process and mitochondrion localization
CUST_1193_PI362308700	-1.42104	C7_03820C	chr7		Ortholog of <i>C. dubliniensis CD36</i> : Cd36_73480, <i>Pichia stipitis Pignal</i> : PICST_30727, <i>Candida tropicalis MYA-3404</i> : CTRG_05165 and <i>Candida albicans WO-1</i> : CAWG_05712
CUST_2198_PI362308700	-1.02187	CR_02940C	chrR		Putative ornithine transport protein; localized to the mitochondrial membrane
CUST_8686_PI362308700	-1.07828	C2_07080C	chr2		Has domain(s) with predicted adenyl nucleotide binding activity
CUST_5757_PI362308700	-1.32948	CR_07270C	chrR	HGT16	Putative glucose transporter of the major facilitator superfamily; the C. albicans glucose transporter family comprises 20 members; 12 probable membrane-spanning segments; gene has intron; expressed in rich medium with 2% glucose
CUST_6140_PI362308700	-1.2712	C3_01070C	chr3		Ortholog(s) have role in protein folding, tubulin complex assembly
CUST_4392_PI362308700	-3.85587	C3_07360W	chr3	DLD2	Ortholog(s) have D-lactate dehydrogenase (cytochrome) activity, role in aerobic respiration, cellular carbohydrate metabolic process and mitochondrial inner membrane localization
CUST_9635_PI362308700	-2.26993	C2_00250W	chr2	STF2	Protein involved in ATP biosynthesis; repressed in hyphae; repressed by Efg1, Hap43; transcript upregulated in clinical isolates from HIV+ patients with oral candidiasis; rat catheter, flow model and Spider biofilm induced
CUST_1341_PI362308700	-1.16397	C6_00970C	chr6	HAL21	Putative phosphoadenosine-5'-phosphate or 3'-phosphoadenosine 5'-phosphosulfate phosphatase; possible role in sulfur recycling; ortholog of S. cerevisiae Met22; predicted Kex2 substrate; F-12/CO2 biofilm induced
CUST_5602_PI362308700	-2.04071	C1_05960W	chr1	PGA45	Putative GPI-anchored cell wall protein; repressed in core caspofungin response; Hog1-induced; regulated by Ssn6; Mob2-dependent hyphal regulation; flow model biofilm induced
CUST_1520_PI362308700	-1.05086	C6_02060W	chr6		Ortholog(s) have role in TOR signaling cascade, actin filament bundle assembly, eisosome assembly, endosomal transport, establishment or maintenance of actin cytoskeleton polarity, regulation of cell growth
CUST_5594_PI362308700	-3.26962	C4_01550C	chr4	CPA1	Putative carbamoyl-phosphate synthase subunit; alkaline repressed; rat catheter, Spider and flow model biofilm induced
CUST_1576_PI362308700	-1.09628	C4_03760W	chr4		Ortholog of <i>C. dubliniensis CD36</i> : Cd36_43500, <i>Spathaspora passalidarum NRRL Y-27907</i> : SPAPADRAFT_64619, <i>Candida tropicalis MYA-3404</i> : CTRG_00335 and <i>Candida albicans WO-1</i> : CAWG_03437
CUST_431_PI362308700	-1.0682	CR_00710C	chrR		Ortholog(s) have 3-oxoacyl-[acyl-carrier-protein] reductase (NADPH) activity, role in aerobic respiration, fatty acid metabolic process and mitochondrion localization
CUST_11561_PI362308700	-1.48641	CR_00920W	chrR	CCE1	Putative Holliday junction resolving enzyme; similar to S. cerevisiae Cce1p
CUST_11014_PI362308700	-4.27286	CR_05340C	chrR	IFE2	Putative alcohol dehydrogenase; yeast-enriched transcript; Efg1-regulated; induced by prostaglandins, Hog1, fluconazole; rat catheter biofilm induced
CUST_3005_PI362308700	-2.59579	C1_14630C	chr1		Similar to a region of the Tca2 (pCal) retrotransposon, which is present in strain hOG1042 as 50 to 100 copies of a linear dsDNA; rat catheter biofilm repressed
CUST_1318_PI362308700	-1.43159	C3_02320W	chr3	ILV2	Putative acetolactate synthase; regulated by Gcn4p; induced by amino acid starvation (3-AT treatment); stationary phase enriched protein
CUST_11349_PI362308700	-1.45865	C2_03270W	chr2	GPM1	Phosphoglycerate mutase; surface protein that binds host complement Factor H and FHL-1; antigenic; fluconazole, or amino acid starvation (3-AT) induced, farnesol-repressed; Hap43, flow model biofilm induced; Spider biofilm repressed
CUST_10579_PI362308700	-1.25613	C2_02050C	chr2		Ortholog of <i>C. dubliniensis CD36</i> : Cd36_16850, <i>C. parapsilosis CDC317</i> : CPAR2_211990, <i>Candida tenuis NRRL Y-1498</i> : cten_CGOB_00169 and <i>Debaryomyces hansenii CBS767</i> : DEHA2G03036g
CUST_1988_PI362308700	-1.14044	C7_00700W	chr7	CYB5	Cytochrome b(5); ortholog of S. cerevisiae Cyb5; induced in high iron; fluconazole-induced; shows colony morphology-related gene regulation by Ssn6; mutants are viable
CUST_8277_PI362308700	-1.44095	C5_05050W	chr5	ADH1	Alcohol dehydrogenase; oxidizes ethanol to acetaldehyde; at yeast cell surface; immunogenic in humans/mice; complements S. cerevisiae adh1 adh2 adh3 mutant; fluconazole, farnesol-induced; flow model biofilm induced; Spider biofilm repressed
CUST_6811_PI362308700	-1.11339	C5_02320C	chr5		Ortholog(s) have role in GPI anchor biosynthetic process, cellular manganese ion homeostasis and endoplasmic reticulum, fungal-type vacuole membrane localization
CUST_2166_PI362308700	-1.1324	C4_06580W	chr4	CBF1	Transcription factor; binds ribosomal protein gene promoters and rDNA locus with Tbf1; regulates sulfur starvation-response, respiratory, glycolytic genes; does not bind to centromeres as does S. cerevisiae Cbf1; Spider biofilm repressed
CUST_9408_PI362308700	-1.41822	C6_00230W	chr6		Has domain(s) with predicted catalytic activity and membrane localization
CUST_3805_PI362308700	-1.40468	C2_00340C	chr2	ARO8	Aromatic transaminase of the Ehrlich fusel oil pathway of aromatic alcohol biosynthesis; Rim101 independent alkaline induction; protein abundance affected by URA3 expression in CAI-4 strain; Gcn4-regulated; stationary phase enriched
CUST_12122_PI362308700	-1.50427	C1_08240C	chr1		Protein with a predicted phosphoglycerate mutase family domain; Hap43-repressed; clade-associated gene expression; induced by hypoxia
CUST_9297_PI362308700	-1.63444	C6_02870W	chr6	RNH1	Ribonuclease H (RNAse H); hyphal-induced; flucytosine induced; similar to orf19.5564 (see Locus History); possibly essential (UAU1 method); rat catheter biofilm induced; flow model biofilm repressed
CUST_8388_PI362308700	-1.26925	C2_09980W	chr2		Protein with a PI31 proteasome regulator domain; Hap43-repressed; flow model biofilm induced
CUST_5937_PI362308700	-5.1899	C4_00440C	chr4	OPT7	Putative oligopeptide transporter; possibly transports GSH or related compounds; Hog1-induced; expression of OPT6, -7, or -8 does not suppress defect of mutant lacking OPT1-3; Hap43-repressed; F-12/CO2 early biofilm induced
CUST_7569_PI362308700	-1.23392	C5_02930C	chr5	GRE3	Putative D-xylose reductase; antigenic in murine systemic infection; soluble protein in hyphae; induced by farnesol, macrophage interaction and by Mnl1 under weak acid stress; stationary-phase enriched protein; Spider biofilm induced
CUST_9461_PI362308700	-6.35515	C1_11490C	chr1	BTA1	Ortholog of <i>C. dubliniensis CD36</i> : Cd36_10780, <i>C. parapsilosis CDC317</i> : CPAR2_208080, <i>Candida tenuis NRRL Y-1498</i> : CANTEDRAFT_120956 and <i>Debaryomyces hansenii CBS767</i> : DEHA2F24508g
CUST_8471_PI362308700	-1.03616	C6_02550W	chr6		Ortholog of <i>C. dubliniensis CD36</i> : Cd36_62790, <i>C. parapsilosis CDC317</i> : CPAR2_601680, <i>Candida tenuis NRRL Y-1498</i> : cten_CGOB_00252 and <i>Debaryomyces hansenii CBS767</i> : DEHA2A06622g
CUST_2855_PI362308700	-1.05897	C2_03530W	chr2		Ortholog(s) have superoxide-generating NADPH oxidase activity, role in apoptotic process, regulation of actin cytoskeleton organization and perinuclear endoplasmic reticulum, ribosome localization
CUST_1012_PI362308700	-4.20059	C7_01540W	chr7	ALK6	Putative cytochrome P-450 of N-alkane-induced detoxification; macrophage-induced gene
CUST_9159_PI362308700	-1.14062	C3_06590W	chr3	LYS9	Saccharopine dehydrogenase; lysine biosynthesis; soluble protein in hyphae; amphotericin B repressed; Gcn4-regulated; colony morphology-related gene regulation by Ssn6; protein present in exponential and stationary growth phase yeast
CUST_631_PI362308700	-1.01011	C4_04930C	chr4		DnaJ chaperone domain protein; role in pre-mRNA splicing; Spider biofilm induced
CUST_12138_PI362308700	-1.12048	C7_01100C	chr7		Predicted ORF overlapping the Major Repeat Sequence on chromosome 7; member of a family encoded by FGR6-related genes in the RB2 repeat sequence
CUST_6341_PI362308700	-1.72574	C5_05410C	chr5	ILV3	Dihydroxyacid dehydratase; repressed by nitric oxide; macrophage-induced protein; protein in exponential and stationary growth phase; Sef1, Sfu1p, Hap43-regulated; farnesol-repressed; flow model biofilm induced; Spider biofilm repressed
CUST_1513_PI362308700	-1.33803	C6_02030C	chr6		Putative protein of unknown function; stationary phase enriched protein
CUST_9407_PI362308700	-1.37907	C6_00230W	chr6		Has domain(s) with predicted catalytic activity and membrane localization
CUST_9615_PI362308700	-1.2415	C1_05760C	chr1	PGA26	GPI-anchored adhesin-like protein of the cell wall; role in cell wall integrity; required for normal virulence; induced in high iron and during cell wall regeneration; Hap43-repressed
CUST_3006_PI362308700	-2.3018	C1_14630C	chr1		Similar to a region of the Tca2 (pCal) retrotransposon, which is present in strain hOG1042 as 50 to 100 copies of a linear dsDNA; rat catheter biofilm repressed
CUST_12137_PI362308700	-1.06757	C7_01100C	chr7		Predicted ORF overlapping the Major Repeat Sequence on chromosome 7; member of a family encoded by FGR6-related genes in the RB2 repeat sequence
CUST_7229_PI362308700	-1.08902	C4_00230W	chr4		Ortholog of <i>C. dubliniensis CD36</i> : Cd36_40300, <i>C. parapsilosis CDC317</i> : CPAR2_402190, <i>Candida tenuis NRRL Y-1498</i> : cten_CGOB_00197 and <i>Debaryomyces hansenii CBS767</i> : DEHA2F06160g
CUST_10952_PI362308700	-2.02373	C4_00080C	chr4		Protein of unknown function; Hap43-repressed; Spider biofilm induced
CUST_10782_PI362308700	-1.31487	C2_07200W	chr2		Ortholog(s) have DNA-directed RNA polymerase activity, RNA-directed RNA polymerase activity
CUST_408_PI362308700	-1.01838	C3_00090W	chr3	RPS24	Predicted ribosomal protein; hyphal downregulated; repressed upon phagocytosis by murine macrophage; transcriptionally activated by Tbf1; Spider biofilm repressed
CUST_9803_PI362308700	-1.7251	C3_04450C	chr3		Protein of unknown function; induced by alpha pheromone in SpiderM medium
CUST_1158_PI362308700	-1.40157	C6_01030W	chr6	HAL22	Putative phosphoadenosine-5'-phosphate or 3'-phosphoadenosine 5'-phosphosulfate phosphatase; possible role in sulfur recycling; Hap43-repressed; F-12/CO2 biofilm induced
CUST_12106_PI362308700	-1.72845	C1_08330C	chr1	ADH2	Alcohol dehydrogenase; soluble in hyphae; expression regulated by white-opaque switching; regulated by Ssn6; indued by Mnl1 in weak acid stress; protein enriched in stationary phase yeast cultures; Spider biofilm induced
CUST_4947_PI362308700	-1.10015	C3_02580C	chr3		Ortholog(s) have role in endosome organization, regulation of protein localization and BLOC-1 complex, endosome localization
CUST_774_PI362308700	-2.2023	C6_03250W	chr6	BMT4	Beta-mannosyltransferase; for elongation of beta-mannose chains on the acid-labile fraction of cell wall phosphopeptidomannan; 9-gene family member; regulated by Tsa1, Tsa1B; flow model biofilm induced; rat catheter biofilm repressed
CUST_3499_PI362308700	-1.0609	C5_00650C	chr5	THR1	Putative homoserine kinase; regulated by Tup1; amphotericin B repressed; regulated by Gcn2 and Gcn4; Spider biofilm repressed
CUST_4320_PI362308700	-4.13895	C3_07180C	chr3	BMT1	Beta-mannosyltransferase, required for addition of the 1st beta-mannose residue to acid-stable fraction of cell wall phosphopeptidomannan; 9-gene family member; mutants induce higher levels of inflammatory cytokines in mouse dendritic cells
CUST_3947_PI362308700	-1.55806	CR_10190C	chrR		Has domain(s) with predicted dynactin complex localization
CUST_5667_PI362308700	-4.75396	C4_01800W	chr4		Protein with a dienelactone hydrolase domain; Hap43-repressed gene
CUST_8689_PI362308700	-1.00041	C2_07060W	chr2		Ortholog(s) have RNA binding activity, role in mRNA splicing, via spliceosome and U2 snRNP, U2-type prespliceosome, cytosol localization
CUST_5238_PI362308700	-1.3682	C4_04340C	chr4	YFH1	Frataxin; may be required for iron storage or delivery; role in oxidative stress resistance; transcript regulated by Nrg1, repressed if iron absent induced by macrophage interaction; Hap43-repressed gene
CUST_8291_PI362308700	-3.38126	C5_04980W	chr5		Putative adhesin-like protein; induced by Mnl1 under weak acid stress; rat catheter and Spider biofilm induced
CUST_11334_PI362308700	-1.97338	C2_03220C	chr2	STP4	C2H2 transcription factor; induced in core caspofungin response; colony morphology-related gene regulation by Ssn6; induced by 17-beta-estradiol, ethynyl estradiol; rat catheter and Spider biofilm induced
CUST_11543_PI362308700	-1.47731	C3_00260C	chr3	BNA4	Putative kynurenine 3-monooxygenase, involved in NAD biosynthesis; transposon mutation affects filamentous growth; Hap43p-repressed gene; oral infection upregulated; mutants have reduced capacity to damage oral epithelial cells
CUST_5590_PI362308700	-2.42802	C4_01530C	chr4	ERG251	C-4 sterol methyl oxidase; role in ergosterol biosynthesis; Hap43-induced; ketoconazole-induced; amphotericin B, caspofungin repressed; possibly essential gene, disruptants not obtained by UAU1 method; Spider biofilm repressed
CUST_11563_PI362308700	-1.2744	CR_00930W	chrR	ATO1	Putative fungal-specific transmembrane protein; rat catheter and Spider biofilm induced
CUST_1218_PI362308700	-1.10076	C1_13800C	chr1	DUR32	Putative urea transporter; possibly an essential gene, disruptants not obtained by UAU1 method
CUST_4738_PI362308700	-2.6227	C1_00880W	chr1		Protein of unknown function; Spider biofilm induced
CUST_7873_PI362308700	-3.44356	C5_03130W	chr5	SUT1	Zn2Cys6 transcription factor involved in sterol uptake; flow model biofilm induced; Spider biofilm repressed
CUST_1866_PI362308700	-1.07676	C5_04630W	chr5		Ortholog(s) have rDNA binding activity
CUST_1990_PI362308700	-5.21711	C5_04370C	chr5	PGA37	Putative GPI-anchored protein; Hap43-repressed; Spider biofilm induced
CUST_8593_PI362308700	-1.08859	C7_03770C	chr7	YAF9	Subunit of the NuA4 histone acetyltransferase complex; transcript regulated by Mig1; possibly an essential gene, disruptants not obtained by UAU1 method
CUST_2120_PI362308700	-1.32134	C4_06360C	chr4		Ortholog(s) have cytosol, nucleus localization
CUST_8740_PI362308700	-3.10926	CR_09590W	chrR		Ortholog(s) have role in aerobic respiration, ubiquinone biosynthetic process and mitochondrial inner membrane localization
CUST_390_PI362308700	-1.34053	CR_04510W	chrR	HXK2	Hexokinase II; antigenic in humans; repressed by human neutrophils; Efg1-regulated; fluconazole-induced; gene regulation by Ssn6; present in exponential and stationary growth phase; flow model biofilm induced; Spider biofilm repressed
CUST_11880_PI362308700	-1.06336	C7_04310C	chr7		Butyrobetaine dioxygenase, the fourth enzyme of the carnitine biosynthesis pathway
CUST_5424_PI362308700	-1.55306	C7_03940C	chr7	CLB4	B-type mitotic cyclin; nonessential; negative regulator of pseudohyphal growth; dispensible for mitotic exit, cytokinesis; Fkh2-represed; flow model biofilm repressed; farnesol-upregulated in biofilm; reduced total RNA in clb4 mutant
CUST_1325_PI362308700	-2.91638	C3_02360C	chr3		Ortholog(s) have cytosol, nucleus localization
CUST_3337_PI362308700	-2.19303	C7_02650W	chr7	TEP1	Putative protein phosphatase of the PTP family (tyrosine-specific), similar to <i>S. cerevisiae</i> Tep1p
CUST_9318_PI362308700	-1.41964	C6_02840C	chr6	RBF1	Transcription factor; glutamine-rich activation domain; binds RPG-box DNA sequences; predominantly nuclear; mutation causes accelerated induction of filamentous growth; antigenic during human oral infection; Sko1p-repressed
CUST_1715_PI362308700	-1.94419	C3_02950C	chr3	MET13	Putative methionine biosynthesis protein; ketoconazole-induced; amphotericin B repressed; Spider biofilm repressed
CUST_12041_PI362308700	-2.08971	C7_03200C	chr7		Putative pyridoxamine 5'-phosphate oxidase; planktonic growth and early-stage flow model biofilm induced
CUST_12192_PI362308700	-1.67199	C2_05550W	chr2		Protein with a predicted cytochrome b5-like heme/steroid binding domain; repressed by alpha pheromone in SpiderM medium
CUST_2202_PI362308700	-1.00827	C3_02450W	chr3	HRT1	Ortholog of S. cerevisiae Hrt1; component of a nuclear ubiquitin-protein ligase complex involved in cell cycle control; induced by hydroxyurea; Spider biofilm induced
CUST_5553_PI362308700	-1.48212	C1_05890W	chr1		Protein of unknown function; substrate for Kex2 processing in vitro; repressed by alpha pheromone in SpiderM medium; Spider biofilm induced; Bcr1-repressed in a/a RPMI biofilms
CUST_12157_PI362308700	-1.45971	C2_05700W	chr2	OSM1	Putative flavoprotein subunit of fumarate reductase; soluble protein in hyphae; caspofungin repressed; stationary phase enriched protein; flow model biofilm induced; Spider biofilm repressed
CUST_11471_PI362308700	-1.32922	CR_00780C	chrR	GSY1	UDP glucose/starch glucosyltransferase; transcript repressed by yeast-hyphal switch, Efg1-regulated; strong oxidative stress induced; colony morphology-related regulation by Ssn6; stationary phase enriched; flow model biofilm induced
CUST_779_PI362308700	-1.61317	C6_01470W	chr6		Has domain(s) with predicted serine-type endopeptidase activity and role in proteolysis
CUST_8457_PI362308700	-2.02587	CR_07940W	chrR		Ortholog(s) have cytosol localization
CUST_9999_PI362308700	-2.48181	C1_10360C	chr1		Putative protein of unknown function; Hap43p-repressed gene; increased transcription is observed upon fluphenazine treatment; possibly transcriptionally regulated by Tac1p; induced by nitric oxide; fungal-specific (no human/murine homolog
CUST_5485_PI362308700	-1.01967	C7_04100C	chr7	MED9	RNA polymerase II mediator complex subunit; Hap43p-repressed gene
CUST_10854_PI362308700	-2.2747	CR_02070C	chrR	ADH5	Putative alcohol dehydrogenase; regulated by white-opaque switch; fluconazole-induced; antigenic in murine infection; regulated by Nrg1, Tup1; Hap43, macrophage repressed, flow model biofilm induced; Spider biofilm induced
CUST_5491_PI362308700	-1.04572	C2_07600C	chr2	MCS7	S. cerevisiae ortholog Mcs7 has a role in reciprocal meiotic recombination; Spider biofilm repressed
CUST_7016_PI362308700	-1.92364	C2_10560C	chr2		Ortholog od S. cerevisiae Tis11, a mRNA-binding protein; transcription regulated by yeast-hyphal switch; flow model biofilm induced; Spider biofilm repressed
CUST_4815_PI362308700	-1.08473	C1_11290W	chr1		Has domain(s) with predicted FMN binding, oxidoreductase activity and role in oxidation-reduction process
CUST_8517_PI362308700	-2.66402	C6_02500C	chr6	GCV1	Putative T subunit of glycine decarboxylase; transcript negatively regulated by Sfu1; Spider biofilm repressed
CUST_11805_PI362308700	-1.20821	C4_04590W	chr4	SCS7	Putative ceramide hydroxylase; regulated by Nrg1; induced in high iron; fluconazole-induced; Hap43-repressed; Spider biofilm induced
CUST_10552_PI362308700	-1.83443	CR_07790C	chrR	YHB1	Nitric oxide dioxygenase; acts in nitric oxide scavenging/detoxification; role in virulence in mouse; transcript activated by NO, macrophage interaction; Hap43, hypha repressed; mRNA binds She3
CUST_4454_PI362308700	-1.11077	C5_01540W	chr5		Protein component of the small (40S) ribosomal subunit; Spider biofilm repressed
CUST_7141_PI362308700	-1.31811	C6_02420W	chr6		Putative phosphatidyl glycerol phospholipase C; Plc1-regulated; flow model biofilm induced; Spider biofilm induced
CUST_11806_PI362308700	-1.39139	C4_04590W	chr4	SCS7	Putative ceramide hydroxylase; regulated by Nrg1; induced in high iron; fluconazole-induced; Hap43-repressed; Spider biofilm induced
CUST_8697_PI362308700	-3.03923	C1_07330W	chr1	RME1	Zinc finger protein; controls meiosis in S. cerevisae; white-specific transcript; upregulation correlates with clinical development of fluconazole resistance; Upc2-regulated in hypoxia; flow model biofilm induced; Spider biofilm repressed
CUST_436_PI362308700	-1.0265	CR_00750C	chrR		Ortholog(s) have histone demethylase activity (H3-K36 specific), methylated histone residue binding activity and role in histone demethylation
CUST_7383_PI362308700	-2.45908	C2_02590W	chr2	ZRT2	Zinc transporter; ciclopirox olamine, fluconazole, alkaline repressed; transcript induced by amphotericin B, interaction with macrophages; possibly essential (UAU1 method); induced in oralpharyngeal candidiasis; Spider biofilm induced
CUST_3465_PI362308700	-3.02998	C1_02150W	chr1	GAL1	UDP-glucose 4-epimerase; galactose utilization; mutant has cell wall defects and increased filamentation; GlcNAc-, fluconazole- and ketoconazole-induced; stationary phase enriched protein; rat catheter and flow model biofilm induced
CUST_1498_PI362308700	-1.24546	C7_03370C	chr7		Protein of unknown function; possible COPI-coated vesicle, Golgi apparatus, ribosome localization; rat catheter biofilm repressed
CUST_11466_PI362308700	-2.93744	C3_00170C	chr3		Ortholog(s) have mRNA binding, small GTPase regulator activity
CUST_6116_PI362308700	-1.53881	CR_01400W	chrR	LYS12	Homoisocitrate dehydrogenase; catalyzes 4th step in the alpha-aminoadipate pathway of lysine biosynthesis; clade-associated gene expression; protein level decreases in stationary phase cultures; Spider biofilm repressed
CUST_6106_PI362308700	-2.43818	CR_01430W	chrR		Ortholog of S. cerevisiae Gpa15; involved in the synthesis of glycosylphosphatidylinositol (GPI) anchors; shuman Pig-H, which is also involved in GPI assembly; Spider biofilm induced
CUST_4869_PI362308700	-1.61639	C1_11470C	chr1	DPP1	Putative diacylglycerol pyrophosphate phosphatase of diacylglycerol production for phospholipid biosynthesis; downregulation correlates with clinical development of fluconazole resistance
CUST_11140_PI362308700	-2.25755	C2_09820W	chr2		Protein of unknown function; flow model biofilm induced; Spider biofilm induced
CUST_767_PI362308700	-1.49793	C6_03270C	chr6	AYR2	Putative NADPH-dependent 1-acyl dihydroxyacetone phosphate reductase; shows colony morphology-related gene regulation by Ssn6p
CUST_7142_PI362308700	-1.29535	C6_02420W	chr6		Putative phosphatidyl glycerol phospholipase C; Plc1-regulated; flow model biofilm induced; Spider biofilm induced
CUST_10309_PI362308700	-1.15361	C6_03820C	chr6		Ortholog(s) have cytoplasm, nucleus localization
CUST_11691_PI362308700	-1.05381	C3_01630W	chr3	TFP1	Subunit of vacuolar H+-ATPase; stationary phase enriched protein; sumoylation target; Spider biofilm repressed
CUST_1799_PI362308700	-1.06123	C7_02760W	chr7		Ortholog of <i>Candida albicans WO-1</i> : CAWG_05610
CUST_6515_PI362308700	-1.32503	C5_02000C	chr5	ACH1	Acetyl-coA hydrolase; acetate utilization; nonessential; soluble protein in hyphae; antigenic in human; induced on polystyrene adherence; farnesol-, ketoconazole-induced; no human or murine homolog; stationary phase-enriched protein
CUST_2000_PI362308700	-1.39476	C7_00730W	chr7	MET28	Predicted bZIP domain-containing transcription factor; protein induced during the mating process; possibly essential, disruptants not obtained by UAU1 method; Hap43-repressed; rat catheter biofilm induced
CUST_854_PI362308700	-1.69689	C5_04190W	chr5	MRV2	Protein of unknown function; repressed by fluphenazine treatment or in an azole-resistant strain that overexpresses CDR1 and CDR2; Spider biofilm induced
CUST_9165_PI362308700	-1.5958	C3_06570C	chr3	OPI3	Phosphatidylethanolamine N-methyltransferase; phosphatidylcholine biosynthesis; downregulation correlates with clinical development of fluconazole resistance; amphotericin B, caspofungin repressed; Hap43-induced; Spider biofilm repressed
CUST_10781_PI362308700	-1.33987	C2_07200W	chr2		Ortholog(s) have DNA-directed RNA polymerase activity, RNA-directed RNA polymerase activity
CUST_10834_PI362308700	-2.36303	CR_02170W	chrR	MET2	Homoserine acetyltransferase; Hap43p-, Gcn4p-regulated; macrophage/pseudohyphal-repressed; not highly biofilm induced, in contrast to many sulfur amino acid metabolic genes; no human or murine homolog; virulence-group-correlated expression
CUST_11465_PI362308700	-2.81715	C3_00170C	chr3		Ortholog(s) have mRNA binding, small GTPase regulator activity
CUST_7235_PI362308700	-3.79311	C4_00200C	chr4	MET15	O-acetylhomoserine O-acetylserine sulfhydrylase; sulfur amino acid synthesis; immunogenic; Hog1, adherence-induced; brown color of mutant in Pb(2+) medium a visual selection; chlamydospore formation induced, F-12/CO2 biofilm induced
CUST_2856_PI362308700	-1.0975	C2_03530W	chr2		Ortholog(s) have superoxide-generating NADPH oxidase activity, role in apoptotic process, regulation of actin cytoskeleton organization and perinuclear endoplasmic reticulum, ribosome localization
CUST_177_PI362308700	-2.35891	C1_00680W	chr1	ASM3	Putative secreted acid sphingomyelin phosphodiesterase; possible Kex2 substrate; transcript increased in an azole-resistant strain that overexpresses MDR1; flow model biofilm induced; F-12/CO2 early biofilm induced
CUST_7669_PI362308700	-1.63122	CR_06340C	chrR	PGI1	Glucose-6-phosphate isomerase; enzyme of glycolysis; antigenic; Efg1-regulated; induced upon adherence to polystyrene; repressed by phagocytosis, human neutrophils; flow model biofilm induced; rat catheter and Spider biofilm repressed
CUST_4045_PI362308700	-3.1581	CR_09940W	chrR		Ortholog of <i>S. cerevisiae</i> : SPS4, <i>C. glabrata CBS138</i> : CAGL0I09834g, <i>C. dubliniensis CD36</i> : Cd36_35035, <i>C. parapsilosis CDC317</i> : CPAR2_200810 and <i>Candida tenuis NRRL Y-1498</i> : CANTEDRAFT_112327
CUST_10829_PI362308700	-7.08819	CR_07500W	chrR		Ortholog of <i>C. dubliniensis CD36</i> : Cd36_33120 and <i>Candida albicans WO-1</i> : CAWG_02046
CUST_2137_PI362308700	-1.22591	CR_08360C	chrR	RPP2A	Acidic ribosomal protein; likely role in translation elongation regulation; interacts with Rpp1B; 1 of 4 similar ribosomal proteins (Rpp1A, Rpp1B, Rpp2A, Rpp2B); CUG start codon; upstream uORFs; Tbf1-induced; Spider biofilm repressed
CUST_654_PI362308700	-1.23408	C6_02190C	chr6		Putative serine/threonine/tyrosine (dual-specificity) kinase; disruptants not obtained by UAU1 method
CUST_10818_PI362308700	-1.5786	C1_07230W	chr1	PHO15	4-nitrophenyl phosphatase, possible histone H2A phosphatase; involved in regulation of white-opaque switch; hyphal repressed; induced in core stress response; induced by cadmium stress via Hog1; rat catheter and Spider biofilm repressed
CUST_12086_PI362308700	-1.23322	CR_09050C	chrR		Has domain(s) with predicted DNA binding activity
CUST_11094_PI362308700	-1.08633	C2_04150C	chr2	VMA7	Putative subunit of the V-ATPase complex, which is involved in control of vacuolar pH; highly similar to S. cerevisiae Vma7p; interacts with phosphatidylinositol 3-kinase Vps34p
CUST_1369_PI362308700	-1.11139	C6_00830C	chr6	CAN3	Predicted amino acid transmembrane transporter; transcript regulated by white-opaque switch; Hap43-repressed gene
CUST_5525_PI362308700	-2.05157	CR_06790C	chrR		Predicted membrane transporter, member of the anion:cation symporter (ACS) family, major facilitator superfamily (MFS); Gcn4p-regulated; flucytosine induced; ketoconazole-repressed; oxidative stress-induced via Cap1p
CUST_8362_PI362308700	-1.80346	C5_04810W	chr5	PFK1	Phosphofructokinase alpha subinit; activated by fructose 2,6-bisphosphate, AMP, ATP inhibited; activity reduced on hyphal induction; phagocytosis-repressed; fluconazole, flow model biofilm induced; rat catheter and Spider biofilm repressed
CUST_6735_PI362308700	-1.16257	CR_08600C	chrR	PEX19	Ortholog(s) have peroxisome membrane targeting sequence binding activity
CUST_9616_PI362308700	-1.55012	C1_05760C	chr1	PGA26	GPI-anchored adhesin-like protein of the cell wall; role in cell wall integrity; required for normal virulence; induced in high iron and during cell wall regeneration; Hap43-repressed
CUST_650_PI362308700	-5.49591	C4_00110C	chr4	FRP1	Ferric reductase; alkaline-induced by Rim101; iron-chelation-induced by CCAAT-binding factor; fluconazole-repressed; ciclopirox-, hypoxia-, Hap43-induced; colony morphology-related regulation by Ssn6; Spider and flow model biofilm induced
CUST_3364_PI362308700	-3.19978	C5_00430W	chr5	MET14	Putative adenylylsulfate kinase; predicted role in sulfur metabolism; possibly adherence-induced; protein present in exponential and stationary growth phase yeast; F-12/CO2 biofilm induced
CUST_879_PI362308700	-1.96248	C7_00930W	chr7	GPH1	Putative glycogen phosphorylase; role in glycogen metabolism; regulated by Ssk1, Mig1, Tup1, Hap43; fluconazole-induced; localizes to cell surface of hyphae, not yeast; stationary phase enriched protein; Spider biofilm induced
CUST_5514_PI362308700	-1.26468	C7_04160W	chr7		Protein of allantoate permease family; fungal-specific (no human or murine homolog); Hap43p-repressed gene
CUST_4020_PI362308700	-1.18415	CR_09970W	chrR	UBC4	Ortholog(s) have ubiquitin binding activity
CUST_10362_PI362308700	-1.00765	C2_09640W	chr2	PMI1	Phosphomannose isomerase; cell wall biosynthesis enzyme; drug target; functional homolog of S. cerevisiae, E. coli phosphomannose isomerase; Gcn4-regulated; induced on adherence to polystyrene, phagocytosis; 3-AT, Spider biofilm repressed
CUST_10051_PI362308700	-1.56827	C1_03750W	chr1		Protein with a predicted cytochrome b5-like Heme/Steroid binding domain; Hap43, caspofungin repressed; flow model biofilm induced
CUST_2919_PI362308700	-1.41986	C2_04740C	chr2		Ortholog of <i>C. dubliniensis CD36</i> : Cd36_19310, <i>C. parapsilosis CDC317</i> : CPAR2_209710, <i>Candida tenuis NRRL Y-1498</i> : CANTEDRAFT_113479 and <i>Debaryomyces hansenii CBS767</i> : DEHA2C15114g
CUST_8242_PI362308700	-3.65338	C2_04340C	chr2		Putative gluconokinase; rat catheter biofilm induced
CUST_1507_PI362308700	-1.14178	C7_03440W	chr7	SNG4	Putative membrane transporter; Hap43-induced; inducd by Mnl1p under weak acid stress; shows Mob2-dependent hyphal regulation
CUST_2113_PI362308700	-1.31276	C5_03910C	chr5		Ortholog of <i>C. parapsilosis CDC317</i> : CPAR2_302980, <i>C. dubliniensis CD36</i> : Cd36_53630, <i>Pichia stipitis Pignal</i> : PICST_32155 and <i>Candida orthopsilosis Co 90-125</i> : CORT_0E05120
CUST_4930_PI362308700	-1.14341	C7_02840C	chr7	ERG5	Putative C-22 sterol desaturase; fungal C-22 sterol desaturases are cytochrome P450 enzymes of ergosterol biosynthesis, catalyze formation of the C-22(23) double bond in the sterol side chain; transposon mutation affects filamentous growth
CUST_10910_PI362308700	-1.08435	CR_00410W	chrR	RTT19	Histone acetyltransferase, mutants are sensitive to DNA damage, show decreased virulence in mice, decreased white-to-opaque switching and increased susceptibility to killing by macrophages
CUST_1686_PI362308700	-1.01657	C3_03020W	chr3		Protein of unknown function; flow model biofilm induced
CUST_5078_PI362308700	-2.23009	C7_03130C	chr7	DFR1	Trimethoprim resistant dihydrofolate reductase (DHFR), reduces 7,8-dihydrofolate to 5,4,7,8-tetrahydrofolate; binds NADPH; target of drugs that selectively inhibit the fungal enzyme rather than the human enzyme
CUST_728_PI362308700	-1.93077	C6_03320W	chr6		Stationary phase enriched protein; Gcn4-regulated; induced by amino acid starvation (3-AT), benomyl or in azole-resistant strain that overexpresses MDR1; flow model biofilm induced; rat catheter biofilm repressed; overlaps orf19.5621
CUST_4371_PI362308700	-3.22005	C4_02070W	chr4	PHO114	Acid phosphatase; induced by Mnl1 under weak acid stress; Spider biofilm induced
CUST_7384_PI362308700	-2.52334	C2_02590W	chr2	ZRT2	Zinc transporter; ciclopirox olamine, fluconazole, alkaline repressed; transcript induced by amphotericin B, interaction with macrophages; possibly essential (UAU1 method); induced in oralpharyngeal candidiasis; Spider biofilm induced
CUST_8518_PI362308700	-2.87292	C6_02500C	chr6	GCV1	Putative T subunit of glycine decarboxylase; transcript negatively regulated by Sfu1; Spider biofilm repressed
CUST_1556_PI362308700	-1.1966	C4_03670W	chr4	SPO75	Ortholog(s) have role in ascospore wall assembly
CUST_849_PI362308700	-2.44981
CUST_10596_PI362308700	-1.03331	C2_01980C	chr2	SRD1	Sur7 family protein with PalI-like domains; not required for stress responses; mutant is viable
CUST_2770_PI362308700	-1.2651	C5_05200C	chr5		Putative protein of unknown function; Hap43p-repressed gene; <I>S. cerevisiae</I> ortholog YHR045W localizes to the endoplasmic reticulum
CUST_10083_PI362308700	-1.44591	C1_03820W	chr1	PDR16	Phosphatidylinositol transfer protein; induction correlates with CDR1, CDR2 overexpression/azole resistance; fluphenazine, 17-beta-estradiol, ethynyl estradiol, NO induced; farnesol-downregulated in biofilm; rat catheter biofilm induced
CUST_10890_PI362308700	-1.43171	CR_00360C	chrR	LEU1	3-isopropylmalate dehydratase; antigenic in humans; repressed in hyphae; alkaline repressed; upregulated by human whole blood or PMNs; regulated by Sef1, Sfu1, and Hap43; rat catheter biofilm induced, Spider biofilm repressed
CUST_5426_PI362308700	-1.26673	C2_07440C	chr2		Ortholog(s) have sterol esterase activity, role in sterol metabolic process and integral to membrane, lipid particle localization
CUST_11263_PI362308700	-2.15796	C2_01750C	chr2		Protein with a life-span regulatory factor domain; regulated by Sef1, Sfu1, and Hap43; flow model biofilm induced; Spider biofilm induced
CUST_8447_PI362308700	-8.8336	C7_00480W	chr7	FGR2	Protein similar to phosphate transporters; transposon mutation affects filamentous growth; expression is regulated upon white-opaque switching
CUST_6096_PI362308700	-1.99981	C4_00850C	chr4		Putative secreted acid sphingomyelin phosphodiesterase; possible Kex2p substrate
CUST_1892_PI362308700	-1.0148	C7_00530C	chr7	PSF3	Putative GINS complex subunit; cell-cycle regulated periodic mRNA expression; Spider biofilm induced
CUST_7488_PI362308700	-3.30226	C7_02010C	chr7		Predicted aldehyde dehydrogenase [NAD(P)+]; Spider biofilm induced
CUST_962_PI362308700	-1.13106	C6_01700W	chr6	RPL32	Component of the large (60S) ribosomal subunit; Spider biofilm repressed
CUST_10026_PI362308700	-1.52449	C4_02760C	chr4	CGR1	Negative regulator of yeast-form growth; HSP70 family member; induced by growth cessation at yeast-hyphal transition or in planktonic growth; physically interacts with Msi3p; similar to rat anti-aging gene, SMP30, stationary phase enriched
CUST_9231_PI362308700	-1.51045	C3_06490W	chr3		Putative protein of unknown function; Hap43p-repressed gene; ortholog of <i>S. cerevisiae</i> YJL218W
CUST_7739_PI362308700	-1.0925	CR_03710C	chrR		Protein of unknown function; induced by nitric oxide; oxidative stress-induced via Cap1; fungal-specific (no human or murine homolog)
CUST_3583_PI362308700	-1.30125	CR_01910C	chrR		Putative dethiobiotin synthetase; transcript upregulated in clinical isolates from HIV+ patients with oral candidiasis; Hap43-repressed; GlcNAc-induced protein; Spider biofilm induced
CUST_4868_PI362308700	-2.27091	C1_11450C	chr1	SAM2	S-adenosylmethionine synthetase; localizes to surface of hyphae, not yeast cells; alkaline, Hog1-induced; farnesol-downregulated; F-12/CO2 early biofilm induced; Spider biofilm repressed
CUST_389_PI362308700	-1.51704	CR_04510W	chrR	HXK2	Hexokinase II; antigenic in humans; repressed by human neutrophils; Efg1-regulated; fluconazole-induced; gene regulation by Ssn6; present in exponential and stationary growth phase; flow model biofilm induced; Spider biofilm repressed
CUST_10064_PI362308700	-3.87013	C5_01670W	chr5	DAL52	Putative allantoate permease; mutant is viable; similar but not orthologous to S. cerevisiae Dal5
CUST_8698_PI362308700	-4.95604	C1_07330W	chr1	RME1	Zinc finger protein; controls meiosis in S. cerevisae; white-specific transcript; upregulation correlates with clinical development of fluconazole resistance; Upc2-regulated in hypoxia; flow model biofilm induced; Spider biofilm repressed
CUST_1514_PI362308700	-1.32959	C6_02030C	chr6		Putative protein of unknown function; stationary phase enriched protein
CUST_6422_PI362308700	-1.2412	CR_00010C	chrR		Protein similarity to mutator-like element (MULE) transposase
CUST_6141_PI362308700	-2.99802	C3_01050C	chr3		Ortholog of <i>C. parapsilosis CDC317</i> : CPAR2_401850, <i>C. dubliniensis CD36</i> : Cd36_80970, <i>Lodderomyces elongisporus NRLL YB-4239</i> : LELG_04407 and <i>Candida orthopsilosis Co 90-125</i> : CORT_0E01890
CUST_4570_PI362308700	-9.93236	C4_00530C	chr4		Has domain(s) with predicted hydrolase activity
CUST_11446_PI362308700	-1.85632	CR_10570C	chrR	YHB4	Protein related to flavohemoglobins; not required for wild-type nitric oxide resistance; has predicted globin, FAD-binding, and NAD(P)-binding domains but lacks some conserved residues of flavohemoglobins; Hap43p-repressed gene
CUST_10551_PI362308700	-1.82847	CR_07790C	chrR	YHB1	Nitric oxide dioxygenase; acts in nitric oxide scavenging/detoxification; role in virulence in mouse; transcript activated by NO, macrophage interaction; Hap43, hypha repressed; mRNA binds She3
CUST_12186_PI362308700	-4.77666	C4_00990W	chr4		NRAMP metal ion transporter domain-containing protein; induced by nitric oxide independent of Yhb1; flow model biofilm induced; rat catheter biofilm repressed
CUST_11454_PI362308700	-1.30152	CR_10540C	chrR	MCD1	Alpha-kleisin cohesin complex subunit; for sister chromatid cohesion in mitosis and meiosis; repressed by alpha pheromone in SpiderM medium; periodic cell-cycle expression; Hap43-repressed; rat catheter and Spider biofilm repressed
CUST_1048_PI362308700	-1.42921	C7_01630W	chr7	RNH35	Putative ribonuclease H2 catalytic subunit; flucytosine induced; Spider biofilm repressed
CUST_10413_PI362308700	-1.10038	C2_09710C	chr2		Ortholog of S. cerevisiae/S. pombe Lsb5; predicted role in actin cortical patch localization, actin filament organization, endocytosis; flow model biofilm induced; Spider biofilm repressed
CUST_9301_PI362308700	-1.38877	C4_03510C	chr4	HWP2	GPI-anchored, glycosylated cell wall protein; required for biofilm formation, adhesion, filamentous growth on some media; expressed in hyphae; mutant delayed in virulence; regulated by Efg1, Tup1; similar to Hwp1 and Rbt1 domains
CUST_5129_PI362308700	-1.07938	C2_03010C	chr2	RNR21	Ribonucleoside-diphosphate reductase; regulated by tyrosol and cell density; ciclopirox olamine, fluconazole or flucytosine induced; regulated by Sef1, Sfu1, and Hap43
CUST_3875_PI362308700	-1.21595	C5_02500C	chr5		Ortholog(s) have mRNA binding activity and role in cellular protein complex localization, establishment of mitochondrion localization, nuclear-transcribed mRNA catabolic process, deadenylation-dependent decay
CUST_3786_PI362308700	-2.94083	C5_02630C	chr5	MNN1	Putative alpha-1,3-mannosyltransferase; of the mannosyltransferase complex; negatively regulated by Rim101; transcript elevated in chk1 and nik1 mutants, but not in sln1 mutant; Spider and flow model biofilm induced
CUST_1262_PI362308700	-2.23164	C4_04720W	chr4		Ortholog(s) have methylenetetrahydrofolate dehydrogenase (NAD+) activity, role in folic acid-containing compound biosynthetic process, one-carbon metabolic process, purine nucleobase biosynthetic process and cytosol, nucleus localization
CUST_2910_PI362308700	-1.57297	C2_09060C	chr2	ASN1	Putative asparagine synthetase; soluble protein in hyphae; regulated by Rim101; decreased expression at pH 4 vs pH 8; protein detected during exponential and stationary phases of yeast-form growth
CUST_4486_PI362308700	-1.06879	C3_07490W	chr3		Ortholog(s) have phosphopentomutase activity, role in deoxyribose phosphate catabolic process and cytosol, nucleus localization
CUST_3943_PI362308700	-4.10716	CR_10200W	chrR		Protein with a phosphoglycerate mutase family domain; Hap43-repressed gene
CUST_10902_PI362308700	-1.94602	C1_08460C	chr1	UPC2	Zn2-Cys6 transcript factor; regulator of ergosterol biosynthetic genes and sterol uptake; binds ERG2 promoter; induced by ergosterol depletion, by azoles, anaerobicity; macrophage/pseudohyphal-repressed; flow model biofilm induced
CUST_8485_PI362308700	-2.90624	C6_02510C	chr6	ASG7	a-cell specific protein of unknown function; two predicted transmembrane domains; member of conserved Mcm1 regulon; induced by alpha pheromone in SpiderM medium
CUST_5092_PI362308700	-1.23849	CR_09210W	chrR	SUC1	Zinc-finger transcription factor; regulates alpha-glucosidase exression; complements S. cerevisiae suc2 for sucrose utilization and mal13 maltase defect; required for yeast cell adherence to silicone substrate; rat catheter biofilm induced
CUST_870_PI362308700	-1.21799	C3_01260C	chr3		Putative adhesin-like protein
CUST_11756_PI362308700	-1.24354	C3_01820W	chr3		Protein of unknown function; expression downregulated in an ssr1 null mutant
CUST_5571_PI362308700	-1.04097	C3_06910C	chr3		Ortholog(s) have protein serine/threonine phosphatase activity
CUST_507_PI362308700	-2.88942	C2_01020W	chr2	HGT6	Putative high-affinity MFS glucose transporter; 20 family members; induced in core stress response; fluconazole, oralpharyngeal candidasis induced; flow model biofilm induced; Spider biofilm induced
CUST_2282_PI362308700	-2.86376	C3_04060C	chr3	HEM13	Coproporphyrinogen III oxidase; antigenic; on yeast cell surface, not hyphae; iron-regulated expression; Hap43, macrophage-repressed; farnesol-induced; possibly essential; flow model biofilm induced; rat catheter, Spider biofilm repressed
CUST_1508_PI362308700	-1.17739	C7_03440W	chr7	SNG4	Putative membrane transporter; Hap43-induced; inducd by Mnl1p under weak acid stress; shows Mob2-dependent hyphal regulation
CUST_945_PI362308700	-1.28764	C7_00710W	chr7	RPS28B	Putative ribosomal protein S28B
CUST_11840_PI362308700	-2.28676	C7_04240C	chr7		Putative GTPase inhibitor; predicted role in endocytosis, protein targeting to vacuole; rat catheter biofilm repressed
CUST_11284_PI362308700	-1.13282	CR_06570C	chrR		Protein of unknown function; Spider biofilm induced
CUST_9062_PI362308700	-1.64411	C5_03920C	chr5		Putative rRNA processing protein; Spider biofilm induced
CUST_11884_PI362308700	-2.25163	C7_04320W	chr7		Protein of unknown function; Hap43-repressed gene
CUST_5484_PI362308700	-2.36011	C2_07580W	chr2		Putative malate permease; induced during macrophage infection; regulated by Gcn2 and Gcn4; putative peroxisome targeting signal; Hap43-repressed; Spider biofilm induced
CUST_5330_PI362308700	-1.40946	C2_04460W	chr2	LYS22	Putative homocitrate synthase; repressed by nitric oxide and by hypoxia; protein level decreases in stationary phase cultures; induced by ketoconazole, Spider biofilm induced; flow model biofilm repressed
CUST_8264_PI362308700	-1.03273	C2_04390W	chr2		Predicted protein with similarity to cell wall proteins; possibly an essential gene, disruptants not obtained by UAU1 method
CUST_433_PI362308700	-1.29376	CR_00740C	chrR	BMT3	Beta-mannosyltransferase; adds 2nd beta-mannose to the acid-stable fraction of cell wall phosphopeptidomannan, elongation of beta-mannose chains on the phosphopeptidomannan acid-labile fraction; Hap43-induced; Spider biofilm induced
CUST_316_PI362308700	-1.04627	C2_06190W	chr2	ILV1	Putative threonine dehydratase; regulated by Gcn4 and Gcn2; induced by amino acid starvation (3-AT); protein present in yeast exponential and stationary phase cultures; early-stage flow model biofilm induced
CUST_5531_PI362308700	-1.1207	C7_04210C	chr7		Protein similar to Aspergillus CYSK O-acetylserine sulfhydrylase, suggesting that C. albicans uses an O-acetyl-serine (OAS) pathway of sulfur assimilation; upregulated in biofilm; protein level decreases in stationary phase cultures
CUST_3256_PI362308700	-1.30277	C6_01200W	chr6		Ortholog of <i>C. dubliniensis CD36</i> : Cd36_61330, <i>C. parapsilosis CDC317</i> : CPAR2_602800, <i>Candida tenuis NRRL Y-1498</i> : CANTEDRAFT_94450 and <i>Debaryomyces hansenii CBS767</i> : DEHA2F15554g
CUST_1517_PI362308700	-1.13235	C6_02050W	chr6	DBR1	Debranchase; homozygous mutant accumulates lariat intermediates of mRNA splicing; rat catheter biofilm repressed
CUST_10948_PI362308700	-2.64015	CR_00550W	chrR		Putative protein of unknown function; transcript is upregulated in clinical isolates from HIV+ patients with oral candidiasis
CUST_1157_PI362308700	-1.47462	C6_01030W	chr6	HAL22	Putative phosphoadenosine-5'-phosphate or 3'-phosphoadenosine 5'-phosphosulfate phosphatase; possible role in sulfur recycling; Hap43-repressed; F-12/CO2 biofilm induced
CUST_3876_PI362308700	-1.26728	C5_02500C	chr5		Ortholog(s) have mRNA binding activity and role in cellular protein complex localization, establishment of mitochondrion localization, nuclear-transcribed mRNA catabolic process, deadenylation-dependent decay
CUST_335_PI362308700	-3.02391	CR_04610C	chrR		Ortholog of a S. cerevisiae Atg22; a vacuolar integral membrane protein required for efflux of amino acids during autophagic body breakdown in the vacuole; possibly an essential gene, disruptants not obtained by UAU1 method
CUST_7305_PI362308700	-5.57464	C4_00130W	chr4	RBT5	GPI-linked cell wall protein; hemoglobin utilization; Rfg1, Rim101, Tbf1, Fe regulated; Sfu1, Hog1, Tup1, serum, alkaline pH, antifungal drugs, geldamycin repressed; Hap43 induced; required for RPMI biofilms; Spider biofilm induced
CUST_782_PI362308700	-2.19746	C6_03230W	chr6	ARG3	Putative ornithine carbamoyltransferase; Gcn4-regulated; Hap43-induced; repressed in alkalinizing medium; rat catheter and Spider biofilm induced
CUST_1061_PI362308700	-1.0118	C2_00010W	chr2	TLO5	Member of a family of telomere-proximal genes of unknown function; may be spliced in vivo
CUST_7908_PI362308700	-1.05105	C4_03180W	chr4	NCP1	NADPH-cytochrome P450 reductase, acts with Erg11p in sterol 14 alpha-demethylation in ergosterol biosynthesis; subject to hypoxic regulation; ketoconazole-induced; caspofungin repressed
CUST_7789_PI362308700	-1.39154	C2_07980W	chr2		Putative fumarylacetoacetate hydrolase; clade-associated gene expression; rat catheter and Spider biofilm repressed
CUST_5560_PI362308700	-2.18249	C3_06860C	chr3		Putative xylose and arabinose reductase; flow model biofilm induced; Spider biofilm repressed
CUST_10638_PI362308700	-1.19282	C2_04600C	chr2	RPL17B	Ribosomal protein L17; mutation confers hypersensitivity to 5-FU, tubercidin; repressed upon phagocytosis by macrophage; Hap43-induced; Spider biofilm repressed
CUST_1362_PI362308700	-2.94408	C6_00870C	chr6	ILV5	Ketol-acid reductoisomerase; antigenic; regulated by Gcn4; GlcNAc, amino acid starvation (3-AT)-induced; macrophage-repressed protein; protein present in exponential and stationary phase; flow model and Spider biofilm repressed
CUST_5498_PI362308700	-1.47187	C2_07620W	chr2		Has domain(s) with predicted Rho guanyl-nucleotide exchange factor activity, role in regulation of Rho protein signal transduction and intracellular localization
CUST_4019_PI362308700	-1.05966	CR_09970W	chrR	UBC4	Ortholog(s) have ubiquitin binding activity
CUST_2127_PI362308700	-1.0041	C4_06400C	chr4	VMA8	Putative vacuolar H+-ATPase subunit; regulated by Nrg1 and Mig1; transcript increases in populations of cells exposed to fluconazole over multiple generations; rat catheter and Spider biofilm repressed
CUST_10817_PI362308700	-1.52338	C1_07230W	chr1	PHO15	4-nitrophenyl phosphatase, possible histone H2A phosphatase; involved in regulation of white-opaque switch; hyphal repressed; induced in core stress response; induced by cadmium stress via Hog1; rat catheter and Spider biofilm repressed
CUST_1435_PI362308700	-2.19918	C1_05000W	chr1	RHD1	Putative beta-mannosyltransferase required for the addition of beta-mannose to the acid-labile fraction of cell wall phosphopeptidomannan; 9-gene family memebr; regulated on yeast-hypha and white-opaque switches; Spider biofilm repressed
CUST_4174_PI362308700	-1.88355	C4_07030W	chr4	MET16	Putative 3'-phosphoadenylsulfate reductase; sulfur amino acid metabolism; reports differ on regulation during biofilm formation; fungal-specific; possibly an essential gene, disruptants not obtained by UAU1 method; Hap43p-repressed gene
CUST_4787_PI362308700	-2.1621	C6_02000W	chr6	PLB2	Putative phospholipase B; conserved catalytic region; 6 putative N-glycosylation motifs; predicted secretion signal; no GPI anchor predicted; fungal-specific (no human or murine homolog)
CUST_9591_PI362308700	-2.02909	C3_06730W	chr3		Putative enoyl-CoA hydratase; Spider biofilm induced
CUST_1203_PI362308700	-4.48134	C1_13870W	chr1	MET3	ATP sulfurlyase; sulfate assimilation; repressed by Met, Cys, Sfu1, or in fluconazole-resistant isolate; Hog1, caspofungin, white phase-induced; induced on biofilm formation, even in presence of Met and Cys; Spider, F-12/CO2 biofilm induced
CUST_7865_PI362308700	-1.12636	C7_02000C	chr7		Putative allantoate permease; fungal-specific (no human or murine homolog)
CUST_6850_PI362308700	-1.01805	C5_02270W	chr5	THR4	Putative threonine synthase; protein present in exponential and stationary growth phase yeast cultures; Gcn4p-regulated; sumoylation target
CUST_1062_PI362308700	-1.04139	C2_00010W	chr2	TLO5	Member of a family of telomere-proximal genes of unknown function; may be spliced in vivo
CUST_7990_PI362308700	-1.08851	C1_09610W	chr1		Planktonic growth-induced gene
CUST_3992_PI362308700	-2.37169	CR_10040W	chrR		Ortholog of <i>C. dubliniensis CD36</i> : Cd36_35095, <i>C. parapsilosis CDC317</i> : CPAR2_200710, <i>Candida tenuis NRRL Y-1498</i> : CANTEDRAFT_112338 and <i>Debaryomyces hansenii CBS767</i> : DEHA2G06094g
CUST_3155_PI362308700	-1.26765	C1_08060W	chr1		Protein of unknown function; Hap43-repressed gene; rat catheter biofilm repressed
CUST_4283_PI362308700	-3.59561	C4_03100W	chr4	RBT7	Protein with similarity to RNase T2 enzymes; has putative secretion signal; expression is Tup1-repressed
CUST_907_PI362308700	-1.94558	C7_01000C	chr7		Putative protein of unknown function; transcription is positively regulated by Tbf1p; overlaps orf19.7015
CUST_3978_PI362308700	-1.76017	CR_10110W	chrR	CHT3	Major chitinase; secreted; functional homolog of S. cerevisiae Cts1p; 4 N-glycosylation motifs; possible O-mannosylation; putative signal peptide; hyphal-repressed; farnesol upregulated in biofilm; regulated by Efg1p, Cyr1p, Ras1p
CUST_1719_PI362308700	-1.27325	C3_02930W	chr3		Has a predicted autophagy-related protein domain; transcription repressed by fluphenazine treatment
CUST_856_PI362308700	-2.12168	C7_00880C	chr7		Protein of unknown function; Spider biofilm induced
CUST_11544_PI362308700	-1.62086	C3_00260C	chr3	BNA4	Putative kynurenine 3-monooxygenase, involved in NAD biosynthesis; transposon mutation affects filamentous growth; Hap43p-repressed gene; oral infection upregulated; mutants have reduced capacity to damage oral epithelial cells
CUST_5557_PI362308700	-2.23211	C3_06850W	chr3	FCR1	Transcription factor; repressor of fluconazole/ketoconazole/brefeldin A resistance; Tn mutation enhances filamentation; partially rescues S. cerevisiae pdr1 pdr3 fluconazole sensitivity; rat catheter biofilm induced/Spider biofilm repressed
CUST_7273_PI362308700	-1.82653	C5_04040C	chr5		Ortholog of <i>Candida albicans WO-1</i> : CAWG_04776
CUST_3065_PI362308700	-3.73127	CR_02570C	chrR		Ortholog(s) have lipase activity and peroxisomal matrix localization
CUST_5515_PI362308700	-1.12141	C7_04170W	chr7		Protein with a tubulin binding cofactor C domain; flow model biofilm induced
CUST_3221_PI362308700	-1.00328	C1_07900W	chr1	COI1	Secreted protein; ciclopirox olamine induced; regulated by Ssn6; induced by nitric oxide independent of Yhb1; Hap43-induced; Spider biofilm repressed
CUST_4896_PI362308700	-1.5902	C6_02940C	chr6		Protein of unknown function; Spider biofilm repressed
CUST_649_PI362308700	-4.89058	C4_00110C	chr4	FRP1	Ferric reductase; alkaline-induced by Rim101; iron-chelation-induced by CCAAT-binding factor; fluconazole-repressed; ciclopirox-, hypoxia-, Hap43-induced; colony morphology-related regulation by Ssn6; Spider and flow model biofilm induced
CUST_448_PI362308700	-4.12564	C6_00440C	chr6	FET34	Multicopper ferroxidase; induced by low iron, ciclopirox olamine, ketoconazole, hypoxia; alkaline induced by Rim101; repressed in fluconazole-resistant isolate; Sfu1, Hog1 repressed; complements S. cerevisiae fet3; Spider biofilm induced
CUST_5072_PI362308700	-2.3024	C7_03090C	chr7	SSP96	Putative flavin-containing monooxygenase; F-12/CO2 early biofilm induced
CUST_11850_PI362308700	-1.31616	CR_06870C	chrR		Protein similar to ferric reductase Fre10p
CUST_3929_PI362308700	-1.0784	C3_06750W	chr3		Ortholog(s) have P-P-bond-hydrolysis-driven protein transmembrane transporter activity, structural molecule activity
CUST_440_PI362308700	-1.1815	CR_04480C	chrR	LAP3	Putative aminopeptidase; positively regulated by Sfu1; clade-associated gene expression; virulence-group-correlated expression; induced by alpha pheromone in SpiderM medium; Hap43-induced; Spider and flow model biofilm induced
CUST_7847_PI362308700	-1.01386	C7_01920W	chr7	CDC34	Putative ubiquitin-protein ligase; transcript regulated by Nrg1 and Tup1, and by Gcn2 and Gcn4; rat catheter biofilm induced
CUST_5479_PI362308700	-3.7809	C2_07570W	chr2	RNR22	Putative ribonucleoside diphosphate reductase;colony morphology-related gene regulation by Ssn6; transcript regulated by tyrosol and cell density; Hap43-repressed; Spider biofilm induced
CUST_7218_PI362308700	-1.77886	C4_05300W	chr4	XKS1	Putative xylulokinase; Hap43-repressed; induced by prostaglandins; rat catheter biofilm repressed
CUST_827_PI362308700	-1.12918	C6_01570C	chr6	FGR47	Protein lacking an ortholog in S. cerevisiae; transposon mutation affects filamentous growth
CUST_3613_PI362308700	-1.14004	C1_09060C	chr1		Protein of unknown function; possibly membrane bound; mutants are viable; rat catheter biofilm repressed
CUST_1511_PI362308700	-1.12414	C7_03460W	chr7		Ortholog of <i>Candida albicans WO-1</i> : CAWG_05678
CUST_3582_PI362308700	-1.11554	CR_01920W	chrR		Ortholog(s) have adenosylmethionine-8-amino-7-oxononanoate transaminase activity and role in biotin biosynthetic process
CUST_1093_PI362308700	-1.91305	C1_14130W	chr1	FTR1	High-affinity iron permease; required for mouse virulence, low-iron growth; iron, amphotericin B, caspofungin, ciclopirox, Hog1p, Sef1p, Sfu1p, and Hap43p regulated; complements S. cerevisiae ftr1 iron transport; Hap43p-repressed
CUST_10277_PI362308700	-2.22907	C6_03860C	chr6	PGA61	Putative GPI-anchored protein
CUST_7131_PI362308700	-2.49387	C4_00360C	chr4	RCH1	Plasma membrane protein; involved in regulation of cytosolic calcium homeostasis; null mutation confers sensitivity to calcium and resistance to azoles and terbinafine; rat catheter biofilm induced
CUST_11956_PI362308700	-2.60672	C7_00180W	chr7	FAR1	Protein involved in regulation of pheromone-mediated mating; repressed by A1p and Alpha2p in white-phase cells; null mutant shows no pheromone response in opaque cells; overexpression causes enhanced pheromone response and cell cycle arrest
CUST_11333_PI362308700	-1.77722	C2_03220C	chr2	STP4	C2H2 transcription factor; induced in core caspofungin response; colony morphology-related gene regulation by Ssn6; induced by 17-beta-estradiol, ethynyl estradiol; rat catheter and Spider biofilm induced
CUST_4929_PI362308700	-1.18428	C7_02840C	chr7	ERG5	Putative C-22 sterol desaturase; fungal C-22 sterol desaturases are cytochrome P450 enzymes of ergosterol biosynthesis, catalyze formation of the C-22(23) double bond in the sterol side chain; transposon mutation affects filamentous growth
CUST_7230_PI362308700	-1.00362	C4_00230W	chr4		Ortholog of <i>C. dubliniensis CD36</i> : Cd36_40300, <i>C. parapsilosis CDC317</i> : CPAR2_402190, <i>Candida tenuis NRRL Y-1498</i> : cten_CGOB_00197 and <i>Debaryomyces hansenii CBS767</i> : DEHA2F06160g
CUST_2966_PI362308700	-1.10474	C2_01360C	chr2	DCW1	Protein with predicted GPI modification; dfg5 dcw1 double mutant is inviable; not required for wild-type hyphal growth; upregulated in cyr1 mutant (yeast or hyphal form); Hap43-induced
CUST_6944_PI362308700	-2.60141	C2_10690W	chr2	TPS3	Predicted trehalose-phosphate synthase regulatory subunit; regulated by Efg1; regulated by Tsa1, Tsa1B under H2O2 stress conditions; flow model biofilm induced (reports differ)
CUST_5792_PI362308700	-1.09516	CR_07480W	chrR		S. pombe ortholog SPAC5D6.04 is a predicted auxin family transmembrane transporter; ketoconazole and hypoxia induced
CUST_7877_PI362308700	-1.03016	C5_03120W	chr5		Ortholog(s) have role in attachment of GPI anchor to protein, conidium formation, hyphal growth, sporocarp development involved in sexual reproduction and GPI-anchor transamidase complex localization
CUST_5456_PI362308700	-1.10472	C7_04040C	chr7	NPT1	Putative nicotinate phosphoribosyltransferase, involved in NAD salvage pathway; fungal-specific (no human or murine homolog)
CUST_3961_PI362308700	-2.0798	CR_04060C	chrR	DAP1	Similar to mammalian membrane-associated progesterone receptors involved in DNA damage response; induced in core stress response; Hog1 regulated; clade-associated expression; Hap43-repressed
CUST_3088_PI362308700	-2.1663	C5_01070C	chr5		Protein of unknown function; repressed by fluphenazine treatment; induced by benomyl treatment and in an RHE model; regulated by Nrg1, Tup1
CUST_5417_PI362308700	-1.28723	C2_07420W	chr2		Putative phosphoglycerate mutase family protein; stationary phase enriched protein; early-stage flow model biofilm induced; Spider biofilm repressed
CUST_2462_PI362308700	-1.40185	C3_05450C	chr3		Protein of unknown function; Hap43-repressed gene; repressed by nitric oxide; Spider biofilm induced
CUST_11935_PI362308700	-1.32796	C7_00100W	chr7	FRP2	Putative ferric reductase; alkaline induced by Rim101; fluconazole-downregulated; upregulated in the presence of human neutrophils; possibly adherence-induced; regulated by Sef1, Sfu1, and Hap43
CUST_9488_PI362308700	-1.8131	C4_01090C	chr4		Possile protease; mutation confers hypersensitivity to toxic ergosterol analog
CUST_466_PI362308700	-1.05213	C2_00880W	chr2		Predicted dihydrodiol dehydrogenase; ortholog of S. pombe SPAC513.06c; flow model and rat catheter biofilm repressed
CUST_5334_PI362308700	-2.31142	C2_04480W	chr2		Has domain(s) with predicted oxidoreductase activity, transferase activity, transferring acyl groups other than amino-acyl groups, zinc ion binding activity and role in oxidation-reduction process
CUST_5154_PI362308700	-1.44786	C2_01400C	chr2	ESC4	Protein similar to S. cerevisiae Esc4; a protein that represses transposition; transposon mutation affects filamentation; rat catheter biofilm repressed
CUST_1797_PI362308700	-1.08213	C7_02750W	chr7	FGR6-1	Protein lacking an ortholog in S. cerevisiae; member of a family encoded by FGR6-related genes in the RB2 repeat sequence; transposon mutation affects filamentous growth
CUST_11119_PI362308700	-1.1183	C6_03550C	chr6		Ortholog(s) have DNA binding activity
CUST_1286_PI362308700	-1.32814	C4_04780W	chr4	PMT6	Protein mannosyltransferase; required for virulence in mice, adhesion to endothelium; role in hyphal growth signaling, hygromycin B sensitivity; no major role in cellular PMT activity; Hap4-repressed; Bcr1-repressed in RPMI a/a biofilms
CUST_36_PI362308700	-1.16039	C1_02620C	chr1	HOM6	Putative homoserine dehydrogenase; Gcn4-regulated; induced by amino acid starvation (3-ATtreatment); macrophage-induced protein; protein level decreases in stationary phase cultures; flow model biofilm repressed
CUST_12060_PI362308700	-1.42012	CR_06950C	chrR	ATX1	Putative cytosolic copper metallochaperone; flucytosine induced; Ssr1-repressed; rat catheter biofilm induced
CUST_4812_PI362308700	-1.25267	C1_11270W	chr1		Cell wall protein; induced in core stress response and core caspofungin response; iron-regulated; amphotericin B, ketoconazole, and hypoxia induced; regulated by Cyr1, Ssn6; induced in oralpharyngeal candidasis; Spider biofilm repressed
CUST_9066_PI362308700	-1.1085	C1_04110W	chr1		Ortholog(s) have lysophosphatidic acid acyltransferase activity and role in cellular response to cadmium ion, cellular triglyceride homeostasis, detoxification of cadmium ion, lipid particle organization, protein targeting to vacuole
CUST_1326_PI362308700	-4.37326	C3_02360C	chr3		Ortholog(s) have cytosol, nucleus localization
CUST_4798_PI362308700	-1.16944	C6_01930W	chr6	YHM1	Putative mitochondrial carrier protein; fungal-specific (no human or murine homolog); Hap43p-repressed gene
CUST_7484_PI362308700	-1.14509	C6_04650W	chr6		Ortholog(s) have cytosol localization
CUST_9134_PI362308700	-1.81224	C4_07090C	chr4	TRP4	Predicted enzyme of amino acid biosynthesis; upregulated in biofilm; regulated by Gcn2p and Gcn4p; S. cerevisiae ortholog is Gcn4p regulated
CUST_9549_PI362308700	-1.178	C4_01200C	chr4	AAT22	Aspartate aminotransferase; nitrogen metabolism; similar but not orthologous to S. cerevisiae Aat2; clade-associated gene expression; protein levels decrease in stationary phase yeast; mutant is viable; flow model biofilm repressed
CUST_4339_PI362308700	-1.89688	C3_07280C	chr3		protein with ENTH Epsin domain, N-terminal; Spider biofilm repressed
CUST_5630_PI362308700	-1.88221	C4_01690C	chr4	HRT2	Protein described as having a role in Ty3 transposition; repressed in hyphae; stationary phase enriched protein; rat catheter and Spider biofilm repressed
CUST_6181_PI362308700	-1.67476	C2_09280C	chr2		Predicted membrane transporter, member of the fucose:proton symporter (FHS) family, major facilitator superfamily (MFS)
CUST_9329_PI362308700	-1.68606	C4_03500C	chr4		Protein of unknown function; regulated by Tsa1, Tsa1B in minimal media at 37 degrees C
CUST_4611_PI362308700	-2.02384	C4_00650W	chr4	HIS5	Putative histidinol-phosphate aminotransferase; Gcn4p-regulated; protein present in exponential and stationary growth phase yeast cultures
CUST_9659_PI362308700	-1.23016	C4_01440W	chr4	NMT1	Myristoyl-CoA:protein N-myristoyltransferase; attaches the fatty acid myristate to a small number of proteins at an N-terminal Gly; essential; antifungal drug target; functional homolog of S. cerevisiae Nmt1p
CUST_447_PI362308700	-3.78713	C6_00440C	chr6	FET34	Multicopper ferroxidase; induced by low iron, ciclopirox olamine, ketoconazole, hypoxia; alkaline induced by Rim101; repressed in fluconazole-resistant isolate; Sfu1, Hog1 repressed; complements S. cerevisiae fet3; Spider biofilm induced
CUST_1347_PI362308700	-4.91871	C6_00940C	chr6		Ortholog of <i>S. cerevisiae</i> : PRM5, <i>C. dubliniensis CD36</i> : Cd36_60980, <i>C. parapsilosis CDC317</i> : CPAR2_603060, <i>Candida tenuis NRRL Y-1498</i> : CANTEDRAFT_113703 and <i>Debaryomyces hansenii CBS767</i> : DEHA2F10032g
CUST_2730_PI362308700	-2.70349	C1_06980C	chr1		Predicted membrane transporter; monocarboxylate porter (MCP) family, major facilitator superfamily (MFS); possibly essential, disruptants not obtained by UAU1 method; rat catheter and Spider biofilm induced
CUST_11328_PI362308700	-2.13138	C2_01660C	chr2		Protein of unknown function; possible ER protein; Hap43p-repressed; Spider biofilm induced
CUST_8201_PI362308700	-2.5291	C1_10710C	chr1		Protein similar to S. cerevisiae Yor378w; MFS family transporter; transposon mutation affects filamentous growth; null mutants are viable; fungal-specific (no human or murine homolog)
CUST_5629_PI362308700	-1.84143	C4_01690C	chr4	HRT2	Protein described as having a role in Ty3 transposition; repressed in hyphae; stationary phase enriched protein; rat catheter and Spider biofilm repressed
CUST_7156_PI362308700	-1.37062	CR_07160C	chrR		Ortholog(s) have endoplasmic reticulum localization
CUST_7302_PI362308700	-1.09554	C4_00140C	chr4	HIS4	Multifunctional enzyme that catalyzes three steps of histidine biosynthesis, with phosphoribosyl-AMP cyclohydrolase, phosphoribosyl-ATP diphosphatase, and histidinol dehydrogenase activities; required for wild-type adhesion to human calls
CUST_8400_PI362308700	-3.17554	C7_00400W	chr7	LEU2	Isopropyl malate dehydrogenase; leucine biosynthesis; induced by human whole blood or PMNs; protein level decreases in stationary phase; GlcNAc-induced protein; flow model biofilm repressed
CUST_3458_PI362308700	-1.92532	C1_02180W	chr1	GAL7	Putative galactose-1-phoshphate uridyl transferase; downregulated by hypoxia, upregulated by ketoconazole; macrophage/pseudohyphal-repressed
CUST_7997_PI362308700	-1.7305	C1_09580C	chr1	LIP1	Secreted lipase, member of a lipase gene family whose members are expressed differentially in response to carbon source and during infection; may have a role in nutrition and/or in creating an acidic microenvironment
CUST_7278_PI362308700	-1.00281	CR_06470W	chrR		Ortholog(s) have ubiquitin-protein ligase activity
CUST_5418_PI362308700	-1.36222	C2_07420W	chr2		Putative phosphoglycerate mutase family protein; stationary phase enriched protein; early-stage flow model biofilm induced; Spider biofilm repressed
CUST_3327_PI362308700	-1.31128	C3_04340W	chr3	ATF1	Putative alcohol acetyltransferase; caspofungin repressed; expression depends on Tac1p
CUST_7790_PI362308700	-1.41362	C2_07980W	chr2		Putative fumarylacetoacetate hydrolase; clade-associated gene expression; rat catheter and Spider biofilm repressed
CUST_1313_PI362308700	-1.13292	C3_02300W	chr3	FGR23	Protein of unknown function; repressed by a1/alpha2 in white-phase cells, a-specific, alpha factor-induced; Hap43-repressed; flow model biofilm induced; Tn mutation affects filamentous growth;
CUST_9740_PI362308700	-1.5567	C1_10550C	chr1	GCA2	Predicted extracellular glucoamylase; induced by ketoconazole; possibly essential, disruptants not obtained by UAU1 method; promotes biofilm matrix formation; Spider biofilm induced; Bcr1-induced in RPMI a/a biofilms
CUST_10873_PI362308700	-1.49025	C1_07160C	chr1		Protein conserved among the CTG-clade; 2 adjacent upstream SRE-1 elements; highly up-regulated in cecum-grown cells in a Cph2-dependent manner; Hap43-repressed; rat catheter, Spider and flow model biofilm induced
CUST_7153_PI362308700	-2.57797	CR_07150W	chrR	GLK1	Putative glucokinase; transcript regulated upon yeast-hyphal switch; Efg1 regulated; fluconazole-induced; induced in core stress response; colony morphology-related gene regulation by Ssn6; GlcNAc-induced protein
CUST_1284_PI362308700	-5.12624	C4_04770C	chr4	MNN22	Alpha-1,2-mannosyltransferase; required for normal cell wall mannan; regulated by Tsa1, Tsa1B at 37 deg; repressed in core stress response; NO, Hog1 induced; confers sensitivity to cell wall perturbing agents; Spider biofilm repressed
CUST_2165_PI362308700	-1.20458	C4_06580W	chr4	CBF1	Transcription factor; binds ribosomal protein gene promoters and rDNA locus with Tbf1; regulates sulfur starvation-response, respiratory, glycolytic genes; does not bind to centromeres as does S. cerevisiae Cbf1; Spider biofilm repressed
CUST_9976_PI362308700	-4.15765	C4_02610C	chr4	SUL2	Putative sulfate transporter; transcript negatively regulated by Sfu1; amphotericin B induced; F-12/CO2 and Spider biofilm induced
CUST_946_PI362308700	-1.25326	C7_00710W	chr7	RPS28B	Putative ribosomal protein S28B
CUST_10837_PI362308700	-1.03523	CR_02150W	chrR	MDL1	Putative mitochondrial, half-size MDR-subfamily ABC transporter
CUST_7513_PI362308700	-4.51954	C6_04610C	chr6	NAG3	Putative MFS transporter; similar to Nag4; required for wild-type mouse virulence and cycloheximide resistance; in gene cluster that includes genes encoding enzymes of GlcNAc catabolism; Spider biofilm repressed
CUST_1267_PI362308700	-1.40278	C3_02120W	chr3		Has domain(s) with predicted fatty-acyl-CoA binding activity
CUST_2599_PI362308700	-1.17086	C7_00750W	chr7	ACB1	Protein similar to a region of acyl-coenzyme-A-binding protein; amphotericin B repressed; regulated by Nrg1, Tup1; Hap43-induced
CUST_8752_PI362308700	-8.66756	C1_07430W	chr1	PHO1	Putative inducible acid phosphatase; DTT-extractable and observed in culture supernatant in low-phosphate conditions; slight effect on murine virulence; virulence-group-correlated expression; N-glycosylated; F-12/CO2 early biofilm induced
CUST_432_PI362308700	-1.47851	CR_00710C	chrR		Ortholog(s) have 3-oxoacyl-[acyl-carrier-protein] reductase (NADPH) activity, role in aerobic respiration, fatty acid metabolic process and mitochondrion localization
CUST_10822_PI362308700	-1.97948	C2_07140W	chr2		Putative 3-phosphoserine phosphatase; induced by benomyl or in azole-resistant strain that overexpresses MDR1; early-stage flow model biofilm induced; Spider biofilm repressed
CUST_8435_PI362308700	-1.9275	C2_10060C	chr2		Putative pantetheine-phosphate adenylyltransferase (PPAT); which catalyzes 4th step in coenzyme A biosynthesis from pantothenate; rat catheter biofilm repressed
CUST_747_PI362308700	-1.31771	C4_05800C	chr4		Protein of unknown function; transcript detected on high-resolution tiling arrays
CUST_2412_PI362308700	-1.81542	C3_05640W	chr3		Predicted oxidoreductase; rat catheter biofilm repressed
CUST_2093_PI362308700	-1.42062	C5_03790W	chr5	GUK1	Putative guanylate kinase; identified in extracts from biofilm and planktonic cells; protein level decrease in stationary phase cultures; Hap43p-induced gene
CUST_8150_PI362308700	-2.02769	CR_07010W	chrR	MIS11	Predicted mitochondrial C1-tetrahydrofolate synthase precursor; putative protein of glycine catabolism; repressed by Efg1; fluconazole-induced; stationary phase enriched protein; rat catheter and Spider biofilm repressed
CUST_7765_PI362308700	-1.3078	C7_01790C	chr7	RPL5	Ribosomal protein; repressed upon phagocytosis by murine macrophages; Hap43-induced; Spider biofilm repressed
CUST_10043_PI362308700	-1.61292	C1_03720C	chr1		Protein of unknown function; rat catheter biofilm repressed
CUST_7662_PI362308700	-4.24136	C5_04130C	chr5	CHT2	GPI-linked chitinase; required for normal filamentous growth; repressed in core caspofungin response; fluconazole, Cyr1, Efg1, pH-regulated; mRNA binds She3 and is localized to yeast-form buds and hyphal tips; Spider biofilm repressed
CUST_11634_PI362308700	-1.20795	C3_00340W	chr3		Ortholog(s) have protein binding involved in protein folding activity, role in mitochondrial respiratory chain complex III assembly and mitochondrial matrix localization
CUST_8436_PI362308700	-1.92792	C2_10060C	chr2		Putative pantetheine-phosphate adenylyltransferase (PPAT); which catalyzes 4th step in coenzyme A biosynthesis from pantothenate; rat catheter biofilm repressed
CUST_9084_PI362308700	-1.02199	C3_03600C	chr3	GTT12	Ortholog(s) have glutathione peroxidase activity, glutathione transferase activity, role in glutathione metabolic process and endoplasmic reticulum, mitochondrial outer membrane, plasma membrane localization
CUST_1798_PI362308700	-1.1068	C7_02750W	chr7	FGR6-1	Protein lacking an ortholog in S. cerevisiae; member of a family encoded by FGR6-related genes in the RB2 repeat sequence; transposon mutation affects filamentous growth
CUST_3471_PI362308700	-1.90874	C1_02130C	chr1	GAL1	Galactokinase; galactose, Mig1, Tup1, Hap43 regulated; fluconazole, ketoconazole-induced; stationary phase enriched protein; GlcNAc-induced protein; farnesol, hypoxia-repressed in biofilm; rat catheter and Spider biofilm induced
CUST_6681_PI362308700	-1.29702	C3_06270C	chr3		Ortholog of Rad33; involved in nucleotide excision repair in S. cerevisiae; induced by Mnl1 under weak acid stress
CUST_1778_PI362308700	-1.41297	C4_01050C	chr4	RPL4B	Protein with similarity to the ribosomal protein portion of S. cerevisiae Rpl40Bp; colony morphology-related gene regulation by Ssn6; positively regulated by Tbf1; Spider biofilm repressed
CUST_4351_PI362308700	-1.24994	C4_02010C	chr4	HSX11	UDP-glucose:ceramide glucosyltransferase (glucosylceramide synthase [GCS], EC 2.4.1.80); involved in glucosylceramide biosynthesis, which is important for virulence
CUST_11061_PI362308700	-2.73936	C2_05250C	chr2	AAT1	Aspartate aminotransferase; soluble protein in hyphae; macrophage-induced protein; alkaline upregulated; amphotericin B repressed; gene used for strain identification by multilocus sequence typing; farnesol-, Hap43p-induced; GlcNAc-induced
CUST_807_PI362308700	-2.07651	C4_05680W	chr4	PHO4	bHLH transcription factor of the myc-family; required for growth in medium lacking phosphate and for resistance to copper and Phloxine B; induced by Mnl1 under weak acid stress
CUST_9388_PI362308700	-2.15152	C4_03370C	chr4		Ortholog of <i>C. parapsilosis CDC317</i> : CPAR2_403360, <i>Debaryomyces hansenii CBS767</i> : DEHA2D00814g, <i>Pichia stipitis Pignal</i> : PICST_32156 and <i>Candida guilliermondii ATCC 6260</i> : PGUG_04611
CUST_5224_PI362308700	-1.12653	C4_04280C	chr4		Ortholog(s) have cytosol, nucleus localization
CUST_9151_PI362308700	-1.60719	C3_03490W	chr3	RSN1	Protein of unknown function; flow model biofilm induced; Spider biofilm induced; induced during the mating process; Hap43-repressed
CUST_10052_PI362308700	-1.69231	C1_03750W	chr1		Protein with a predicted cytochrome b5-like Heme/Steroid binding domain; Hap43, caspofungin repressed; flow model biofilm induced
CUST_784_PI362308700	-1.86869	C6_01480W	chr6		Protein with a Rho GDP-dissociation inhibitor domain; macrophage-induced gene
CUST_11841_PI362308700	-2.76643	C7_04250W	chr7	TPO2	Putative polyamine transport protein; fungal-specific (no human or murine homolog)
CUST_10830_PI362308700	-3.76567	CR_07500W	chrR		Ortholog of <i>C. dubliniensis CD36</i> : Cd36_33120 and <i>Candida albicans WO-1</i> : CAWG_02046
CUST_10777_PI362308700	-1.10449	C2_07210C	chr2	TPK2	cAMP-dependent protein kinase catalytic subunit; isoform of Tpk1; needed for epithelial cell damage, engulfment and oral (not systemic) virulence in mice; control of morphogenesis and stress response; rat catheter, Spider biofilm repressed
CUST_7387_PI362308700	-2.14673	C2_02570W	chr2		Predicted membrane transporter; member of the drug:proton antiporter (12 spanner) (DHA1) family, major facilitator superfamily (MFS); mRNA binds She3
CUST_2088_PI362308700	-1.03168	C5_03760C	chr5	MTR1	Putative importin; member of a family of fungal-specific nuclear importins; Mig1-regulated
CUST_4304_PI362308700	-1.37296	C2_02800W	chr2		Ortholog(s) have role in ER to Golgi vesicle-mediated transport and ER to Golgi transport vesicle, endoplasmic reticulum membrane, integral to Golgi membrane localization
CUST_10746_PI362308700	-1.14324	C2_07240C	chr2		Ortholog(s) have mitochondrion localization
CUST_872_PI362308700	-1.07472	C7_00910C	chr7		Ortholog of S. cerevisiae Ioc4, a protein that influences gene expression through chromatin remodeling; oxidative stress-induced via Cap1
CUST_3323_PI362308700	-2.39155	C5_00390C	chr5		Protein of unknown function; transcript repressed upon yeast-hyphal switch; fluconazole-induced; Hap43-repressed; flow model biofilm induced
CUST_9709_PI362308700	-1.12804	C2_04830W	chr2		Ortholog of <i>C. dubliniensis CD36</i> : Cd36_19390, <i>C. parapsilosis CDC317</i> : CPAR2_209600, <i>Candida tenuis NRRL Y-1498</i> : CANTEDRAFT_134010 and <i>Debaryomyces hansenii CBS767</i> : DEHA2C14960g
CUST_7039_PI362308700	-1.28526	C1_08590C	chr1	ERG1	Squalene epoxidase, epoxidation of squalene to 2,3(S)-oxidosqualene; ergosterol biosynthesis; allylamine antifungal drug target; NADH reducing cofactor but S. cerevisiae Erg1 uses NADPH; flow model biofilm induced; Spider biofilm repressed
CUST_10651_PI362308700	-1.25869	C5_03510C	chr5		Protein of unknown function; mRNA binds to She3; Hap43-repressed; rat catheter and flow model biofilm induced
CUST_7539_PI362308700	-6.9568	C7_02140W	chr7		Ortholog of <i>C. dubliniensis CD36</i> : Cd36_71960, <i>Pichia stipitis Pignal</i> : psti_CGOB_00136, <i>Spathaspora passalidarum NRRL Y-27907</i> : SPAPADRAFT_63786 and <i>Candida tropicalis MYA-3404</i> : CTRG_05049
CUST_11890_PI362308700	-1.29388	CR_06850C	chrR		Ortholog of <i>S. cerevisiae</i> : KSH1, <i>C. dubliniensis CD36</i> : Cd36_32390, <i>C. parapsilosis CDC317</i> : CPAR2_203260, <i>Candida tenuis NRRL Y-1498</i> : CANTEDRAFT_116778 and <i>Debaryomyces hansenii CBS767</i> : DEHA2A10604g
CUST_4391_PI362308700	-3.46871	C3_07360W	chr3	DLD2	Ortholog(s) have D-lactate dehydrogenase (cytochrome) activity, role in aerobic respiration, cellular carbohydrate metabolic process and mitochondrial inner membrane localization
CUST_1828_PI362308700	-2.25173	C3_02680C	chr3	SLD1	Sphingolipid delta-8 desaturase; catalyzes desaturation at C8 in the long-chain base moiety of ceramides in glucosylceramide synthesis, important for virulence; ketoconazole and hypoxia induced; Hap43-repressed; Spider biofilm induced
CUST_10227_PI362308700	-1.18517	C6_03990C	chr6		Predicted ORF overlapping the Major Repeat Sequence on chromosome 6; member of a family encoded by FGR6-related genes in the RB2 repeat sequence; rat catheter biofilm repressed
CUST_11453_PI362308700	-1.14135	CR_10540C	chrR	MCD1	Alpha-kleisin cohesin complex subunit; for sister chromatid cohesion in mitosis and meiosis; repressed by alpha pheromone in SpiderM medium; periodic cell-cycle expression; Hap43-repressed; rat catheter and Spider biofilm repressed
CUST_11316_PI362308700	-1.57766	C6_00720C	chr6	COX15	Cytochrome oxidase assembly protein; transcript regulated by Nrg1 and Tup1; alkaline repressed; Hap43-repressed; early-stage flow model biofilm induced; Spider biofilm repressed
CUST_4153_PI362308700	-1.03486	C4_06940C	chr4		Protein of unknown function; rat catheter and Spider biofilm induced
CUST_2965_PI362308700	-1.10119	C2_01360C	chr2	DCW1	Protein with predicted GPI modification; dfg5 dcw1 double mutant is inviable; not required for wild-type hyphal growth; upregulated in cyr1 mutant (yeast or hyphal form); Hap43-induced
CUST_4892_PI362308700	-2.27916	C6_02950C	chr6		Protein of unknown function; expression downregulated in an ssr1 null mutant
CUST_1849_PI362308700	-1.99574	C7_02810W	chr7	PRX1	Thioredoxin peroxidase; transcriptionally induced by interaction with macrophage; fluconazole induced; Fkh2p-downregulated; caspofungin repressed; protein present in exponential and stationary growth phase yeast cultures
CUST_10228_PI362308700	-1.0884	C6_03990C	chr6		Predicted ORF overlapping the Major Repeat Sequence on chromosome 6; member of a family encoded by FGR6-related genes in the RB2 repeat sequence; rat catheter biofilm repressed
CUST_4007_PI362308700	-1.09506	CR_03920C	chrR	TPO4	Putative sperimidine transporter; fungal-specific (no human or murine homolog); Spider biofilm induced; promoter bound by Tec1 and Ndt80; Bcr1-repressed in RPMI a/a biofilms
CUST_7911_PI362308700	-1.14161	C4_03200C	chr4		Ortholog(s) have 3-hydroxyacyl-[acyl-carrier-protein] dehydratase activity, role in fatty acid biosynthetic process and mitochondrion localization
CUST_11842_PI362308700	-1.61148	C7_04250W	chr7	TPO2	Putative polyamine transport protein; fungal-specific (no human or murine homolog)
CUST_9057_PI362308700	-2.88613	CR_01330W	chrR	CPA2	Putative arginine-specific carbamoylphosphate synthetase; protein enriched in stationary phase yeast cultures; rat catheter biofilm induced; Spider biofilm induced
CUST_4676_PI362308700	-1.14768	C4_00830W	chr4	SPS2	Peroxisomal 2,4-dienoyl-CoA reductase; stationary phase enriched protein; Spider biofilm induced
CUST_9645_PI362308700	-1.1487	C4_01390W	chr4	HAP3	Predicted CCAAT-binding transcription factor that regulates respiration; Cap2-dependent induction in low iron; opaque specific, alkaline, ciclopirox olamine induced; regulated by Sef1, Sfu1, Hap43; Bcr1-regulated in RPMI a/a biofilms
CUST_6242_PI362308700	-2.41152	C2_09140C	chr2	MET1	Sulfite reductase; role in sulfur amino acid metabolism; induced by human whole blood or PMNs; Hog1-induced; possibly adherence-induced; flow model, Spider model, F-12/CO2 biofilm induced
CUST_9489_PI362308700	-1.31464	C4_05200C	chr4		Ortholog of <i>C. dubliniensis CD36</i> : Cd36_44860, <i>Candida tropicalis MYA-3404</i> : CTRG_04054 and <i>Candida albicans WO-1</i> : CAWG_03295
CUST_7094_PI362308700	-1.22675	C4_06670W	chr4		Ortholog of <i>C. dubliniensis CD36</i> : Cd36_46140, <i>C. parapsilosis CDC317</i> : CPAR2_501210, <i>Candida tenuis NRRL Y-1498</i> : CANTEDRAFT_97195 and <i>Debaryomyces hansenii CBS767</i> : DEHA2E08800g
CUST_8738_PI362308700	-1.07818	CR_09580C	chrR		Ortholog of S. cerevisiae Pba1 that is involved in 20S proteasome assembly; upregulated in a cyr1 null mutant; contains a 5' UTR intron
CUST_8880_PI362308700	-1.59692	C6_04210C	chr6	ATM1	Member of MDR subfamily of ABC family; ortholog of S. cerevisiae ABC transporter, Atm1; induced in low iron; induced by nitric oxide independent of Yhb1
CUST_5120_PI362308700	-2.04695	C2_02980C	chr2	DLD1	Putative D-lactate dehydrogenase; white cell-specific trancript; colony morphology-related gene regulation by Ssn6; Hap43-repressed; rat catheter biofilm induced; Spider biofilm repressed
CUST_1491_PI362308700	-1.32761	CR_05440W	chrR		Putative 3-hydroxyanthranilic acid dioxygenase, involved in NAD biosynthesis; Hap43p-repressed gene
CUST_10345_PI362308700	-1.06577	C2_09600C	chr2		Putative protein of unknown function; mutant is viable; protein level decreases in stationary phase cultures; Spider biofilm induced
CUST_1492_PI362308700	-1.37101	CR_05440W	chrR		Putative 3-hydroxyanthranilic acid dioxygenase, involved in NAD biosynthesis; Hap43p-repressed gene
CUST_4303_PI362308700	-1.38395	C2_02800W	chr2		Ortholog(s) have role in ER to Golgi vesicle-mediated transport and ER to Golgi transport vesicle, endoplasmic reticulum membrane, integral to Golgi membrane localization
CUST_3008_PI362308700	-4.71449	C5_00880C	chr5	GIT3	Glycerophosphocholine permease; white cell specific transcript; fungal-specific; alkaline repressed; caspofungin, macrophage/pseudohyphal-repressed; flow model biofilm induced; Spider biofilm induced
CUST_7024_PI362308700	-1.02031	C3_01180C	chr3		Protein of unknown function; induced by Mnl1 under weak acid stress
CUST_7116_PI362308700	-2.66531	C4_05130C	chr4	ALD6	Putative aldehyde dehydrogenase; stationary phase enriched protein; expression regulated upon white-opaque switch; rat catheter biofilm induced; rat catheter and Spider biofilm induced
CUST_4379_PI362308700	-1.15375	C4_02110W	chr4		Protein of unknown function; Hap43-repressed gene
CUST_6240_PI362308700	-1.1973	C2_09150W	chr2	MIT1	Mannosylinositol phosphorylceramide (MIPC) synthase catalytic subunit; sphingolipid biosynthesis; fluconazole, caspofungin induced; macrophage-repressed; Spider biofilm induced
CUST_5794_PI362308700	-2.5911	CR_07490C	chrR	GLK4	Putative glucokinase; decreased expression in hyphae compared to yeast-form cells
CUST_3363_PI362308700	-3.05823	C5_00430W	chr5	MET14	Putative adenylylsulfate kinase; predicted role in sulfur metabolism; possibly adherence-induced; protein present in exponential and stationary growth phase yeast; F-12/CO2 biofilm induced
CUST_4737_PI362308700	-5.15266	C1_00880W	chr1		Protein of unknown function; Spider biofilm induced
CUST_1890_PI362308700	-8.52869	C5_04540C	chr5		Ortholog of <i>C. dubliniensis CD36</i> : Cd36_54170, <i>C. parapsilosis CDC317</i> : CPAR2_100960, <i>Candida tenuis NRRL Y-1498</i> : CANTEDRAFT_96367 and <i>Debaryomyces hansenii CBS767</i> : DEHA2G24618g
CUST_7334_PI362308700	-1.31731	C4_05070C	chr4	ARG8	Putative acetylornithine aminotransferase; Gcn2, Gcn4 regulated; rat catheter biofilm induced; Spider biofilm induced
CUST_5262_PI362308700	-3.01318
CUST_865_PI362308700	-1.32893	C7_00890C	chr7	MCM1	Transcription factor; regulator of hyphal growth; may act with Wor1p; canonical and non-canonical binding sites; MADS domain DNA-binding motif; similar to S. cerevisiae Mcm1p; greater expression in white than opaque cells; intron in 5'-UTR
CUST_6273_PI362308700	-1.76766	C2_09070C	chr2		Putative glycerol-3-phosphate acyltransferase; Hog1-repressed
CUST_5876_PI362308700	-2.24153	C1_04750W	chr1	IFE1	Putative medium-chain alcohol dehydrogenase; rat catheter and Spider biofilm repressed
CUST_6144_PI362308700	-1.0757	C3_01040C	chr3	PRM9	Protein described a similar to S. cerevisiae Prm9; not the ortholog though; mutant is viable
CUST_4008_PI362308700	-1.1842	CR_03920C	chrR	TPO4	Putative sperimidine transporter; fungal-specific (no human or murine homolog); Spider biofilm induced; promoter bound by Tec1 and Ndt80; Bcr1-repressed in RPMI a/a biofilms
CUST_4043_PI362308700	-1.1512	CR_03880W	chrR	IFF9	Predicted GPI-linked cell-wall protein; similar to Hyr1; induced in low iron; possibly an essential gene, disruptants not obtained by UAU1 method
CUST_4539_PI362308700	-1.12937	C6_00600C	chr6	YHM2	Predicted carrier protein; exports citrate from and imports oxoglutarate into the mitochondrion; alkaline induced; Spider biofilm repressed
CUST_3579_PI362308700	-2.10885	CR_01930C	chrR	BIO2	Putative biotin synthase; induced by high iron; repressed by ciclopirox olamine; upregulated in clinical isolates from HIV+ patients with oral candidiasis; Hap43-repressed; Spider biofilm induced
CUST_5261_PI362308700	-3.12863
CUST_9975_PI362308700	-4.42889	C4_02610C	chr4	SUL2	Putative sulfate transporter; transcript negatively regulated by Sfu1; amphotericin B induced; F-12/CO2 and Spider biofilm induced
CUST_9663_PI362308700	-1.51582	CR_04730W	chrR		Ortholog(s) have endoplasmic reticulum, mitochondrion localization
CUST_11692_PI362308700	-1.07844	C3_01630W	chr3	TFP1	Subunit of vacuolar H+-ATPase; stationary phase enriched protein; sumoylation target; Spider biofilm repressed
CUST_4498_PI362308700	-3.43682	CR_08310C	chrR		S. pombe ortholog SPBC460.04c is a predicted sulfonate/alpha-ketoglutare dioxygenase; induced by nitric oxide; Spider biofilm induced
CUST_7086_PI362308700	-1.12976	C2_10450W	chr2	NCE4	Putative RecQ-mediated genome instability protein; Hap43-repressed gene; periodic mRNA expression, peak at cell-cycle G2/M phase; flow model biofilm induced
CUST_5163_PI362308700	-1.21959	C2_08590W	chr2	YWP1	Secreted yeast wall protein; possible role in dispersal in host; mutation increases adhesion and biofilm formation; propeptide; growth phase, phosphate, Ssk1/Ssn6/Efg1/Efh1/Hap43 regulated; mRNA binds She3; flow and Spider biofilm repressed
CUST_2744_PI362308700	-1.59397	C1_07040C	chr1		Pry family pathogenesis-related protein; oral infection upregulated gene; mutant has reduced capacity to damage oral epithelial cells
CUST_4852_PI362308700	-1.40507	C6_03070C	chr6		Protein of unknown function; transcript detected on high-resolution tiling arrays
CUST_6376_PI362308700	-1.107	CR_09780C	chrR	IFA14	Putative LPF family protein; Plc1-regulated; induced by alpha pheromone in SpiderM medium
CUST_899_PI362308700	-1.31675	C7_00980W	chr7	PHM5	Ortholog(s) have endopolyphosphatase activity, exopolyphosphatase activity, role in polyphosphate catabolic process and fungal-type vacuole membrane, nucleus localization
CUST_1285_PI362308700	-1.10178	C4_04780W	chr4	PMT6	Protein mannosyltransferase; required for virulence in mice, adhesion to endothelium; role in hyphal growth signaling, hygromycin B sensitivity; no major role in cellular PMT activity; Hap4-repressed; Bcr1-repressed in RPMI a/a biofilms
CUST_9410_PI362308700	-1.28662	C6_00210W	chr6		Putative 2-aminoadipate transaminase; rat catheter and Spider biofilm repressed
CUST_7307_PI362308700	-1.55231	C4_00120W	chr4	PGA7	GPI-linked hyphal surface antigen; induced by ciclopirox olamine, ketoconazole, Rim101 at pH 8; Hap43, fluconazole; flow model biofilm induced; Spider biofilm induced; required for RPMI biofilm; Bcr1-induced in a/a biofilm
CUST_1595_PI362308700	-2.39897	C3_07970C	chr3	TLO8	Member of a family of telomere-proximal genes of unknown function; may be spliced in vivo
CUST_10115_PI362308700	-1.08639	C1_10560C	chr1		Protein of unknown function; Hap43-repressed gene
CUST_7770_PI362308700	-2.27255	C7_01800C	chr7	PFK2	Phosphofructokinase beta subunit; fructose 2,6-bisphosphate, AMP activated; ATP inhibited; phagocytosis, hyphal repressed; fluconazole-induced; stationary-phase enriched; flow model biofilm induced; rat catheter/Spider biofilm repressed
CUST_8215_PI362308700	-1.11391	C7_03680W	chr7		Ortholog of <i>C. dubliniensis CD36</i> : Cd36_73260 and <i>Candida albicans WO-1</i> : CAWG_05699
CUST_10764_PI362308700	-2.03553	C1_03870C	chr1		Predicted heme-binding stress-related protein; Tn mutation affects filamentous growth; induced during chlamydospore formation in C. albicans and C. dubliniensis; Spider biofilm induced
CUST_6495_PI362308700	-1.23005	C2_10720C	chr2		Protein with a predicted magnesium transporter domain; mutants are viable
CUST_5387_PI362308700	-1.00889	C7_03830C	chr7		Ortholog(s) have TRC complex, nucleus localization
CUST_3581_PI362308700	-1.28797	CR_01920W	chrR		Ortholog(s) have adenosylmethionine-8-amino-7-oxononanoate transaminase activity and role in biotin biosynthetic process
CUST_9389_PI362308700	-1.83829	C4_03360C	chr4	VTC4	Putative polyphosphate synthetase; decreased expression in hyphae compared to yeast-form cells; fungal-specific (no human or murine homolog); virulence-group-correlated expression
CUST_752_PI362308700	-1.89861	C4_05780C	chr4	CFL2	Oxidoreductase; iron utilization; Sfu1/Sef1/Hap43/Nrg1/Tup1/Rim101 regulated; alkaline/low iron/fluphenazine/ciclopirox olamine, flucytosine, fluconazole, Spider/flow model/rat catheter biofilm induced; caspofungin/amphotericin B repressed
CUST_1035_PI362308700	-1.17116	CR_07760W	chrR		Ortholog(s) have structural constituent of ribosome activity and mitochondrial small ribosomal subunit localization
CUST_8721_PI362308700	-2.36857	C2_06990W	chr2		Protein of unknown function; expression regulated by white-opaque switch; repressed by alpha pheromone in SpiderM medium; Spider biofilm induced
CUST_10327_PI362308700	-1.20537	C6_03760C	chr6	SHM2	Cytoplasmic serine hydroxymethyltransferase; complements glycine auxotrophy of S. cerevisiae shm1 shm2 gly1-1 mutant; antigenic; farnesol-upregulated in biofilm; stationary-phase enriched protein; rat catheter and Spider biofilm repressed
CUST_1558_PI362308700	-1.20122	C4_03680C	chr4		Ortholog(s) have role in nucleotide-excision repair and nucleus localization
CUST_3500_PI362308700	-1.11439	C5_00650C	chr5	THR1	Putative homoserine kinase; regulated by Tup1; amphotericin B repressed; regulated by Gcn2 and Gcn4; Spider biofilm repressed
CUST_8685_PI362308700	-1.03409	C2_07080C	chr2		Has domain(s) with predicted adenyl nucleotide binding activity
CUST_321_PI362308700	-1.27492	CR_05210W	chrR		Protein of unknown function; Hap43-repressed; Spider biofilm repressed
CUST_12158_PI362308700	-1.74142	C2_05700W	chr2	OSM1	Putative flavoprotein subunit of fumarate reductase; soluble protein in hyphae; caspofungin repressed; stationary phase enriched protein; flow model biofilm induced; Spider biofilm repressed
CUST_9295_PI362308700	-1.59495	C6_02880W	chr6		Ortholog(s) have nucleolus localization
CUST_5187_PI362308700	-2.23184	C2_08390W	chr2		Protein of unknown function; Hap43-repressed; colony morphology-related gene regulation by Ssn6; Spider biofilm induced
CUST_3820_PI362308700	-1.03291	C2_00390C	chr2		Putative peroxisomal cystathionine beta-lyase; Gcn4p-regulated
CUST_3192_PI362308700	-1.31768	C1_14320C	chr1		Putative fumarylacetoacetate hydrolase; induced by nitric oxide independent of Yhb1; regulated by Sef1, Sfu1, Hap43; flow model biofilm induced
CUST_11999_PI362308700	-1.55551	C7_03580C	chr7		Protein of unknown function; Hap43-repressed gene
CUST_2027_PI362308700	-1.45051	C5_04310W	chr5		Ortholog of <i>C. dubliniensis CD36</i> : Cd36_53980, <i>C. parapsilosis CDC317</i> : CPAR2_100980, <i>Candida tenuis NRRL Y-1498</i> : CANTEDRAFT_116966 and <i>Debaryomyces hansenii CBS767</i> : DEHA2G19822g
CUST_1546_PI362308700	-1.54186	C7_03380W	chr7		Ortholog(s) have role in mitochondrial respiratory chain complex assembly and mitochondrial intermembrane space, nucleus localization
CUST_10307_PI362308700	-1.87476	C6_03830W	chr6	SAL6	Putative protein phosphatase of the Type 1 family; serine/threonine-specific; similar to S. cerevisiae Ppq1; mutant has virulence defect; Spider biofilm induced
CUST_1260_PI362308700	-1.11653	C3_02090C	chr3		Ortholog(s) have cytosol, nucleus localization
CUST_4705_PI362308700	-1.69931	C6_00160W	chr6	PGA48	Putative GPI-anchored adhesin-like protein; similar to S. cerevisiae Spi1p, which is induced at stationary phase; transcript induced in high iron; flow model biofilm induced; Spider biofilm repressed
CUST_6138_PI362308700	-1.84865	C3_01100W	chr3		Ortholog of <i>C. dubliniensis CD36</i> : Cd36_81000, <i>C. parapsilosis CDC317</i> : CPAR2_103050, <i>Candida tenuis NRRL Y-1498</i> : CANTEDRAFT_116326 and <i>Debaryomyces hansenii CBS767</i> : DEHA2G01958g
CUST_7953_PI362308700	-1.17801	C1_09720W	chr1	URA1	Dihydroorotate dehydrogenase; de novo pyrimidine biosynthesis; regulated by yeast-hypha switch, Nrg1/Mig1/Tup1; flow model biofilm induced; rat catheter and Spider biofilm repressed
CUST_3420_PI362308700	-2.20097	C5_00530W	chr5		Ortholog of <i>C. dubliniensis CD36</i> : Cd36_50530, <i>C. parapsilosis CDC317</i> : CPAR2_303990, <i>Candida tenuis NRRL Y-1498</i> : CANTEDRAFT_107934 and <i>Pichia stipitis Pignal</i> : PICST_63283
CUST_3428_PI362308700	-1.05333	C5_00580W	chr5		Ortholog of <i>Candida albicans WO-1</i> : CAWG_04452
CUST_4119_PI362308700	-3.67898	C4_04050C	chr4	RHD3	GPI-anchored yeast-associated cell wall protein; induced in high iron; clade-associated gene expression; not essential for cell wall integrity; fluconazole-repressed; flow model and Spider biofilm repressed
CUST_1536_PI362308700	-2.21203	C4_03540C	chr4	ECM38	Putative gamma-glutamyltransferase; alkaline upregulated; Spider biofilm induced; possibly an essential gene, disruptants not obtained by UAU1 method
CUST_6103_PI362308700	-1.84226	C4_00910C	chr4		Protein with similarity to mutator-like element (MULE) transposase
CUST_954_PI362308700	-1.00293	C3_01490W	chr3	RPS7A	Ribosomal protein S7; genes encoding cytoplasmic ribosomal subunits, translation factors, and tRNA synthetases are downregulated upon phagocytosis by murine macrophage; Spider biofilm repressed
CUST_5302_PI362308700	-1.16487	C2_04400W	chr2		Protein of unknown function; mutants are viable; rat catheter and Spider biofilm induced
CUST_4325_PI362308700	-1.01868	C3_07220C	chr3	PRO2	Putative gamma-glutamyl phosphate reductase with a predicted role in proline biosynthesis; regulated by Gcn2p and Gcn4p
CUST_6959_PI362308700	-1.06931	C2_10620W	chr2	RPS4A	Predicted ribosomal protein; repressed upon phagocytosis by murine macrophage; positively regulated by Tbf1; Spider biofilm repressed
CUST_1584_PI362308700	-1.18025	C1_07070C	chr1	DHH1	Putative RNA helicase
CUST_7954_PI362308700	-1.11804	C1_09720W	chr1	URA1	Dihydroorotate dehydrogenase; de novo pyrimidine biosynthesis; regulated by yeast-hypha switch, Nrg1/Mig1/Tup1; flow model biofilm induced; rat catheter and Spider biofilm repressed
CUST_9977_PI362308700	-1.10407	C1_10410W	chr1		BED zinc finger protein; predicted DNA binding protein; Spider biofilm repressed
CUST_8716_PI362308700	-1.24579	C2_07010W	chr2		Predicted ER protein involved in ER-nucleus signaling; Spider biofilm repressed
CUST_2138_PI362308700	-1.12981	CR_08360C	chrR	RPP2A	Acidic ribosomal protein; likely role in translation elongation regulation; interacts with Rpp1B; 1 of 4 similar ribosomal proteins (Rpp1A, Rpp1B, Rpp2A, Rpp2B); CUG start codon; upstream uORFs; Tbf1-induced; Spider biofilm repressed
CUST_9443_PI362308700	-1.1142	C1_01640W	chr1		Ortholog(s) have structural constituent of ribosome activity and 90S preribosome, cytosolic small ribosomal subunit, extracellular region, nucleolus localization
CUST_7267_PI362308700	-4.75763	C6_02210W	chr6		Protein of unknown function; oxidative stress-induced via Cap1; induced by alpha pheromone in SpiderM medium
CUST_9664_PI362308700	-1.54707	CR_04730W	chrR		Ortholog(s) have endoplasmic reticulum, mitochondrion localization
CUST_11173_PI362308700	-2.1674	C2_05070W	chr2	FRE9	Ferric reductase; alkaline induced; ciclopirox olamine; Hap43-induced
CUST_9872_PI362308700	-1.04735	C1_13150W	chr1		Ortholog of <i>Candida albicans WO-1</i> : CAWG_00134
CUST_1272_PI362308700	-1.03603	C3_02140C	chr3		Ortholog(s) have cytosol, nucleus localization
CUST_9871_PI362308700	-1.91211	C1_13150W	chr1		Ortholog of <i>Candida albicans WO-1</i> : CAWG_00134
CUST_11980_PI362308700	-1.036	C4_05440C	chr4		Protein of unknown function; Spider biofilm induced
CUST_850_PI362308700	-2.07304
CUST_4326_PI362308700	-1.04243	C3_07220C	chr3	PRO2	Putative gamma-glutamyl phosphate reductase with a predicted role in proline biosynthesis; regulated by Gcn2p and Gcn4p
CUST_10853_PI362308700	-2.1193	CR_02070C	chrR	ADH5	Putative alcohol dehydrogenase; regulated by white-opaque switch; fluconazole-induced; antigenic in murine infection; regulated by Nrg1, Tup1; Hap43, macrophage repressed, flow model biofilm induced; Spider biofilm induced
CUST_4622_PI362308700	-1.07622	C4_00700C	chr4		Has domain(s) with predicted hydrolase activity and role in metabolic process
CUST_11710_PI362308700	-3.35489	CR_06030C	chrR		Has domain(s) with predicted carbohydrate binding, catalytic activity and role in carbohydrate metabolic process
CUST_2994_PI362308700	-5.00077	C5_00870C	chr5	GIT4	Glycerophosphocholine transporter; fungal-specific (no human or murine homolog); possibly an essential gene, disruptants not obtained by UAU1 method; Hap43p-repressed gene
CUST_11207_PI362308700	-1.13648	C2_08290C	chr2	UCF1	Upregulated by cAMP in filamentous growth; induced in high iron, decreased upon yeast-hypha switch; downregulation correlates with clinical fluconazole resistance; Ras1-regulated; Hap43-repressed; flow model biofilm induced
CUST_859_PI362308700	-1.33649	C5_04180W	chr5		Putative benzene desulfurase; induced by nitric oxide independent of Yhb1p
CUST_10988_PI362308700	-3.30152	C4_04200C	chr4		Protein of unknown function; repressed by Sfu1; Hap43-induced gene
CUST_3806_PI362308700	-1.39906	C2_00340C	chr2	ARO8	Aromatic transaminase of the Ehrlich fusel oil pathway of aromatic alcohol biosynthesis; Rim101 independent alkaline induction; protein abundance affected by URA3 expression in CAI-4 strain; Gcn4-regulated; stationary phase enriched
CUST_727_PI362308700	-1.72173	C6_03320W	chr6		Stationary phase enriched protein; Gcn4-regulated; induced by amino acid starvation (3-AT), benomyl or in azole-resistant strain that overexpresses MDR1; flow model biofilm induced; rat catheter biofilm repressed; overlaps orf19.5621
CUST_10926_PI362308700	-1.63801	C1_08400C	chr1	GCV2	Glycine decarboxylase P subunit; protein of glycine catabolism; repressed by Efg1; Hog1-induced; induced by Rim101 at acid pH; transcript induced in elevated CO2; stationary phase enriched protein
CUST_2748_PI362308700	-3.23795	C5_05310W	chr5	PRE1	Putative beta 4 subunit of the 20S proteasome; Rim101-induced at acid pH; flucytosine induced; amphotericin B repressed
CUST_5423_PI362308700	-1.59478	C7_03940C	chr7	CLB4	B-type mitotic cyclin; nonessential; negative regulator of pseudohyphal growth; dispensible for mitotic exit, cytokinesis; Fkh2-represed; flow model biofilm repressed; farnesol-upregulated in biofilm; reduced total RNA in clb4 mutant
CUST_10888_PI362308700	-1.12013	C1_08500C	chr1	ENO1	Enolase; glycolysis and gluconeogenesis; major cell-surface antigen; binds host plasmin/plasminogen; immunoprotective; Hap43, phagocytosis induced; farnesol-repressed; flow model biofilm induced; Spider biofilm repressed; may be essential
CUST_4036_PI362308700	-1.03335	C3_00680C	chr3		Ortholog of <i>Candida albicans WO-1</i> : CAWG_02403
CUST_10330_PI362308700	-1.82173	C2_05460W	chr2	CDC19	Pyruvate kinase at yeast cell surface; Gcn4/Hog1/GlcNAc regulated; Hap43/polystyrene adherence induced; repressed by phagocytosis/farnesol; hyphal growth role; stationary phase enriched; flow model biofilm induced; Spider biofilm repressed
CUST_9712_PI362308700	-1.00761	C2_04850C	chr2		Ortholog(s) have actin filament binding activity, role in actin cortical patch localization, actin filament bundle assembly, endocytosis and actin cortical patch localization
CUST_6239_PI362308700	-1.16827	C2_09150W	chr2	MIT1	Mannosylinositol phosphorylceramide (MIPC) synthase catalytic subunit; sphingolipid biosynthesis; fluconazole, caspofungin induced; macrophage-repressed; Spider biofilm induced
CUST_8456_PI362308700	-1.60827	C2_10110W	chr2	CYC1	Cytochrome c; complements defects of S. cerevisiae cyc1 cyc7 double mutant; induced in high iron; alkaline repressed; repressed by nitric oxide; Hap43-dependent repression in low iron; regulated by Sef1, Sfu1
CUST_11977_PI362308700	-1.04001	C4_05450C	chr4	CBR1	Putative cytochrome B5 reductase; plasma membrane-localized
CUST_7329_PI362308700	-1.00216	C2_09400C	chr2	ERG24	C-14 sterol reductase, has a role in ergosterol biosynthesis; mutation confers increased sensitivity to dyclonine; rat catheter and Spider biofilm repressed
CUST_9073_PI362308700	-1.26695	C5_03930C	chr5		Ortholog of S. cerevisiae Sia1; involved in activation of the Pma1 plasma membrane H+-ATPase by glucose in S. cerevisiae; Spider biofilm induced
CUST_7129_PI362308700	-1.26063	C4_00370W	chr4	HOF1	Ortholog of S. cerevisiae Hof1; a protein localized to the bud neck and required for cytokinesis in S. cerevisiae; periodic mRNA expression, peak at cell-cycle G2/M phase; mutant is viable
CUST_8149_PI362308700	-2.15016	CR_07010W	chrR	MIS11	Predicted mitochondrial C1-tetrahydrofolate synthase precursor; putative protein of glycine catabolism; repressed by Efg1; fluconazole-induced; stationary phase enriched protein; rat catheter and Spider biofilm repressed
CUST_214_PI362308700	-1.26338	C1_00790W	chr1		Ortholog of <i>C. dubliniensis CD36</i> : Cd36_00740, <i>C. parapsilosis CDC317</i> : CPAR2_110170, <i>Candida tenuis NRRL Y-1498</i> : CANTEDRAFT_133175 and <i>Debaryomyces hansenii CBS767</i> : DEHA2D09724g
CUST_1535_PI362308700	-1.60827	C4_03540C	chr4	ECM38	Putative gamma-glutamyltransferase; alkaline upregulated; Spider biofilm induced; possibly an essential gene, disruptants not obtained by UAU1 method
CUST_7269_PI362308700	-1.74535	C5_04030W	chr5		Protein of unknown function; flow model biofilm induced; Spider biofilm induced
CUST_4967_PI362308700	-1.04249	CR_09490W	chrR		Ortholog(s) have DNA binding, chromatin binding, histone deacetylase activity
CUST_6143_PI362308700	-1.12023	C3_01040C	chr3	PRM9	Protein described a similar to S. cerevisiae Prm9; not the ortholog though; mutant is viable
CUST_3785_PI362308700	-2.73845	C5_02630C	chr5	MNN1	Putative alpha-1,3-mannosyltransferase; of the mannosyltransferase complex; negatively regulated by Rim101; transcript elevated in chk1 and nik1 mutants, but not in sln1 mutant; Spider and flow model biofilm induced
CUST_2274_PI362308700	-2.38317	C3_04000C	chr3	CTN3	Peroxisomal carnitine acetyl transferase; no obvious metabolic, hyphal, virulence defects in Ura+ strain; induced by macrophage engulfment, hyphal growth, starvation, nonfermentable carbon sources; rat catheter, Spider biofilm induced
CUST_5657_PI362308700	-1.20711	C4_01760W	chr4		Predicted peptide alpha-N-acetyltransferase; flow model biofilm induced
CUST_9298_PI362308700	-1.61701	C6_02870W	chr6	RNH1	Ribonuclease H (RNAse H); hyphal-induced; flucytosine induced; similar to orf19.5564 (see Locus History); possibly essential (UAU1 method); rat catheter biofilm induced; flow model biofilm repressed
CUST_701_PI362308700	-1.39094	CR_06670W	chrR	CFL11	Protein similar to ferric reductase Fre10p; flucytosine repressed; possibly adherence-induced; possibly an essential gene, disruptants not obtained by UAU1 method; rat catheter biofilm repressed
CUST_6687_PI362308700	-1.08827	C3_03040W	chr3	AIP2	Putative actin interacting protein; regulated by Gcn4; induced in response to amino acid starvation (3-AT); repressed by elevated CO2; flow model biofilm repressed
CUST_860_PI362308700	-1.48245	C5_04180W	chr5		Putative benzene desulfurase; induced by nitric oxide independent of Yhb1p
CUST_4426_PI362308700	-3.76401	CR_03290C	chrR	IME2	Putative serine/threonine protein kinase; mutation confers hypersensitivity to amphotericin B
CUST_3982_PI362308700	-1.97451	CR_10100C	chrR	INO1	Inositol-1-phosphate synthase; antigenic in human; repressed by farnesol in biofilm or by caspofungin; upstream inositol/choline regulatory element; glycosylation predicted; rat catheter, flow model induced; Spider biofilm repressed
CUST_5043_PI362308700	-1.07796	C2_08850C	chr2		Predicted 2-hydroxyacid dehydrogenase; Hap43-repressed gene
CUST_7496_PI362308700	-1.02076	C7_02050C	chr7	EXO7	Predicted subunit of the exocyst complex, involved in exocytosis; localizes to a crescent on the surface of the hyphal tip
CUST_5119_PI362308700	-2.0118	C2_02980C	chr2	DLD1	Putative D-lactate dehydrogenase; white cell-specific trancript; colony morphology-related gene regulation by Ssn6; Hap43-repressed; rat catheter biofilm induced; Spider biofilm repressed
CUST_7842_PI362308700	-1.85016	C2_08120W	chr2	MAF1	Putative negative regulator of RNA polymerase III; decreased expression in hyphae vs yeast cells; caspofungin repressed; Spider biofilm repressed
CUST_1075_PI362308700	-1.0018	C4_03900C	chr4	RAM1	Protein that acts in prenylation; transcription is alpha-factor induced; regulated in response to lovastatin and fluconazole; Hap43p-repressed gene
CUST_7514_PI362308700	-4.83037	C6_04610C	chr6	NAG3	Putative MFS transporter; similar to Nag4; required for wild-type mouse virulence and cycloheximide resistance; in gene cluster that includes genes encoding enzymes of GlcNAc catabolism; Spider biofilm repressed
CUST_9525_PI362308700	-3.3332	C3_00930W	chr3	ATO2	Putative fungal-specific transmembrane protein; fluconazole repressed, Hap43-repressed; flow model biofilm induced; Spider biofilm induced
CUST_3255_PI362308700	-1.07159	C6_01200W	chr6		Ortholog of <i>C. dubliniensis CD36</i> : Cd36_61330, <i>C. parapsilosis CDC317</i> : CPAR2_602800, <i>Candida tenuis NRRL Y-1498</i> : CANTEDRAFT_94450 and <i>Debaryomyces hansenii CBS767</i> : DEHA2F15554g
CUST_2334_PI362308700	-1.23317	C2_05970C	chr2	TES1	Putative acyl-CoA thioesterase
CUST_10831_PI362308700	-3.3603	CR_02180W	chrR	PHO113	Putative constitutive acid phosphatase; Rim101-repressed; DTT-extractable; N-glycosylated; possibly an essential gene, disruptants not obtained by UAU1 method
CUST_6496_PI362308700	-1.23735	C2_10720C	chr2		Protein with a predicted magnesium transporter domain; mutants are viable
CUST_1894_PI362308700	-1.14515	C2_10150W	chr2		Secreted protein; fluconazole-induced
CUST_56_PI362308700	-2.33912	C1_02600W	chr1	SNO1	Protein with a predicted role in pyridoxine metabolism; stationary phase protein; regulated by Tup1, Efg1; Spider biofilm induced
CUST_18_PI362308700	-1.22769	CR_01690C	chrR	CDC6	Cytosolic leucyl tRNA synthetase; conserved amino acid and ATP binding class I signature, tRNA binding, proofreading motifs; likely essential for growth; interacts with benzoxaborole antifungals; present in exponential and stationary phase
CUST_5114_PI362308700	-3.16632	C2_02950W	chr2		Putative arylformamidase, enzyme of the NAD biosynthesis pathway; Gcn4p-regulated
CUST_3340_PI362308700	-1.18129	C7_02660C	chr7		Protein of unknown function that may function in RNA processing; filament induced
CUST_11062_PI362308700	-2.73283	C2_05250C	chr2	AAT1	Aspartate aminotransferase; soluble protein in hyphae; macrophage-induced protein; alkaline upregulated; amphotericin B repressed; gene used for strain identification by multilocus sequence typing; farnesol-, Hap43p-induced; GlcNAc-induced
CUST_1457_PI362308700	-2.19148	C5_00010W	chr5	TLO11	Member of a family of telomere-proximal genes of unknown function; may be spliced in vivo
CUST_3953_PI362308700	-1.02517	CR_04070W	chrR	NAT5	Subunit of the N-terminal acetyltransferase NatA; Spider biofilm repressed
CUST_9390_PI362308700	-1.83431	C4_03360C	chr4	VTC4	Putative polyphosphate synthetase; decreased expression in hyphae compared to yeast-form cells; fungal-specific (no human or murine homolog); virulence-group-correlated expression
CUST_9868_PI362308700	-1.89511	C1_13160W	chr1	PSA2	Mannose-1-phosphate guanyltransferase; Hap43, macrophage-repressed; stationary phase enriched protein; Spider biofilm induced; rat catheter biofilm repressed
CUST_653_PI362308700	-1.1819	C6_02190C	chr6		Putative serine/threonine/tyrosine (dual-specificity) kinase; disruptants not obtained by UAU1 method
CUST_5936_PI362308700	-4.74312	C4_00450C	chr4	PGA1	GPI anchored membrane protein; utilization of hemin and hemoglobin for Fe in host; Rim101 at ph8/hypoxia/ketoconazole/ciclopirox/hypha-induced; required for RPMI biofilm formation, Bcr1-induced in a/a biofilm; rat catheter biofilm repressed
CUST_11143_PI362308700	-1.84259	C2_09840W	chr2	MTW1	Kinetochore component; amount of Nuf2p and Mtw1p protein detected at each centromere is consistent with a single kinetochore microtubule attachment site
CUST_4789_PI362308700	-12.0315	C6_01990W	chr6	PLB1	Phospholipase B; host cell penetration and virulence in mouse systemic infection; Hog1-induced; signal sequence, N-glycosylation, and Tyr phosphorylation site; induced in fluconazole-resistant strains; rat catheter biofilm repressed
CUST_1007_PI362308700	-1.39779	C7_01520W	chr7	FLU1	Multidrug efflux pump of the plasma membrane; MDR family member of the MFS (major facilitator superfamily) of transporters; involved in histatin 5 efflux; fungal-specific (no human/murine homolog)
CUST_10353_PI362308700	-1.12181	C2_09620W	chr2		Ortholog(s) have chaperone binding, protein disulfide isomerase activity, unfolded protein binding activity and role in ER-associated ubiquitin-dependent protein catabolic process, protein retention in ER lumen
CUST_6328_PI362308700	-1.89834	C5_05480W	chr5	DES1	Putative delta-4 sphingolipid desaturase; planktonic growth-induced gene
CUST_7132_PI362308700	-2.50281	C4_00360C	chr4	RCH1	Plasma membrane protein; involved in regulation of cytosolic calcium homeostasis; null mutation confers sensitivity to calcium and resistance to azoles and terbinafine; rat catheter biofilm induced
CUST_425_PI362308700	-1.87284	CR_00690C	chrR		Ortholog(s) have alpha-glucosidase activity, role in polysaccharide biosynthetic process, protein N-linked glycosylation and endoplasmic reticulum lumen, glucosidase II complex localization
CUST_5044_PI362308700	-1.05884	C2_08850C	chr2		Predicted 2-hydroxyacid dehydrogenase; Hap43-repressed gene
CUST_10637_PI362308700	-1.00656	C2_04600C	chr2	RPL17B	Ribosomal protein L17; mutation confers hypersensitivity to 5-FU, tubercidin; repressed upon phagocytosis by macrophage; Hap43-induced; Spider biofilm repressed
CUST_3749_PI362308700	-2.25916	C5_02690W	chr5		Putative oxidoreductase; Hap43-repressed gene; clade-associated gene expression
CUST_5572_PI362308700	-1.02191	C3_06910C	chr3		Ortholog(s) have protein serine/threonine phosphatase activity
CUST_880_PI362308700	-2.02339	C7_00930W	chr7	GPH1	Putative glycogen phosphorylase; role in glycogen metabolism; regulated by Ssk1, Mig1, Tup1, Hap43; fluconazole-induced; localizes to cell surface of hyphae, not yeast; stationary phase enriched protein; Spider biofilm induced
CUST_2092_PI362308700	-7.17651	C5_03780C	chr5		Protein of unknown function; planktonic growth-induced gene
CUST_2540_PI362308700	-2.65568	C4_05540W	chr4	HOM3	Putative L-aspartate 4-P-transferase; fungal-specific (no human or murine homolog); regulated by Gcn2 and Gcn4; early-stage flow model biofilm induced
CUST_5079_PI362308700	-7.87172	C7_03140W	chr7		Ortholog of <i>Candida albicans WO-1</i> : CAWG_05647
CUST_599_PI362308700	-1.08931	C4_04850C	chr4	CSR1	Transcription factor; role in zinc homeostasis and regulation of Spider biofilm matrix; mutation affects filamentous growth; can suppress S. cerevisiae rok1 mutant inviability; Spider biofilm induced; mutants for abnormal Spider biofilms
CUST_312_PI362308700	-1.86077	C2_06210C	chr2	SER1	Putative 3-phosphoserine aminotransferase; predicted role in serine and glycine biosynthesis; protein present in exponential and stationary yeast growth phases; Spider biofilm repressed
CUST_1983_PI362308700	-1.2664	C5_04390C	chr5		Putative protein of unknown function, transcription is activated in the presence of elevated CO2
CUST_3775_PI362308700	-1.04008	C2_06600W	chr2		Predicted kinase; rat catheter, flow model, Spider biofilm induced
CUST_801_PI362308700	-1.06109	C6_01560W	chr6		Plasma membrane-associated protein; physically interacts with TAP-tagged Nop1p
CUST_7781_PI362308700	-1.04768	CR_03630W	chrR	IFF3	Putative GPI-anchored protein
CUST_5532_PI362308700	-1.16853	C7_04210C	chr7		Protein similar to Aspergillus CYSK O-acetylserine sulfhydrylase, suggesting that C. albicans uses an O-acetyl-serine (OAS) pathway of sulfur assimilation; upregulated in biofilm; protein level decreases in stationary phase cultures
CUST_2961_PI362308700	-1.24841	CR_08920W	chrR		Protein with predicted oxidoreductase and dehydrogenase domains; Hap43-repressed; Spider biofilm induced
CUST_4251_PI362308700	-1.22537	C4_03000C	chr4		Planktonic growth-induced gene
CUST_1992_PI362308700	-2.05819	C5_04360C	chr5		Possible pyrimidine 5' nucleotidase; protein present in exponential and stationary growth phase yeast cultures; Hap43p-repressed gene
CUST_8202_PI362308700	-2.85928	C1_10710C	chr1		Protein similar to S. cerevisiae Yor378w; MFS family transporter; transposon mutation affects filamentous growth; null mutants are viable; fungal-specific (no human or murine homolog)
CUST_3353_PI362308700	-2.67981	C1_02360C	chr1	PGA5	Putative GPI-anchored beta-1,3-glucanosyltransferase with similarity to the A. fumigatus GEL family; fungal-specific (no human or murine homolog)
CUST_11473_PI362308700	-4.34039	C3_00190W	chr3		Ortholog of <i>Candida guilliermondii ATCC 6260</i> : PGUG_05321, <i>Candida lusitaniae ATCC 42720</i> : CLUG_00887 and <i>Candida albicans WO-1</i> : CAWG_02354
CUST_4626_PI362308700	-1.28718	C4_00720W	chr4	CSP2	Putative cell wall associated protein; C. albicans and C. dubliniensis specific gene highly induced during chlamydospore development in both species; localized to chlamydospore cell wall; Hap43-repressed; Spider biofilm induced
CUST_10116_PI362308700	-1.0884	C1_10560C	chr1		Protein of unknown function; Hap43-repressed gene
CUST_10833_PI362308700	-2.28383	CR_02170W	chrR	MET2	Homoserine acetyltransferase; Hap43p-, Gcn4p-regulated; macrophage/pseudohyphal-repressed; not highly biofilm induced, in contrast to many sulfur amino acid metabolic genes; no human or murine homolog; virulence-group-correlated expression
CUST_9409_PI362308700	-1.21679	C6_00210W	chr6		Putative 2-aminoadipate transaminase; rat catheter and Spider biofilm repressed
CUST_2345_PI362308700	-1.30136	C1_03380W	chr1	TPS2	Trehalose-6-phosphate (Tre6P) phosphatase; mutant heat sensitive, accumulates Tre6P, decreased mouse virulence; possible drug target; 2 conserved phospohydrolase motifs; no mammalian homolog; Hap43-repressed; flow model biofilm induced
CUST_11222_PI362308700	-1.11593	C4_05320W	chr4	LYS1	Saccharopine dehydrogenase (biosynthetic); enzyme of alpha-aminoadipate lysine biosynthesis pathway; functionally complements S. cerevisiae lys1 mutation; fungal-specific (no human or murine homolog)
CUST_3504_PI362308700	-2.34116	C5_00670C	chr5	HMS1	hLh domain Myc-type transcript factor; required for morphogenesis induced by elevated temperature or Hsp90 compromise; acts downstream of Pcl1; Spider biofilm induced
CUST_5164_PI362308700	-1.2746	C2_08590W	chr2	YWP1	Secreted yeast wall protein; possible role in dispersal in host; mutation increases adhesion and biofilm formation; propeptide; growth phase, phosphate, Ssk1/Ssn6/Efg1/Efh1/Hap43 regulated; mRNA binds She3; flow and Spider biofilm repressed
CUST_1259_PI362308700	-1.00811	C3_02090C	chr3		Ortholog(s) have cytosol, nucleus localization
CUST_783_PI362308700	-1.68113	C6_01480W	chr6		Protein with a Rho GDP-dissociation inhibitor domain; macrophage-induced gene
CUST_3345_PI362308700	-2.61995	C3_04270C	chr3	CTP1	Putative citrate transport protein; flucytosine induced; amphotericin B repressed, caspofungin repressed; Hap43p-induced gene
CUST_1777_PI362308700	-1.42901	C4_01050C	chr4	RPL4B	Protein with similarity to the ribosomal protein portion of S. cerevisiae Rpl40Bp; colony morphology-related gene regulation by Ssn6; positively regulated by Tbf1; Spider biofilm repressed
CUST_7801_PI362308700	-1.53668	C7_01820C	chr7	VMA11	Predicted ortholog of S. cerevisiae Tfp3/Vma11; c' subunit of the V0 subcomplex of the vacuolar ATPase; required for hemoglobin-iron utilization; Spider biofilm repressed
CUST_8271_PI362308700	-1.02305	C3_06240C	chr3		Ortholog(s) have structural constituent of ribosome activity and mitochondrial large ribosomal subunit localization
CUST_1512_PI362308700	-1.42513	C7_03460W	chr7		Ortholog of <i>Candida albicans WO-1</i> : CAWG_05678
CUST_3551_PI362308700	-1.3536	C3_03680W	chr3		Ortholog(s) have sphinganine-1-phosphate aldolase activity and role in calcium-mediated signaling, cellular response to starvation, sphingolipid metabolic process
CUST_703_PI362308700	-2.86889	CR_06660W	chrR	SEO1	Protein with similarity to permeases; Sfu1-repressed; flucytosine induced; induced by Mnl1 under weak acid stress; flow model biofilm repressed
CUST_1194_PI362308700	-1.33027	C7_03820C	chr7		Ortholog of <i>C. dubliniensis CD36</i> : Cd36_73480, <i>Pichia stipitis Pignal</i> : PICST_30727, <i>Candida tropicalis MYA-3404</i> : CTRG_05165 and <i>Candida albicans WO-1</i> : CAWG_05712
CUST_2541_PI362308700	-1.01408	C4_05530W	chr4	FGR6-1	Protein lacking an ortholog in S. cerevisiae; member of a family encoded by FGR6-related genes in the RB2 repeat sequence; transposon mutation affects filamentous growth
CUST_11315_PI362308700	-1.45578	C6_00720C	chr6	COX15	Cytochrome oxidase assembly protein; transcript regulated by Nrg1 and Tup1; alkaline repressed; Hap43-repressed; early-stage flow model biofilm induced; Spider biofilm repressed
CUST_9746_PI362308700	-1.17891	C1_10520W	chr1		Protein with a predicted leucine-rich repeat domain; possibly an essential gene, disruptants not obtained by UAU1 method
CUST_5232_PI362308700	-1.05755	C4_04310W	chr4	COX11	Cytochrome oxidase assembly protein; transcript regulated by Nrg1; protein repressed during the mating process; Hap43-repressed gene; rat catheter biofilm induced
CUST_2743_PI362308700	-4.65785	C1_07040C	chr1		Pry family pathogenesis-related protein; oral infection upregulated gene; mutant has reduced capacity to damage oral epithelial cells
CUST_11399_PI362308700	-1.55495	C2_02860W	chr2	SUR2	Putative ceramide hydroxylase; predicted enzyme of sphingolipid biosynthesis; regulated by Tsa1, Tsa1B under H2O2 stress conditions; Spider and flow model biofilm induced
CUST_270_PI362308700	-1.68571	C2_06280C	chr2		Ortholog of <i>C. dubliniensis CD36</i> : Cd36_20670, <i>C. parapsilosis CDC317</i> : CPAR2_104720, <i>Candida tenuis NRRL Y-1498</i> : CANTEDRAFT_103989 and <i>Debaryomyces hansenii CBS767</i> : DEHA2F02046g
CUST_5294_PI362308700	-4.48408	CR_07680C	chrR		Has domain(s) with predicted nucleic acid binding, nucleotide binding activity
CUST_315_PI362308700	-1.05208	C2_06190W	chr2	ILV1	Putative threonine dehydratase; regulated by Gcn4 and Gcn2; induced by amino acid starvation (3-AT); protein present in yeast exponential and stationary phase cultures; early-stage flow model biofilm induced
CUST_11034_PI362308700	-2.48908	C2_04090W	chr2		Ortholog of <i>C. dubliniensis CD36</i> : Cd36_18730, <i>C. parapsilosis CDC317</i> : CPAR2_212510, <i>Candida tenuis NRRL Y-1498</i> : CANTEDRAFT_135843 and <i>Debaryomyces hansenii CBS767</i> : DEHA2D06732g
CUST_2769_PI362308700	-1.17486	C5_05200C	chr5		Putative protein of unknown function; Hap43p-repressed gene; <I>S. cerevisiae</I> ortholog YHR045W localizes to the endoplasmic reticulum
CUST_958_PI362308700	-1.05579	CR_07120C	chrR		Ortholog of <i>C. dubliniensis CD36</i> : Cd36_32700, <i>C. parapsilosis CDC317</i> : CPAR2_204280, <i>Candida tenuis NRRL Y-1498</i> : CANTEDRAFT_113831 and <i>Debaryomyces hansenii CBS767</i> : DEHA2E03916g
CUST_11616_PI362308700	-2.80016	CR_04220C	chrR		Protein of unknown function; Spider biofilm induced
CUST_4628_PI362308700	-1.48049	C1_12730W	chr1	RVS162	Protein containing a BAR domain, which is found in proteins involved in membrane curvature; null mutant does not display the endocytic, hyphal growth, virulence, or cell wall defects exhibited by mutants in related genes RVS161 and RVS167
CUST_2348_PI362308700	-1.51932	C2_05890C	chr2	IDP1	Putative isocitrate dehydrogenase; transcriptionally induced by interaction with macrophage; alkaline induced; Spider biofilm repressed
CUST_12185_PI362308700	-1.86336	C4_00990W	chr4		NRAMP metal ion transporter domain-containing protein; induced by nitric oxide independent of Yhb1; flow model biofilm induced; rat catheter biofilm repressed
CUST_9660_PI362308700	-1.24432	C4_01440W	chr4	NMT1	Myristoyl-CoA:protein N-myristoyltransferase; attaches the fatty acid myristate to a small number of proteins at an N-terminal Gly; essential; antifungal drug target; functional homolog of S. cerevisiae Nmt1p
CUST_4908_PI362308700	-1.66105	C6_01910W	chr6	ADK1	Putative adenylate kinase; repressed in hyphae; macrophage-induced protein; adenylate kinase release used as marker for cell lysis; possibly essential (UAU1 method); flow model biofilm induced; rat catheter and Spider biofilm repressed
CUST_6327_PI362308700	-1.9302	C5_05480W	chr5	DES1	Putative delta-4 sphingolipid desaturase; planktonic growth-induced gene
CUST_7495_PI362308700	-1.03586	C7_02050C	chr7	EXO7	Predicted subunit of the exocyst complex, involved in exocytosis; localizes to a crescent on the surface of the hyphal tip
CUST_8582_PI362308700	-1.77649	C7_03720C	chr7	HIS7	Putative imidazole glycerol phosphate synthase; histidine biosynthesis; no human/murine homolog; transcription induced by histidine starvation; regulated by Gcn2p and Gcn4p; higher protein level in stationary phase
CUST_10832_PI362308700	-3.6974	CR_02180W	chrR	PHO113	Putative constitutive acid phosphatase; Rim101-repressed; DTT-extractable; N-glycosylated; possibly an essential gene, disruptants not obtained by UAU1 method
CUST_3780_PI362308700	-8.67267	C2_06590C	chr2	GIT1	Glycerophosphoinositol permease; involved in utilization of glycerophosphoinositol as a phosphate source; Rim101-repressed; virulence-group-correlated expression
CUST_9943_PI362308700	-2.24179	C1_12900W	chr1		Ortholog of <i>C. dubliniensis CD36</i> : Cd36_12030 and <i>Candida albicans WO-1</i> : CAWG_00152
CUST_5083_PI362308700	-2.32502	C2_08880W	chr2	BUD2	Protein similar to S. cerevisiae Bud20p, which affects bud site selection; transposon mutation affects filamentous growth
CUST_11800_PI362308700	-1.23202	C4_04570W	chr4	RCE1	Putative Type II CAAX prenyl protease; induced during the mating process
CUST_7766_PI362308700	-1.44992	C7_01790C	chr7	RPL5	Ribosomal protein; repressed upon phagocytosis by murine macrophages; Hap43-induced; Spider biofilm repressed
CUST_9232_PI362308700	-1.5906	C3_06490W	chr3		Putative protein of unknown function; Hap43p-repressed gene; ortholog of <i>S. cerevisiae</i> YJL218W
CUST_2874_PI362308700	-3.50605	C2_03110W	chr2		Protein of unknown function; upregulated in a cyr1 or ras1 null mutant; induced by nitric oxide
CUST_9160_PI362308700	-1.1456	C3_06590W	chr3	LYS9	Saccharopine dehydrogenase; lysine biosynthesis; soluble protein in hyphae; amphotericin B repressed; Gcn4-regulated; colony morphology-related gene regulation by Ssn6; protein present in exponential and stationary growth phase yeast
CUST_4120_PI362308700	-4.01335	C4_04050C	chr4	RHD3	GPI-anchored yeast-associated cell wall protein; induced in high iron; clade-associated gene expression; not essential for cell wall integrity; fluconazole-repressed; flow model and Spider biofilm repressed
CUST_9293_PI362308700	-1.31156	C6_02890C	chr6	HPD1	3-hydroxypropionate dehydrogenase; involved in degradation of toxic propionyl-CoA; rat catheter and Spider biofilm induced
CUST_8455_PI362308700	-1.45677	C2_10110W	chr2	CYC1	Cytochrome c; complements defects of S. cerevisiae cyc1 cyc7 double mutant; induced in high iron; alkaline repressed; repressed by nitric oxide; Hap43-dependent repression in low iron; regulated by Sef1, Sfu1
CUST_9763_PI362308700	-1.05665	C2_06140C	chr2		Ortholog of <i>C. dubliniensis CD36</i> : Cd36_20540, <i>C. parapsilosis CDC317</i> : CPAR2_104860, <i>Candida tenuis NRRL Y-1498</i> : CANTEDRAFT_116071 and <i>Pichia stipitis Pignal</i> : PICST_32327
CUST_8715_PI362308700	-1.30419	C2_07010W	chr2		Predicted ER protein involved in ER-nucleus signaling; Spider biofilm repressed
CUST_802_PI362308700	-1.35887	C6_01560W	chr6		Plasma membrane-associated protein; physically interacts with TAP-tagged Nop1p
CUST_4939_PI362308700	-1.36649	C7_02880C	chr7	LIP9	Secreted lipase, member of a lipase gene family whose members are expressed differentially in response to carbon source and during infection; may have a role in nutrition and/or in creating an acidic microenvironment
CUST_2222_PI362308700	-1.9955	CR_02810W	chrR	CIRT4B	Cirt family transposase; transcript repressed in an azole-resistant strain that overexpresses CDR1 and CDR2; Hap43-repressed; flow model biofilm induced
CUST_1497_PI362308700	-1.17406	C7_03370C	chr7		Protein of unknown function; possible COPI-coated vesicle, Golgi apparatus, ribosome localization; rat catheter biofilm repressed
CUST_4372_PI362308700	-3.29249	C4_02070W	chr4	PHO114	Acid phosphatase; induced by Mnl1 under weak acid stress; Spider biofilm induced
CUST_11955_PI362308700	-6.3236	C7_00180W	chr7	FAR1	Protein involved in regulation of pheromone-mediated mating; repressed by A1p and Alpha2p in white-phase cells; null mutant shows no pheromone response in opaque cells; overexpression causes enhanced pheromone response and cell cycle arrest
CUST_7769_PI362308700	-2.22216	C7_01800C	chr7	PFK2	Phosphofructokinase beta subunit; fructose 2,6-bisphosphate, AMP activated; ATP inhibited; phagocytosis, hyphal repressed; fluconazole-induced; stationary-phase enriched; flow model biofilm induced; rat catheter/Spider biofilm repressed
CUST_7093_PI362308700	-1.33145	C4_06670W	chr4		Ortholog of <i>C. dubliniensis CD36</i> : Cd36_46140, <i>C. parapsilosis CDC317</i> : CPAR2_501210, <i>Candida tenuis NRRL Y-1498</i> : CANTEDRAFT_97195 and <i>Debaryomyces hansenii CBS767</i> : DEHA2E08800g
CUST_4252_PI362308700	-1.22729	C4_03000C	chr4		Planktonic growth-induced gene
CUST_5935_PI362308700	-5.46531	C4_00450C	chr4	PGA1	GPI anchored membrane protein; utilization of hemin and hemoglobin for Fe in host; Rim101 at ph8/hypoxia/ketoconazole/ciclopirox/hypha-induced; required for RPMI biofilm formation, Bcr1-induced in a/a biofilm; rat catheter biofilm repressed
CUST_5455_PI362308700	-1.09597	C7_04040C	chr7	NPT1	Putative nicotinate phosphoribosyltransferase, involved in NAD salvage pathway; fungal-specific (no human or murine homolog)
CUST_6164_PI362308700	-2.35345	C2_06170C	chr2	ECM17	Putative sulfite reductase beta subunit; role in cell wall biogenesis; regulated by Tsa1/Tsa1B in H2O2 stress; Gcn4-regulated; Tbf1-activated; Hap43-repressed; Spider, flow, F-12/CO2 model biofilm induced
CUST_7543_PI362308700	-2.93034	C7_02150C	chr7	ECM42	Ornithine acetyltransferase; Gcn2, Gcn4-regulated; clade-specific gene expression; possibly essential gene, disruptants not obtained by UAU1 method; Spider biofilm induced
CUST_4700_PI362308700	-1.0251	C6_00140C	chr6	HPA2	Ortholog(s) have D-amino-acid N-acetyltransferase activity, role in D-amino acid metabolic process and cytosol, nucleus localization
CUST_10440_PI362308700	-1.04151	C3_04550C	chr3	CMK1	Putative calcium/calmodulin-dependent protein kinase II; expression regulated upon white-opaque switching; biochemically purified Ca2+/CaM-dependent kinase is soluble, cytosolic, monomeric, and serine-autophosphorylated; Hap43p-repressed
CUST_9065_PI362308700	-1.07833	C1_04110W	chr1		Ortholog(s) have lysophosphatidic acid acyltransferase activity and role in cellular response to cadmium ion, cellular triglyceride homeostasis, detoxification of cadmium ion, lipid particle organization, protein targeting to vacuole
CUST_3944_PI362308700	-5.00701	CR_10200W	chrR		Protein with a phosphoglycerate mutase family domain; Hap43-repressed gene
CUST_3304_PI362308700	-1.23982	C1_14190C	chr1		Protein phosphatase inhibitor; Hap43-repressed; homozygous Tn insertion decreases colony wrinkling but does not block hyphal growth in liquid media; mutation confers hypersensitivity to toxic ergosterol analog; Spider biofilm induced
CUST_10595_PI362308700	-1.0308	C2_01980C	chr2	SRD1	Sur7 family protein with PalI-like domains; not required for stress responses; mutant is viable
CUST_9462_PI362308700	-7.57719	C1_11490C	chr1	BTA1	Ortholog of <i>C. dubliniensis CD36</i> : Cd36_10780, <i>C. parapsilosis CDC317</i> : CPAR2_208080, <i>Candida tenuis NRRL Y-1498</i> : CANTEDRAFT_120956 and <i>Debaryomyces hansenii CBS767</i> : DEHA2F24508g
CUST_780_PI362308700	-1.25979	C6_01470W	chr6		Has domain(s) with predicted serine-type endopeptidase activity and role in proteolysis
CUST_10901_PI362308700	-1.79021	C1_08460C	chr1	UPC2	Zn2-Cys6 transcript factor; regulator of ergosterol biosynthetic genes and sterol uptake; binds ERG2 promoter; induced by ergosterol depletion, by azoles, anaerobicity; macrophage/pseudohyphal-repressed; flow model biofilm induced
CUST_5130_PI362308700	-1.2988	C2_03010C	chr2	RNR21	Ribonucleoside-diphosphate reductase; regulated by tyrosol and cell density; ciclopirox olamine, fluconazole or flucytosine induced; regulated by Sef1, Sfu1, and Hap43
CUST_11633_PI362308700	-1.2082	C3_00340W	chr3		Ortholog(s) have protein binding involved in protein folding activity, role in mitochondrial respiratory chain complex III assembly and mitochondrial matrix localization
CUST_2278_PI362308700	-1.25907	C3_04030C	chr3	PEX8	Putative peroxisomal biogenesis factor; expression regulated during planktonic growth
CUST_1261_PI362308700	-1.71911	C4_04720W	chr4		Ortholog(s) have methylenetetrahydrofolate dehydrogenase (NAD+) activity, role in folic acid-containing compound biosynthetic process, one-carbon metabolic process, purine nucleobase biosynthetic process and cytosol, nucleus localization
CUST_11348_PI362308700	-1.22154	C2_03260W	chr2		Ortholog(s) have cytosol, nucleus localization
CUST_3404_PI362308700	-2.61828	C1_02270C	chr1		Putative oxidoreductase; Spider biofilm induced
CUST_6552_PI362308700	-1.38965	C3_03230C	chr3		Ortholog(s) have L-methionine transmembrane transporter activity and role in methionine import
CUST_3991_PI362308700	-2.42756	CR_10040W	chrR		Ortholog of <i>C. dubliniensis CD36</i> : Cd36_35095, <i>C. parapsilosis CDC317</i> : CPAR2_200710, <i>Candida tenuis NRRL Y-1498</i> : CANTEDRAFT_112338 and <i>Debaryomyces hansenii CBS767</i> : DEHA2G06094g
CUST_8739_PI362308700	-1.13984	CR_09590W	chrR		Ortholog(s) have role in aerobic respiration, ubiquinone biosynthetic process and mitochondrial inner membrane localization
CUST_7070_PI362308700	-1.63343	C2_10480W	chr2	MDH1-3	Predicted malate dehydrogenase; farnesol regulated; protein present in exponential and stationary growth phase yeast; Hap43p-repressed gene
CUST_6108_PI362308700	-1.0782	C4_00920C	chr4		Possible similarity to mutator-like element (MULE) transposase; flow model biofilm induced; expression regulated during planktonic growth
CUST_4177_PI362308700	-3.41264	C4_07050W	chr4	YDC1	Alkaline dihydroceramidase; involved in sphingolipid metabolism; Mob2-dependent hyphal regulation; transcript is regulated by Nrg1 and Mig1; Hap43-repressed
CUST_11013_PI362308700	-4.14712	CR_05340C	chrR	IFE2	Putative alcohol dehydrogenase; yeast-enriched transcript; Efg1-regulated; induced by prostaglandins, Hog1, fluconazole; rat catheter biofilm induced
CUST_11799_PI362308700	-1.16295	C4_04570W	chr4	RCE1	Putative Type II CAAX prenyl protease; induced during the mating process
CUST_10607_PI362308700	-1.92373	C2_01920C	chr2		Putative patatin-like phospholipase; fungal-specific (no human or murine homolog)
CUST_7544_PI362308700	-4.74363	C7_02150C	chr7	ECM42	Ornithine acetyltransferase; Gcn2, Gcn4-regulated; clade-specific gene expression; possibly essential gene, disruptants not obtained by UAU1 method; Spider biofilm induced
CUST_5593_PI362308700	-1.29847	C4_01550C	chr4	CPA1	Putative carbamoyl-phosphate synthase subunit; alkaline repressed; rat catheter, Spider and flow model biofilm induced
CUST_2091_PI362308700	-1.08996	C5_03780C	chr5		Protein of unknown function; planktonic growth-induced gene
CUST_3930_PI362308700	-1.09673	C3_06750W	chr3		Ortholog(s) have P-P-bond-hydrolysis-driven protein transmembrane transporter activity, structural molecule activity
CUST_5656_PI362308700	-1.27201	C4_01750C	chr4	FBA1	Fructose-bisphosphate aldolase; glycolytic enzyme; antigenic in murine/human infection; regulated by yeast-hypha switch; induced by Efg1, Gcn4, Hog1, fluconazole; phagocytosis-repressed; flow model biofilm induced; Spider biofilm repressed
CUST_7570_PI362308700	-1.23448	C5_02930C	chr5	GRE3	Putative D-xylose reductase; antigenic in murine systemic infection; soluble protein in hyphae; induced by farnesol, macrophage interaction and by Mnl1 under weak acid stress; stationary-phase enriched protein; Spider biofilm induced
CUST_5096_PI362308700	-1.19488	CR_09200C	chrR	UGA33	Zinc-finger transcription factor; similar to S. cerevisiae Uga3 which regulates gamma-aminobutyrate metabolism gene expression; required for yeast cell adherence to silicone substrate; rat catheter biofilm induced
CUST_4790_PI362308700	-8.44722	C6_01990W	chr6	PLB1	Phospholipase B; host cell penetration and virulence in mouse systemic infection; Hog1-induced; signal sequence, N-glycosylation, and Tyr phosphorylation site; induced in fluconazole-resistant strains; rat catheter biofilm repressed
CUST_5150_PI362308700	-1.16613	C2_01420C	chr2		Ortholog of <i>C. dubliniensis CD36</i> : Cd36_16290, <i>C. parapsilosis CDC317</i> : CPAR2_214050, <i>Candida tenuis NRRL Y-1498</i> : CANTEDRAFT_92180 and <i>Debaryomyces hansenii CBS767</i> : DEHA2A01738g
CUST_2461_PI362308700	-1.36009	C3_05450C	chr3		Protein of unknown function; Hap43-repressed gene; repressed by nitric oxide; Spider biofilm induced
CUST_11253_PI362308700	-2.65778	C1_02070W	chr1	HSP31	Putative 30 kda heat shock protein; repressed during the mating process; rat catheter biofilm induced
CUST_11120_PI362308700	-1.16798	C6_03550C	chr6		Ortholog(s) have DNA binding activity
CUST_8789_PI362308700	-1.36904	C2_06840W	chr2	SPR1	Putative GPI-anchored protein; similar but not orthologous to S. cerevisiae Spr1, a sporulation-specific exo-1,3-beta-glucanase; mutant is viable
CUST_7774_PI362308700	-1.41479	CR_03670W	chrR		Ortholog of <i>C. dubliniensis CD36</i> : Cd36_28870, <i>Candida tropicalis MYA-3404</i> : CTRG_00731 and <i>Candida albicans WO-1</i> : CAWG_01703
CUST_4380_PI362308700	-1.07157	C4_02110W	chr4		Protein of unknown function; Hap43-repressed gene
CUST_238_PI362308700	-1.5775	C5_00750C	chr5		Predicted protein tyrosine phosphatase; rat catheter biofilm induced
CUST_11836_PI362308700	-1.2683	C7_04230W	chr7	NRG1	Transcription factor/repressor; regulates chlamydospore formation/hyphal gene induction/virulence and rescue/stress response genes; effects both Tup1 dependent and independent regulation; flow model biofilm induced; Spider biofilm repressed
CUST_7660_PI362308700	-3.64469	C5_04140W	chr5		Protein of unknown function; decreased transcription is observed upon fluphenazine treatment or in an azole-resistant strain that overexpresses CDR1 and CDR2; transcription is repressed in response to alpha pheromone in SpiderM medium
CUST_9636_PI362308700	-2.21378	C2_00250W	chr2	STF2	Protein involved in ATP biosynthesis; repressed in hyphae; repressed by Efg1, Hap43; transcript upregulated in clinical isolates from HIV+ patients with oral candidiasis; rat catheter, flow model and Spider biofilm induced
CUST_10346_PI362308700	-1.05427	C2_09600C	chr2		Putative protein of unknown function; mutant is viable; protein level decreases in stationary phase cultures; Spider biofilm induced
CUST_8942_PI362308700	-1.07344	CR_01100C	chrR		Ortholog(s) have role in mitochondrial respiratory chain complex assembly and mitochondrion localization
CUST_2221_PI362308700	-1.97793	CR_02810W	chrR	CIRT4B	Cirt family transposase; transcript repressed in an azole-resistant strain that overexpresses CDR1 and CDR2; Hap43-repressed; flow model biofilm induced
CUST_5113_PI362308700	-3.07024	C2_02950W	chr2		Putative arylformamidase, enzyme of the NAD biosynthesis pathway; Gcn4p-regulated
CUST_7693_PI362308700	-4.07586	CR_03610C	chrR	VTC3	Putative polyphosphate synthetase; downregulated in core caspofungin response; Hog1p-induced; transcription is opaque-specific; fungal-specific (no human or murine homolog)
CUST_9550_PI362308700	-1.15669	C4_01200C	chr4	AAT22	Aspartate aminotransferase; nitrogen metabolism; similar but not orthologous to S. cerevisiae Aat2; clade-associated gene expression; protein levels decrease in stationary phase yeast; mutant is viable; flow model biofilm repressed
CUST_35_PI362308700	-1.08116	C1_02620C	chr1	HOM6	Putative homoserine dehydrogenase; Gcn4-regulated; induced by amino acid starvation (3-ATtreatment); macrophage-induced protein; protein level decreases in stationary phase cultures; flow model biofilm repressed
CUST_2747_PI362308700	-2.13644	C5_05310W	chr5	PRE1	Putative beta 4 subunit of the 20S proteasome; Rim101-induced at acid pH; flucytosine induced; amphotericin B repressed
CUST_237_PI362308700	-1.5843	C5_00750C	chr5		Predicted protein tyrosine phosphatase; rat catheter biofilm induced
CUST_5188_PI362308700	-2.33869	C2_08390W	chr2		Protein of unknown function; Hap43-repressed; colony morphology-related gene regulation by Ssn6; Spider biofilm induced
CUST_4671_PI362308700	-2.14481	C6_00070C	chr6	PGA25	Putative GPI-anchored adhesin-like protein; fluconazole-downregulated; induced in oralpharyngeal candidasis; Spider biofilm induced
CUST_9152_PI362308700	-1.73318	C3_03490W	chr3	RSN1	Protein of unknown function; flow model biofilm induced; Spider biofilm induced; induced during the mating process; Hap43-repressed
CUST_3066_PI362308700	-1.15746	CR_02570C	chrR		Ortholog(s) have lipase activity and peroxisomal matrix localization
CUST_908_PI362308700	-2.65428	C7_01000C	chr7		Putative protein of unknown function; transcription is positively regulated by Tbf1p; overlaps orf19.7015
CUST_10328_PI362308700	-1.35036	C6_03760C	chr6	SHM2	Cytoplasmic serine hydroxymethyltransferase; complements glycine auxotrophy of S. cerevisiae shm1 shm2 gly1-1 mutant; antigenic; farnesol-upregulated in biofilm; stationary-phase enriched protein; rat catheter and Spider biofilm repressed
CUST_9634_PI362308700	-7.71042	C3_06790W	chr3	TRY6	Helix-loop-helix transcription factor; regulator of yeast form adherence; required for yeast cell adherence to silicone substrate; Spider and F-12/CO2 biofilm induced; repressed by alpha pheromone in SpiderM medium
CUST_3469_PI362308700	-1.38226	C2_01880C	chr2	ZCF6	Putative transcription factor with zinc cluster DNA-binding motif
CUST_1348_PI362308700	-3.1634	C6_00940C	chr6		Ortholog of <i>S. cerevisiae</i> : PRM5, <i>C. dubliniensis CD36</i> : Cd36_60980, <i>C. parapsilosis CDC317</i> : CPAR2_603060, <i>Candida tenuis NRRL Y-1498</i> : CANTEDRAFT_113703 and <i>Debaryomyces hansenii CBS767</i> : DEHA2F10032g
CUST_871_PI362308700	-1.07056	C7_00910C	chr7		Ortholog of S. cerevisiae Ioc4, a protein that influences gene expression through chromatin remodeling; oxidative stress-induced via Cap1
CUST_5282_PI362308700	-1.15207	CR_07610C	chrR		Dubious open reading frame
CUST_3776_PI362308700	-1.00465	C2_06600W	chr2		Predicted kinase; rat catheter, flow model, Spider biofilm induced
CUST_3762_PI362308700	-1.84084	C5_02640W	chr5		Protein of unknown function; Spider biofilm induced; rat catheter biofilm repressed
CUST_751_PI362308700	-1.78857	C4_05780C	chr4	CFL2	Oxidoreductase; iron utilization; Sfu1/Sef1/Hap43/Nrg1/Tup1/Rim101 regulated; alkaline/low iron/fluphenazine/ciclopirox olamine, flucytosine, fluconazole, Spider/flow model/rat catheter biofilm induced; caspofungin/amphotericin B repressed
CUST_8335_PI362308700	-1.17144	C4_05390W	chr4		Putative glyoxylate reductase; acts on glyoxylate and hydroxypyruvate substrates; Spider biofilm repressed
CUST_5310_PI362308700	-5.32152	C1_10810W	chr1		Pry family pathogenesis-related protein; predicted to be extracellular
CUST_12105_PI362308700	-1.51575	C1_08330C	chr1	ADH2	Alcohol dehydrogenase; soluble in hyphae; expression regulated by white-opaque switching; regulated by Ssn6; indued by Mnl1 in weak acid stress; protein enriched in stationary phase yeast cultures; Spider biofilm induced
CUST_1697_PI362308700	-1.94026	C3_06140W	chr3		Protein of unknown function; Spider biofilm induced; Hap43-repressed
CUST_1274_PI362308700	-1.1278	C3_02150C	chr3	ERG6	Delta(24)-sterol C-methyltransferase, converts zymosterol to fecosterol, ergosterol biosynthesis; mutation confers nystatin resistance; Hap43, GlcNAc-, fluconazole-induced; upregulated in azole-resistant strain; Spider biofilm repressed
CUST_11636_PI362308700	-1.20552	CR_00990W	chrR		Ortholog(s) have peptidase activity, role in protein targeting to ER, signal peptide processing and signal peptidase complex localization
CUST_57_PI362308700	-2.25483	C1_02590C	chr1	SNZ1	Stationary phase protein; vitamin B synthesis; induced byyeast-hypha switch, 3-AT or in azole-resistant strain overexpressing MDR1; soluble in hyphae; regulated by Gcn4, macrophage; Spider biofilm induced; rat catheter biofilm repressed
CUST_5793_PI362308700	-3.07268	CR_07490C	chrR	GLK4	Putative glucokinase; decreased expression in hyphae compared to yeast-form cells
CUST_5658_PI362308700	-1.18729	C4_01760W	chr4		Predicted peptide alpha-N-acetyltransferase; flow model biofilm induced
CUST_4005_PI362308700	-1.21418	CR_10010C	chrR	MSS51	Putative mRNA maturation factor; fungal-specific (no human or murine homolog)
CUST_491_PI362308700	-1.52242	C2_00960C	chr2	MXR1	Putative methionine sulfoxide reductase; Plc1-regulated; induced by human neutrophils, flucytosine; macrophage regulated (gene induced, protein decreased); possibly adherence-induced; Spider biofilm induced
CUST_1436_PI362308700	-2.21273	C1_05000W	chr1	RHD1	Putative beta-mannosyltransferase required for the addition of beta-mannose to the acid-labile fraction of cell wall phosphopeptidomannan; 9-gene family memebr; regulated on yeast-hypha and white-opaque switches; Spider biofilm repressed
CUST_6010_PI362308700	-2.40515	CR_01620C	chrR	MET6	Essential 5-methyltetrahydropteroyltriglutamate-homocysteine methyltransferase (cobalamin-independent methionine synthase); antigenic in murine/human systemic infection; heat shock, estrogen, GCN-induced; Spider biofilm repressed
CUST_5604_PI362308700	-1.42532	C3_06920W	chr3		Putative phosphomutase-like protein; protein present in exponential and stationary growth phase yeast; Hap43-repressed; Spider biofilm repressed
CUST_10964_PI362308700	-1.69811	CR_00590W	chrR	PHO81	Protein involved in regulation of hyphal development; required for response to farnesoic acid; possibly adherence-induced
CUST_6551_PI362308700	-1.40395	C3_03230C	chr3		Ortholog(s) have L-methionine transmembrane transporter activity and role in methionine import
CUST_7389_PI362308700	-2.1537	C2_02560W	chr2		Planktonic growth-induced gene
CUST_10876_PI362308700	-1.51171	C3_04100W	chr3		Has domain(s) with predicted ATP binding, ATPase activity
CUST_10939_PI362308700	-1.03768	CR_00510C	chrR	ADE1	Phosphoribosylaminoimadazole succinocarboxamide synthetase, enzyme of adenine biosynthesis; not induced in GCN response, unlike the S. cerevisiae ortholog; fungal-specific (no human or murine homolog); levels decrease in stationary phase
CUST_12171_PI362308700	-1.01112	C2_05610C	chr2	RPS8A	Small 40S ribosomal subunit protein; induced by ciclopirox olamine; repressed upon phagocytosis by murine macrophage; 5'-UTR intron; Hap43-induced; Spider biofilm repressed
CUST_3328_PI362308700	-1.30546	C3_04340W	chr3	ATF1	Putative alcohol acetyltransferase; caspofungin repressed; expression depends on Tac1p
CUST_4352_PI362308700	-1.09345	C4_02010C	chr4	HSX11	UDP-glucose:ceramide glucosyltransferase (glucosylceramide synthase [GCS], EC 2.4.1.80); involved in glucosylceramide biosynthesis, which is important for virulence
CUST_5157_PI362308700	-3.11988	C2_01380W	chr2	PLB4.5	Phospholipase B; Hog1-induced; regulated by Ssn6; putative GPI-anchor; repressed during cell wall regeneration; clade-associated gene expression; Hap43-induced; rat catheter and Spider biofilm repressed
CUST_2909_PI362308700	-1.40024	C2_09060C	chr2	ASN1	Putative asparagine synthetase; soluble protein in hyphae; regulated by Rim101; decreased expression at pH 4 vs pH 8; protein detected during exponential and stationary phases of yeast-form growth
CUST_4346_PI362308700	-1.16901	C4_01970W	chr4		Ortholog of <i>C. dubliniensis CD36</i> : Cd36_41860, <i>C. parapsilosis CDC317</i> : CPAR2_400440, <i>Candida tenuis NRRL Y-1498</i> : CANTEDRAFT_103033 and <i>Debaryomyces hansenii CBS767</i> : DEHA2B03234g
CUST_9710_PI362308700	-1.29761	C2_04830W	chr2		Ortholog of <i>C. dubliniensis CD36</i> : Cd36_19390, <i>C. parapsilosis CDC317</i> : CPAR2_209600, <i>Candida tenuis NRRL Y-1498</i> : CANTEDRAFT_134010 and <i>Debaryomyces hansenii CBS767</i> : DEHA2C14960g
CUST_11102_PI362308700	-1.0707	C2_04190C	chr2	UGA1	Putative GABA transaminase; transcription regulated by Mig1 and Tup1; stationary phase enriched protein; rat catheter and Spider biofilm induced
CUST_10490_PI362308700	-4.42486	CR_06350C	chrR		Dubious open reading frame
CUST_3466_PI362308700	-3.03458	C1_02150W	chr1	GAL1	UDP-glucose 4-epimerase; galactose utilization; mutant has cell wall defects and increased filamentation; GlcNAc-, fluconazole- and ketoconazole-induced; stationary phase enriched protein; rat catheter and flow model biofilm induced
CUST_7115_PI362308700	-2.70055	C4_05130C	chr4	ALD6	Putative aldehyde dehydrogenase; stationary phase enriched protein; expression regulated upon white-opaque switch; rat catheter biofilm induced; rat catheter and Spider biofilm induced
CUST_2281_PI362308700	-2.94041	C3_04060C	chr3	HEM13	Coproporphyrinogen III oxidase; antigenic; on yeast cell surface, not hyphae; iron-regulated expression; Hap43, macrophage-repressed; farnesol-induced; possibly essential; flow model biofilm induced; rat catheter, Spider biofilm repressed
CUST_7694_PI362308700	-4.1951	CR_03610C	chrR	VTC3	Putative polyphosphate synthetase; downregulated in core caspofungin response; Hog1p-induced; transcription is opaque-specific; fungal-specific (no human or murine homolog)
CUST_2888_PI362308700	-2.05698	C2_03630W	chr2		Ortholog of <i>C. dubliniensis CD36</i> : Cd36_18340, <i>Candida tenuis NRRL Y-1498</i> : CANTEDRAFT_124631, <i>Debaryomyces hansenii CBS767</i> : DEHA2D04356g and <i>Pichia stipitis Pignal</i> : PICST_34839
CUST_3012_PI362308700	-2.27143	C5_00890C	chr5	GIT2	Putative glycerophosphoinositol permease; fungal-specific; repressed by alpha pheromone in SpiderM medium; Hap43-repressed; Spider biofilm induced
CUST_5938_PI362308700	-5.4218	C4_00440C	chr4	OPT7	Putative oligopeptide transporter; possibly transports GSH or related compounds; Hog1-induced; expression of OPT6, -7, or -8 does not suppress defect of mutant lacking OPT1-3; Hap43-repressed; F-12/CO2 early biofilm induced
CUST_5149_PI362308700	-1.06246	C2_01420C	chr2		Ortholog of <i>C. dubliniensis CD36</i> : Cd36_16290, <i>C. parapsilosis CDC317</i> : CPAR2_214050, <i>Candida tenuis NRRL Y-1498</i> : CANTEDRAFT_92180 and <i>Debaryomyces hansenii CBS767</i> : DEHA2A01738g
CUST_11654_PI362308700	-1.34491	CR_06150C	chrR	ADE13	Adenylosuccinate lyase; enzyme of adenine biosynthesis; soluble protein in hyphae; not induced during GCN response, in contrast to the S. cerevisiae ortholog; repressed by nitric oxide
CUST_10716_PI362308700	-1.84059	CR_05720W	chrR	TPS1	Trehalose-6-phosphate synthase; role in hyphal growth and virulence in mouse systemic infection; induced in presence of human neutrophils; macrophage/pseudohyphal-repressed after 16h; stationary phase enriched protein; Hap43-repressed
CUST_4319_PI362308700	-2.87433	C3_07180C	chr3	BMT1	Beta-mannosyltransferase, required for addition of the 1st beta-mannose residue to acid-stable fraction of cell wall phosphopeptidomannan; 9-gene family member; mutants induce higher levels of inflammatory cytokines in mouse dendritic cells
CUST_4872_PI362308700	-6.1505	C1_11480W	chr1	PHO84	High-affinity phosphate transporter; transcript regulated by white-opaque switch; Hog1, ciclopirox olamine or alkaline induced; caspofungin, stress repressed; upregulated in RHE model; Spider and flow model biofilm induced, Hap43-induced
CUST_7308_PI362308700	-1.84057	C4_00120W	chr4	PGA7	GPI-linked hyphal surface antigen; induced by ciclopirox olamine, ketoconazole, Rim101 at pH 8; Hap43, fluconazole; flow model biofilm induced; Spider biofilm induced; required for RPMI biofilm; Bcr1-induced in a/a biofilm
CUST_10032_PI362308700	-1.87841	C5_03960W	chr5		Putative plasma membrane protein; in S. cerevisiae it is localized to the cell bud and mating projection membrane; repressed by alpha pheromone in SpiderM medium
CUST_11221_PI362308700	-1.05228	C4_05320W	chr4	LYS1	Saccharopine dehydrogenase (biosynthetic); enzyme of alpha-aminoadipate lysine biosynthesis pathway; functionally complements S. cerevisiae lys1 mutation; fungal-specific (no human or murine homolog)
CUST_8216_PI362308700	-1.36386	C7_03680W	chr7		Ortholog of <i>C. dubliniensis CD36</i> : Cd36_73260 and <i>Candida albicans WO-1</i> : CAWG_05699
CUST_6009_PI362308700	-2.24508	CR_01620C	chrR	MET6	Essential 5-methyltetrahydropteroyltriglutamate-homocysteine methyltransferase (cobalamin-independent methionine synthase); antigenic in murine/human systemic infection; heat shock, estrogen, GCN-induced; Spider biofilm repressed
CUST_9313_PI362308700	-3.215	CR_04960C	chrR	CRG1	Methyltransferase involved in sphingolipid homeostasis, methylates a drug cantharidin; decreased expression in hyphae compared to yeast; expression regulated during planktonic growth; flow model biofilm induced; Hap43-repressed gene
CUST_12085_PI362308700	-1.247	CR_09050C	chrR		Has domain(s) with predicted DNA binding activity
CUST_3470_PI362308700	-1.56826	C2_01880C	chr2	ZCF6	Putative transcription factor with zinc cluster DNA-binding motif
CUST_4485_PI362308700	-1.0035	C3_07490W	chr3		Ortholog(s) have phosphopentomutase activity, role in deoxyribose phosphate catabolic process and cytosol, nucleus localization
CUST_6105_PI362308700	-2.3779	CR_01430W	chrR		Ortholog of S. cerevisiae Gpa15; involved in the synthesis of glycosylphosphatidylinositol (GPI) anchors; shuman Pig-H, which is also involved in GPI assembly; Spider biofilm induced
CUST_3638_PI362308700	-1.03719	C3_03810W	chr3	RAD53	Protein involved in regulation of DNA-damage-induced filamentous growth; putative component of cell cycle checkpoint; ortholog of <i>S. cerevisiae</i> Rad53p, protein kinase required for cell-cycle arrest in response to DNA damage
CUST_6163_PI362308700	-2.42479	C2_06170C	chr2	ECM17	Putative sulfite reductase beta subunit; role in cell wall biogenesis; regulated by Tsa1/Tsa1B in H2O2 stress; Gcn4-regulated; Tbf1-activated; Hap43-repressed; Spider, flow, F-12/CO2 model biofilm induced
CUST_4797_PI362308700	-1.00312	C6_01930W	chr6	YHM1	Putative mitochondrial carrier protein; fungal-specific (no human or murine homolog); Hap43p-repressed gene
CUST_232_PI362308700	-1.05346	CR_10860C	chrR	CTA26	Putative transcription factor/activator; Med2 mediator complex ddomain; transcript is upregulated in an RHE model of oral candidiasis; member of a family of telomere-proximal genes; Efg1, Hap43-repressed
CUST_11921_PI362308700	-1.66322	C7_00060C	chr7		Ortholog(s) have adenylate kinase activity, nucleoside triphosphate adenylate kinase activity, role in nucleotide metabolic process and mitochondrial inner membrane localization
CUST_5293_PI362308700	-3.4668	CR_07680C	chrR		Has domain(s) with predicted nucleic acid binding, nucleotide binding activity
CUST_4310_PI362308700	-1.31361	C3_07130W	chr3		Ortholog(s) have role in ER to Golgi vesicle-mediated transport, ascospore formation, axial cellular bud site selection and ER to Golgi transport vesicle, endoplasmic reticulum membrane localization
CUST_3761_PI362308700	-1.73593	C5_02640W	chr5		Protein of unknown function; Spider biofilm induced; rat catheter biofilm repressed
CUST_11635_PI362308700	-1.17346	CR_00990W	chrR		Ortholog(s) have peptidase activity, role in protein targeting to ER, signal peptide processing and signal peptidase complex localization
CUST_6682_PI362308700	-1.15317	C3_06270C	chr3		Ortholog of Rad33; involved in nucleotide excision repair in S. cerevisiae; induced by Mnl1 under weak acid stress
CUST_1094_PI362308700	-1.91506	C1_14130W	chr1	FTR1	High-affinity iron permease; required for mouse virulence, low-iron growth; iron, amphotericin B, caspofungin, ciclopirox, Hog1p, Sef1p, Sfu1p, and Hap43p regulated; complements S. cerevisiae ftr1 iron transport; Hap43p-repressed
CUST_9330_PI362308700	-1.74636	C4_03500C	chr4		Protein of unknown function; regulated by Tsa1, Tsa1B in minimal media at 37 degrees C
CUST_10344_PI362308700	-1.76998	C2_09590C	chr2		Ortholog(s) have inorganic phosphate transmembrane transporter activity, role in phosphate ion transport, transmembrane transport and mitochondrion localization
CUST_4044_PI362308700	-1.45387	CR_03880W	chrR	IFF9	Predicted GPI-linked cell-wall protein; similar to Hyr1; induced in low iron; possibly an essential gene, disruptants not obtained by UAU1 method
CUST_10063_PI362308700	-3.85966	C5_01670W	chr5	DAL52	Putative allantoate permease; mutant is viable; similar but not orthologous to S. cerevisiae Dal5
CUST_7268_PI362308700	-4.64014	C6_02210W	chr6		Protein of unknown function; oxidative stress-induced via Cap1; induced by alpha pheromone in SpiderM medium
CUST_4046_PI362308700	-2.80561	CR_09940W	chrR		Ortholog of <i>S. cerevisiae</i> : SPS4, <i>C. glabrata CBS138</i> : CAGL0I09834g, <i>C. dubliniensis CD36</i> : Cd36_35035, <i>C. parapsilosis CDC317</i> : CPAR2_200810 and <i>Candida tenuis NRRL Y-1498</i> : CANTEDRAFT_112327
CUST_11139_PI362308700	-2.20656	C2_09820W	chr2		Protein of unknown function; flow model biofilm induced; Spider biofilm induced
CUST_1034_PI362308700	-1.27534	CR_03470W	chrR		Protein of unknown function; repressed by alpha pheromone in SpiderM medium; transcript induced by Mnl1 under weak acid stress
CUST_4844_PI362308700	-3.68791	C1_11390W	chr1		Ortholog of <i>C. dubliniensis CD36</i> : Cd36_10680, <i>Debaryomyces hansenii CBS767</i> : DEHA2E14058g, <i>Pichia stipitis Pignal</i> : PICST_29620 and <i>Spathaspora passalidarum NRRL Y-27907</i> : SPAPADRAFT_146037
CUST_8941_PI362308700	-1.06153	CR_01100C	chrR		Ortholog(s) have role in mitochondrial respiratory chain complex assembly and mitochondrion localization
CUST_8599_PI362308700	-2.09465	C1_01360C	chr1		Putative glycogen synthesis initiator; regulated by Efg1 and Efh1; Hog1-repressed; colony morphology-related gene regulation by Ssn6; induced by prostaglandins; flow model biofilm induced
CUST_6342_PI362308700	-1.92706	C5_05410C	chr5	ILV3	Dihydroxyacid dehydratase; repressed by nitric oxide; macrophage-induced protein; protein in exponential and stationary growth phase; Sef1, Sfu1p, Hap43-regulated; farnesol-repressed; flow model biofilm induced; Spider biofilm repressed
CUST_9592_PI362308700	-1.78512	C3_06730W	chr3		Putative enoyl-CoA hydratase; Spider biofilm induced
CUST_5791_PI362308700	-1.05186	CR_07480W	chrR		S. pombe ortholog SPAC5D6.04 is a predicted auxin family transmembrane transporter; ketoconazole and hypoxia induced
CUST_3145_PI362308700	-3.24248	C1_14370W	chr1		Ortholog of <i>Candida albicans WO-1</i> : CAWG_00017
CUST_5223_PI362308700	-1.01872	C4_04280C	chr4		Ortholog(s) have cytosol, nucleus localization
CUST_11174_PI362308700	-1.87019	C2_05070W	chr2	FRE9	Ferric reductase; alkaline induced; ciclopirox olamine; Hap43-induced
CUST_10715_PI362308700	-1.80409	CR_05720W	chrR	TPS1	Trehalose-6-phosphate synthase; role in hyphal growth and virulence in mouse systemic infection; induced in presence of human neutrophils; macrophage/pseudohyphal-repressed after 16h; stationary phase enriched protein; Hap43-repressed
CUST_7103_PI362308700	-1.1954	C2_10430C	chr2	FGR29	Protein lacking an ortholog in S. cerevisiae; transposon mutation affects filamentous growth; rat catheter biofilm repressed
CUST_7378_PI362308700	-2.38667	C2_02610C	chr2	HGT2	Putative glucose transporter of the major facilitator superfamily; the C. albicans glucose transporter family comprises 20 members; 12 probable membrane-spanning segments; regulated by Nrg1
CUST_5825_PI362308700	-1.01561	C2_04230W	chr2	BAT21	Putative branched chain amino acid aminotransferase; regulated by Gcn4, Gcn2; induced in response to amino acid starvation (3-aminotriazole treatment); early-stage flow model biofilm formation
CUST_7015_PI362308700	-1.67425	C2_10560C	chr2		Ortholog od S. cerevisiae Tis11, a mRNA-binding protein; transcription regulated by yeast-hyphal switch; flow model biofilm induced; Spider biofilm repressed
CUST_9166_PI362308700	-1.25802	C3_06570C	chr3	OPI3	Phosphatidylethanolamine N-methyltransferase; phosphatidylcholine biosynthesis; downregulation correlates with clinical development of fluconazole resistance; amphotericin B, caspofungin repressed; Hap43-induced; Spider biofilm repressed
CUST_5190_PI362308700	-2.43429	C4_04190C	chr4		Ortholog of <i>C. parapsilosis CDC317</i> : CPAR2_402120, <i>C. dubliniensis CD36</i> : Cd36_43870, <i>Lodderomyces elongisporus NRLL YB-4239</i> : LELG_04437 and <i>Candida orthopsilosis Co 90-125</i> : CORT_0E02170
CUST_1047_PI362308700	-1.36223	C7_01630W	chr7	RNH35	Putative ribonuclease H2 catalytic subunit; flucytosine induced; Spider biofilm repressed
CUST_2329_PI362308700	-1.41678	C1_03390W	chr1	EHT1	Putative acyl-coenzymeA:ethanol O-acyltransferase; regulated by Sef1, Sfu1, and Hap43; induced by alpha pheromone in SpiderM medium; Spider biofilm induced; promoter bound by Ndt80
CUST_5425_PI362308700	-1.21552	C2_07440C	chr2		Ortholog(s) have sterol esterase activity, role in sterol metabolic process and integral to membrane, lipid particle localization
CUST_9885_PI362308700	-1.16958	C4_02400C	chr4		Protein not essential for viability; orf19.10279 possibly transcriptionally regulated upon hyphal formation
CUST_7450_PI362308700	-5.16681	C3_04650W	chr3		Ortholog of <i>S. cerevisiae</i> : AIM6, <i>C. glabrata CBS138</i> : CAGL0C05533g, <i>C. dubliniensis CD36</i> : Cd36_84610, <i>C. parapsilosis CDC317</i> : CPAR2_404550 and <i>Candida tenuis NRRL Y-1498</i> : CANTEDRAFT_115337
CUST_393_PI362308700	-1.21093	CR_04500C	chrR		Has domain(s) with predicted oxidoreductase activity, acting on paired donors, with incorporation or reduction of molecular oxygen, 2-oxoglutarate as one donor, and incorporation of one atom each of oxygen into both donors activity
CUST_5080_PI362308700	-8.25572	C7_03140W	chr7		Ortholog of <i>Candida albicans WO-1</i> : CAWG_05647
CUST_808_PI362308700	-2.11671	C4_05680W	chr4	PHO4	bHLH transcription factor of the myc-family; required for growth in medium lacking phosphate and for resistance to copper and Phloxine B; induced by Mnl1 under weak acid stress
CUST_11101_PI362308700	-1.04758	C2_04190C	chr2	UGA1	Putative GABA transaminase; transcription regulated by Mig1 and Tup1; stationary phase enriched protein; rat catheter and Spider biofilm induced
CUST_1469_PI362308700	-1.05581	C2_04880C	chr2	ARH2	Putative adrenodoxin-NADPH oxidoreductase; role in heme biosynthesis
CUST_4373_PI362308700	-4.17903	C4_02080W	chr4		Protein with a mitochondrial carrier protein domain; possibly an essential gene, disruptants not obtained by UAU1 method; Spider biofilm repressed
CUST_7069_PI362308700	-1.57224	C2_10480W	chr2	MDH1-3	Predicted malate dehydrogenase; farnesol regulated; protein present in exponential and stationary growth phase yeast; Hap43p-repressed gene
CUST_734_PI362308700	-3.21153	C6_01400W	chr6		Predicted membrane transporter, member of the drug:proton antiporter (14 spanner) (DHA2) family, major facilitator superfamily (MFS); Hap43p-repressed gene
CUST_2977_PI362308700	-1.1146	CR_07710W	chrR	ARO2	Putative chorismate synthase; fungal-specific (no human or murine homolog); protein level decreased in stationary phase yeast cultures; GlcNAc-induced protein
CUST_8363_PI362308700	-1.71984	C5_04800W	chr5	CRH12	CRH family cell wall protein; transcript regulated by Nrg1 and Tup1; alkaline induced by Rim101; repressed during cell wall regeneration; flow model biofilm induced
CUST_5237_PI362308700	-1.39371	C4_04340C	chr4	YFH1	Frataxin; may be required for iron storage or delivery; role in oxidative stress resistance; transcript regulated by Nrg1, repressed if iron absent induced by macrophage interaction; Hap43-repressed gene
CUST_3948_PI362308700	-1.64734	CR_10190C	chrR		Has domain(s) with predicted dynactin complex localization
CUST_7104_PI362308700	-1.21237	C2_10430C	chr2	FGR29	Protein lacking an ortholog in S. cerevisiae; transposon mutation affects filamentous growth; rat catheter biofilm repressed
CUST_2915_PI362308700	-1.0856	C2_01250W	chr2		Protein of unknown function; transcript detected on high-resolution tiling arrays
CUST_781_PI362308700	-3.45161	C6_03230W	chr6	ARG3	Putative ornithine carbamoyltransferase; Gcn4-regulated; Hap43-induced; repressed in alkalinizing medium; rat catheter and Spider biofilm induced
CUST_11254_PI362308700	-4.43924	C1_02070W	chr1	HSP31	Putative 30 kda heat shock protein; repressed during the mating process; rat catheter biofilm induced
CUST_11562_PI362308700	-1.78208	CR_00920W	chrR	CCE1	Putative Holliday junction resolving enzyme; similar to S. cerevisiae Cce1p
CUST_10963_PI362308700	-1.61608	CR_00590W	chrR	PHO81	Protein involved in regulation of hyphal development; required for response to farnesoic acid; possibly adherence-induced
CUST_4627_PI362308700	-1.28501	C1_12730W	chr1	RVS162	Protein containing a BAR domain, which is found in proteins involved in membrane curvature; null mutant does not display the endocytic, hyphal growth, virulence, or cell wall defects exhibited by mutants in related genes RVS161 and RVS167
CUST_8668_PI362308700	-2.13409	C1_01140C	chr1		Putative type-1 protein phosphatase targeting subunit; transcript repressed by yeast-hyphal switch; transcript induced by Mnl1p under weak acid stress; flow model biofilm induced
CUST_9387_PI362308700	-2.14683	C4_03370C	chr4		Ortholog of <i>C. parapsilosis CDC317</i> : CPAR2_403360, <i>Debaryomyces hansenii CBS767</i> : DEHA2D00814g, <i>Pichia stipitis Pignal</i> : PICST_32156 and <i>Candida guilliermondii ATCC 6260</i> : PGUG_04611
CUST_6104_PI362308700	-1.70739	C4_00910C	chr4		Protein with similarity to mutator-like element (MULE) transposase
CUST_1458_PI362308700	-1.19426	C5_00010W	chr5	TLO11	Member of a family of telomere-proximal genes of unknown function; may be spliced in vivo
CUST_9302_PI362308700	-2.33116	C4_03510C	chr4	HWP2	GPI-anchored, glycosylated cell wall protein; required for biofilm formation, adhesion, filamentous growth on some media; expressed in hyphae; mutant delayed in virulence; regulated by Efg1, Tup1; similar to Hwp1 and Rbt1 domains
CUST_1889_PI362308700	-1.30362	C5_04540C	chr5		Ortholog of <i>C. dubliniensis CD36</i> : Cd36_54170, <i>C. parapsilosis CDC317</i> : CPAR2_100960, <i>Candida tenuis NRRL Y-1498</i> : CANTEDRAFT_96367 and <i>Debaryomyces hansenii CBS767</i> : DEHA2G24618g
CUST_4816_PI362308700	-1.99395	C1_11290W	chr1		Has domain(s) with predicted FMN binding, oxidoreductase activity and role in oxidation-reduction process
CUST_8469_PI362308700	-1.95503	C6_02560W	chr6		Putative oxidoreductase; protein levels affected by URA3 expression in CAI-4 strain background; Efg1, Efh1 regulated; Rgt1-repressed; protein present in exponential and stationary growth phase yeast; rat catheter biofilm repressed
CUST_3702_PI362308700	-1.1377	C7_01390W	chr7		Protein of unknown function; induced during chlamydospore formation in both C. albicans and C. dubliniensis; Hap43-induced gene; Spider biofilm induced; F-12/CO2 early biofilm induced
CUST_569_PI362308700	-1.00725	C3_05100C	chr3	RPL18	Predicted ribosomal protein; Plc1p-regulated, Tbf1-activated; repressed upon phagocytosis by murine macrophage; Hap43p-induced; Spider biofilm repressed
CUST_10000_PI362308700	-2.57255	C1_10360C	chr1		Putative protein of unknown function; Hap43p-repressed gene; increased transcription is observed upon fluphenazine treatment; possibly transcriptionally regulated by Tac1p; induced by nitric oxide; fungal-specific (no human/murine homolog
CUST_10229_PI362308700	-1.1261	C6_03960W	chr6		Putative dipeptidyl-peptidase III; protein detected by mass spec in exponential and stationary phase cultures; Hog1p-induced; clade-associated gene expression
CUST_8361_PI362308700	-1.73556	C5_04810W	chr5	PFK1	Phosphofructokinase alpha subinit; activated by fructose 2,6-bisphosphate, AMP, ATP inhibited; activity reduced on hyphal induction; phagocytosis-repressed; fluconazole, flow model biofilm induced; rat catheter and Spider biofilm repressed
CUST_5329_PI362308700	-1.18042	C2_04460W	chr2	LYS22	Putative homocitrate synthase; repressed by nitric oxide and by hypoxia; protein level decreases in stationary phase cultures; induced by ketoconazole, Spider biofilm induced; flow model biofilm repressed
CUST_7333_PI362308700	-1.79876	C4_05070C	chr4	ARG8	Putative acetylornithine aminotransferase; Gcn2, Gcn4 regulated; rat catheter biofilm induced; Spider biofilm induced
CUST_9133_PI362308700	-1.69916	C4_07090C	chr4	TRP4	Predicted enzyme of amino acid biosynthesis; upregulated in biofilm; regulated by Gcn2p and Gcn4p; S. cerevisiae ortholog is Gcn4p regulated
CUST_1989_PI362308700	-3.32508	C5_04370C	chr5	PGA37	Putative GPI-anchored protein; Hap43-repressed; Spider biofilm induced
CUST_4154_PI362308700	-1.0223	C4_06940C	chr4		Protein of unknown function; rat catheter and Spider biofilm induced
CUST_7841_PI362308700	-1.91195	C2_08120W	chr2	MAF1	Putative negative regulator of RNA polymerase III; decreased expression in hyphae vs yeast cells; caspofungin repressed; Spider biofilm repressed
CUST_8336_PI362308700	-1.18502	C4_05390W	chr4		Putative glyoxylate reductase; acts on glyoxylate and hydroxypyruvate substrates; Spider biofilm repressed
CUST_2887_PI362308700	-1.94598	C2_03630W	chr2		Ortholog of <i>C. dubliniensis CD36</i> : Cd36_18340, <i>Candida tenuis NRRL Y-1498</i> : CANTEDRAFT_124631, <i>Debaryomyces hansenii CBS767</i> : DEHA2D04356g and <i>Pichia stipitis Pignal</i> : PICST_34839
CUST_1575_PI362308700	-1.15768	C4_03760W	chr4		Ortholog of <i>C. dubliniensis CD36</i> : Cd36_43500, <i>Spathaspora passalidarum NRRL Y-27907</i> : SPAPADRAFT_64619, <i>Candida tropicalis MYA-3404</i> : CTRG_00335 and <i>Candida albicans WO-1</i> : CAWG_03437
CUST_2201_PI362308700	-1.00774	C3_02450W	chr3	HRT1	Ortholog of S. cerevisiae Hrt1; component of a nuclear ubiquitin-protein ligase complex involved in cell cycle control; induced by hydroxyurea; Spider biofilm induced
CUST_9061_PI362308700	-1.81729	C5_03920C	chr5		Putative rRNA processing protein; Spider biofilm induced
CUST_1911_PI362308700	-1.18707	C7_00590W	chr7		Ortholog of <i>C. dubliniensis CD36</i> : Cd36_70070, <i>C. parapsilosis CDC317</i> : CPAR2_301080, <i>Debaryomyces hansenii CBS767</i> : DEHA2F22946g and <i>Pichia stipitis Pignal</i> : PICST_46820
CUST_11936_PI362308700	-1.19026	C7_00100W	chr7	FRP2	Putative ferric reductase; alkaline induced by Rim101; fluconazole-downregulated; upregulated in the presence of human neutrophils; possibly adherence-induced; regulated by Sef1, Sfu1, and Hap43
CUST_4851_PI362308700	-1.39886	C6_03070C	chr6		Protein of unknown function; transcript detected on high-resolution tiling arrays
CUST_1217_PI362308700	-1.09828	C1_13800C	chr1	DUR32	Putative urea transporter; possibly an essential gene, disruptants not obtained by UAU1 method
CUST_2244_PI362308700	-1.27209	CR_02690W	chrR		Ortholog(s) have alpha-tubulin binding, microtubule binding activity, role in establishment or maintenance of cell polarity, post-chaperonin tubulin folding pathway and cytosol, nucleus localization
CUST_11413_PI362308700	-1.0558	C2_02930C	chr2		Ortholog of S. cerevisiae Ett1, a nuclear protein that inhibits replication of Brome mosaic virus; early-stage flow model biofilm induced
CUST_5333_PI362308700	-2.06561	C2_04480W	chr2		Has domain(s) with predicted oxidoreductase activity, transferase activity, transferring acyl groups other than amino-acyl groups, zinc ion binding activity and role in oxidation-reduction process
CUST_7730_PI362308700	-2.47529	C2_07820C	chr2	PHO86	Putative endoplasmic reticulum protein; possibly adherence-induced
CUST_434_PI362308700	-1.27427	CR_00740C	chrR	BMT3	Beta-mannosyltransferase; adds 2nd beta-mannose to the acid-stable fraction of cell wall phosphopeptidomannan, elongation of beta-mannose chains on the phosphopeptidomannan acid-labile fraction; Hap43-induced; Spider biofilm induced
CUST_8600_PI362308700	-2.42331	C1_01360C	chr1		Putative glycogen synthesis initiator; regulated by Efg1 and Efh1; Hog1-repressed; colony morphology-related gene regulation by Ssn6; induced by prostaglandins; flow model biofilm induced
CUST_7004_PI362308700	-1.05155	C2_10600W	chr2		Ortholog of S. cerevisiae Spg5; required for proteasome assembly during quiescence; transcript detected on high-resolution tiling arrays; Spider biofilm induced
CUST_633_PI362308700	-1.02572	C4_04940W	chr4		Ortholog of <i>C. dubliniensis CD36</i> : Cd36_44580
CUST_7154_PI362308700	-2.93251	CR_07150W	chrR	GLK1	Putative glucokinase; transcript regulated upon yeast-hyphal switch; Efg1 regulated; fluconazole-induced; induced in core stress response; colony morphology-related gene regulation by Ssn6; GlcNAc-induced protein
CUST_11327_PI362308700	-2.05552	C2_01660C	chr2		Protein of unknown function; possible ER protein; Hap43p-repressed; Spider biofilm induced
CUST_6370_PI362308700	-1.16568	C3_00760W	chr3	ERG4	Protein similar to sterol C-24 reductase; shows Mob2p-dependent hyphal regulation; fluconazole-induced; caspofungin repressed; rat catheter biofilm repressed
CUST_5189_PI362308700	-2.15867	C4_04190C	chr4		Ortholog of <i>C. parapsilosis CDC317</i> : CPAR2_402120, <i>C. dubliniensis CD36</i> : Cd36_43870, <i>Lodderomyces elongisporus NRLL YB-4239</i> : LELG_04437 and <i>Candida orthopsilosis Co 90-125</i> : CORT_0E02170
CUST_1317_PI362308700	-1.31765	C3_02320W	chr3	ILV2	Putative acetolactate synthase; regulated by Gcn4p; induced by amino acid starvation (3-AT treatment); stationary phase enriched protein
CUST_8448_PI362308700	-6.29009	C7_00480W	chr7	FGR2	Protein similar to phosphate transporters; transposon mutation affects filamentous growth; expression is regulated upon white-opaque switching
CUST_2243_PI362308700	-1.27686	CR_02690W	chrR		Ortholog(s) have alpha-tubulin binding, microtubule binding activity, role in establishment or maintenance of cell polarity, post-chaperonin tubulin folding pathway and cytosol, nucleus localization
CUST_343_PI362308700	-2.46477	CR_04590C	chrR	PDX3	Pyridoxamine-phosphate oxidase; transcript regulated by yeast-hypha switch and by Nrg1, Mig1, Tup1; Hap43, caspofungin repressed; present in exponential and stationary phase yeast cultures
CUST_2692_PI362308700	-2.68331	C1_00170W	chr1	LEU4	Putative 2-isopropylmalate synthase; regulated by Nrg1, Mig1, Tup1, Gcn4; induced by human whole blood or PMNs; macrophage/pseudohyphal-repressed after 16h; Spider biofilm repressed
CUST_5668_PI362308700	-4.59079	C4_01800W	chr4		Protein with a dienelactone hydrolase domain; Hap43-repressed gene
CUST_6688_PI362308700	-1.04141	C3_03040W	chr3	AIP2	Putative actin interacting protein; regulated by Gcn4; induced in response to amino acid starvation (3-AT); repressed by elevated CO2; flow model biofilm repressed
CUST_3346_PI362308700	-2.8316	C3_04270C	chr3	CTP1	Putative citrate transport protein; flucytosine induced; amphotericin B repressed, caspofungin repressed; Hap43p-induced gene
CUST_4073_PI362308700	-1.01242	C3_00740W	chr3		Ortholog of <i>Candida albicans WO-1</i> : CAWG_02410
CUST_10310_PI362308700	-1.24558	C6_03820C	chr6		Ortholog(s) have cytoplasm, nucleus localization
CUST_9487_PI362308700	-1.36353	C4_01090C	chr4		Possile protease; mutation confers hypersensitivity to toxic ergosterol analog
CUST_5758_PI362308700	-1.85686	CR_07270C	chrR	HGT16	Putative glucose transporter of the major facilitator superfamily; the C. albicans glucose transporter family comprises 20 members; 12 probable membrane-spanning segments; gene has intron; expressed in rich medium with 2% glucose
CUST_2918_PI362308700	-1.01109	CR_09010C	chrR		Putative cystathionine gamma-synthase; decreased levels in stationary phase cultures; Hog1p-induced; Gcn4p-regulated
CUST_5153_PI362308700	-1.07421	C2_01400C	chr2	ESC4	Protein similar to S. cerevisiae Esc4; a protein that represses transposition; transposon mutation affects filamentation; rat catheter biofilm repressed
CUST_3011_PI362308700	-2.23214	C5_00890C	chr5	GIT2	Putative glycerophosphoinositol permease; fungal-specific; repressed by alpha pheromone in SpiderM medium; Hap43-repressed; Spider biofilm induced
CUST_11883_PI362308700	-3.41706	C7_04320W	chr7		Protein of unknown function; Hap43-repressed gene
CUST_4895_PI362308700	-1.50044	C6_02940C	chr6		Protein of unknown function; Spider biofilm repressed
CUST_11976_PI362308700	-1.09665	C7_00230W	chr7		Putative vacuolar transporter of large neutral amino acids; possibly transcriptionally regulated upon hyphal formation; not the true Avt1 ortholog of S. cerevisiae
CUST_492_PI362308700	-1.63939	C2_00960C	chr2	MXR1	Putative methionine sulfoxide reductase; Plc1-regulated; induced by human neutrophils, flucytosine; macrophage regulated (gene induced, protein decreased); possibly adherence-induced; Spider biofilm induced
CUST_10586_PI362308700	-2.15981	C2_02030W	chr2	ARO3	3-deoxy-D-arabinoheptulosonate-7-phosphate synthase; aromatic amino acid synthesis; GCN-regulated; feedback-inhibited by phe if expressed in S. cerevisiae; decreased in stationary phase; flow model biofilm repressed
CUST_4083_PI362308700	-1.01898	C4_04000W	chr4	MET4	Putative transcription coactivator; predicted role in sulfur amino acid metabolism; required for yeast cell adherence to silicone substrate; Spider biofilm induced

## Sheet: GSEA
Gene Categories repressed in D381 following 8h exposure to Doxycycline, identified by Gene Set Enrichment Analysis
NAME	SIZE	ES	NES	NOM p-val	FDR q-val	FWER p-val	RANK AT MAX	LEADING EDGE
EFG1_YEAST_DN	27	-0.652768	-2.70695	0	0	0	452	tags=89%, list=29%, signal=124%
CD_UP	49	-0.518997	-2.45654	0	0.000438389	0.001	243	tags=47%, list=16%, signal=54%
HU_2H_DN	78	-0.447648	-2.37021	0	0.00281155	0.009	496	tags=68%, list=32%, signal=95%
HYPOXIA_20MIN_SELLAM_UP	246	-0.360662	-2.3639	0	0.00252363	0.011	345	tags=44%, list=22%, signal=48%
LATE BIOFILM_UP	30	-0.555346	-2.36146	0	0.00218557	0.012	273	tags=57%, list=18%, signal=68%
CDC53_DN	116	-0.40215	-2.32289	0	0.00266399	0.018	202	tags=29%, list=13%, signal=31%
ASPARTATE FAMILY AMINO ACID METABOLIC PROCESS_BIO	25	-0.577157	-2.29244	0	0.00468916	0.038	567	tags=92%, list=37%, signal=143%
SOLUBLE FRACTION_CEL	30	-0.548498	-2.29046	0	0.00431542	0.04	482	tags=77%, list=31%, signal=109%
CD(HOG1)_UP	29	-0.541687	-2.24232	0	0.00635528	0.065	243	tags=52%, list=16%, signal=60%
PMT6_CAP2-239_DN	23	-0.577839	-2.22623	0	0.00723692	0.083	363	tags=70%, list=24%, signal=90%
CELLULAR BIOSYNTHETIC PROCESS_BIO	78	-0.413801	-2.22577	0	0.00664968	0.084	392	tags=56%, list=25%, signal=72%
METHIONINE METABOLIC PROCESS_BIO	16	-0.647494	-2.2251	0.0020202	0.00623322	0.085	243	tags=63%, list=16%, signal=73%
PMT5_P5-571_DN	39	-0.482243	-2.21089	0	0.00640278	0.095	328	tags=51%, list=21%, signal=63%
AMINO ACID METABOLIC PROCESS_BIO	74	-0.409841	-2.20417	0	0.00612419	0.098	381	tags=54%, list=25%, signal=68%
SULFUR AMINO ACID METABOLIC PROCESS_BIO	17	-0.625859	-2.15702	0	0.0101578	0.171	351	tags=71%, list=23%, signal=90%
AMINO ACID BIOSYNTHETIC PROCESS_BIO	44	-0.45201	-2.14449	0	0.0105292	0.184	379	tags=59%, list=25%, signal=76%
HYPOXIA_SYNNOTT_UP	137	-0.357506	-2.13273	0	0.0113074	0.206	300	tags=42%, list=19%, signal=48%
HS_UP	64	-0.414935	-2.12855	0.00184502	0.0110984	0.212	273	tags=45%, list=18%, signal=53%
AMINO ACID AND DERIVATIVE METABOLIC PROCESS_BIO	75	-0.405133	-2.12642	0	0.0107343	0.217	381	tags=53%, list=25%, signal=67%
CAP2_DN	100	-0.373611	-2.1086	0	0.0120953	0.252	387	tags=53%, list=25%, signal=66%
TYE7_TF	108	-0.361741	-2.09146	0	0.0135913	0.291	416	tags=51%, list=27%, signal=65%
HYPHAE_DN	84	-0.382803	-2.09105	0	0.0129735	0.291	571	tags=71%, list=37%, signal=107%
CHA4P_TFMOTIF	134	-0.35549	-2.08653	0	0.0128111	0.299	496	tags=53%, list=32%, signal=71%
WHITE_UP	54	-0.421582	-2.08512	0	0.0124866	0.302	289	tags=44%, list=19%, signal=53%
AMINE BIOSYNTHETIC PROCESS_BIO	45	-0.443619	-2.06915	0	0.0140874	0.346	379	tags=58%, list=25%, signal=74%
PHOSPHORIC ESTER HYDROLASE ACTIVITY_MOL	24	-0.507064	-2.04217	0.0019802	0.017232	0.418	376	tags=58%, list=24%, signal=76%
CA21CHR5X1	20	-0.543173	-2.03154	0.00374532	0.0179624	0.441	189	tags=45%, list=12%, signal=51%
SULFUR METABOLIC PROCESS_BIO	25	-0.511152	-2.0301	0	0.0175893	0.446	354	tags=64%, list=23%, signal=82%
NITROGEN COMPOUND BIOSYNTHETIC PROCESS_BIO	45	-0.443619	-2.02407	0	0.0179927	0.467	379	tags=58%, list=25%, signal=74%
AMINE METABOLIC PROCESS_BIO	78	-0.376584	-2.00224	0	0.0206204	0.523	381	tags=51%, list=25%, signal=65%
EXTRACELLULAR REGION_CEL	20	-0.53628	-1.98704	0.00201613	0.0231426	0.581	84	tags=30%, list=5%, signal=31%
WHITE_2_UP	209	-0.308372	-1.97399	0	0.025493	0.62	251	tags=33%, list=16%, signal=34%
CARBOXYLIC ACID METABOLIC PROCESS_BIO	110	-0.339	-1.96628	0	0.0263775	0.642	405	tags=51%, list=26%, signal=64%
CELL FRACTION_CEL	44	-0.420669	-1.96472	0.00195695	0.0260474	0.645	482	tags=61%, list=31%, signal=87%
PMT2/PMT2_DN	26	-0.490592	-1.95941	0	0.0269893	0.667	342	tags=62%, list=22%, signal=78%
ORGANIC ACID METABOLIC PROCESS_BIO	110	-0.339	-1.95158	0	0.0280733	0.692	405	tags=51%, list=26%, signal=64%
CA21CHRRX9	25	-0.476746	-1.91534	0.00618557	0.0366916	0.804	106	tags=28%, list=7%, signal=30%
PHOSPHORIC MONOESTER HYDROLASE ACTIVITY_MOL	21	-0.509909	-1.91515	0.00380228	0.035726	0.804	376	tags=57%, list=24%, signal=75%
XS(2006)_UP	168	-0.311222	-1.91411	0	0.0350674	0.805	344	tags=42%, list=22%, signal=48%
HYDROLASE ACTIVITY, ACTING ON ESTER BONDS_MOL	53	-0.384135	-1.88911	0.00564972	0.0422559	0.864	403	tags=45%, list=26%, signal=59%
BIOSYNTHETIC PROCESS_BIO	148	-0.311234	-1.87218	0	0.0466752	0.894	692	tags=74%, list=45%, signal=121%
CA21CHRRX12	40	-0.410888	-1.83091	0.0131332	0.0627631	0.962	452	tags=60%, list=29%, signal=83%
STRUCTURAL CONSTITUENT OF RIBOSOME_MOL	25	-0.445915	-1.8009	0.00570342	0.0768153	0.983	686	tags=92%, list=44%, signal=163%
MED31_DN	64	-0.356744	-1.78523	0.00182815	0.0847429	0.991	314	tags=52%, list=20%, signal=62%
CBF1_TF	290	-0.265529	-1.78381	0	0.083649	0.991	385	tags=38%, list=25%, signal=41%
TRANSFERASE ACTIVITY_MOL	114	-0.310732	-1.77795	0.00175439	0.0853759	0.993	323	tags=39%, list=21%, signal=45%
ALPHA_PHEROMONE_DN	17	-0.493266	-1.75173	0.0164234	0.0999376	0.997	512	tags=76%, list=33%, signal=113%

## Sheet: GO Process
Gene ontology groups (Processes) downregulated in strain D381 following 8h exposure to Doxycycline
GOID	GO_term	Cluster frequency	Background frequency	Corrected P-value	False discovery rate	Gene(s) annotated to the term
8652	cellular amino acid biosynthetic process	24 out of 279 genes, 8.6%	94 out of 6473 background genes, 1.5%	4.52e-10	0	SNZ1:ARO8:SER2:LYS22:HIS3:IDP1:SER1:ASN1:MET13:LYS9:HIS4:MET15:HIS5:CPA1:ARG8:LYS1:GDH3:SHM2:LEU2:ECM42:HIS7:ARG1:CPA2:MET2
43436	oxoacid metabolic process	44 out of 279 genes, 15.8%	340 out of 6473 background genes, 5.3%	1.64e-08	0	CTN1:SNZ1:GCV2:PHO84:ARO8:SER2:BNA31:IDH2:C2_04340C_A:LYS22:HIS3:AAT1:IDP1:SER1:ASN1:C3_00170C_A:MET13:AIP2:LYS9:C3_06950W_A:DLD2:FUM12:HIS4:MET15:HIS5:CPA1:C4_04360W_A:ARG8:LYS1:GDH3:GCV1:SHM2:LEU2:ECM42:DED81:HIS7:ARG1:CPA2:MET2:IDP2:CIT1:VTC3:ADE13:MIS11
6082	organic acid metabolic process	45 out of 279 genes, 16.1%	356 out of 6473 background genes, 5.5%	2.13e-08	0	CTN1:SNZ1:GCV2:PHO84:ARO8:ARO3:SER2:BNA31:IDH2:C2_04340C_A:LYS22:HIS3:AAT1:IDP1:SER1:ASN1:C3_00170C_A:MET13:AIP2:LYS9:C3_06950W_A:DLD2:FUM12:HIS4:MET15:HIS5:CPA1:C4_04360W_A:ARG8:LYS1:GDH3:GCV1:SHM2:LEU2:ECM42:DED81:HIS7:ARG1:CPA2:MET2:IDP2:CIT1:VTC3:ADE13:MIS11
6520	cellular amino acid metabolic process	30 out of 279 genes, 10.8%	180 out of 6473 background genes, 2.8%	7.04e-08	0	SNZ1:GCV2:ARO8:SER2:BNA31:LYS22:HIS3:AAT1:IDP1:SER1:ASN1:MET13:LYS9:HIS4:MET15:HIS5:CPA1:ARG8:LYS1:GDH3:GCV1:SHM2:LEU2:ECM42:DED81:HIS7:ARG1:CPA2:MET2:MIS11
46394	carboxylic acid biosynthetic process	27 out of 279 genes, 9.7%	152 out of 6473 background genes, 2.3%	1.46e-07	0	SNZ1:ARO8:SER2:BNA31:LYS22:HIS3:IDP1:SER1:ASN1:MET13:LYS9:HIS4:MET15:HIS5:CPA1:C4_04360W_A:ARG8:LYS1:GDH3:SHM2:LEU2:ECM42:HIS7:ARG1:CPA2:MET2:MIS11
16053	organic acid biosynthetic process	28 out of 279 genes, 10.0%	164 out of 6473 background genes, 2.5%	1.73e-07	0	SNZ1:ARO8:ARO3:SER2:BNA31:LYS22:HIS3:IDP1:SER1:ASN1:MET13:LYS9:HIS4:MET15:HIS5:CPA1:C4_04360W_A:ARG8:LYS1:GDH3:SHM2:LEU2:ECM42:HIS7:ARG1:CPA2:MET2:MIS11
8643	carbohydrate transport	58 out of 279 genes, 20.8%	585 out of 6473 background genes, 9.0%	4.64e-07	0	CTN1:GAL10:GAL7:C1_07980C_A:FUS1:HYR1:FTR1:PHHB:SOD4:HNM1:HSK3:HGT20:C2_05130W_A:GIT1:MIT1:C3_00170C_A:MEP1:BMT1:C4_00080C_A:FRP1:MET15:CPA1:C4_02170C_A:C4_02190C_A:ZCF25:ECE1:RBT1:ARG8:ALD6:C4_05250W_A:CFL1:GDH3:SUT1:PGA37:C6_01400W_A:NAG3:HGT12:HGT13:LEU2:FGR2:C7_00630C_A:ECM42:PCK1:IFF4:ARG1:CPA2:GEF2:IDP2:OPT4:PGA34:CR_02780W_A:CEK2:CFL11:ALS3:HGT16:YHB5:PGA13:LIP7
1901605	alpha-amino acid metabolic process	23 out of 279 genes, 8.2%	120 out of 6473 background genes, 1.9%	7.28e-07	0	SNZ1:GCV2:ARO8:SER2:BNA31:LYS22:IDP1:SER1:ASN1:MET13:LYS9:MET15:CPA1:ARG8:LYS1:GDH3:GCV1:SHM2:ECM42:ARG1:CPA2:MET2:MIS11
19752	carboxylic acid metabolic process	40 out of 279 genes, 14.3%	328 out of 6473 background genes, 5.1%	9.24e-07	0	CTN1:SNZ1:GCV2:ARO8:SER2:BNA31:IDH2:C2_04340C_A:LYS22:HIS3:AAT1:IDP1:SER1:ASN1:MET13:AIP2:LYS9:DLD2:FUM12:HIS4:MET15:HIS5:CPA1:C4_04360W_A:ARG8:LYS1:GDH3:GCV1:SHM2:LEU2:ECM42:DED81:HIS7:ARG1:CPA2:MET2:IDP2:CIT1:ADE13:MIS11
1901607	alpha-amino acid biosynthetic process	19 out of 279 genes, 6.8%	83 out of 6473 background genes, 1.3%	9.6e-07	0	SNZ1:ARO8:SER2:LYS22:IDP1:SER1:ASN1:MET13:LYS9:MET15:CPA1:ARG8:LYS1:GDH3:SHM2:ECM42:ARG1:CPA2:MET2
44281	small molecule metabolic process	65 out of 279 genes, 23.3%	713 out of 6473 background genes, 11.0%	1.18e-06	0	CTN1:GAL10:GAL7:SNZ1:SNO1:GCV2:PHO84:ARO8:PHHB:ARO3:SER2:BNA31:IDH2:ADE8:C2_04340C_A:LYS22:HIS3:AAT1:IDP1:C2_06040C_A:SER1:EFH1:ASN1:C3_00170C_A:RKI1:MET13:AIP2:ADE2:LYS9:C3_06950W_A:DLD2:FUM12:HIS4:MET15:PGA10:HIS5:CPA1:C4_04360W_A:C4_04720W_A:C4_04760C_A:ARG8:LYS1:GDH3:VIP1:GUK1:PPR1:GCV1:SHM2:LEU2:C7_01570C_A:ECM42:C7_03350C_A:DED81:HIS7:PCK1:ARG1:CPA2:MET2:IDP2:CIT1:VTC3:ADE17:ADE6:ADE13:MIS11			Gene Categories repressed in D381 following 8h exposure to Doxycycline, identified by Gene Set Enrichment Analysis
6811	ion transport	31 out of 279 genes, 11.1%	254 out of 6473 background genes, 3.9%	7.87e-05	0	GPT1:C1_10710C_A:PHO84:FTR1:VMA7:C2_04180C_A:GIT1:C2_07580W_A:MEP1:OAC1:FRP1:C4_00820W_A:PHO89:C4_03700W_A:FRE10:CFL1:C4_06370C_A:CFL4:GAP1:FET34:YHM2:CTR1:C6_01780C_A:ATM1:FGR2:C7_01880C_A:CR_01320C_A:GEF2:SEO1:CR_06790C_A:ALS3
55085	transmembrane transport	49 out of 279 genes, 17.6%	525 out of 6473 background genes, 8.1%	9.07e-05	0	C1_10710C_A:PHO84:HYR1:FTR1:HGT20:VMA7:C2_04180C_A:HIS3:FRE9:GIT1:C2_07580W_A:NGT1:MEP1:DIE2:OAC1:FRP1:C4_00530C_A:C4_00820W_A:PHO89:RBT1:C4_03700W_A:C4_04360W_A:CFL1:CFL2:CFL4:GAP1:PGA37:FET34:YHM2:CTR1:C6_01400W_A:C6_01780C_A:ATM1:NAG3:HGT12:HGT13:FGR2:C7_00630C_A:NUP:C7_01570C_A:GEF2:OPT4:CR_04610C_A:CEK2:SEO1:CFL11:CR_06790C_A:HGT16:LIP7
44283	small molecule biosynthetic process	39 out of 279 genes, 14.0%	389 out of 6473 background genes, 6.0%	0.00034	0	SNZ1:SNO1:ARO8:PHHB:ARO3:SER2:BNA31:LYS22:HIS3:AAT1:IDP1:SER1:EFH1:ASN1:RKI1:MET13:LYS9:HIS4:MET15:PGA10:HIS5:CPA1:C4_04360W_A:C4_04760C_A:ARG8:LYS1:GDH3:VIP1:SHM2:LEU2:ECM42:HIS7:PCK1:ARG1:CPA2:MET2:CIT1:VTC3:MIS11
6826	iron ion transport	9 out of 279 genes, 3.2%	27 out of 6473 background genes, 0.4%	0.00078	0	FTR1:FRP1:FRE10:CFL1:CFL4:FET34:CTR1:ATM1:ALS3
6820	anion transport	19 out of 279 genes, 6.8%	127 out of 6473 background genes, 2.0%	0.00125	0	GPT1:PHO84:FTR1:C2_04180C_A:GIT1:C2_07580W_A:OAC1:PHO89:C4_03700W_A:C4_06370C_A:GAP1:FET34:YHM2:C6_01780C_A:C7_01880C_A:CR_01320C_A:GEF2:SEO1:CR_06790C_A
6730	one-carbon metabolic process	6 out of 279 genes, 2.2%	12 out of 6473 background genes, 0.2%	0.00331	0	GCV2:MET13:C4_04720W_A:GCV1:SHM2:MIS11
6189	de novo' IMP biosynthetic process	5 out of 279 genes, 1.8%	8 out of 6473 background genes, 0.1%	0.00531	0	ADE8:ADE2:ADE17:ADE6:ADE13
9084	glutamine family amino acid biosynthetic process	7 out of 279 genes, 2.5%	19 out of 6473 background genes, 0.3%	0.00607	0.0011	IDP1:CPA1:ARG8:GDH3:ECM42:ARG1:CPA2
15698	inorganic anion transport	8 out of 279 genes, 2.9%	26 out of 6473 background genes, 0.4%	0.00628	0.001	PHO84:GIT1:OAC1:PHO89:C4_06370C_A:C6_01780C_A:CR_01320C_A:GEF2
9069	serine family amino acid metabolic process	9 out of 279 genes, 3.2%	34 out of 6473 background genes, 0.5%	0.00672	0.001	SNZ1:GCV2:SER2:SER1:MET15:GCV1:SHM2:MET2:MIS11
41	transition metal ion transport	10 out of 279 genes, 3.6%	43 out of 6473 background genes, 0.7%	0.0075	0.0009	PHO84:FTR1:FRP1:FRE10:CFL1:CFL4:FET34:CTR1:ATM1:ALS3
6526	arginine biosynthetic process	5 out of 279 genes, 1.8%	9 out of 6473 background genes, 0.1%	0.01152	0.0009	CPA1:ARG8:ECM42:ARG1:CPA2
33215	reductive iron assimilation	4 out of 279 genes, 1.4%	5 out of 6473 background genes, 0.1%	0.012	0.0008	FTR1:FRP1:FET34:ALS3
72350	tricarboxylic acid metabolic process	4 out of 279 genes, 1.4%	5 out of 6473 background genes, 0.1%	0.012	0.0008	IDH2:IDP1:IDP2:CIT1
46040	IMP metabolic process	5 out of 279 genes, 1.8%	10 out of 6473 background genes, 0.2%	0.02224	0.0015	ADE8:ADE2:ADE17:ADE6:ADE13
6188	IMP biosynthetic process	5 out of 279 genes, 1.8%	10 out of 6473 background genes, 0.2%	0.02224	0.0015	ADE8:ADE2:ADE17:ADE6:ADE13
33212	iron import into cell	4 out of 279 genes, 1.4%	6 out of 6473 background genes, 0.1%	0.03478	0.0036	FTR1:FRP1:FET34:ALS3
6525	arginine metabolic process	5 out of 279 genes, 1.8%	11 out of 6473 background genes, 0.2%	0.03935	0.0034	CPA1:ARG8:ECM42:ARG1:CPA2
6563	L-serine metabolic process	5 out of 279 genes, 1.8%	11 out of 6473 background genes, 0.2%	0.03935	0.0033	SNZ1:SER2:SER1:MET15:SHM2
98656	anion transmembrane transport	9 out of 279 genes, 3.2%	46 out of 6473 background genes, 0.7%	0.08956	0.0058	PHO84:FTR1:C2_04180C_A:GIT1:PHO89:C4_03700W_A:GAP1:FET34:YHM2
