# Supplementary material for: Stress- and metabolic responses of Candida albicans require Tor1 kinase N-terminal HEAT repeats
Source: PLoS Pathog. 2022 Jun 10;18(6):e1010089. doi: 10.1371/journal.ppat.1010089 (PMC9223334; doi:10.1371/journal.ppat.1010089)
Supplement: S5 File — (XLSX) [file ppat.1010089.s007.xlsx]

## Sheet: tetTOR D30 2h UP.txt
Genes exhibiting increased expression in tetO-TOR1-FL following 2h exposure to Doxycycline (T Test Q <= 0.05)
ID	FC 2h Dox	A22	Chromosome	Common Name	Description
CUST_1751_PI362308700	2.1164	C3_02870C	chr3		Protein of unknown function; required for adhesion to abiotic substrate; Spider biofilm induced
CUST_1920_PI362308700	1.77396	C5_03900W	chr5	PGA56	Regulator of sorbose utilization; putative GPI-anchor; hypha and cell wall regeneration induced; colony morphology-related gene regulation by Ssn6; induced by Tbf1, Hap43; Spider biofilm induced
CUST_1982_PI362308700	1.857	C5_04400W	chr5	RNY11	Ortholog(s) have endoribonuclease activity, role in RNA catabolic process, apoptotic process, cell morphogenesis and cytosol, extracellular region, vacuole localization
CUST_3827_PI362308700	1.56558	CR_08720W	chrR		Ortholog of <i>C. dubliniensis CD36</i> : Cd36_34310
CUST_3825_PI362308700	1.0764	C2_06530W	chr2		Ortholog of S. cerevisiae Tah11, a DNA replication licensing factor required for pre-replication complex assembly; rat catheter, flow model and Spider biofilm induced
CUST_10696_PI362308700	2.63754	C1_11200W	chr1		Predicted mucin-like protein; ketoconazole-induced; fluconazole-repressed; induced in cyr1 mutant; colony morphology-related gene regulation by Ssn6; flow model biofilm induced; Spider biofilm induced
CUST_9985_PI362308700	1.15977	C4_02640C	chr4	SEN2	Putative tRNA splicing endonuclease subunit; mutation confers hypersensitivity to toxic ergosterol analog and to amphotericin B; 5'-UTR intron; Hap43-induced; Spider biofilm induced
CUST_9553_PI362308700	1.636	C1_04470C	chr1		Protein of unknown function; transcript detected in high-resolution tiling arrays; transcription induced by alpha pheromone in SpiderM medium; Spider and early-stage flow model biofilm induced
CUST_11032_PI362308700	1.02603	C2_04080W	chr2		Protein of unknown function; mutants are viable; Hap43-induced gene; oxidative stress-induced via Cap1; rat catheter and Spider biofilm induced
CUST_9684_PI362308700	2.07824	C5_01450W	chr5	PRC2	Putative carboxypeptidase; induced by human neutrophils; Spider biofilm induced
CUST_2875_PI362308700	1.83549	C2_03120W	chr2	AMO1	Putative peroxisomal copper amine oxidase
CUST_10348_PI362308700	1.19979	C2_03940C	chr2	SCH9	Protein kinase; involved in growth control, cell size, resistance to rapamycin, cations, chlamydospore formation, filamentous growth under some conditions, and virulence; prevents hyphal growth in hypoxia at high CO2; Spider biofilm induced
CUST_9380_PI362308700	2.05873	C6_02690C	chr6		Protein with similarity to S. pombe Nrd1p; transcription induced upon induction of hyphal growth; regulated by Cph1p, Efg1p, Cph2p; low-level expression; alkaline upregulated; fungal-specific (no human or murine homolog)
CUST_11872_PI362308700	2.26992	C1_10650W	chr1	APN2	Putative class II abasic (AP) endonuclease; flucytosine induced
CUST_11008_PI362308700	3.36884	C3_03610W	chr3	FUR4	Putative uracil permease
CUST_1350_PI362308700	1.13245	C6_00930C	chr6		Protein of unknown function; Spider biofilm induced
CUST_2621_PI362308700	3.28785	C1_02990C	chr1	XOG1	Exo-1,3-beta-glucanase; 5 glycosyl hydrolase family member; affects sensitivity to chitin and glucan synthesis inhibitors; not required for yeast-to-hypha transition or for virulence in mice; Hap43-induced; Spider biofilm induced
CUST_9376_PI362308700	1.60847	C6_02710C	chr6	SAP6	Secreted aspartyl protease; expressed during hyphal growth, oral carriage, infection; sap4,5,6 triple mutant defective in protein utilization as N source; virulence role affecte by URA3; N-glycosylated; rat catheter biofilm induced
CUST_10993_PI362308700	1.12699	CR_00620C	chrR	ARG1	Argininosuccinate synthase; arginine synthesis; Gcn4, Rim101 regulated; induced by amino acid starvation (3-AT), benomyl treatment; stationary phase enriched protein; repressed in alkalinizing medium; rat catheter, Spider biofilm induced
CUST_10066_PI362308700	1.41267	C5_01680C	chr5	CCN1	G1 cyclin; required for hyphal growth maintenance (not initiation); cell-cycle regulated transcription (G1/S); Cdc28p-Ccn1p initiates Cdc11p S394 phosphorylation on hyphal induction; expression in S. cerevisiae inhibits pheromone response
CUST_8834_PI362308700	1.57218	C7_02510W	chr7		Ortholog(s) have U6 snRNA binding activity and role in cytoplasmic mRNA processing body assembly, mRNA splicing, via spliceosome
CUST_5849_PI362308700	2.29997	C1_04660W	chr1	DUR1,2	Urea amidolyase; hydrolyzes urea to CO2; use of urea as N source and for hyphal switch in macrophage; regulated by Nrg1/Hap43; required for virulence; promotes mouse kidney and brain colonization; rat catheter and flow model biofilm induced
CUST_9883_PI362308700	2.07276	C4_02390W	chr4	PGA62	Adhesin-like cell wall protein; putative GPI-anchor; fluconazole-induced; induced in high iron; induced during cell wall regeneration; Cyr1 or Ras1 repressed; Tbf1 induced
CUST_10031_PI362308700	1.11997	C5_03960W	chr5		Putative plasma membrane protein; in S. cerevisiae it is localized to the cell bud and mating projection membrane; repressed by alpha pheromone in SpiderM medium
CUST_12070_PI362308700	1.66132	CR_09100C	chrR		Aldo-keto reductase; increased transcript associated with MDR1 overexpression, benomyl or long-term fluconazole treatment; overexpression does not affect drug or oxidative stress sensitivity; stationary phase enriched; flow biofim repressed
CUST_10987_PI362308700	2.70982	C4_04200C	chr4		Protein of unknown function; repressed by Sfu1; Hap43-induced gene
CUST_6249_PI362308700	1.32887	C1_06610C	chr1	HAK1	Putative potassium transporter; similar to Schwanniomyces occidentalis Hak1p; amphotericin B induced; induced upon phagocytosis by macrophage; Hap43-repressed; rat catheter biofilm repressed
CUST_4393_PI362308700	1.56396	C3_07370W	chr3		Protein of unknown function; Spider biofilm induced
CUST_8502_PI362308700	1.37446	C1_11530C	chr1		Ortholog(s) have sulfonate dioxygenase activity and role in sulfur compound catabolic process
CUST_2429_PI362308700	1.02714	C3_05570W	chr3	QDR2	Predicted MFS membrane transporter, member of the drug:proton antiporter (12 spanner) (DHA1) family; Spider biofilm induced
CUST_11048_PI362308700	1.13378	C6_03640W	chr6	NOG2	Putative nucleolar GTPase; repressed by prostaglandins; Hap43-induced, rat catheter and Spider biofilm induced
CUST_4277_PI362308700	2.50706	C4_03070W	chr4	PGA54	GPI-anchored protein; Hog1-repressed; induced in cyr1 or efg1 mutant or in hyphae; colony morphology-related gene regulation by Ssn6; induced in RHE model; mRNA binds She3; regulated in Spider biofilms by Tec1, Egf1, Ntd80, Rob1, Brg1
CUST_118_PI362308700	2.28279	C1_00550W	chr1	CIS2	Putative role in regulation of biogenesis of the cell wall; upregulated in biofilm; Gcn4p-regulated
CUST_445_PI362308700	2.99927	C5_02110W	chr5		Putative heat shock protein; decreased expression in hyphae; transcription is increased in populations of cells exposed to fluconazole over multiple generations; overexpression increases resistance to farnesol and azoles
CUST_4132_PI362308700	1.3586	C4_06820C	chr4	CZF1	Transcription factor; regulates white-opaque switch; hyphal growth regulator; expression in S. cerevisiae causes dominant-negative inhibition of pheromone response; required for yeast cell adherence to silicone; Spider biofilm induced
CUST_11047_PI362308700	1.14944	C6_03640W	chr6	NOG2	Putative nucleolar GTPase; repressed by prostaglandins; Hap43-induced, rat catheter and Spider biofilm induced
CUST_3128_PI362308700	1.97137	C5_01130W	chr5	CYC3	Mitochondrial cytochrome c heme lyase; antigenic cell-wall protein; filament induced; induced on polystyrene adherence, interaction with macrophage; N-glycosylation, 2 heme-binding motifs; rat catheter, Spider biofilm induced
CUST_6352_PI362308700	1.2475	CR_05990C	chrR	SFL1	Transcription factor involved in negative regulation of morphogenesis, flocculation and virulence; induced in core caspofungin response; Spider biofilm induced
CUST_3610_PI362308700	1.44375	C1_09080C	chr1	PGA6	GPI-anchored cell wall adhesin-like protein; induced by high iron; upregulated upon Als2 depletion; mRNA binds She3 and is localized to hyphal tips; Spider biofilm repressed
CUST_9320_PI362308700	4.90432	C6_02830W	chr6	MNN4-4	Mannosyltransferase; transcript upregulated in Ssk1 response regulator mutant or in nik1 null mutant, but not in chk1 or sln1 null mutants; pheromone induced; Spider biofilm induced
CUST_12165_PI362308700	1.78026	C2_05660W	chr2	PNG2	Putative peptide:N-glycanase; gene has variable numbers of 12-bp repeats; induced by caspofungin, ciclopirox olamine, ketoconazole or hypoxia; gene of core caspofungin response; Hap43-induced; Spider biofilm induced
CUST_544_PI362308700	1.58512	C3_05170W	chr3	WOR2	Zn(II)2Cys6 transcription factor; regulator of white-opaque switching; required for maintenance of opaque state; Hap43-induced
CUST_7453_PI362308700	2.46061	CR_02220C	chrR	OPT3	Oligopeptide transporter; transcript induced by macrophage phagocytosis, BSA or peptides; fluconazole-induced; induced by Rim101 at pH 8; virulence-group-correlated expression; Hap43-repressed; Spider biofilm induced
CUST_10863_PI362308700	3.88188	CR_02020C	chrR	OPT1	Oligopeptide transporter; transports 3-to-5-residue peptides; alleles are distinct, one has intron; suppresses S. cerevisiae ptr2-2 mutant defects; induced by BSA or peptides; Stp3p, Hog1p regulated; flow model biofilm induced
CUST_5942_PI362308700	4.0879	C4_00430W	chr4	MEP2	Ammonium permease and regulator of nitrogen starvation-induced filamentation; 11 predicted transmembrane regions; in low nitrogen cytoplasmic C-terminus activates Ras/cAMP and MAPK signal transduction pathways to induce filamentation
CUST_5094_PI362308700	1.65349	C2_08920W	chr2		Component of a complex containing the Tor2p kinase; possible a role in regulation of cell growth; Spider biofilm induced
CUST_11377_PI362308700	1.33674	C6_00800C	chr6		Protein of unknown function; Cyr1-repressed; rat catheter and Spider biofilm induced
CUST_10816_PI362308700	2.6363	C1_07220W	chr1		Protein of unknown function; Plc1p-regulated; expression induced early upon infection of reconstituted human epithelium (RHE), while expression of the C. dubliniensis ortholog is not; mutant is viable; Spider biofilm induced
CUST_1053_PI362308700	1.395	CR_03450W	chrR	HXT5	Putative sugar transporter; induced by ciclopirox olamine; Snf3-induced; alkaline repressed; colony morphology-related gene regulation by Ssn6; possibly essential gene
CUST_7202_PI362308700	1.13791	C6_02290C	chr6		Putative flavodoxin; similar to S. cerevisiae Tyw1, an iron-sulfur protein required for synthesis of wybutosine modified tRNA; predicted Kex2p substrate; Spider biofilm induced
CUST_5215_PI362308700	1.67792	C4_04240C	chr4		Ortholog of S. cerevisiae Skg6; localizes to the cell cortex, cell bud neck, cell bud tip, incipient cellular bud site, and is membrane-bound; Spider biofilm induced
CUST_6639_PI362308700	1.41092	C1_03560C	chr1	SUA71	Transcription factor TFIIB; required for transcription initiation and start site selection by RNA polymerase II; downregulated during planktonic growth, whereas related SUA72 is induced; induced by Tbf1; rat catheter, Spider biofilm induced
CUST_8836_PI362308700	1.10588	C2_08260W	chr2		Protein of unknown function; Hap43-repressed gene; by Rgt1; repressed in Spider biofilms by Bcr1, Tec1, Brg1, Rob1 and induced by Efg1, Ndt80; Spider biofilm induced
CUST_11749_PI362308700	3.04275	C4_04460C	chr4		Putative serine/threonine kinase similar to S. cerevisiae Sak1; possibly an essential gene, disruptants not obtained by UAU1 method; Spider biofilm induced
CUST_7829_PI362308700	2.19672	C2_08050C	chr2	SIT1	Transporter of ferrichrome siderophores, not ferrioxamine B; required for human epithelial cell invasion in vitro, not for mouse systemic infection; regulated by iron, Sfu1, Rfg1, Tup1, Hap43; rat catheter and Spider biofilm induced
CUST_1111_PI362308700	2.66405	C6_01060C	chr6	CAN2	Basic amino acid permease; arginine metabolism; regulated by Nrg1/Tup1; caspofungin, flucytosine induced; colony morphology-related regulation by Ssn6; Hap43-repressed; rat catheter and Spider biofilm induced; promoter bound by Efg1
CUST_10841_PI362308700	1.07711	CR_02130W	chrR	ECM4	Cytoplasmic glutathione S-transferase; regulated by Nrg1, Tup1; induced in core stress response, in cyr1 or ras1 mutant (yeast or hyphal cells); Tn mutation affects filamentous growth; stationary phase enriched; Spider biofilm induced
CUST_11264_PI362308700	1.83432	C2_01750C	chr2		Protein with a life-span regulatory factor domain; regulated by Sef1, Sfu1, and Hap43; flow model biofilm induced; Spider biofilm induced
CUST_5093_PI362308700	1.56775	C2_08920W	chr2		Component of a complex containing the Tor2p kinase; possible a role in regulation of cell growth; Spider biofilm induced
CUST_9884_PI362308700	2.11213	C4_02390W	chr4	PGA62	Adhesin-like cell wall protein; putative GPI-anchor; fluconazole-induced; induced in high iron; induced during cell wall regeneration; Cyr1 or Ras1 repressed; Tbf1 induced
CUST_1652_PI362308700	5.89852	C2_05180W	chr2	WH11	White-phase yeast transcript; expression in opaques increases virulence/switching; mutant switches as WT; Hap43, hypoxia, ketoconazol induced; required for RPMI biofilm; Bcr1-induced in RPMI a/a biofilm; rat catheter, Spider biofilm induced
CUST_10001_PI362308700	1.05319	C1_10350C	chr1		Putative adhesin-like protein; positively regulated by Tbf1; Spider biofilm induced
CUST_7184_PI362308700	1.48707	C4_00240C	chr4	PRO3	Delta 1-pyrroline-5-carboxylate reductase; protein induced during the mating process; alkaline induced; stationary phase enriched protein; Spider biofilm repressed
CUST_5501_PI362308700	1.09432	C2_07630C	chr2		Possible stress protein; increased transcription associated with CDR1 and CDR2 overexpression or fluphenazine treatment; regulated by Sfu1, Nrg1, Tup1; stationary phase enriched protein; Spider biofilm induced
CUST_9319_PI362308700	5.02607	C6_02830W	chr6	MNN4-4	Mannosyltransferase; transcript upregulated in Ssk1 response regulator mutant or in nik1 null mutant, but not in chk1 or sln1 null mutants; pheromone induced; Spider biofilm induced
CUST_3520_PI362308700	1.19114	C1_09290C	chr1	ARG5,6	Arginine biosynthetic enzyme; processed in S. cerevisiae into 2 polypeptides with acetylglutamate kinase (Arg6) activity and acetylglutamate-phosphate reductase (Arg5) activity; Gcn4 regulated; alkaline repressed; Spider biofilm induced
CUST_4428_PI362308700	1.33382	CR_03300C	chrR		Ortholog(s) have cytoplasm, nucleus localization
CUST_4811_PI362308700	2.47222	C1_11270W	chr1		Cell wall protein; induced in core stress response and core caspofungin response; iron-regulated; amphotericin B, ketoconazole, and hypoxia induced; regulated by Cyr1, Ssn6; induced in oralpharyngeal candidasis; Spider biofilm repressed
CUST_11718_PI362308700	3.12924	C3_01680C	chr3		Predicted potassium ion transporter; Spider biofilm induced
CUST_3127_PI362308700	1.79465	C5_01130W	chr5	CYC3	Mitochondrial cytochrome c heme lyase; antigenic cell-wall protein; filament induced; induced on polystyrene adherence, interaction with macrophage; N-glycosylation, 2 heme-binding motifs; rat catheter, Spider biofilm induced
CUST_6250_PI362308700	1.58242	C1_06610C	chr1	HAK1	Putative potassium transporter; similar to Schwanniomyces occidentalis Hak1p; amphotericin B induced; induced upon phagocytosis by macrophage; Hap43-repressed; rat catheter biofilm repressed
CUST_10480_PI362308700	1.58333	C3_04480C	chr3	RAS2	Protein similar to S. cerevisiae Ras2; has opposite effects to Ras1; Tn mutation affects filamentous growth; rat catheter and Spider biofilm induced
CUST_11873_PI362308700	1.12163	C1_10640C	chr1	PEA2	Putative coiled-coil polarisome; predicted role in polarized morphogenesis, cell fusion, and low affinity Ca2+ influx; rat catheter biofilm induced
CUST_4952_PI362308700	1.24451	C3_05700W	chr3	CHS4	Activator of Chs3p chitin synthase; required for wild-type wall chitin content, but not for hyphal growth; mutant resistant to Calcofluor white; prenylation and 2 transmembrane segments predicted; functional homolog of S. cerevisiae Chs4p
CUST_10388_PI362308700	1.74482	C6_03700W	chr6	ALS1	Cell-surface adhesin; adhesion, virulence, immunoprotective roles; band at hyphal base; Rfg1, Ssk1, Spider biofilm induced; flow model biofilm repressed; CAI-4 strain background effects; promoter bound Bcr1, Tec1, Efg1, Ndt80, and Brg1
CUST_7057_PI362308700	1.21996	CR_00310C	chrR		Protein of unknown function; Hap43-induced gene; upregulated in a cyr1 null mutant; Spider biofilm induced
CUST_4609_PI362308700	2.78973	C1_12720C	chr1		Ortholog of <i>C. dubliniensis CD36</i> : Cd36_11890 and <i>Candida albicans WO-1</i> : CAWG_00170
CUST_11846_PI362308700	1.73268	CR_06860C	chrR	ARO1	Aromatic decarboxylase; Ehrlich fusel oil pathway of aromatic alcohol biosynthesis; alkaline repressed; protein abundance affected by URA3 expression in CAI-4 strain; Spider biofilm induced
CUST_9677_PI362308700	2.0566	CR_04820W	chrR		Protein of unknown function; Hap43-induced; rat catheter and Spider biofilm induced
CUST_10237_PI362308700	3.92976	C6_03930W	chr6	OPT8	Oligopeptide transporter; similar to Opt1 and to S. cerevisiae Ygl114wp, but not other OPTs; induced by nitric oxide, amphotericin B; expression of OPT6, 7, 8 does not complement mutants lacking Opt1, Opt2, and Opt3; Spider biofilm induced
CUST_7848_PI362308700	2.57798	C7_01920W	chr7	CDC34	Putative ubiquitin-protein ligase; transcript regulated by Nrg1 and Tup1, and by Gcn2 and Gcn4; rat catheter biofilm induced
CUST_8864_PI362308700	1.16352	C2_07760W	chr2		Predicted membrane protein of unknown function; Spider biofilm induced
CUST_5176_PI362308700	1.16025	C2_08640C	chr2	PST2	Putative NADH:quinone oxidoreductase; similar to 1,4-benzoquinone reductase; immunogenic in mice; induced by benomyl, oxidative stress via Cap1; fungal-specific; farnesol-repressed; Spider biofilm induced
CUST_8976_PI362308700	1.00651	C3_00480C	chr3	DOT5	Putative nuclear thiol peroxidase; alkaline downregulated; sumoylation target; Spider and flow model biofilm induced
CUST_5685_PI362308700	2.35924	C1_06130C	chr1	HAC1	bZIP transcription factor; role in unfolded protein response and control of morphology; transcript undergoes atypical splicing at C terminus under ER stress; induced during mating and by caspofungin; mRNA binds She3; Spider biofilm induced
CUST_10815_PI362308700	2.5962	C1_07220W	chr1		Protein of unknown function; Plc1p-regulated; expression induced early upon infection of reconstituted human epithelium (RHE), while expression of the C. dubliniensis ortholog is not; mutant is viable; Spider biofilm induced
CUST_11378_PI362308700	1.51635	C6_00800C	chr6		Protein of unknown function; Cyr1-repressed; rat catheter and Spider biofilm induced
CUST_3274_PI362308700	1.54535	C1_14220C	chr1	FTR2	High-affinity iron permease; probably interacts with ferrous oxidase; regulated by iron level, ciclopirox olamine, amphotericin B, caspofungin; complements S. cerevisiae ftr1 iron transport defect; Hap43-repressed; Spider biofilm induced
CUST_6899_PI362308700	1.36973	C2_00760C	chr2		Proten of unknown function; transcript positively regulated by Sfu1; Hap43 repressed; Spider biofilm induced
CUST_7462_PI362308700	2.8858	CR_02240C	chrR	OPT2	Oligopeptide transporter; induced upon phagocytosis by macrophage; macrophage/pseudohyphal-repressed after 16h; fluconazole-induced; virulence-group-correlated expression; Hap43-repressed
CUST_9986_PI362308700	1.1395	C4_02640C	chr4	SEN2	Putative tRNA splicing endonuclease subunit; mutation confers hypersensitivity to toxic ergosterol analog and to amphotericin B; 5'-UTR intron; Hap43-induced; Spider biofilm induced
CUST_4497_PI362308700	1.07026	CR_08310C	chrR		S. pombe ortholog SPBC460.04c is a predicted sulfonate/alpha-ketoglutare dioxygenase; induced by nitric oxide; Spider biofilm induced
CUST_119_PI362308700	3.3906	C1_00560W	chr1	CNS1	Putative co-chaperone; Hap43p-induced gene; mutation confers hypersensitivity to radicicol
CUST_3635_PI362308700	1.05357	C3_03800W	chr3	PTR22	Oligopeptide transporter involved in uptake of di-/tripeptides; regulated by Stp2 and Stp3; transcript induced upon phagocytosis by macrophage; repressed by Rim101 at pH 8; flow model biofilm induced
CUST_8092_PI362308700	3.98149	C6_04130C	chr6	ALS4	GPI-anchored adhesin; role in adhesion, germ tube induction; growth, temperature regulated; expressed during infection of human buccal epithelial cells; repressed by vaginal contact; biofilm induced; repressed during chlamydospore formation
CUST_3171_PI362308700	2.17823	C1_07990C	chr1		Similar to cell-wall mannoproteins; induced in low iron; induced in cyr1 homozygous null; regulated by osmotic and oxidative stress via Hog1; Spider biofilm induced
CUST_11764_PI362308700	3.40992	C4_04470W	chr4	SAP1	Secreted aspartyl protease; roles in adhesion, virulence (RHE model), cell surface integrity; distinct specificity from Sap9; at cell membrane and wall; GPI-anchored; induced in low iron; Tbf1-activated; Spider biofilm induced
CUST_5920_PI362308700	2.02426	C1_04900W	chr1	MNN15	Putative alpha-1,3-mannosyltransferase; predicted role in protein O-linked glycosylation; Spider biofilm induced
CUST_9040_PI362308700	1.68202	CR_01260W	chrR		Putative endosomal transmembrane protein; Hap43p-induced; mutation confers hypersensitivity to amphotericin B
CUST_2153_PI362308700	2.43232	C4_06530C	chr4	XUT1	Putative high-affinity, high-capacity xanthine-uric acid/H+ symporter; similar to A. nidulans UapA; member of the Nucleobase-Ascorbate Transporter/Nucleobase-Cation Symporter (NAT/NCS2) family; rat catheter biofilm induced
CUST_11231_PI362308700	3.3462	CR_05610C	chrR	SRR1	Two-component system response regulator; involved in stress response; Plc1-regulated; upregulated in cyr1 null mutant; flow model biofilm induced; Spider biofilm induced
CUST_446_PI362308700	2.9376	C5_02110W	chr5		Putative heat shock protein; decreased expression in hyphae; transcription is increased in populations of cells exposed to fluconazole over multiple generations; overexpression increases resistance to farnesol and azoles
CUST_973_PI362308700	1.87828	CR_09680C	chrR	RTA4	Protein similar to S. cerevisiae Rsb1p, involved in fatty acid transport; transposon mutation affects filamentous growth; alkaline downregulated; caspofungin induced; possibly an essential gene; Hap43p-repressed
CUST_9502_PI362308700	1.93647	C4_01100C	chr4	AGP2	Amino acid permease; hyphal repressed; white-opaque switch regulated; induced in core caspofungin response, during cell wall regeneration, by flucytosine; regulated by Sef1, Sfu1, and Hap43; rat catheter and Spider biofilm induced
CUST_5117_PI362308700	1.80459	C2_02970C	chr2	ALD5	NAD-aldehyde dehydrogenase; decreased expression in fluconazole-resistant isolate, or in hyphae; biofilm induced; fluconazole-downregulated; protein abundance is affected by URA3 expression in the CAI-4 strain; stationary phase enriched
CUST_5175_PI362308700	1.36316	C2_08640C	chr2	PST2	Putative NADH:quinone oxidoreductase; similar to 1,4-benzoquinone reductase; immunogenic in mice; induced by benomyl, oxidative stress via Cap1; fungal-specific; farnesol-repressed; Spider biofilm induced
CUST_9039_PI362308700	1.52073	CR_01260W	chrR		Putative endosomal transmembrane protein; Hap43p-induced; mutation confers hypersensitivity to amphotericin B
CUST_2125_PI362308700	1.54271	C4_06390W	chr4	SOU1	Enzyme involved in utilization of L-sorbose; has sorbitol dehydrogenase, fructose reductase, and sorbose reductase activities; NAD-binding site motif; transcriptional regulation affected by chromosome 5 copy number; Hap43p-induced gene
CUST_205_PI362308700	1.06006	C4_06340W	chr4	AGO1	Putative Argonaute protein involved in RNA silencing; hyphal-induced expression; regulated by Cyr1, Ras1, Efg1, Nrg1, Tup1; rat catheter biofilm repressed
CUST_8033_PI362308700	2.31283	C5_03410C	chr5		Ortholog(s) have structural constituent of ribosome activity and mitochondrial large ribosomal subunit localization
CUST_7454_PI362308700	2.83347	CR_02220C	chrR	OPT3	Oligopeptide transporter; transcript induced by macrophage phagocytosis, BSA or peptides; fluconazole-induced; induced by Rim101 at pH 8; virulence-group-correlated expression; Hap43-repressed; Spider biofilm induced
CUST_10657_PI362308700	1.25883	C5_03500W	chr5	GAP6	Broad-specificity amino acid permease; Plc1, Gcn4 regulated; rat catheter biofilm induced
CUST_10676_PI362308700	3.72441	C1_04010C	chr1		Protein with a NADP-dependent oxidoreductase domain; transcript induced by ketoconazole; rat catheter and Spider biofilm induced
CUST_8094_PI362308700	2.07615	C6_04140C	chr6		Ortholog of <i>C. dubliniensis CD36</i> : Cd36_64990, <i>C. parapsilosis CDC317</i> : CPAR2_600170, <i>Candida tenuis NRRL Y-1498</i> : CANTEDRAFT_121753 and <i>Debaryomyces hansenii CBS767</i> : DEHA2E19712g
CUST_6750_PI362308700	3.34743	C5_02460C	chr5	ECM331	GPI-anchored protein; mainly at plasma membrane, also at cell wall; Hap43, caspofungin-induced; Plc1-regulated; Hog1, Rim101-repressed; colony morphology-related regulated by Ssn6; induced by ketoconazole and hypoxia
CUST_7058_PI362308700	1.08767	CR_00310C	chrR		Protein of unknown function; Hap43-induced gene; upregulated in a cyr1 null mutant; Spider biofilm induced
CUST_5245_PI362308700	1.39465	C4_04370C	chr4	VAC7	Ortholog of S. cerevisiae Vac7; integral vacuolar membrane protein involved in vacuole inheritance and morphology; mutants are viable
CUST_9683_PI362308700	2.21646	C5_01450W	chr5	PRC2	Putative carboxypeptidase; induced by human neutrophils; Spider biofilm induced
CUST_12166_PI362308700	1.96779	C2_05660W	chr2	PNG2	Putative peptide:N-glycanase; gene has variable numbers of 12-bp repeats; induced by caspofungin, ciclopirox olamine, ketoconazole or hypoxia; gene of core caspofungin response; Hap43-induced; Spider biofilm induced
CUST_456_PI362308700	3.56266	C6_00470C	chr6	FET99	Multicopper oxidase family protein; similar to S. cerevisiae Fet3; does not complement S. cerevisiae fet3 mutant growth under low-iron; iron-repressed; regulated by Tup1, Rim101; flow model biofilm induced; Spider biofilm repressed
CUST_7585_PI362308700	1.47767	C6_04500C	chr6	TSM1	Putative transcription initiation factor TFIID subunit; transcript is upregulated in clinical isolates from HIV+ patients with oral candidiasis; Nrg1-regulated
CUST_5894_PI362308700	1.06721	C5_00100C	chr5		Protein of unknown function; Spider biofilm induced
CUST_7993_PI362308700	2.14229	C5_03310C	chr5	PCL1	Cyclin homolog; transcript induced by filamentous growth; induced by alpha pheromone in SpiderM medium
CUST_11998_PI362308700	1.26221	C7_03590C	chr7		Putative ember of the multi-drug and toxin extrusion (MATE) family of the multidrug/oligosaccharidyl-lipid/polysaccharide exporter superfamily; Spider biofilm induced
CUST_4919_PI362308700	2.6747	C3_02610C	chr3	GLX3	Glutathione-independent glyoxalase; binds human immunoglobulin E; alkaline, fluconazole, Hog1 repressed; hypoxia, oxidative stress via Cap1, Hap43 induced; stationary-phase enriched; rat catheter, Spider biofilm induced
CUST_1104_PI362308700	1.96403	C6_01070C	chr6	CIP1	Possible oxidoreductase; transcript induced by cadmium but not other heavy metals, heat shock, yeast-hypha switch, oxidative stress (via Cap1), or macrophage interaction; stationary phase enriched protein; Spider biofilm induced
CUST_3422_PI362308700	1.32016	C5_00540C	chr5	AGA1	Protein with some similarity to agglutinin subunit; expression regulated upon white-opaque switch; Spider biofilm induced
CUST_4175_PI362308700	4.25583	C4_07040W	chr4		Putative cytochrome P450 protein; possibly an essential gene, disruptants not obtained by UAU1 method
CUST_1786_PI362308700	1.21626	C3_05910W	chr3	ZCF35	Zn(II)2Cys6 transcription factor; Hap43-induced; Spider biofilm induced
CUST_825_PI362308700	2.95351	C6_03170C	chr6	MDR1	Plasma membrane MDR/MFS multidrug efflux pump; methotrexate is preferred substrate; overexpression in drug-resistant clinical isolates confers fluconazole resistance; repressed in young biofilms; rat catheter biofilm induced
CUST_11763_PI362308700	2.0988	C4_04470W	chr4	SAP1	Secreted aspartyl protease; roles in adhesion, virulence (RHE model), cell surface integrity; distinct specificity from Sap9; at cell membrane and wall; GPI-anchored; induced in low iron; Tbf1-activated; Spider biofilm induced
CUST_2126_PI362308700	1.65735	C4_06390W	chr4	SOU1	Enzyme involved in utilization of L-sorbose; has sorbitol dehydrogenase, fructose reductase, and sorbose reductase activities; NAD-binding site motif; transcriptional regulation affected by chromosome 5 copy number; Hap43p-induced gene
CUST_11489_PI362308700	1.83597	C6_04380W	chr6	ALS2	ALS family protein; role in adhesion, biofilm formation, germ tube induction; expressed at infection of human buccal epithelial cells; putative GPI-anchor; induced by ketoconazole, low iron and at cell wall regeneration; regulated by Sfu1p
CUST_974_PI362308700	1.9314	CR_09680C	chrR	RTA4	Protein similar to S. cerevisiae Rsb1p, involved in fatty acid transport; transposon mutation affects filamentous growth; alkaline downregulated; caspofungin induced; possibly an essential gene; Hap43p-repressed
CUST_9647_PI362308700	1.05194	C4_01400W	chr4	UEC1	Protein required for damage to oral epithelial cells and for normal hyphal growth and stress resistance; transcription induced on contact with vascular endothelial cells; not highly conserved
CUST_2739_PI362308700	3.70958	C1_07030C	chr1	RBT4	Pry family protein; required for virulence in mouse systemic/rabbit corneal infections; not filamentation; mRNA binds She3, is localized to hyphal tips; Hap43-induced; in both yeast and hyphal culture supernatants; Spider biofilm induced
CUST_30_PI362308700	1.44527	C1_00270W	chr1		Predicted ORF in retrotransposon Tca8 with similarity to the Gag region encoding nucleocapsid-like protein; repressed by ciclopirox olamine; filament induced; regulated by Rfg1, Tup1; overlaps orf19.6078.1
CUST_11396_PI362308700	3.39804	C2_01540W	chr2		S. pombe ortholog SPCC576.01c is a predicted sulfonate dioxygenase; possibly transcriptionally regulated upon hyphal formation; Spider biofilm induced
CUST_11794_PI362308700	2.7906	C4_04540C	chr4		Ortholog of <i>Candida albicans WO-1</i> : CAWG_03357
CUST_6544_PI362308700	1.18147	C3_03250W	chr3		Putative haloacid dehalogenase; localized to plasma membrane
CUST_774_PI362308700	1.05222	C6_03250W	chr6	BMT4	Beta-mannosyltransferase; for elongation of beta-mannose chains on the acid-labile fraction of cell wall phosphopeptidomannan; 9-gene family member; regulated by Tsa1, Tsa1B; flow model biofilm induced; rat catheter biofilm repressed
CUST_11495_PI362308700	1.89301	C6_04350C	chr6	FLO8	Transcription factor; required for hyphal formation and CO2 induced white-opaque switching; regulates hyphal gene expression; required for virulence in mouse systemic infection; binds Efg1p; binds Mss11p via LisH motif; has LUFS domain
CUST_1667_PI362308700	1.68392	CR_07240C	chrR	CLG1	Putative cyclin-like protein; transcription is regulated upon yeast-hyphal switch
CUST_4786_PI362308700	1.41208	C6_02010C	chr6	GPD2	Surface protein similar to glycerol 3-P dehydrogenase; binds host Factor H, FHL-1, plasminogen; regulated by Ssn6, Nrg1, Efg1; induced by cell wall regeneration, macrophage/pseudohyphal growth, core stress response; Spider biofilm induced
CUST_84_PI362308700	1.12681	C1_00480C	chr1	GCN2	YEF3-subfamily ABC family protein, predicted not to be a transporter
CUST_7249_PI362308700	1.43732	C4_00160C	chr4	CAR2	Ornithine aminotransferase; arginine metabolism; alkaline induced; mutant sensitivite to toxic ergosterol analog, to amphotericin B; exponential and stationary phase yeast; flow model biofilm induced; rat catheter, Spider biofilm repressed
CUST_2622_PI362308700	3.50659	C1_02990C	chr1	XOG1	Exo-1,3-beta-glucanase; 5 glycosyl hydrolase family member; affects sensitivity to chitin and glucan synthesis inhibitors; not required for yeast-to-hypha transition or for virulence in mice; Hap43-induced; Spider biofilm induced
CUST_5893_PI362308700	1.06244	C5_00100C	chr5		Protein of unknown function; Spider biofilm induced
CUST_4950_PI362308700	1.36426	C3_02570W	chr3		Predicted metalloendopeptidase; Spider biofilm induced
CUST_4920_PI362308700	2.79742	C3_02610C	chr3	GLX3	Glutathione-independent glyoxalase; binds human immunoglobulin E; alkaline, fluconazole, Hog1 repressed; hypoxia, oxidative stress via Cap1, Hap43 induced; stationary-phase enriched; rat catheter, Spider biofilm induced
CUST_6359_PI362308700	1.84053	CR_06000W	chrR	SOK1	Protein kinase required for degradation of Nrg1p; mutants are sensitive to growth on hydrogen peroxide medium; induced by alpha pheromone in SpiderM medium; rat catheter and Spider biofilm induced
CUST_4452_PI362308700	3.11703	C3_07470W	chr3		Putative plasma membrane protein; predicted role in cell wall integrity; regulated by Nrg1, Tup1; induced during chlamydospore formation in both C. albicans and C. dubliniensis
CUST_1328_PI362308700	3.94555	C3_02370C	chr3	ALR1	Putative transporter of divalent cations; hyphal-induced expression; rat catheter biofilm induced
CUST_2204_PI362308700	3.01884	CR_02920C	chrR	AQY1	Aquaporin water channel; osmotic shock resistance, WT freeze tolerance; virulent in mice; flucytosine repressed; flow model/RPMI/Spider/rat catheter biofilm induced; required for RPMI biofilm formation; Bcr1-induced in a/a RPMI biofilms
CUST_845_PI362308700	2.23504	C7_00870W	chr7		Putative guanine deaminase; mutation confers hypersensitivity to toxic ergosterol analog; Spider biofilm induced
CUST_4949_PI362308700	1.65593	C3_02570W	chr3		Predicted metalloendopeptidase; Spider biofilm induced
CUST_2980_PI362308700	2.69553	CR_08890C	chrR	ASR2	Adenylyl cyclase and stress responsive protein; induced in cyr1 or ras1 mutant; stationary phase enriched protein; Spider biofilm induced
CUST_1711_PI362308700	2.88308	C3_06100C	chr3	DED1	Predicted ATP-dependent RNA helicase; RNA strand annealing activity; Spider biofilm induced
CUST_8863_PI362308700	1.08793	C2_07760W	chr2		Predicted membrane protein of unknown function; Spider biofilm induced
CUST_4147_PI362308700	2.02301	C4_06910W	chr4		PDR-subfamily ABC transporter (half-size); similar to WHITE subfamily proteins; repressed by fluphenazine treatment or in an azole-resistant strain that overexpresses CDR1 and CDR2; induced by nitric oxide; rat catheter biofilm induced
CUST_7201_PI362308700	1.04947	C6_02290C	chr6		Putative flavodoxin; similar to S. cerevisiae Tyw1, an iron-sulfur protein required for synthesis of wybutosine modified tRNA; predicted Kex2p substrate; Spider biofilm induced
CUST_9726_PI362308700	1.15869	C2_06020W	chr2	CNT	CNT family H(+)/nucleoside symporter; transports adenosine, uridine, inosine, guanosine, tubercidin; variant alleles for high/low-affinity isoforms; S or G at residue 328 affects specificity; Spider, flow model biofilm induced
CUST_2753_PI362308700	1.2403	C5_05280C	chr5	SDH4	Succinate dehydrogenase, membrane subunit; induced in high iron
CUST_2267_PI362308700	1.03892	C3_03980C	chr3		Protein of unknown function; Spider biofilm induced
CUST_4975_PI362308700	2.46887	C7_02920W	chr7		Ortholog(s) have cytosol, nucleus localization
CUST_9474_PI362308700	3.38684	C4_01010C	chr4	DAG7	Secretory protein; a-specific, alpha-factor induced; mutation confers hypersensitivity to toxic ergosterol analog; fluconazole-induced; induced during chlamydospore formation in C. albicans and C. dubliniensis
CUST_7141_PI362308700	2.32704	C6_02420W	chr6		Putative phosphatidyl glycerol phospholipase C; Plc1-regulated; flow model biofilm induced; Spider biofilm induced
CUST_11640_PI362308700	3.3105	C3_00360W	chr3		Protein of unknown function; Hap43-repressed; Spider biofilm induced
CUST_117_PI362308700	2.3361	C1_00550W	chr1	CIS2	Putative role in regulation of biogenesis of the cell wall; upregulated in biofilm; Gcn4p-regulated
CUST_8311_PI362308700	1.02891	C5_04880C	chr5	PUT2	Putative delta-1-pyrroline-5-carboxylate dehydrogenase; alkaline upregulated; protein present in exponential and stationary growth phase yeast cultures; flow model biofilm induced; Spider biofilm induced
CUST_3852_PI362308700	1.12579	C2_06440C	chr2		Protein with homology to peroxisomal membrane proteins; Sef1p-, Sfu1p-, and Hap43p-regulated gene
CUST_7142_PI362308700	1.94267	C6_02420W	chr6		Putative phosphatidyl glycerol phospholipase C; Plc1-regulated; flow model biofilm induced; Spider biofilm induced
CUST_543_PI362308700	1.81991	C3_05170W	chr3	WOR2	Zn(II)2Cys6 transcription factor; regulator of white-opaque switching; required for maintenance of opaque state; Hap43-induced
CUST_7183_PI362308700	1.43385	C4_00240C	chr4	PRO3	Delta 1-pyrroline-5-carboxylate reductase; protein induced during the mating process; alkaline induced; stationary phase enriched protein; Spider biofilm repressed
CUST_7386_PI362308700	1.49174	C2_02580W	chr2		Predicted MFS membrane transporter; monocarboxylate porter family member; colony morphology-related gene regulation by Ssn6; flow model biofilm induced; Spider biofilm induced
CUST_3609_PI362308700	2.09377	C1_09080C	chr1	PGA6	GPI-anchored cell wall adhesin-like protein; induced by high iron; upregulated upon Als2 depletion; mRNA binds She3 and is localized to hyphal tips; Spider biofilm repressed
CUST_737_PI362308700	1.04104	C6_01420C	chr6		Putative oxidoreductase; Hap43-repressed gene
CUST_5502_PI362308700	1.18433	C2_07630C	chr2		Possible stress protein; increased transcription associated with CDR1 and CDR2 overexpression or fluphenazine treatment; regulated by Sfu1, Nrg1, Tup1; stationary phase enriched protein; Spider biofilm induced
CUST_1112_PI362308700	2.66315	C6_01060C	chr6	CAN2	Basic amino acid permease; arginine metabolism; regulated by Nrg1/Tup1; caspofungin, flucytosine induced; colony morphology-related regulation by Ssn6; Hap43-repressed; rat catheter and Spider biofilm induced; promoter bound by Efg1
CUST_3915_PI362308700	2.1762	C4_02930W	chr4		Protein of unknown function; Ras1 and Cyr1 repressed; rat catheter and Spider biofilm induced
CUST_9725_PI362308700	1.08809	C2_06020W	chr2	CNT	CNT family H(+)/nucleoside symporter; transports adenosine, uridine, inosine, guanosine, tubercidin; variant alleles for high/low-affinity isoforms; S or G at residue 328 affects specificity; Spider, flow model biofilm induced
CUST_3845_PI362308700	1.04969	CR_08680C	chrR		Ortholog(s) have role in cellular response to amino acid starvation, meiosis, negative regulation of TOR signaling cascade, regulation of autophagic vacuole assembly
CUST_2518_PI362308700	3.95407	C6_01680C	chr6		Ortholog(s) have endoplasmic reticulum, fungal-type vacuole localization
CUST_1144_PI362308700	1.57109	C1_13940W	chr1	SIM1	Adhesin-like protein; involved in cell wall maintenance, redundant with Sun41; possibly secreted; macrophage-repressed; repressed by Rim101, Cyr1, Ras1; Spider biofilm induced
CUST_7474_PI362308700	4.52772	CR_02280W	chrR	PGA23	Putative GPI-anchored protein of unknown function; Rim101-repressed; Cyr1-regulated; colony morphology-related gene regulation by Ssn6
CUST_7618_PI362308700	2.88034	C2_00140W	chr2	NDT8	Ortholog of Ndt80; meiosis-specific transcription factor; activator of CDR1 induction by antifungal drugs; required for wild-type drug resistance and for Spider biofilm formation; transcript induced by antifungal drug treatment
CUST_8091_PI362308700	3.61274	C6_04130C	chr6	ALS4	GPI-anchored adhesin; role in adhesion, germ tube induction; growth, temperature regulated; expressed during infection of human buccal epithelial cells; repressed by vaginal contact; biofilm induced; repressed during chlamydospore formation
CUST_2268_PI362308700	1.00183	C3_03980C	chr3		Protein of unknown function; Spider biofilm induced
CUST_11496_PI362308700	2.52507	C6_04350C	chr6	FLO8	Transcription factor; required for hyphal formation and CO2 induced white-opaque switching; regulates hyphal gene expression; required for virulence in mouse systemic infection; binds Efg1p; binds Mss11p via LisH motif; has LUFS domain
CUST_7702_PI362308700	1.64576	C7_01680C	chr7		Protein of unknown function; rat catheter, flow model and Spider biofilm induced
CUST_7250_PI362308700	1.40307	C4_00160C	chr4	CAR2	Ornithine aminotransferase; arginine metabolism; alkaline induced; mutant sensitivite to toxic ergosterol analog, to amphotericin B; exponential and stationary phase yeast; flow model biofilm induced; rat catheter, Spider biofilm repressed
CUST_1054_PI362308700	1.45283	CR_03450W	chrR	HXT5	Putative sugar transporter; induced by ciclopirox olamine; Snf3-induced; alkaline repressed; colony morphology-related gene regulation by Ssn6; possibly essential gene
CUST_4785_PI362308700	1.42277	C6_02010C	chr6	GPD2	Surface protein similar to glycerol 3-P dehydrogenase; binds host Factor H, FHL-1, plasminogen; regulated by Ssn6, Nrg1, Efg1; induced by cell wall regeneration, macrophage/pseudohyphal growth, core stress response; Spider biofilm induced
CUST_8110_PI362308700	2.6268	C3_07610W	chr3	TIP12	Protein similar to human CAND1 (Cullin-Associated Nedd8-Dissociated) protein involved in regulation of SCF complexes; binds unnedddylated cullin Cdc53; mutants are viable
CUST_8946_PI362308700	2.28385	C1_04330W	chr1	RPN4	C2H2 transcription factor; putative regulator of proteasome genes; DNA recognition sequence (GAAGGCAAAA) enriched in regions upstream of proteasome genes; induced in core stress response; Hap43-induced; Spider biofilm induced
CUST_3391_PI362308700	2.79762	C3_04200W	chr3	AFP99	Protein related to arginases; downregulated upon adherence to polystyrene; regulated by Gcn2p and Gcn4p
CUST_7554_PI362308700	1.24205	C6_04550C	chr6		Putative sulfate permease; <I>S. cerevisiae</I> ortholog YPR003C localizes to the endoplasmic reticulum; regulated by Sef1p-, Sfu1p-, and Hap43p
CUST_9055_PI362308700	3.03726	C1_04140W	chr1	IFD6	Aldo-keto reductase; similar to aryl alcohol dehydrogenases; protein increase correlates with MDR1 overexpression (not CDR1 or CDR2) in fluconazole-resistant clinical isolates; farnesol regulated; possibly essential; Spider biofilm induced
CUST_9473_PI362308700	3.35087	C4_01010C	chr4	DAG7	Secretory protein; a-specific, alpha-factor induced; mutation confers hypersensitivity to toxic ergosterol analog; fluconazole-induced; induced during chlamydospore formation in C. albicans and C. dubliniensis
CUST_10954_PI362308700	1.20954	CR_00560W	chrR	NTH1	Neutral trehalase; hyphal induction in mutant delayed but not reduced overall; not required for virulence in mice; possible regulatory cAMP-dependent phosphorylation at S10,S213; Hap43-repressed gene; Spider biofilm induced
CUST_7625_PI362308700	2.40891	C2_00180C	chr2		Predicted uricase; ortholog of S. pombe SPCC1223.09; Spider biofilm induced
CUST_4163_PI362308700	1.92041	C4_06990W	chr4		Possible mannosyltransferase; Spider biofilm induced
CUST_8195_PI362308700	1.2141	CR_07060C	chrR	CRZ2	C2H2 transcription factor; crz1 not crz2 null mutation suppresses fluconazole resistance of homozygous cka2 null; Rim101-repressed at pH 8; required for yeast cell adherence to silicone substrate; Spider biofilm induced
CUST_9678_PI362308700	2.01515	CR_04820W	chrR		Protein of unknown function; Hap43-induced; rat catheter and Spider biofilm induced
CUST_38_PI362308700	1.01841	C1_00310W	chr1		Putative protein of unknown function; shows colony morphology-related gene regulation by Ssn6p
CUST_5900_PI362308700	1.38003	C5_00140C	chr5		Putative integral membrane protein of unknown function; clade-associated gene expression; Spider biofilm induced
CUST_2476_PI362308700	1.45152	C3_05380W	chr3		Predicted MFS membrane transporter; member of the proton coupled folate transporter/heme carrier protein family; virulence-group-correlated expression; Spider biofilm induced
CUST_3636_PI362308700	1.00451	C3_03800W	chr3	PTR22	Oligopeptide transporter involved in uptake of di-/tripeptides; regulated by Stp2 and Stp3; transcript induced upon phagocytosis by macrophage; repressed by Rim101 at pH 8; flow model biofilm induced
CUST_6391_PI362308700	3.12654	C5_01800C	chr5	HIP1	Similar to amino acid permeases; alkaline, flucytosine induced; regulated by Plc1, Gcn2 and Gcn4; fungal-specific; Spider biofilm induced
CUST_6089_PI362308700	1.79236	CR_01470W	chrR	CSP37	Hyphal cell wall protein; role in progression of mouse systemic infection; predicted P-loop, divalent cation binding, N-glycosylation sites; expressed in yeast and hyphae; hyphal downregulated; stationary-phase enriched; GlcNAc-induced
CUST_9162_PI362308700	1.60188	C3_03460C	chr3		Protein of unknown function; upregulated by fluphenazine treatment or in an azole-resistant strain that overexpresses CDR1 and CDR2; transcript possibly regulated by Tac1
CUST_2876_PI362308700	1.83776	C2_03120W	chr2	AMO1	Putative peroxisomal copper amine oxidase
CUST_3102_PI362308700	2.17245	C5_01100C	chr5	CLN3	G1 cyclin; depletion abolishes budding and causes hyphal growth defects; farnesol regulated, functional in S. cerevisiae; possibly essential (UAU1 method); other biofilm induced; Spider biofilm induced
CUST_11776_PI362308700	1.13597	C4_04520W	chr4		Ortholog(s) have telomerase inhibitor activity, role in box C/D snoRNA 3'-end processing, negative regulation of telomere maintenance via telomerase and nucleolus, nucleoplasm localization
CUST_10248_PI362308700	1.95871	C2_03710W	chr2		Ortholog(s) have role in protein N-linked glycosylation, protein O-linked glycosylation, response to stress
CUST_2154_PI362308700	2.78166	C4_06530C	chr4	XUT1	Putative high-affinity, high-capacity xanthine-uric acid/H+ symporter; similar to A. nidulans UapA; member of the Nucleobase-Ascorbate Transporter/Nucleobase-Cation Symporter (NAT/NCS2) family; rat catheter biofilm induced
CUST_8726_PI362308700	1.23641	C2_06970W	chr2	AAH1	Adenine deaminase; purine salvage and nitrogen catabolism; colony morphology-related regulation by Ssn6; Hog1, CO2-induced; chlamydospore formation repressed in C. albicans and C. dubliniensis; rat catheter and F-12/CO2 biofilm induced
CUST_11232_PI362308700	3.9457	CR_05610C	chrR	SRR1	Two-component system response regulator; involved in stress response; Plc1-regulated; upregulated in cyr1 null mutant; flow model biofilm induced; Spider biofilm induced
CUST_6749_PI362308700	3.45346	C5_02460C	chr5	ECM331	GPI-anchored protein; mainly at plasma membrane, also at cell wall; Hap43, caspofungin-induced; Plc1-regulated; Hog1, Rim101-repressed; colony morphology-related regulated by Ssn6; induced by ketoconazole and hypoxia
CUST_803_PI362308700	1.80474	C4_05700W	chr4	ZCF5	Zn(II)2Cys6 transcription factor; colony morphology-related gene regulation by Ssn6
CUST_506_PI362308700	1.36344	C2_01010W	chr2	HGT8	High-affinity glucose transporter of the major facilitator superfamily; 20 members in the C. albicans glucose transporter family; 12 probable membrane-spanning segments; gene has intron; expressed in rich medium; flow model biofilm induced
CUST_10770_PI362308700	1.26478	C1_07120W	chr1	GAP4	Putative amino acid permease; hyphal induced; regulated by Hap43, Gcn2 and Gcn4; colony morphology-related gene regulation by Ssnp; detected at plasma membrane of yeast and germ tube by mass spec; Spider biofilm induced
CUST_3666_PI362308700	1.3284	C1_08920W	chr1		Ortholog(s) have structural constituent of ribosome activity and mitochondrial small ribosomal subunit localization
CUST_7830_PI362308700	2.40787	C2_08050C	chr2	SIT1	Transporter of ferrichrome siderophores, not ferrioxamine B; required for human epithelial cell invasion in vitro, not for mouse systemic infection; regulated by iron, Sfu1, Rfg1, Tup1, Hap43; rat catheter and Spider biofilm induced
CUST_8246_PI362308700	2.86694	C1_10740C	chr1	ASR1	Heat shock protein; transcript regulated by cAMP, osmotic stress, ciclopirox olamine, ketoconazole; repressed by Cyr1, Ras1; colony morphology-related regulated by Ssn6; stationary phase enriched; Hap43-induced; Spider biofilm induced
CUST_9193_PI362308700	1.65739	C1_12010C	chr1	KIP4	S. cerevisiae Smy1 ortholog; Tn mutation affects filamentous growth; filament induced; has Mob2-dependent hyphal regulation; regulated by Nrg1, Tup1; oralpharyngeal candidasis induced; Spider biofilm induced; flow model biofilm repressed
CUST_5222_PI362308700	1.4791	C4_04270W	chr4		Ortholog(s) have ureidoglycolate hydrolase activity and cytosol, nucleus localization
CUST_3786_PI362308700	1.65082	C5_02630C	chr5	MNN1	Putative alpha-1,3-mannosyltransferase; of the mannosyltransferase complex; negatively regulated by Rim101; transcript elevated in chk1 and nik1 mutants, but not in sln1 mutant; Spider and flow model biofilm induced
CUST_10132_PI362308700	1.93685	C1_13480W	chr1	HSP7	Putative hsp70 chaperone; role in entry into host cells; heat-shock, amphotericin B, cadmium, ketoconazole-induced; surface localized in yeast and hyphae; antigenic in host; farnesol-downregulated in biofilm; Spider biofilm induced
CUST_9501_PI362308700	1.88097	C4_01100C	chr4	AGP2	Amino acid permease; hyphal repressed; white-opaque switch regulated; induced in core caspofungin response, during cell wall regeneration, by flucytosine; regulated by Sef1, Sfu1, and Hap43; rat catheter and Spider biofilm induced
CUST_7312_PI362308700	2.11528	C3_04860W	chr3		C2H2 transcription factor; predicted regulator of ribosomal protein and biogenesis genes; possibly essential, disruptants not obtained by UAU1 method; rat catheter biofilm induced
CUST_5133_PI362308700	1.43022	C2_08530C	chr2		Ortholog(s) have cytosol, nucleus localization
CUST_12131_PI362308700	1.3363	C7_01170C	chr7		Putative oxidoreductase; mutation confers hypersensitivity to toxic ergosterol analog; rat catheter and Spider biofilm induced
CUST_2771_PI362308700	1.21568	C5_05190W	chr5	PCL5	Putative cyclin for Pho85 kinase; Gcn4-induced; suppresses toxicity of C. albicans Gcn4 overproduction in S. cerevisiae via increased Pho85-dependent phosphorylation and degradation of Gcn4; rat catheter and Spider biofilm induced
CUST_7626_PI362308700	2.41999	C2_00180C	chr2		Predicted uricase; ortholog of S. pombe SPCC1223.09; Spider biofilm induced
CUST_2351_PI362308700	1.10906	C2_05860C	chr2		Putative Xbp1 transcriptional repressor; binds to cyclin gene promoters in S. cerevisiae; Hap43-repressed; possibly essential, disruptants not obtained by UAU1 method
CUST_9161_PI362308700	1.44716	C3_03460C	chr3		Protein of unknown function; upregulated by fluphenazine treatment or in an azole-resistant strain that overexpresses CDR1 and CDR2; transcript possibly regulated by Tac1
CUST_6834_PI362308700	1.23825	CR_08470W	chrR		Protein involved in N-glycosylation; Spider biofilm induced; rat catheter biofilm repressed
CUST_3169_PI362308700	3.06318	C1_08000W	chr1	NRP1	Ortholog(s) have cytoplasmic stress granule, nucleolus localization
CUST_2784_PI362308700	1.49509	C2_03320W	chr2	CHK1	Histidine kinase; 2-component signaling, cell wall synthesis; hyphal growth defect; avirulent in mouse, not rat vaginal infection; phagocytosis rate increased; Spider biofilm induced; required for RPMI biofilm; Bcr1-induced in a/a biofilm
CUST_646_PI362308700	1.03291	C3_04890W	chr3	CDR2	Multidrug transporter, ATP-binding cassette (ABC) superfamily; transports phospholipids, in-to-out direction; overexpressed in azole-resistant isolates; repressed in young biofilms
CUST_113_PI362308700	1.00398	C1_00540C	chr1		Protein with a Bul1 domain; binds the ubiquitin ligase Rsp5 and is involved in intracellular trafficking of a general amino acid permease Gap1; repressed in an azole-resistant strain overexpressing MDR1; Spider biofilm induced
CUST_738_PI362308700	1.33959	C6_01420C	chr6		Putative oxidoreductase; Hap43-repressed gene
CUST_1830_PI362308700	2.66528	C3_05830W	chr3	KRE6	Essential beta-1,6-glucan synthase subunit; change in mRNA length, not abundance, at yeast-hypha transition; alkaline induced by Rim101, on cell wall regeneration; Spider biofilm induced; Bcr1-repressed in RPMI a/a biofilms
CUST_124_PI362308700	2.97954	C1_02420C	chr1	GSC1	Essential beta-1,3-glucan synthase subunit; gsc1 allele determines resistance/sensitivity to echinocandins; 16 predicted membrane-spanning regions; mRNA abundance declines after yeast-to-hypha transition; Spider biofilm induced
CUST_5686_PI362308700	1.18586	C1_06130C	chr1	HAC1	bZIP transcription factor; role in unfolded protein response and control of morphology; transcript undergoes atypical splicing at C terminus under ER stress; induced during mating and by caspofungin; mRNA binds She3; Spider biofilm induced
CUST_6333_PI362308700	2.12738	C5_05470W	chr5	EST1	Telomerase subunit; allosteric activator of catalytic activity, but not required for catalytic activity; has TPR domain
CUST_11855_PI362308700	1.13649	CR_06910W	chrR	BUD5	Predicted GTP/GDP exchange factor for Rsr1; rat catheter biofilm induced
CUST_1654_PI362308700	2.10629	C3_00850C	chr3		Ortholog(s) have role in eisosome assembly and eisosome, membrane raft, mitochondrion, plasma membrane localization
CUST_1789_PI362308700	1.21197	C3_05900W	chr3		Possible G-protein coupled receptor; vacuolar membrane transporter for cationic amino acids; PQ-loop motif; rat catheter and Spider biofilm induced
CUST_5986_PI362308700	1.16623	C1_08770W	chr1		Ornithine cyclodeaminase family protein; Sef1, Sfu1, and Hap43-regulated; ortholog of S. cerevisiae YGL159W and S. pombe SPAP11E10.01; rat catheter biofilm induced
CUST_2426_PI362308700	3.75729	C3_05580C	chr3	GAP2	General amino acid permease; ketoconazole, flucytosine repressed; Ssy1-dependent histidine induction; regulated by Nrg1, Tup1; colony morphology-related gene regulation by Ssn6; Spider and flow model biofilm induced
CUST_3541_PI362308700	1.83052	C3_03640W	chr3	DAL9	Putative allantoate permease; fungal-specific (no human or murine homolog)
CUST_4846_PI362308700	2.18843	C1_11400C	chr1	GIN4	Autophosphorylated kinase; role in pseudohyphal-hyphal switch and cytokinesis; phosphorylates Cdc11p on S395; necessary for septin ring within germ tube but not for septin band at mother cell junction; physically associates with septins
CUST_11153_PI362308700	3.04948	C2_09880C	chr2		Putative protein of unknown function; Plc1-regulated; transcript induced by Mnl1 under weak acid stress; flow model, rat catheter, Spider biofilm induced
CUST_11662_PI362308700	2.10111	CR_06140W	chrR		Protein of unknown function; regulated by Tsa1, Tsa1B in minimal media at 37 degrees C; shows colony morphology-related gene regulation by Ssn6; Spider biofilm induced
CUST_4108_PI362308700	1.89909	C4_06780C	chr4	OYE32	NAD(P)H oxidoreductase family protein; induced by nitric oxide, amphotericin B, oxidative stress via Cap1; upregulation associated with MDR1 overexpression or benomyl treatment; macrophage-downregulated protein; Spider biofilm induced
CUST_8393_PI362308700	2.07901	C2_09990C	chr2	YOR1	Protein similar to S. cerevisiae Yor1; ABC-type plasma membrane transporter involved in resistance to aureobasidin A; white cell type-specific transcript; Spider biofilm induced
CUST_7719_PI362308700	1.25005	CR_03790C	chrR	KRE1	Cell wall glycoprotein; beta glucan synthesis; increases glucan content in S. cerevisiae kre1, complements killer toxin sensitivity; caspofungin induced; Spider/rat catheter/flow model biofilm induced; Bcr1-repressed in RPMI a/a biofilms
CUST_9835_PI362308700	1.44955	C5_00330C	chr5		Ortholog(s) have role in fermentation and mitochondrion localization
CUST_5792_PI362308700	1.199	CR_07480W	chrR		S. pombe ortholog SPAC5D6.04 is a predicted auxin family transmembrane transporter; ketoconazole and hypoxia induced
CUST_2475_PI362308700	1.44961	C3_05380W	chr3		Predicted MFS membrane transporter; member of the proton coupled folate transporter/heme carrier protein family; virulence-group-correlated expression; Spider biofilm induced
CUST_1668_PI362308700	2.79989	CR_07240C	chrR	CLG1	Putative cyclin-like protein; transcription is regulated upon yeast-hyphal switch
CUST_1114_PI362308700	1.33844	C1_14060W	chr1		Glucan 1,3-beta-glucosidase; regulated by Nrg1, Tup1 and possibly Tac1; induced by NO and during cell wall regeneration; stationary phase enriched; possibly essential (UAU1 method); F-12/CO2 early biofilm induced; flow biofilm repressed
CUST_1941_PI362308700	2.56408	C5_04470C	chr5		Predicted RNA binding protein; stationary phase enriched; induced in core caspofungin response; induced by nitric oxide independent of Yhb1; repressed in ssr1 null; ketoconazole, hypoxia induced; Spider biofilm induced
CUST_1858_PI362308700	3.09683	C3_05780C	chr3	CRZ1	Calcineurin-regulated C2H2 transcription factor; role in maintenance of membrane integrity, azole tolerance; not required for mouse virulence; repressed by low iron; regulates Ca++ influx during alkaline pH response; Spider biofilm induced
CUST_4216_PI362308700	2.21675	C1_10150W	chr1	WOR1	Transcription factor ("master switch") of white-opaque phenotypic switching; required to establish and maintain the opaque state; opaque-specific, nuclear; regulates its own expression; suggested role in regulation of adhesion factors
CUST_4812_PI362308700	2.34359	C1_11270W	chr1		Cell wall protein; induced in core stress response and core caspofungin response; iron-regulated; amphotericin B, ketoconazole, and hypoxia induced; regulated by Cyr1, Ssn6; induced in oralpharyngeal candidasis; Spider biofilm repressed
CUST_4107_PI362308700	1.79729	C4_06780C	chr4	OYE32	NAD(P)H oxidoreductase family protein; induced by nitric oxide, amphotericin B, oxidative stress via Cap1; upregulation associated with MDR1 overexpression or benomyl treatment; macrophage-downregulated protein; Spider biofilm induced
CUST_8532_PI362308700	4.36352
CUST_11779_PI362308700	1.73641	C3_01930W	chr3	PXP2	Putative acyl-CoA oxidase; enzyme of fatty acid beta-oxidation; induced during macrophage infection; opaque specific transcript; putative peroxisome targeting signal; Spider biofilm induced
CUST_3800_PI362308700	1.04898	C5_02600W	chr5	PUT1	Putative proline oxidase; alkaline upregulated by Rim101; flow model biofilm induced; Spider biofilm induced
CUST_2979_PI362308700	2.88185	CR_08890C	chrR	ASR2	Adenylyl cyclase and stress responsive protein; induced in cyr1 or ras1 mutant; stationary phase enriched protein; Spider biofilm induced
CUST_5221_PI362308700	1.25629	C4_04270W	chr4		Ortholog(s) have ureidoglycolate hydrolase activity and cytosol, nucleus localization
CUST_9976_PI362308700	1.43958	C4_02610C	chr4	SUL2	Putative sulfate transporter; transcript negatively regulated by Sfu1; amphotericin B induced; F-12/CO2 and Spider biofilm induced
CUST_1113_PI362308700	1.28687	C1_14060W	chr1		Glucan 1,3-beta-glucosidase; regulated by Nrg1, Tup1 and possibly Tac1; induced by NO and during cell wall regeneration; stationary phase enriched; possibly essential (UAU1 method); F-12/CO2 early biofilm induced; flow biofilm repressed
CUST_10674_PI362308700	3.32941	C1_04020C	chr1	CSH1	Aldo-keto reductase; role in fibronectin adhesion, cell surface hydrophobicity; regulated by temperature, growth phase, benomyl, macrophage interaction; azole resistance associated; Spider biofilm induced; rat catheter biofilm repressed
CUST_9879_PI362308700	1.29466	C1_13130C	chr1		Putative histidine permease; fungal-specific (no human or murine homolog); Hap43p-induced gene
CUST_1933_PI362308700	2.03825	C5_04490C	chr5	CAR1	Arginase; arginine catabolism; transcript regulated by Nrg1, Mig1, Tup1; colony morphology-related regulation by Ssn6; alkaline induced; protein decreased in stationary phase; sumoylation target; flow model biofilm induced
CUST_7851_PI362308700	1.62035	C7_01940C	chr7		Pheromone-regulated protein (Prm10) of S. cerevisiae; colony morphology-related gene regulation by Ssn6; induced by Mnl1 under weak acid stress; possibly essential gene, disruptants not obtained by UAU1 method; Spider biofilm induced
CUST_9246_PI362308700	1.06307	C1_12060C	chr1		Ortholog of <i>C. dubliniensis CD36</i> : Cd36_11290, <i>C. parapsilosis CDC317</i> : CPAR2_805090, <i>Pichia stipitis Pignal</i> : PICST_28850 and <i>Candida guilliermondii ATCC 6260</i> : PGUG_02709
CUST_8312_PI362308700	1.06842	C5_04880C	chr5	PUT2	Putative delta-1-pyrroline-5-carboxylate dehydrogenase; alkaline upregulated; protein present in exponential and stationary growth phase yeast cultures; flow model biofilm induced; Spider biofilm induced
CUST_586_PI362308700	2.10874	C4_04800W	chr4		Ortholog(s) have role in endoplasmic reticulum tubular network maintenance, nuclear pore complex assembly and Golgi apparatus, cortical endoplasmic reticulum, integral to endoplasmic reticulum membrane, mitochondrion localization
CUST_9150_PI362308700	2.66242	C3_03500W	chr3	SKN2	Protein with a potential role in beta-1,6 glucan biosynthesis; similarity to Kre6 and Skn1; possibly essential, disruptants not obtained by UAU1 method; Hap43-induced; flow model biofilm induced; rat catheter biofilm repressed
CUST_6900_PI362308700	1.30832	C2_00760C	chr2		Proten of unknown function; transcript positively regulated by Sfu1; Hap43 repressed; Spider biofilm induced
CUST_7382_PI362308700	2.28356	C2_02600C	chr2	FGR22	Putative phosphatidylinositol-specific phospholipase C (PI-PLC); predicted type 2 membrane protein; no S. cerevisiae ortholog; role in, and regulated by, filamentation, Hap43p; almost identical to orf19.5797
CUST_6351_PI362308700	1.19867	CR_05990C	chrR	SFL1	Transcription factor involved in negative regulation of morphogenesis, flocculation and virulence; induced in core caspofungin response; Spider biofilm induced
CUST_5850_PI362308700	1.9778	C1_04660W	chr1	DUR1,2	Urea amidolyase; hydrolyzes urea to CO2; use of urea as N source and for hyphal switch in macrophage; regulated by Nrg1/Hap43; required for virulence; promotes mouse kidney and brain colonization; rat catheter and flow model biofilm induced
CUST_2740_PI362308700	4.80609	C1_07030C	chr1	RBT4	Pry family protein; required for virulence in mouse systemic/rabbit corneal infections; not filamentation; mRNA binds She3, is localized to hyphal tips; Hap43-induced; in both yeast and hyphal culture supernatants; Spider biofilm induced
CUST_10306_PI362308700	1.16533	C6_03840C	chr6	SNQ2	Protein similar to S. cerevisiae Snq2p transporter; member of PDR subfamily of ABC family; transposon mutation affects filamentation; benomyl-induced transcription; detected at yeast-form cell plasma membrane by mass spec
CUST_3511_PI362308700	1.84227	C3_05320W	chr3		Protein of unknown function; Hog1-repressed; Spider biofilm induced
CUST_8591_PI362308700	4.42195	C1_01390C	chr1		Putative transcription factor; S. cerevisiae ortholog Hot1 is required for the transient induction of glycerol biosynthetic genes GPD1 and GPP2 in response to high osmolarity; filament induced
CUST_11165_PI362308700	1.37385	C6_03500C	chr6	SAP4	Secreted aspartyl proteinase; sap4,5,6 mutant defective in protein utilization for nitrogen; virulence role complicated by URA3 effects; expressed during mucosal and systemic infections; N-glycosylated; rat catheter, Spider biofilm induced
CUST_12037_PI362308700	2.05834	CR_09140C	chrR		Protein with a role in directing meiotic recombination events to homologous chromatids; induced by ciclopirox olamine; positively regulated by Sfu1; Hog1, fluconazole-repressed; Hap43-induced; Spider biofilm induced
CUST_4532_PI362308700	2.00161	C4_01160W	chr4	CRD2	Metallothionein; for adaptation to growth in high copper; basal transcription is cadmium-repressed; Ssn6 regulated; complements copper sensitivity of an S. cerevisiae cup1 mutant; regulated by Sef1, Sfu1, and Hap43; Spider biofilm induced
CUST_4007_PI362308700	1.64862	CR_03920C	chrR	TPO4	Putative sperimidine transporter; fungal-specific (no human or murine homolog); Spider biofilm induced; promoter bound by Tec1 and Ndt80; Bcr1-repressed in RPMI a/a biofilms
CUST_11798_PI362308700	1.36374	C4_04560C	chr4		Predicted transmembrane protein with a role in cell wall polymer composition; Plc1-regulated; Spider biofilm induced
CUST_7381_PI362308700	2.30832	C2_02600C	chr2	FGR22	Putative phosphatidylinositol-specific phospholipase C (PI-PLC); predicted type 2 membrane protein; no S. cerevisiae ortholog; role in, and regulated by, filamentation, Hap43p; almost identical to orf19.5797
CUST_10864_PI362308700	5.68137	CR_02020C	chrR	OPT1	Oligopeptide transporter; transports 3-to-5-residue peptides; alleles are distinct, one has intron; suppresses S. cerevisiae ptr2-2 mutant defects; induced by BSA or peptides; Stp3p, Hog1p regulated; flow model biofilm induced
CUST_11126_PI362308700	1.42841	C6_03540W	chr6		Predicted membrane transporter, member of the monocarboxylate porter (MCP) family, major facilitator superfamily (MFS); ketoconazole or caspofungin repressed; Spider biofilm induced
CUST_846_PI362308700	2.2261	C7_00870W	chr7		Putative guanine deaminase; mutation confers hypersensitivity to toxic ergosterol analog; Spider biofilm induced
CUST_3623_PI362308700	3.86852	CR_01860W	chrR	OPT9	Probable pseudogene similar to fragments of OPT1 oligopeptide transporter gene; decreased expression in hyphae compared to yeast-form cells; transcriptionally induced upon phagocytosis by macrophage
CUST_5481_PI362308700	1.57162	C7_04090C	chr7		Predicted mitochondrial cardiolipin-specific phospholipase; upregulated in an azole-resistant strain that overexpresses MDR1; induced by Mnl1 under weak acid stress; rat catheter and Spider biofilm induced
CUST_989_PI362308700	1.59991	C7_01430C	chr7		Protein of unknown function; transcript induced by benomyl or in azole-resistant strain overexpressing MDR1; Ssn6 colony morphology-related regulation; induced by NO; Hap43-repressed; rat catheter and flow model biofilm induced
CUST_2656_PI362308700	1.01327	C1_02840W	chr1	PDE2	High affinity cyclic nucleotide phosphodiesterase; moderates signaling by cAMP; required for virulence, switching, cell wall, hyphal, not pseudohyphal growth; expressed shortly after hyphal induction; rat catheter and Spider biofilm induced
CUST_458_PI362308700	1.75469	C2_00860C	chr2		Protein of unknown function; Spider biofilm induced
CUST_4008_PI362308700	1.51825	CR_03920C	chrR	TPO4	Putative sperimidine transporter; fungal-specific (no human or murine homolog); Spider biofilm induced; promoter bound by Tec1 and Ndt80; Bcr1-repressed in RPMI a/a biofilms
CUST_8725_PI362308700	1.31768	C2_06970W	chr2	AAH1	Adenine deaminase; purine salvage and nitrogen catabolism; colony morphology-related regulation by Ssn6; Hog1, CO2-induced; chlamydospore formation repressed in C. albicans and C. dubliniensis; rat catheter and F-12/CO2 biofilm induced
CUST_10769_PI362308700	1.23637	C1_07120W	chr1	GAP4	Putative amino acid permease; hyphal induced; regulated by Hap43, Gcn2 and Gcn4; colony morphology-related gene regulation by Ssnp; detected at plasma membrane of yeast and germ tube by mass spec; Spider biofilm induced
CUST_11200_PI362308700	1.49694	C2_09950W	chr2	FCY21	High affinity, high capacity, hypoxanthine-adenine-guanine-cytosine/H+ symporter; similar to S. cerevisiae Fcy2; mutation confers resistance to 5-fluorocytosine (5-FC); flow model biofilm induced
CUST_5163_PI362308700	1.54013	C2_08590W	chr2	YWP1	Secreted yeast wall protein; possible role in dispersal in host; mutation increases adhesion and biofilm formation; propeptide; growth phase, phosphate, Ssk1/Ssn6/Efg1/Efh1/Hap43 regulated; mRNA binds She3; flow and Spider biofilm repressed
CUST_8245_PI362308700	3.70259	C1_10740C	chr1	ASR1	Heat shock protein; transcript regulated by cAMP, osmotic stress, ciclopirox olamine, ketoconazole; repressed by Cyr1, Ras1; colony morphology-related regulated by Ssn6; stationary phase enriched; Hap43-induced; Spider biofilm induced
CUST_8975_PI362308700	1.20064	C3_00480C	chr3	DOT5	Putative nuclear thiol peroxidase; alkaline downregulated; sumoylation target; Spider and flow model biofilm induced
CUST_11040_PI362308700	1.50361	C6_03690W	chr6	ALS5	ALS family adhesin; highly variable; expression in S. cerevisiae causes adhesion to human epithelium, endothelium or ECM, endothelial invasiveness by endocytosis and, at high abundance, ECM-induced aggregation; can form amyloid fibrils
CUST_10384_PI362308700	1.301	C6_03710W	chr6	ALS9	ALS family cell-surface glycoprotein; expressed during infection of human epithelial cells; confers laminin adhesion to S. cerevisiae; highly variable; putative GPI-anchor; Hap43-repressed
CUST_11536_PI362308700	1.00321	C3_00220W	chr3	HGT19	Putative MFS glucose/myo-inositol transporter; 20 member family; 12 transmembrane segments, extended N terminus; expressed in rich medium; Hap43, phagocytosis, rat catheter, Spider and flow model biofilm induced
CUST_11919_PI362308700	1.79943	C7_00050C	chr7	RAD3	Ortholog of S. cerevisiae Rad3; 5' to 3' DNA helicase, nucleotide excision repair and transcription, subunit of RNA polII initiation factor TFIIH and Nucleotide Excision Repair Factor 3 (NEF3)
DCP_20_5	1.18978
CUST_1934_PI362308700	1.94886	C5_04490C	chr5	CAR1	Arginase; arginine catabolism; transcript regulated by Nrg1, Mig1, Tup1; colony morphology-related regulation by Ssn6; alkaline induced; protein decreased in stationary phase; sumoylation target; flow model biofilm induced
CUST_4131_PI362308700	1.47837	C4_06820C	chr4	CZF1	Transcription factor; regulates white-opaque switch; hyphal growth regulator; expression in S. cerevisiae causes dominant-negative inhibition of pheromone response; required for yeast cell adherence to silicone; Spider biofilm induced
CUST_11750_PI362308700	3.00648	C4_04460C	chr4		Putative serine/threonine kinase similar to S. cerevisiae Sak1; possibly an essential gene, disruptants not obtained by UAU1 method; Spider biofilm induced
CUST_10677_PI362308700	1.05558	C1_04000C	chr1	KTR4	Mannosyltransferase; induced during cell wall regeneration; fungal-specific (no human or murine homolog); Bcr1-repressed in RPMI a/a biofilms
CUST_11282_PI362308700	1.59539	C1_02700C	chr1		Gene induced by hypoxia and ketoconazole; oral infection upregulated; mutants have reduced capacity to damage oral epithelial cells; Spider biofilm induced
CUST_6664_PI362308700	1.51494	C3_03120C	chr3	DAL5	Allantoate permease; nitrogen catabolite repressed, induced in absence of preferred N sources; nitrogen source regulation requires Gat1; possibly essential gene (by UAU1 method); Hap43-repressed
CUST_4278_PI362308700	3.40617	C4_03070W	chr4	PGA54	GPI-anchored protein; Hog1-repressed; induced in cyr1 or efg1 mutant or in hyphae; colony morphology-related gene regulation by Ssn6; induced in RHE model; mRNA binds She3; regulated in Spider biofilms by Tec1, Egf1, Ntd80, Rob1, Brg1
CUST_7617_PI362308700	3.00091	C2_00140W	chr2	NDT8	Ortholog of Ndt80; meiosis-specific transcription factor; activator of CDR1 induction by antifungal drugs; required for wild-type drug resistance and for Spider biofilm formation; transcript induced by antifungal drug treatment
CUST_6317_PI362308700	2.28533	C1_06810W	chr1	CAT1	Catalase; resistance to oxidative stress, neutrophils, peroxide; role in virulence; regulated by iron, ciclopirox, fluconazole, carbon source, pH, Rim101, Ssn6, Hog1, Hap43, Sfu1, Sef1, farnesol, core stress response; Spider biofilm induced
CUST_4215_PI362308700	2.62219	C1_10150W	chr1	WOR1	Transcription factor ("master switch") of white-opaque phenotypic switching; required to establish and maintain the opaque state; opaque-specific, nuclear; regulates its own expression; suggested role in regulation of adhesion factors
CUST_11997_PI362308700	1.09457	C7_03590C	chr7		Putative ember of the multi-drug and toxin extrusion (MATE) family of the multidrug/oligosaccharidyl-lipid/polysaccharide exporter superfamily; Spider biofilm induced
CUST_7852_PI362308700	1.66929	C7_01940C	chr7		Pheromone-regulated protein (Prm10) of S. cerevisiae; colony morphology-related gene regulation by Ssn6; induced by Mnl1 under weak acid stress; possibly essential gene, disruptants not obtained by UAU1 method; Spider biofilm induced
CUST_12069_PI362308700	2.12392	CR_09100C	chrR		Aldo-keto reductase; increased transcript associated with MDR1 overexpression, benomyl or long-term fluconazole treatment; overexpression does not affect drug or oxidative stress sensitivity; stationary phase enriched; flow biofim repressed
CUST_10879_PI362308700	1.47537	C1_08530W	chr1		Ortholog of <i>C. dubliniensis CD36</i> : Cd36_08040, <i>C. parapsilosis CDC317</i> : CPAR2_207180, <i>Candida tenuis NRRL Y-1498</i> : CANTEDRAFT_114140 and <i>Debaryomyces hansenii CBS767</i> : DEHA2G13992g
CUST_10618_PI362308700	1.15525	C2_04510W	chr2	RIM2	Putative mitochondrial carrier protein; induced by alpha pheromone in SpiderM medium; Spider biofilm induced
CUST_5919_PI362308700	2.03747	C1_04900W	chr1	MNN15	Putative alpha-1,3-mannosyltransferase; predicted role in protein O-linked glycosylation; Spider biofilm induced
CUST_4943_PI362308700	2.21458	C7_02910W	chr7	ENA21	Predicted P-type ATPase sodium pump; Gcn4p-regulated; flucytosine, amphotericin B, or ketoconazole-induced; osmotic stress-induced; overlaps orf19.5170.1, which is annotated as a blocked reading frame; Spider biofilm induced
CUST_12178_PI362308700	2.53223	C2_05580W	chr2		Protein of unknown function; Hap43-induced; flow model biofilm repressed
CUST_1272_PI362308700	1.08945	C3_02140C	chr3		Ortholog(s) have cytosol, nucleus localization
CUST_8326_PI362308700	2.34864	C5_04850W	chr5		Protein of unknown function; early-stage flow model biofilm induced
CUST_2843_PI362308700	2.23874	C2_03040W	chr2	PLC2	Phosphatidylinositol (PtdIns)-specific phospholipase C (PI-PLC); predicted type 2 membrane protein; role in, and regulated by, filamentation, Nrg1 and Tup1; no mouse systemic virulence role; orf19.5797 and orf19.1586 are almost identical
CUST_772_PI362308700	1.71524	C6_01450C	chr6		Protein of unknown function; Cyr1-repressed; rat catheter and Spider biofilm induced
CUST_10988_PI362308700	2.75322	C4_04200C	chr4		Protein of unknown function; repressed by Sfu1; Hap43-induced gene
CUST_1785_PI362308700	1.19452	C3_05910W	chr3	ZCF35	Zn(II)2Cys6 transcription factor; Hap43-induced; Spider biofilm induced
CUST_12132_PI362308700	1.23938	C7_01170C	chr7		Putative oxidoreductase; mutation confers hypersensitivity to toxic ergosterol analog; rat catheter and Spider biofilm induced
CUST_12027_PI362308700	1.4525	CR_09170C	chrR	SSU1	Protein similar to S. cerevisiae Ssu1 sulfite transport protein; Tn mutation affects filamentous growth; regulated by Gcn2 and Gcn4; induced by nitric oxide; Hap43-repressed; Spider and flow model biofilm induced
CUST_2394_PI362308700	1.3932	C6_01330C	chr6		Ortholog of <i>C. dubliniensis CD36</i> : Cd36_61450, <i>C. parapsilosis CDC317</i> : CPAR2_602710, <i>Candida tenuis NRRL Y-1498</i> : cten_CGOB_00240 and <i>Pichia stipitis Pignal</i> : psti_CGOB_00191
CUST_4250_PI362308700	1.36981	C4_02990C	chr4	GST2	Glutathione S transferase; induced by benomyl and in populations of cells exposed to fluconazole over multiple generations; regulated by Nrg1, Tup1; induced by nitric oxide; stationary phase enriched; Spider biofilm induced
CUST_6790_PI362308700	4.15037	CR_08510W	chrR	PGA13	GPI-anchored cell wall protein involved in cell wall synthesis; required for normal cell surface properties; induced in oralpharyngeal candidasis; Spider biofilm induced; Bcr1-repressed in RPMI a/a biofilms
CUST_5616_PI362308700	1.20196	C4_01560C	chr4		Ortholog(s) have ubiquitin-ubiquitin ligase activity, role in mitochondrion inheritance, protein monoubiquitination, protein polyubiquitination and plasma membrane, ubiquitin ligase complex localization
CUST_6816_PI362308700	1.29011	C2_00630C	chr2		Ortholog(s) have role in allantoin catabolic process and cytosol, nucleus localization
CUST_10658_PI362308700	1.26465	C5_03500W	chr5	GAP6	Broad-specificity amino acid permease; Plc1, Gcn4 regulated; rat catheter biofilm induced
CUST_1790_PI362308700	1.23058	C3_05900W	chr3		Possible G-protein coupled receptor; vacuolar membrane transporter for cationic amino acids; PQ-loop motif; rat catheter and Spider biofilm induced
CUST_3757_PI362308700	1.01936	C5_02650C	chr5	IFH1	Transcription factor; forms a heterodimer with Fhl11 that is tethered to promoters by Tbf1; positively regulates rRNA and ribosomal protein gene transcription; Spider biofilm induced
CUST_114_PI362308700	1.1267	C1_00540C	chr1		Protein with a Bul1 domain; binds the ubiquitin ligase Rsp5 and is involved in intracellular trafficking of a general amino acid permease Gap1; repressed in an azole-resistant strain overexpressing MDR1; Spider biofilm induced
CUST_3785_PI362308700	1.6699	C5_02630C	chr5	MNN1	Putative alpha-1,3-mannosyltransferase; of the mannosyltransferase complex; negatively regulated by Rim101; transcript elevated in chk1 and nik1 mutants, but not in sln1 mutant; Spider and flow model biofilm induced
CUST_11434_PI362308700	1.03256	C2_08480W	chr2	RRP8	Ribosomal protein; Hap43-induced; F-12/CO2 early biofilm and rat catheter biofilm induced
CUST_4813_PI362308700	1.02191	C1_11280W	chr1		Ortholog(s) have U6 snRNA binding, pre-mRNA binding activity and role in mRNA cis splicing, via spliceosome, spliceosomal snRNP assembly
CUST_3624_PI362308700	5.45967	CR_01860W	chrR	OPT9	Probable pseudogene similar to fragments of OPT1 oligopeptide transporter gene; decreased expression in hyphae compared to yeast-form cells; transcriptionally induced upon phagocytosis by macrophage
CUST_4164_PI362308700	1.5721	C4_06990W	chr4		Possible mannosyltransferase; Spider biofilm induced
CUST_9649_PI362308700	1.48634	C4_01410W	chr4	BEM1	Protein required for wild-type budding, hyphal growth, and virulence in a mouse systemic infection; suppresses pseudohyphal and filamentous growth defects of various S. cerevisiae mutants and heat sensitivity of S. cerevisiae cdc24-4 mutant
CUST_862_PI362308700	1.06272	C3_01250W	chr3	PMC1	Vacuolar calcium P-type ATPase; transcript regulated by calcineurin and fluconazole; mutant shows increased resistance to fluconazole, lithium; increased sensitivity to calcium; Spider biofilm induced
CUST_3588_PI362308700	1.27452	C3_03710W	chr3	CCC1	Manganese transporter; required for normal filamentous growth; mRNA binds She3, localized to hyphal tips; repressed by NO, alkaline pH; colony morphology-related regulation by Ssn6; regulated by Sef1, Sfu1, Hap43; Spider biofilm induced
CUST_7510_PI362308700	1.38668	C5_03050C	chr5	PGA58	Putative GPI-anchored protein; transcription is positively regulated by Tbf1p
CUST_6789_PI362308700	3.45622	CR_08510W	chrR	PGA13	GPI-anchored cell wall protein involved in cell wall synthesis; required for normal cell surface properties; induced in oralpharyngeal candidasis; Spider biofilm induced; Bcr1-repressed in RPMI a/a biofilms
CUST_3760_PI362308700	2.7285
CUST_9158_PI362308700	2.01231	C3_03470W	chr3		Succinate semialdehyde dehydrogenase; for utilization of gamma-aminobutyrate (GABA) as a nitrogen source; part of 4-aminobutyrate and glutamate degradation pathways; rat catheter biofilm induced
CUST_11395_PI362308700	3.47841	C2_01540W	chr2		S. pombe ortholog SPCC576.01c is a predicted sulfonate dioxygenase; possibly transcriptionally regulated upon hyphal formation; Spider biofilm induced
CUST_6211_PI362308700	4.26684	C2_09220W	chr2	DDR48	Immunogenic stress-associated protein; filamentation regulated; induced by benomyl/caspofungin/ketoconazole or in azole-resistant strain; Hog1, farnesol, alkaline repressed; stationary phase enriched; Spider, flow model biofilm induced
CUST_4394_PI362308700	1.47375	C3_07370W	chr3		Protein of unknown function; Spider biofilm induced
CUST_9171_PI362308700	2.92939	C3_03440C	chr3		Putative spermidine export pump; fungal-specific (no human or murine homolog)
CUST_4388_PI362308700	1.1435	C3_07340W	chr3	GCY1	Aldo/keto reductase; mutation confers hypersensitivity to toxic ergosterol analog; farnesol-repressed; stationary phase enriched protein; flow model biofilm induced; Spider biofilm repressed
CUST_10387_PI362308700	1.66407	C6_03700W	chr6	ALS1	Cell-surface adhesin; adhesion, virulence, immunoprotective roles; band at hyphal base; Rfg1, Ssk1, Spider biofilm induced; flow model biofilm repressed; CAI-4 strain background effects; promoter bound Bcr1, Tec1, Efg1, Ndt80, and Brg1
CUST_11467_PI362308700	1.04275	C3_00180C	chr3	DAL1	Putative allantoinase; transcript regulated by Nrg1 and Mig1; macrophage/pseudohyphal-repressed
CUST_1343_PI362308700	4.05994	C6_00960W	chr6	CAN1	Basic amino acid permease; complements lysine transport mutation; 10 predicted transmembrane regions, 3 predicted N-glycosylation sites; phagocytosis by macrophages induces transcript; rat catheter, Spider and flow model biofilm induced
CUST_2931_PI362308700	1.33371	C2_01270W	chr2	CHA1	Similar to catabolic ser/thr dehydratases; repressed by Rim101; induced in low iron; regulated on white-opaque switch; filament induced; Tn mutation affects filamentation; flow model biofilm induced; Spider biofilm repressed
CUST_6318_PI362308700	2.17413	C1_06810W	chr1	CAT1	Catalase; resistance to oxidative stress, neutrophils, peroxide; role in virulence; regulated by iron, ciclopirox, fluconazole, carbon source, pH, Rim101, Ssn6, Hog1, Hap43, Sfu1, Sef1, farnesol, core stress response; Spider biofilm induced
CUST_5216_PI362308700	2.42345	C4_04240C	chr4		Ortholog of S. cerevisiae Skg6; localizes to the cell cortex, cell bud neck, cell bud tip, incipient cellular bud site, and is membrane-bound; Spider biofilm induced
CUST_11954_PI362308700	1.84495	C7_00170W	chr7	VPS7	Ortholog(s) have role in protein targeting to vacuole and endoplasmic reticulum localization
CUST_381_PI362308700	1.46938	CR_10640W	chrR		Has domain(s) with predicted antiporter activity, drug transmembrane transporter activity, role in drug transmembrane transport and membrane localization
CUST_2203_PI362308700	2.62332	CR_02920C	chrR	AQY1	Aquaporin water channel; osmotic shock resistance, WT freeze tolerance; virulent in mice; flucytosine repressed; flow model/RPMI/Spider/rat catheter biofilm induced; required for RPMI biofilm formation; Bcr1-induced in a/a RPMI biofilms
CUST_10675_PI362308700	2.7851	C1_04010C	chr1		Protein with a NADP-dependent oxidoreductase domain; transcript induced by ketoconazole; rat catheter and Spider biofilm induced
CUST_358_PI362308700	2.45348	C1_01100W	chr1	CCH1	Voltage-gated Ca2+ channel of the high affinity calcium uptake system; roles in thigmotropism, establishment of galvanotropism; transcript regulated by Nrg1 and Mig1; flow model biofilm repressed
CUST_5164_PI362308700	1.08078	C2_08590W	chr2	YWP1	Secreted yeast wall protein; possible role in dispersal in host; mutation increases adhesion and biofilm formation; propeptide; growth phase, phosphate, Ssk1/Ssn6/Efg1/Efh1/Hap43 regulated; mRNA binds She3; flow and Spider biofilm repressed
CUST_10065_PI362308700	2.62576	C5_01680C	chr5	CCN1	G1 cyclin; required for hyphal growth maintenance (not initiation); cell-cycle regulated transcription (G1/S); Cdc28p-Ccn1p initiates Cdc11p S394 phosphorylation on hyphal induction; expression in S. cerevisiae inhibits pheromone response
CUST_835_PI362308700	1.24978	C6_01600W	chr6		Ortholog of <i>Candida albicans WO-1</i> : CAWG_05207
CUST_9417_PI362308700	1.0189	C6_02670C	chr6	WSC2	Putative cell wall integrity and stress response protein; mRNA binds She3; Spider biofilm induced
CUST_9056_PI362308700	2.99578	C1_04140W	chr1	IFD6	Aldo-keto reductase; similar to aryl alcohol dehydrogenases; protein increase correlates with MDR1 overexpression (not CDR1 or CDR2) in fluconazole-resistant clinical isolates; farnesol regulated; possibly essential; Spider biofilm induced
CUST_2430_PI362308700	1.13339	C3_05570W	chr3	QDR2	Predicted MFS membrane transporter, member of the drug:proton antiporter (12 spanner) (DHA1) family; Spider biofilm induced
CUST_2896_PI362308700	2.19771	C2_03690C	chr2		Protein of unknown function; repressed by Rim101; negatively modulates intracellular ATP levels during the development of azole resistance; induced by Ca(2+) in a calcineurin-dependent manner; Spider biofilm induced
CUST_2844_PI362308700	2.3887	C2_03040W	chr2	PLC2	Phosphatidylinositol (PtdIns)-specific phospholipase C (PI-PLC); predicted type 2 membrane protein; role in, and regulated by, filamentation, Nrg1 and Tup1; no mouse systemic virulence role; orf19.5797 and orf19.1586 are almost identical
CUST_7402_PI362308700	1.10236	C1_12570C	chr1		Putative elongator complex subunit; for modification of wobble nucleosides in tRNA; Spider biofilm induced
CUST_11856_PI362308700	1.31115	CR_06910W	chrR	BUD5	Predicted GTP/GDP exchange factor for Rsr1; rat catheter biofilm induced
CUST_1344_PI362308700	4.70202	C6_00960W	chr6	CAN1	Basic amino acid permease; complements lysine transport mutation; 10 predicted transmembrane regions, 3 predicted N-glycosylation sites; phagocytosis by macrophages induces transcript; rat catheter, Spider and flow model biofilm induced
CUST_2425_PI362308700	3.44453	C3_05580C	chr3	GAP2	General amino acid permease; ketoconazole, flucytosine repressed; Ssy1-dependent histidine induction; regulated by Nrg1, Tup1; colony morphology-related gene regulation by Ssn6; Spider and flow model biofilm induced
CUST_5118_PI362308700	1.89691	C2_02970C	chr2	ALD5	NAD-aldehyde dehydrogenase; decreased expression in fluconazole-resistant isolate, or in hyphae; biofilm induced; fluconazole-downregulated; protein abundance is affected by URA3 expression in the CAI-4 strain; stationary phase enriched
CUST_4932_PI362308700	2.60541	C3_05710W	chr3	RCT1	Fluconazole-induced protein; Ras1, Cyr1 repressed and Efg1 induced; regulated by Nrg1, Tup1, Tbf1, Ssn6; induced in oralpharyngeal candidasis; rat catheter biofilm repressed
CUST_11845_PI362308700	1.69994	CR_06860C	chrR	ARO1	Aromatic decarboxylase; Ehrlich fusel oil pathway of aromatic alcohol biosynthesis; alkaline repressed; protein abundance affected by URA3 expression in CAI-4 strain; Spider biofilm induced
CUST_3682_PI362308700	1.10983	C3_03870C	chr3	SAP9	Secreted aspartyl protease; roles in adhesion, cell surface integrity; induced by antifungal drugs, stationary phase, or in white-phase cells; farnesol-downregulated in biofilm; autocatalytic processing; GPI-anchor; Spider biofilm induced
CUST_7614_PI362308700	1.95235	C6_04420W	chr6		Protein of unknown function; GlcNAc-induced protein; Spider biofilm induced; rat catheter biofilm repressed
CUST_11943_PI362308700	1.03852	C1_03150C	chr1		Ortholog of <i>C. dubliniensis CD36</i> : Cd36_02950, <i>C. parapsilosis CDC317</i> : CPAR2_108520, <i>Candida tenuis NRRL Y-1498</i> : CANTEDRAFT_100285 and <i>Debaryomyces hansenii CBS767</i> : DEHA2G15774g
CUST_1712_PI362308700	2.71065	C3_06100C	chr3	DED1	Predicted ATP-dependent RNA helicase; RNA strand annealing activity; Spider biofilm induced
CUST_11199_PI362308700	1.58601	C2_09950W	chr2	FCY21	High affinity, high capacity, hypoxanthine-adenine-guanine-cytosine/H+ symporter; similar to S. cerevisiae Fcy2; mutation confers resistance to 5-fluorocytosine (5-FC); flow model biofilm induced
CUST_831_PI362308700	1.58523	C6_01590W	chr6		Protein of unknown function; flow model biofilm induced
CUST_2393_PI362308700	1.07077	C6_01330C	chr6		Ortholog of <i>C. dubliniensis CD36</i> : Cd36_61450, <i>C. parapsilosis CDC317</i> : CPAR2_602710, <i>Candida tenuis NRRL Y-1498</i> : cten_CGOB_00240 and <i>Pichia stipitis Pignal</i> : psti_CGOB_00191
CUST_4976_PI362308700	2.96507	C7_02920W	chr7		Ortholog(s) have cytosol, nucleus localization
CUST_5797_PI362308700	1.08117	C1_00010W	chr1		Dubious open reading frame
CUST_4931_PI362308700	2.42885	C3_05710W	chr3	RCT1	Fluconazole-induced protein; Ras1, Cyr1 repressed and Efg1 induced; regulated by Nrg1, Tup1, Tbf1, Ssn6; induced in oralpharyngeal candidasis; rat catheter biofilm repressed
CUST_9544_PI362308700	1.33849	C1_04500W	chr1	ICL1	Isocitrate lyase; glyoxylate cycle enzyme; required for virulence in mice; induced upon phagocytosis by macrophage; farnesol regulated; Pex5-dependent peroxisomal localization; stationary phase enriched; rat catheter, Spider biofilm induced
CUST_9552_PI362308700	1.58474	C4_01220C	chr4		Protein with a glycoside hydrolase domain; mutants are viable
CUST_7703_PI362308700	1.95112	C7_01690W	chr7		Ortholog(s) have zinc ion binding activity, role in protein import into mitochondrial intermembrane space and cytosol, mitochondrial intermembrane space, nucleus localization
CUST_5899_PI362308700	1.26954	C5_00140C	chr5		Putative integral membrane protein of unknown function; clade-associated gene expression; Spider biofilm induced
CUST_3512_PI362308700	1.81608	C3_05320W	chr3		Protein of unknown function; Hog1-repressed; Spider biofilm induced
CUST_9690_PI362308700	1.11177	C5_01420W	chr5		Protein of unknown function; UPF0057 protein family member; localizes to the plasma membrane; Spider biofilm induced
CUST_10994_PI362308700	1.40422	CR_00620C	chrR	ARG1	Argininosuccinate synthase; arginine synthesis; Gcn4, Rim101 regulated; induced by amino acid starvation (3-AT), benomyl treatment; stationary phase enriched protein; repressed in alkalinizing medium; rat catheter, Spider biofilm induced
CUST_10112_PI362308700	1.69403	C1_13570W	chr1	MPT5	Putative RNA-binding protein; Hap43p-repressed gene; protein induced during the mating process
CUST_10018_PI362308700	1.9408	C4_02720C	chr4		Putative plasma membrane protein; Plc1-regulated; Spider biofilm induced
CUST_4531_PI362308700	1.82744	C4_01160W	chr4	CRD2	Metallothionein; for adaptation to growth in high copper; basal transcription is cadmium-repressed; Ssn6 regulated; complements copper sensitivity of an S. cerevisiae cup1 mutant; regulated by Sef1, Sfu1, and Hap43; Spider biofilm induced
CUST_3392_PI362308700	2.61963	C3_04200W	chr3	AFP99	Protein related to arginases; downregulated upon adherence to polystyrene; regulated by Gcn2p and Gcn4p
CUST_11125_PI362308700	1.38749	C6_03540W	chr6		Predicted membrane transporter, member of the monocarboxylate porter (MCP) family, major facilitator superfamily (MFS); ketoconazole or caspofungin repressed; Spider biofilm induced
CUST_990_PI362308700	1.69067	C7_01430C	chr7		Protein of unknown function; transcript induced by benomyl or in azole-resistant strain overexpressing MDR1; Ssn6 colony morphology-related regulation; induced by NO; Hap43-repressed; rat catheter and flow model biofilm induced
CUST_1349_PI362308700	1.0514	C6_00930C	chr6		Protein of unknown function; Spider biofilm induced
CUST_6833_PI362308700	1.1539	CR_08470W	chrR		Protein involved in N-glycosylation; Spider biofilm induced; rat catheter biofilm repressed
CUST_2840_PI362308700	1.2022	C2_03020C	chr2		Ortholog(s) have cytoplasm localization
CUST_912_PI362308700	1.48672	C7_01010W	chr7		Ortholog of <i>C. dubliniensis CD36</i> : Cd36_70940, <i>C. parapsilosis CDC317</i> : CPAR2_300280, <i>Debaryomyces hansenii CBS767</i> : DEHA2F22220g and <i>Pichia stipitis Pignal</i> : PICST_32459
CUST_7368_PI362308700	1.28271	C2_02630W	chr2		Putative transcription factor component of the core factor (CF) rDNA transcription factor complex; Spider biofilm induced
CUST_2932_PI362308700	1.29308	C2_01270W	chr2	CHA1	Similar to catabolic ser/thr dehydratases; repressed by Rim101; induced in low iron; regulated on white-opaque switch; filament induced; Tn mutation affects filamentation; flow model biofilm induced; Spider biofilm repressed
CUST_3032_PI362308700	2.93296	C5_00940C	chr5	HAP5	Component of CCAAT-binding transcription factor; roles in filamentous growth, low-iron induction of FRP1; regulates genes involved in respiratory growth; functional homolog of S. cerevisiae Hap5p; Cap1p-dependent expression in low iron
CUST_11281_PI362308700	1.72886	C1_02700C	chr1		Gene induced by hypoxia and ketoconazole; oral infection upregulated; mutants have reduced capacity to damage oral epithelial cells; Spider biofilm induced
CUST_10017_PI362308700	1.80562	C4_02720C	chr4		Putative plasma membrane protein; Plc1-regulated; Spider biofilm induced
CUST_1651_PI362308700	5.10198	C2_05180W	chr2	WH11	White-phase yeast transcript; expression in opaques increases virulence/switching; mutant switches as WT; Hap43, hypoxia, ketoconazol induced; required for RPMI biofilm; Bcr1-induced in RPMI a/a biofilm; rat catheter, Spider biofilm induced
CUST_3843_PI362308700	1.42125	C2_06470W	chr2	RTA2	Flippase; sphingolipid long chain base release; mediates calcineurin-dependent resistance to azoles; stress-associate; Plc1, Ca2+, calcineurin-regulated; ketoconazole, caspofungin induced; Spider biofilm induced; flow biofilm repressed
CUST_12038_PI362308700	2.22679	CR_09140C	chrR		Protein with a role in directing meiotic recombination events to homologous chromatids; induced by ciclopirox olamine; positively regulated by Sfu1; Hog1, fluconazole-repressed; Hap43-induced; Spider biofilm induced
CUST_8394_PI362308700	2.09289	C2_09990C	chr2	YOR1	Protein similar to S. cerevisiae Yor1; ABC-type plasma membrane transporter involved in resistance to aureobasidin A; white cell type-specific transcript; Spider biofilm induced
CUST_5991_PI362308700	1.7158	CR_01680C	chrR	CDC4	F-box subunit of SCF(CDC4) ubiquitin ligase; functional homolog of S. cerevisiae Cdc4; mutation/depletion causes hyperfilamentation; Sol1 is a substrate of SCF-Cdc4; Spider biofilm induced
CUST_826_PI362308700	2.92535	C6_03170C	chr6	MDR1	Plasma membrane MDR/MFS multidrug efflux pump; methotrexate is preferred substrate; overexpression in drug-resistant clinical isolates confers fluconazole resistance; repressed in young biofilms; rat catheter biofilm induced
CUST_5332_PI362308700	1.31572	C2_04470W	chr2	ADH3	Putative NAD-dependent (R,R)-butanediol dehydrogenase; regulated by white-opaque switch; induced by nitric oxide independent of Yhb1; Spider biofilm induced
CUST_11639_PI362308700	3.67025	C3_00360W	chr3		Protein of unknown function; Hap43-repressed; Spider biofilm induced
CUST_5615_PI362308700	1.35875	C4_01560C	chr4		Ortholog(s) have ubiquitin-ubiquitin ligase activity, role in mitochondrion inheritance, protein monoubiquitination, protein polyubiquitination and plasma membrane, ubiquitin ligase complex localization
CUST_1143_PI362308700	1.57375	C1_13940W	chr1	SIM1	Adhesin-like protein; involved in cell wall maintenance, redundant with Sun41; possibly secreted; macrophage-repressed; repressed by Rim101, Cyr1, Ras1; Spider biofilm induced
CUST_3759_PI362308700	2.81528
CUST_10102_PI362308700	1.67381	C1_13590W	chr1		Ortholog of <i>C. dubliniensis CD36</i> : Cd36_12580
CUST_10678_PI362308700	1.1192	C1_04000C	chr1	KTR4	Mannosyltransferase; induced during cell wall regeneration; fungal-specific (no human or murine homolog); Bcr1-repressed in RPMI a/a biofilms
CUST_10673_PI362308700	3.56935	C1_04020C	chr1	CSH1	Aldo-keto reductase; role in fibronectin adhesion, cell surface hydrophobicity; regulated by temperature, growth phase, benomyl, macrophage interaction; azole resistance associated; Spider biofilm induced; rat catheter biofilm repressed
CUST_1919_PI362308700	1.83159	C5_03900W	chr5	PGA56	Regulator of sorbose utilization; putative GPI-anchor; hypha and cell wall regeneration induced; colony morphology-related gene regulation by Ssn6; induced by Tbf1, Hap43; Spider biofilm induced
CUST_5246_PI362308700	1.84371	C4_04370C	chr4	VAC7	Ortholog of S. cerevisiae Vac7; integral vacuolar membrane protein involved in vacuole inheritance and morphology; mutants are viable
CUST_8531_PI362308700	4.38838
CUST_4176_PI362308700	4.32853	C4_07040W	chr4		Putative cytochrome P450 protein; possibly an essential gene, disruptants not obtained by UAU1 method
CUST_5985_PI362308700	1.17966	C1_08770W	chr1		Ornithine cyclodeaminase family protein; Sef1, Sfu1, and Hap43-regulated; ortholog of S. cerevisiae YGL159W and S. pombe SPAP11E10.01; rat catheter biofilm induced
CUST_3844_PI362308700	1.44416	C2_06470W	chr2	RTA2	Flippase; sphingolipid long chain base release; mediates calcineurin-dependent resistance to azoles; stress-associate; Plc1, Ca2+, calcineurin-regulated; ketoconazole, caspofungin induced; Spider biofilm induced; flow biofilm repressed
CUST_9880_PI362308700	1.27148	C1_13130C	chr1		Putative histidine permease; fungal-specific (no human or murine homolog); Hap43p-induced gene
CUST_7613_PI362308700	1.91746	C6_04420W	chr6		Protein of unknown function; GlcNAc-induced protein; Spider biofilm induced; rat catheter biofilm repressed
CUST_1327_PI362308700	3.85784	C3_02370C	chr3	ALR1	Putative transporter of divalent cations; hyphal-induced expression; rat catheter biofilm induced
CUST_9172_PI362308700	2.81033	C3_03440C	chr3		Putative spermidine export pump; fungal-specific (no human or murine homolog)
CUST_10871_PI362308700	1.03461	C7_00110W	chr7	SOD3	Cytosolic manganese-containing superoxide dismutase; protects against oxidative stress; repressed by ciclopirox olamine, induced during stationary phase when SOD1 expression is low; Hap43-repressed; Spider and flow model biofilm induced
CUST_7473_PI362308700	4.78684	CR_02280W	chrR	PGA23	Putative GPI-anchored protein of unknown function; Rim101-repressed; Cyr1-regulated; colony morphology-related gene regulation by Ssn6
CUST_3916_PI362308700	2.32585	C4_02930W	chr4		Protein of unknown function; Ras1 and Cyr1 repressed; rat catheter and Spider biofilm induced
CUST_4944_PI362308700	2.35008	C7_02910W	chr7	ENA21	Predicted P-type ATPase sodium pump; Gcn4p-regulated; flucytosine, amphotericin B, or ketoconazole-induced; osmotic stress-induced; overlaps orf19.5170.1, which is annotated as a blocked reading frame; Spider biofilm induced
CUST_10131_PI362308700	2.17919	C1_13480W	chr1	HSP7	Putative hsp70 chaperone; role in entry into host cells; heat-shock, amphotericin B, cadmium, ketoconazole-induced; surface localized in yeast and hyphae; antigenic in host; farnesol-downregulated in biofilm; Spider biofilm induced
CUST_7509_PI362308700	1.27907	C5_03050C	chr5	PGA58	Putative GPI-anchored protein; transcription is positively regulated by Tbf1p
CUST_5482_PI362308700	1.51005	C7_04090C	chr7		Predicted mitochondrial cardiolipin-specific phospholipase; upregulated in an azole-resistant strain that overexpresses MDR1; induced by Mnl1 under weak acid stress; rat catheter and Spider biofilm induced
CUST_7385_PI362308700	1.5053	C2_02580W	chr2		Predicted MFS membrane transporter; monocarboxylate porter family member; colony morphology-related gene regulation by Ssn6; flow model biofilm induced; Spider biofilm induced
CUST_10022_PI362308700	1.12651	C4_02740W	chr4		Protein of unknown function; flow model, rat catheter and Spider biofilm induced; Hap43-repressed
CUST_11468_PI362308700	1.13264	C3_00180C	chr3	DAL1	Putative allantoinase; transcript regulated by Nrg1 and Mig1; macrophage/pseudohyphal-repressed
CUST_6212_PI362308700	4.07962	C2_09220W	chr2	DDR48	Immunogenic stress-associated protein; filamentation regulated; induced by benomyl/caspofungin/ketoconazole or in azole-resistant strain; Hog1, farnesol, alkaline repressed; stationary phase enriched; Spider, flow model biofilm induced
CUST_9554_PI362308700	1.56589	C1_04470C	chr1		Protein of unknown function; transcript detected in high-resolution tiling arrays; transcription induced by alpha pheromone in SpiderM medium; Spider and early-stage flow model biofilm induced
CUST_10002_PI362308700	1.15819	C1_10350C	chr1		Putative adhesin-like protein; positively regulated by Tbf1; Spider biofilm induced
CUST_6815_PI362308700	1.62951	C2_00630C	chr2		Ortholog(s) have role in allantoin catabolic process and cytosol, nucleus localization
CUST_8044_PI362308700	1.02958	CR_07730W	chrR	HGT14	Putative MFS glucose transporter; 20 member C. albicans glucose transporter family; 12 probable membrane-spanning segments; expressed in rich medium with 2% glucose; rat catheter and flow model biofilm induced
CUST_9551_PI362308700	1.79923	C4_01220C	chr4		Protein with a glycoside hydrolase domain; mutants are viable
CUST_10695_PI362308700	2.68245	C1_11200W	chr1		Predicted mucin-like protein; ketoconazole-induced; fluconazole-repressed; induced in cyr1 mutant; colony morphology-related gene regulation by Ssn6; flow model biofilm induced; Spider biofilm induced
CUST_3542_PI362308700	1.78788	C3_03640W	chr3	DAL9	Putative allantoate permease; fungal-specific (no human or murine homolog)
CUST_10238_PI362308700	3.83148	C6_03930W	chr6	OPT8	Oligopeptide transporter; similar to Opt1 and to S. cerevisiae Ygl114wp, but not other OPTs; induced by nitric oxide, amphotericin B; expression of OPT6, 7, 8 does not complement mutants lacking Opt1, Opt2, and Opt3; Spider biofilm induced
CUST_1829_PI362308700	2.5492	C3_05830W	chr3	KRE6	Essential beta-1,6-glucan synthase subunit; change in mRNA length, not abundance, at yeast-hypha transition; alkaline induced by Rim101, on cell wall regeneration; Spider biofilm induced; Bcr1-repressed in RPMI a/a biofilms
CUST_9543_PI362308700	1.43104	C1_04500W	chr1	ICL1	Isocitrate lyase; glyoxylate cycle enzyme; required for virulence in mice; induced upon phagocytosis by macrophage; farnesol regulated; Pex5-dependent peroxisomal localization; stationary phase enriched; rat catheter, Spider biofilm induced
CUST_6090_PI362308700	1.82822	CR_01470W	chrR	CSP37	Hyphal cell wall protein; role in progression of mouse systemic infection; predicted P-loop, divalent cation binding, N-glycosylation sites; expressed in yeast and hyphae; hyphal downregulated; stationary-phase enriched; GlcNAc-induced
CUST_4768_PI362308700	1.31018	C3_05220W	chr3	CDR1	Multidrug transporter of ABC superfamily; transports phospholipids in an in-to-out direction; induced by beta-estradiol, progesterone, corticosteroid, or cholesterol; Spider biofilm induced
CUST_2783_PI362308700	1.32387	C2_03320W	chr2	CHK1	Histidine kinase; 2-component signaling, cell wall synthesis; hyphal growth defect; avirulent in mouse, not rat vaginal infection; phagocytosis rate increased; Spider biofilm induced; required for RPMI biofilm; Bcr1-induced in a/a biofilm
CUST_7485_PI362308700	1.56135	C6_04620C	chr6	NAG4	Putative transporter; fungal-specific; similar to Nag3p and to S. cerevisiae Ypr156Cp and Ygr138Cp; required for wild-type mouse virulence and wild-type cycloheximide resistance; gene cluster encodes enzymes of GlcNAc catabolism
CUST_10432_PI362308700	1.03522	C3_04580C	chr3	STP1	Transcription factor; regulates SAP2, OPT1 expression and thereby protein catabolism for nitrogen source; activated via amino-acid-induced proteolytic processing; macrophage/pseudohyphal-repressed; Spider biofilm repressed
CUST_12028_PI362308700	1.33387	CR_09170C	chrR	SSU1	Protein similar to S. cerevisiae Ssu1 sulfite transport protein; Tn mutation affects filamentous growth; regulated by Gcn2 and Gcn4; induced by nitric oxide; Hap43-repressed; Spider and flow model biofilm induced
CUST_1942_PI362308700	2.33868	C5_04470C	chr5		Predicted RNA binding protein; stationary phase enriched; induced in core caspofungin response; induced by nitric oxide independent of Yhb1; repressed in ssr1 null; ketoconazole, hypoxia induced; Spider biofilm induced
CUST_1752_PI362308700	2.85781	C3_02870C	chr3		Protein of unknown function; required for adhesion to abiotic substrate; Spider biofilm induced
CUST_6696_PI362308700	2.56654	C3_06310C	chr3	ISW2	Ortholog of S. cerevisiae Isw2; an ATPase involved in chromatin remodeling; required for chlamydospore formation; Hap43-induced gene; repressed by high-level peroxide stress

## Sheet: tetTOR1 D30 8h UP
Genes exhibiting increased expression in tetO-TOR1-FL following 8h exposure to Doxycycline (T Test Q <= 0.05)
ID	FC 8h Dox	A22	Chromosome	Common Name	Description
CUST_10070_PI362308700	1.1885	C5_01700W	chr5	MPRL36	Mitochondrial ribosomal protein of the large subunit; rat catheter biofilm induced
CUST_9985_PI362308700	1.01308	C4_02640C	chr4	SEN2	Putative tRNA splicing endonuclease subunit; mutation confers hypersensitivity to toxic ergosterol analog and to amphotericin B; 5'-UTR intron; Hap43-induced; Spider biofilm induced
CUST_9553_PI362308700	1.40803	C1_04470C	chr1		Protein of unknown function; transcript detected in high-resolution tiling arrays; transcription induced by alpha pheromone in SpiderM medium; Spider and early-stage flow model biofilm induced
CUST_4195_PI362308700	1.41639	C1_10250C	chr1		Ortholog of <i>C. dubliniensis CD36</i> : Cd36_09650, <i>C. parapsilosis CDC317</i> : CPAR2_805060, <i>Candida tenuis NRRL Y-1498</i> : CANTEDRAFT_95780 and <i>Debaryomyces hansenii CBS767</i> : DEHA2B12320g
CUST_1416_PI362308700	1.00094	C1_05060W	chr1	REI1	Putative cytoplasmic pre-60S factor; Hap43-induced; repressed by prostaglandins
CUST_4664_PI362308700	1.34649	C4_00810C	chr4		Ortholog(s) have serine-type endopeptidase activity, role in glycoprotein metabolic process, mitochondrial tRNA threonylcarbamoyladenosine modification and mitochondrion localization
CUST_1233_PI362308700	1.56343	C1_13730C	chr1	DIM1	Putative 18S rRNA dimethylase; predicted role in rRNA modification and processing; Hap43-induced; likely to be essential for growth based on insertional mutagenesis strategy; F-12/CO2 early biofilm induced
CUST_10615_PI362308700	1.04024	C5_03600W	chr5	MDJ1	Putative member of the HSP40 (DnaJ) family of chaperones; rat catheter and Spider biofilm induced
CUST_8374_PI362308700	1.17309	C7_00330C	chr7		Ortholog(s) have single-stranded telomeric DNA binding activity, role in regulation of translational fidelity, telomere maintenance, threonylcarbamoyladenosine metabolic process and cytosol, nucleus localization
CUST_3802_PI362308700	1.56085	C5_02590C	chr5		Putative mitochondrial membrane protein; ortholog of S. cerevisiae Sls1; coordinates expression of mitochondrially-encoded genes; Hap43-induced
CUST_5849_PI362308700	1.18433	C1_04660W	chr1	DUR1,2	Urea amidolyase; hydrolyzes urea to CO2; use of urea as N source and for hyphal switch in macrophage; regulated by Nrg1/Hap43; required for virulence; promotes mouse kidney and brain colonization; rat catheter and flow model biofilm induced
CUST_6881_PI362308700	1.0345	CR_08340W	chrR	CYS3	Cystathionine gamma-lyase; induced by alkaline, amphotericin B, cadmium stress, oxidative stress via Cap1; possibly adherence-induced; Hog1 regulated; reduced levels in stationary phase yeast cells; Spider and flow model biofilm induced
CUST_5580_PI362308700	1.16908	C4_01500W	chr4		Protein required for thiolation of uridine at wobble position of Gln, Lys, and Glu tRNAs; has a role in urmylation; S. cerevisiae ortholog has a role in invasive and pseudohyphal growth
CUST_5265_PI362308700	1.02636	C5_01600C	chr5	SPB4	Putative ATP-dependent RNA helicase; flucytosine repressed; Spider biofilm induced
CUST_9708_PI362308700	3.85227	CR_04900C	chrR	PGA39	Putative GPI-anchored protein
CUST_10987_PI362308700	2.06215	C4_04200C	chr4		Protein of unknown function; repressed by Sfu1; Hap43-induced gene
CUST_8330_PI362308700	1.15414	C4_05400C	chr4		D-arabinose 5-phosphate isomerase; has GutQ domain which is associated with phosphosugar binding; other biofilm induced; rat catheter and Spider biofilm induced; F-12/CO2 early biofilm induced
CUST_11048_PI362308700	1.29186	C6_03640W	chr6	NOG2	Putative nucleolar GTPase; repressed by prostaglandins; Hap43-induced, rat catheter and Spider biofilm induced
CUST_11819_PI362308700	1.04776	C3_02040C	chr3		Ortholog of S. cerevisiae Loc1, a nuclear protein involved in asymmetric localization of ASH1 mRNA in S. cerevisiae; Hap43-induced gene; Spider biofilm induced
CUST_5965_PI362308700	1.13579	C7_01350C	chr7		Ortholog(s) have unfolded protein binding activity, role in mitochondrial proton-transporting ATP synthase complex assembly and mitochondrion localization
CUST_11047_PI362308700	1.22162	C6_03640W	chr6	NOG2	Putative nucleolar GTPase; repressed by prostaglandins; Hap43-induced, rat catheter and Spider biofilm induced
CUST_12007_PI362308700	1.18655	C7_03540C	chr7	ENP2	Putative nucleolar protein; essential; heterozygous mutation confers resistance to 5-fluorocytosine (5-FC), 5-fluorouracil (5-FU), and tubercidin (7-deazaadenosine); Hap43-induced; Spider biofilm induced
CUST_7270_PI362308700	1.25473	C5_04030W	chr5		Protein of unknown function; flow model biofilm induced; Spider biofilm induced
CUST_3610_PI362308700	1.05418	C1_09080C	chr1	PGA6	GPI-anchored cell wall adhesin-like protein; induced by high iron; upregulated upon Als2 depletion; mRNA binds She3 and is localized to hyphal tips; Spider biofilm repressed
CUST_11887_PI362308700	1.06154	C1_10580C	chr1		Protein of unknown function; Hap43-induced; rat catheter and Spider biofilm induced
CUST_9320_PI362308700	4.11092	C6_02830W	chr6	MNN4-4	Mannosyltransferase; transcript upregulated in Ssk1 response regulator mutant or in nik1 null mutant, but not in chk1 or sln1 null mutants; pheromone induced; Spider biofilm induced
CUST_12165_PI362308700	1.59849	C2_05660W	chr2	PNG2	Putative peptide:N-glycanase; gene has variable numbers of 12-bp repeats; induced by caspofungin, ciclopirox olamine, ketoconazole or hypoxia; gene of core caspofungin response; Hap43-induced; Spider biofilm induced
CUST_4478_PI362308700	1.17866	CR_03380W	chrR	MTG1	Putative mitochondrial GTPase; likely essential for respiratory competence and in large ribosomal subunit assembly; mitochondrial translation; Spider biofilm induced
CUST_11793_PI362308700	2.81824	C4_04540C	chr4		Ortholog of <i>Candida albicans WO-1</i> : CAWG_03357
CUST_3475_PI362308700	1.15046	C3_02710W	chr3		Protein of unknown function; gene has intron; Spider biofilm induced
CUST_8915_PI362308700	1.14952	CR_10260W	chrR		Putative mitochondrial 2' O-ribose methyltransferase; predicted role in methylation of U(2791) in 21S rRNA; Spider biofilm induced
CUST_6_PI362308700	1.04498	CR_01730W	chrR	IFU5	Predicted membrane protein; estradiol-induced; upregulation associated with CDR1 and CDR2 overexpression or fluphenazine; putative drug-responsive regulatory site; similar to S. cerevisiae Wwm1p; Hap43-repressed; Spider biofilm repressed
CUST_4986_PI362308700	1.27702	C7_02950C	chr7	DBF4	Putative Cdc7p-Dbf4p kinase complex regulatory subunit; Hap43p-induced gene; macrophage/pseudohyphal-repressed; cell-cycle regulated periodic mRNA expression; S. cerevisiae ortholog is not cell-cycle regulated
CUST_1053_PI362308700	1.1517	CR_03450W	chrR	HXT5	Putative sugar transporter; induced by ciclopirox olamine; Snf3-induced; alkaline repressed; colony morphology-related gene regulation by Ssn6; possibly essential gene
CUST_7202_PI362308700	1.25702	C6_02290C	chr6		Putative flavodoxin; similar to S. cerevisiae Tyw1, an iron-sulfur protein required for synthesis of wybutosine modified tRNA; predicted Kex2p substrate; Spider biofilm induced
CUST_11046_PI362308700	1.07889	C2_05300C	chr2		S. cerevisiae ortholog Mrps35p is a structural constituent of ribosome and localizes to mitochondrial small ribosomal subunit; the snoRNA CD39 is encoded within the MRPS35 intron
CUST_10415_PI362308700	1.16252	C2_02430W	chr2	UTP21	Putative U3 snoRNP protein; Hap43-induce; physically interacts with TAP-tagged Nop1; Spider biofilm induced
CUST_2496_PI362308700	1.00925	C1_09330W	chr1		Putative ribosome-associated protein; ortholog of S. cerevisiae Tma16; Hap43-induced gene; Spider biofilm induced
CUST_10069_PI362308700	1.20064	C5_01700W	chr5	MPRL36	Mitochondrial ribosomal protein of the large subunit; rat catheter biofilm induced
CUST_1637_PI362308700	2.08693	C3_00920W	chr3	ATO1	Putative fungal-specific transmembrane protein; induced by Rgt1; Spider biofilm induced
CUST_5391_PI362308700	1.04486	C7_03850W	chr7		Putative intranuclear transport and DNA replication mediator; heterozygous null mutant exhibits resistance to parnafungin in the C. albicans fitness test; Spider biofilm induced
CUST_2211_PI362308700	1.29665	CR_02880W	chrR		Protein of unknown function; Hap43-repressed; induced in core caspofungin response; regulated by yeast-hypha switch; Spider biofilm repressed
CUST_9115_PI362308700	2.82944	C3_06630W	chr3		Ortholog(s) have chromatin binding activity and role in DNA replication initiation, DNA unwinding involved in DNA replication, double-strand break repair via break-induced replication
CUST_4687_PI362308700	1.06839	C1_14090W	chr1		Ortholog(s) have chaperone binding, unfolded protein binding activity, role in protein refolding and mitochondrial matrix localization
CUST_9714_PI362308700	1.04339	C2_04860W	chr2	PZF1	C2H2 transcription factor; Hap43-induced; rat catheter and Spider biofilm induced
CUST_1352_PI362308700	1.04997	C6_00920W	chr6		Putative mitochondrial intermembrane space protein; colony morphology-related gene regulation by Ssn6; regulated by Sef1, Sfu1, and Hap43; Spider biofilm repressed; rat catheter biofilm induced
CUST_11159_PI362308700	1.03157	C2_09920W	chr2		Ortholog(s) have role in mitochondrial genome maintenance and mitochondrion localization
CUST_9319_PI362308700	3.79831	C6_02830W	chr6	MNN4-4	Mannosyltransferase; transcript upregulated in Ssk1 response regulator mutant or in nik1 null mutant, but not in chk1 or sln1 null mutants; pheromone induced; Spider biofilm induced
CUST_4811_PI362308700	2.37662	C1_11270W	chr1		Cell wall protein; induced in core stress response and core caspofungin response; iron-regulated; amphotericin B, ketoconazole, and hypoxia induced; regulated by Cyr1, Ssn6; induced in oralpharyngeal candidasis; Spider biofilm repressed
CUST_10480_PI362308700	1.08233	C3_04480C	chr3	RAS2	Protein similar to S. cerevisiae Ras2; has opposite effects to Ras1; Tn mutation affects filamentous growth; rat catheter and Spider biofilm induced
CUST_4730_PI362308700	1.44214	C1_00840C	chr1	NRM1	Transcriptional regulator of cell cycle gene expression; regulates expression of genes involved in DNA replication stress; interacts with Swi4 and Swi6; repressed during core stress response; Spider biofilm repressed
CUST_5410_PI362308700	1.1226	C7_03910W	chr7	OGG1	Mitochondrial glycosylase/lyase; repairs oxidative damage to mitochondrial DNA, contributes to UVA resistance, role in base-excision repair; Spider biofilm induced
CUST_2143_PI362308700	1.58915	C4_06470W	chr4		Ortholog in S. cerevisiae is localizedto the bud, mating projection tip, and associates with ribosomes; Spider biofilm induced
CUST_7318_PI362308700	1.03106	C4_05020W	chr4	IMG2	Mitochondrial ribosomal protein of the large subunit; rat catheter biofilm induced
CUST_8533_PI362308700	2.41056	C1_01510W	chr1		Protein of unknown function; merged with orf19.3338; rat catheter, flow and Spider model biofilm induced; promoter bound by Bcr1, Efg1, Ndt80, and Rob1; orf19.3338 Bcr1-repressed in RPMI a/a biofilms
CUST_895_PI362308700	1.23355	C7_00970C	chr7	YOX1	Putative homeodomain-containing transcription factor; transcriptional repressor; periodic mRNA expression, peak at cell-cycle G1/S phase
CUST_2864_PI362308700	1.30848	C2_03570C	chr2		Protein of unknown function; Spider biofilm induced
CUST_11728_PI362308700	1.0192	C3_01730C	chr3	UTR2	Putative GPI anchored cell wall glycosidase; role in adhesion, hyphal growth on Spider (not serum) medium; chitin-binding, glycosyl hydrolase domains; induced during cell wall regeneration; mRNA in yeast-form cells; Spider biofilm induced
CUST_6713_PI362308700	1.04556	C1_03460C	chr1		Protein of unknown function; repressed by alpha pheromone in SpiderM medium
CUST_355_PI362308700	1.86642	C3_00040W	chr3		Protein of unknown function
CUST_934_PI362308700	1.11386	C3_01430W	chr3		Protein of unknown function; Spider biofilm induced
CUST_10175_PI362308700	1.02346	C1_13380W	chr1		Ortholog(s) have role in cellular bud site selection, mRNA export from nucleus, mRNA splicing, via spliceosome and RES complex localization
CUST_6899_PI362308700	1.23351	C2_00760C	chr2		Proten of unknown function; transcript positively regulated by Sfu1; Hap43 repressed; Spider biofilm induced
CUST_9986_PI362308700	1.02287	C4_02640C	chr4	SEN2	Putative tRNA splicing endonuclease subunit; mutation confers hypersensitivity to toxic ergosterol analog and to amphotericin B; 5'-UTR intron; Hap43-induced; Spider biofilm induced
CUST_770_PI362308700	1.23493	C6_03260W	chr6		Putative ribonuclease H1; possibly an essential gene, disruptants not obtained by UAU1 method; flow model biofilm induced; Spider biofilm induced
CUST_2190_PI362308700	1.01427	CR_02980C	chrR	SRP4	Putative chaperone of small nucleolar ribonucleoprotein particles; macrophage/pseudohyphal-induced; rat catheter biofilm induced
CUST_896_PI362308700	1.13128	C7_00970C	chr7	YOX1	Putative homeodomain-containing transcription factor; transcriptional repressor; periodic mRNA expression, peak at cell-cycle G1/S phase
CUST_7823_PI362308700	1.08948	CR_03840C	chrR		Ortholog of <i>C. dubliniensis CD36</i> : Cd36_29080, <i>C. parapsilosis CDC317</i> : CPAR2_202490, <i>Candida tenuis NRRL Y-1498</i> : CANTEDRAFT_112323 and <i>Debaryomyces hansenii CBS767</i> : DEHA2F19184g
CUST_5920_PI362308700	1.73786	C1_04900W	chr1	MNN15	Putative alpha-1,3-mannosyltransferase; predicted role in protein O-linked glycosylation; Spider biofilm induced
CUST_8597_PI362308700	1.6079	C2_06360C	chr2	MAK16	Putative constituent of 66S pre-ribosomal particles; Hap43-induced; repressed by prostaglandins; Spider biofilm induced
CUST_13_PI362308700	1.01561	CR_01710W	chrR		Putative nucleolar protein; implicated in ribosome biogenesis; rat catheter biofilm repressed
CUST_2153_PI362308700	1.02178	C4_06530C	chr4	XUT1	Putative high-affinity, high-capacity xanthine-uric acid/H+ symporter; similar to A. nidulans UapA; member of the Nucleobase-Ascorbate Transporter/Nucleobase-Cation Symporter (NAT/NCS2) family; rat catheter biofilm induced
CUST_973_PI362308700	1.7828	CR_09680C	chrR	RTA4	Protein similar to S. cerevisiae Rsb1p, involved in fatty acid transport; transposon mutation affects filamentous growth; alkaline downregulated; caspofungin induced; possibly an essential gene; Hap43p-repressed
CUST_12196_PI362308700	1.11463	C4_05250W	chr4		Putative ubiquitin-protein ligase; role in protein ubiquitination; Spider biofilm induced
CUST_9502_PI362308700	1.07365	C4_01100C	chr4	AGP2	Amino acid permease; hyphal repressed; white-opaque switch regulated; induced in core caspofungin response, during cell wall regeneration, by flucytosine; regulated by Sef1, Sfu1, and Hap43; rat catheter and Spider biofilm induced
CUST_9713_PI362308700	1.17173	C2_04860W	chr2	PZF1	C2H2 transcription factor; Hap43-induced; rat catheter and Spider biofilm induced
CUST_515_PI362308700	1.07676	C2_01060C	chr2		Protein with a predicted DnaJ chaperone domain and a CSL-type zinc finger; Spider biofilm induced
CUST_2335_PI362308700	1.02349	C2_05960C	chr2		Has domain(s) with predicted acyl-CoA hydrolase activity and role in acyl-CoA metabolic process
CUST_5177_PI362308700	1.71573	C4_03340C	chr4		Protein with homology to NADH dehydrogenase; regulated by Sef1p-, Sfu1p-, and Hap43p
CUST_8033_PI362308700	1.26106	C5_03410C	chr5		Ortholog(s) have structural constituent of ribosome activity and mitochondrial large ribosomal subunit localization
CUST_7562_PI362308700	1.26185	C2_01180W	chr2	COX17	Putative copper metallochaperone; Hap43p-repressed gene; rat catheter biofilm induced; Spider biofilm induced
CUST_10676_PI362308700	1.40756	C1_04010C	chr1		Protein with a NADP-dependent oxidoreductase domain; transcript induced by ketoconazole; rat catheter and Spider biofilm induced
CUST_1252_PI362308700	1.53588	C2_05620W	chr2	KTI11	Zn-ribbon protein; required for synthesis of diphthamide on translation factor eEF2; involved in modification of wobble nucleosides in tRNAs; rat catheter and Spider biofilm induced
CUST_6750_PI362308700	2.745	C5_02460C	chr5	ECM331	GPI-anchored protein; mainly at plasma membrane, also at cell wall; Hap43, caspofungin-induced; Plc1-regulated; Hog1, Rim101-repressed; colony morphology-related regulated by Ssn6; induced by ketoconazole and hypoxia
CUST_6882_PI362308700	1.01917	CR_08340W	chrR	CYS3	Cystathionine gamma-lyase; induced by alkaline, amphotericin B, cadmium stress, oxidative stress via Cap1; possibly adherence-induced; Hog1 regulated; reduced levels in stationary phase yeast cells; Spider and flow model biofilm induced
CUST_7720_PI362308700	1.914	CR_03790C	chrR	KRE1	Cell wall glycoprotein; beta glucan synthesis; increases glucan content in S. cerevisiae kre1, complements killer toxin sensitivity; caspofungin induced; Spider/rat catheter/flow model biofilm induced; Bcr1-repressed in RPMI a/a biofilms
CUST_8373_PI362308700	1.1867	C7_00330C	chr7		Ortholog(s) have single-stranded telomeric DNA binding activity, role in regulation of translational fidelity, telomere maintenance, threonylcarbamoyladenosine metabolic process and cytosol, nucleus localization
CUST_12166_PI362308700	1.57013	C2_05660W	chr2	PNG2	Putative peptide:N-glycanase; gene has variable numbers of 12-bp repeats; induced by caspofungin, ciclopirox olamine, ketoconazole or hypoxia; gene of core caspofungin response; Hap43-induced; Spider biofilm induced
CUST_4477_PI362308700	1.03209	CR_03380W	chrR	MTG1	Putative mitochondrial GTPase; likely essential for respiratory competence and in large ribosomal subunit assembly; mitochondrial translation; Spider biofilm induced
CUST_7993_PI362308700	1.01308	C5_03310C	chr5	PCL1	Cyclin homolog; transcript induced by filamentous growth; induced by alpha pheromone in SpiderM medium
CUST_12110_PI362308700	1.01413	C1_08310W	chr1	OPY2	Predicted transmembrane protein; role in cell wall biogenesis; required for Cek1 phosphorylation; Spider biofilm induced
CUST_4919_PI362308700	1.32822	C3_02610C	chr3	GLX3	Glutathione-independent glyoxalase; binds human immunoglobulin E; alkaline, fluconazole, Hog1 repressed; hypoxia, oxidative stress via Cap1, Hap43 induced; stationary-phase enriched; rat catheter, Spider biofilm induced
CUST_12195_PI362308700	1.03692	C4_05250W	chr4		Putative ubiquitin-protein ligase; role in protein ubiquitination; Spider biofilm induced
CUST_974_PI362308700	1.72469	CR_09680C	chrR	RTA4	Protein similar to S. cerevisiae Rsb1p, involved in fatty acid transport; transposon mutation affects filamentous growth; alkaline downregulated; caspofungin induced; possibly an essential gene; Hap43p-repressed
CUST_5419_PI362308700	1.00424	C7_03930C	chr7	MAM33	Putative mitochondrial acidic matrix protein; regulated by Ssn6p; protein present in exponential and stationary growth phase yeast cultures
CUST_30_PI362308700	1.0212	C1_00270W	chr1		Predicted ORF in retrotransposon Tca8 with similarity to the Gag region encoding nucleocapsid-like protein; repressed by ciclopirox olamine; filament induced; regulated by Rfg1, Tup1; overlaps orf19.6078.1
CUST_2911_PI362308700	1.05845	CR_09020C	chrR	CHS2	Chitin synthase; nonessential; required for wild-type chitin deposition in hyphae; transcript regulated during dimorphic transition; Chs1 and Chs2, but not Chs3, are inhibited by the protoberberine HWY-289; flow model biofilm repressed
CUST_8034_PI362308700	1.25626	C5_03410C	chr5		Ortholog(s) have structural constituent of ribosome activity and mitochondrial large ribosomal subunit localization
CUST_11794_PI362308700	1.61663	C4_04540C	chr4		Ortholog of <i>Candida albicans WO-1</i> : CAWG_03357
CUST_1893_PI362308700	1.87335	C2_10150W	chr2		Secreted protein; fluconazole-induced
CUST_3595_PI362308700	1.2005	C1_09120W	chr1	IPT1	Inositol phosphoryl transferase; catalyzes the synthesis of the most abundant sphingolipid, mannose-(inositol-P)2-ceramide, M(IP)2C, from MIPC; required for wild-type membrane localization of Cdr1; Spider biofilm induced
CUST_1832_PI362308700	3.47182	C3_05810C	chr3	SKN1	Protein with a role in beta-1,6-glucan synthesis; probable N-glycosylated type II membrane protein; transcript and mRNA length change induced by yeast-hypha transition; induced by Rim101, caspofungin; rat catheter and Spider biofilm induced
CUST_4099_PI362308700	1.57709
CUST_1031_PI362308700	1.23105	CR_03480W	chrR		Ortholog of <i>C. dubliniensis CD36</i> : Cd36_28730, <i>Candida tropicalis MYA-3404</i> : CTRG_00749 and <i>Candida albicans WO-1</i> : CAWG_01683
CUST_1351_PI362308700	1.0517	C6_00920W	chr6		Putative mitochondrial intermembrane space protein; colony morphology-related gene regulation by Ssn6; regulated by Sef1, Sfu1, and Hap43; Spider biofilm repressed; rat catheter biofilm induced
CUST_8291_PI362308700	1.37175	C5_04980W	chr5		Putative adhesin-like protein; induced by Mnl1 under weak acid stress; rat catheter and Spider biofilm induced
CUST_11334_PI362308700	1.42167	C2_03220C	chr2	STP4	C2H2 transcription factor; induced in core caspofungin response; colony morphology-related gene regulation by Ssn6; induced by 17-beta-estradiol, ethynyl estradiol; rat catheter and Spider biofilm induced
CUST_10279_PI362308700	1.4993	C6_03850C	chr6	IHD1	GPI-anchored protein; alkaline, hypha-induced; regulated by Nrg1, Rfg1, Tup1 and Tsa1, Tsa1B in minimal media at 37; oralpharyngeal candidasis induced ; Spider biofilm induced; regulated in Spider biofilms by Tec1, Efg1, Ndt80, Rob1, Brg1
CUST_7969_PI362308700	1.2974	C5_03250W	chr5	RMS1	Putative lysine methyltransferase; Hap43-induced; protein induced during mating; possibly essential, disruptants not obtained by UAU1 method; rat catheter and Spider biofilm induced
CUST_1783_PI362308700	1.27152	C3_05920W	chr3	MRR1	Putative Zn(II)2Cys6 transcription factor; regulator of MDR1 transcription; gain-of-function mutations cause upregulation of MDR1 (a plasma membrane multidrug efflux pump) and multidrug resistance; Hap43-induced
CUST_6896_PI362308700	1.18219	C2_00750W	chr2		Plasma membrane-associated protein; heterozygous null mutant displays sensitivity to virgineone; Spider biofilm induced
CUST_11503_PI362308700	1.28663	C6_04330W	chr6	NOP8	Ortholog of S. cereviiae Nop8; has a role in ribosomal large subunit biogenesis; rat catheter and Spider biofilm induced
CUST_4950_PI362308700	1.35871	C3_02570W	chr3		Predicted metalloendopeptidase; Spider biofilm induced
CUST_4920_PI362308700	1.30836	C3_02610C	chr3	GLX3	Glutathione-independent glyoxalase; binds human immunoglobulin E; alkaline, fluconazole, Hog1 repressed; hypoxia, oxidative stress via Cap1, Hap43 induced; stationary-phase enriched; rat catheter, Spider biofilm induced
CUST_7824_PI362308700	1.09957	CR_03840C	chrR		Ortholog of <i>C. dubliniensis CD36</i> : Cd36_29080, <i>C. parapsilosis CDC317</i> : CPAR2_202490, <i>Candida tenuis NRRL Y-1498</i> : CANTEDRAFT_112323 and <i>Debaryomyces hansenii CBS767</i> : DEHA2F19184g
CUST_4949_PI362308700	1.53351	C3_02570W	chr3		Predicted metalloendopeptidase; Spider biofilm induced
CUST_7201_PI362308700	1.32703	C6_02290C	chr6		Putative flavodoxin; similar to S. cerevisiae Tyw1, an iron-sulfur protein required for synthesis of wybutosine modified tRNA; predicted Kex2p substrate; Spider biofilm induced
CUST_1251_PI362308700	1.86317	C2_05620W	chr2	KTI11	Zn-ribbon protein; required for synthesis of diphthamide on translation factor eEF2; involved in modification of wobble nucleosides in tRNAs; rat catheter and Spider biofilm induced
CUST_11820_PI362308700	1.06362	C3_02040C	chr3		Ortholog of S. cerevisiae Loc1, a nuclear protein involved in asymmetric localization of ASH1 mRNA in S. cerevisiae; Hap43-induced gene; Spider biofilm induced
CUST_9474_PI362308700	2.29913	C4_01010C	chr4	DAG7	Secretory protein; a-specific, alpha-factor induced; mutation confers hypersensitivity to toxic ergosterol analog; fluconazole-induced; induced during chlamydospore formation in C. albicans and C. dubliniensis
CUST_3937_PI362308700	1.06724	CR_04110W	chrR		Putative RNA-binding protein; role in assembly of box H/ACA snoRNPs and thus pre-rRNA processing; Spider biofilm induced
CUST_8350_PI362308700	1.508	C7_00310C	chr7		Protein of unknown function; induced by nitric oxide; Spider biofilm repressed
CUST_6714_PI362308700	1.05967	C1_03460C	chr1		Protein of unknown function; repressed by alpha pheromone in SpiderM medium
CUST_6417_PI362308700	1.14695	CR_09740W	chrR		Protein involved in rRNA processing; required for maturation of the 35S primary transcript of pre-rRNA and for cleavage leading to mature 18S rRNA; Spider biofilm induced
CUST_3609_PI362308700	1.19096	C1_09080C	chr1	PGA6	GPI-anchored cell wall adhesin-like protein; induced by high iron; upregulated upon Als2 depletion; mRNA binds She3 and is localized to hyphal tips; Spider biofilm repressed
CUST_6131_PI362308700	1.14814	C3_01130C	chr3		ZZ-type zinc finger protein; rat catheter and Spider biofilm induced
CUST_7474_PI362308700	3.47171	CR_02280W	chrR	PGA23	Putative GPI-anchored protein of unknown function; Rim101-repressed; Cyr1-regulated; colony morphology-related gene regulation by Ssn6
CUST_1054_PI362308700	1.1338	CR_03450W	chrR	HXT5	Putative sugar transporter; induced by ciclopirox olamine; Snf3-induced; alkaline repressed; colony morphology-related gene regulation by Ssn6; possibly essential gene
CUST_4465_PI362308700	1.00553	C4_02260C	chr4		Protein of unknown function; repressed by prostaglandins; Hap43-induced, Spider biofilm induced
CUST_11045_PI362308700	1.06025	C2_05300C	chr2		S. cerevisiae ortholog Mrps35p is a structural constituent of ribosome and localizes to mitochondrial small ribosomal subunit; the snoRNA CD39 is encoded within the MRPS35 intron
CUST_2812_PI362308700	1.32606	C2_03370W	chr2	THI2	Putative trifunctional enzyme of thiamine biosynthesis, degradation and salvage; Spider biofilm induced
CUST_9473_PI362308700	2.20394	C4_01010C	chr4	DAG7	Secretory protein; a-specific, alpha-factor induced; mutation confers hypersensitivity to toxic ergosterol analog; fluconazole-induced; induced during chlamydospore formation in C. albicans and C. dubliniensis
CUST_4163_PI362308700	1.54892	C4_06990W	chr4		Possible mannosyltransferase; Spider biofilm induced
CUST_11219_PI362308700	1.05049	C6_03440W	chr6		Ortholog(s) have rRNA binding activity, role in mitochondrial RNA processing, mitochondrial genome maintenance, rRNA metabolic process and mitochondrion localization
CUST_11776_PI362308700	1.07786	C4_04520W	chr4		Ortholog(s) have telomerase inhibitor activity, role in box C/D snoRNA 3'-end processing, negative regulation of telomere maintenance via telomerase and nucleolus, nucleoplasm localization
CUST_10248_PI362308700	1.54192	C2_03710W	chr2		Ortholog(s) have role in protein N-linked glycosylation, protein O-linked glycosylation, response to stress
CUST_4848_PI362308700	1.05957	C1_11420W	chr1	KRR1	Putative nucleolar protein; repressed benomyl treatment or in an azole-resistant strain that overexpresses MDR1; F-12/CO2 early biofilm induced
CUST_10564_PI362308700	1.01687	C2_02120W	chr2		Putative mitochondrial RNA polymerase specificity factor; possibly an essential gene, disruptants not obtained by UAU1 method
CUST_11454_PI362308700	1.38535	CR_10540C	chrR	MCD1	Alpha-kleisin cohesin complex subunit; for sister chromatid cohesion in mitosis and meiosis; repressed by alpha pheromone in SpiderM medium; periodic cell-cycle expression; Hap43-repressed; rat catheter and Spider biofilm repressed
CUST_6749_PI362308700	2.77951	C5_02460C	chr5	ECM331	GPI-anchored protein; mainly at plasma membrane, also at cell wall; Hap43, caspofungin-induced; Plc1-regulated; Hog1, Rim101-repressed; colony morphology-related regulated by Ssn6; induced by ketoconazole and hypoxia
CUST_10351_PI362308700	1.10869	C2_03950W	chr2		Putative ribosomal protein, large subunit, mitochondrial precursor; repressed by prostaglandins; Spider biofilm repressed
CUST_8449_PI362308700	1.08546	C2_10090C	chr2		Ortholog(s) have mitochondrion localization
CUST_3786_PI362308700	1.20108	C5_02630C	chr5	MNN1	Putative alpha-1,3-mannosyltransferase; of the mannosyltransferase complex; negatively regulated by Rim101; transcript elevated in chk1 and nik1 mutants, but not in sln1 mutant; Spider and flow model biofilm induced
CUST_2365_PI362308700	1.11927	C2_05840W	chr2		Predicted diphthamide biosynthesis protein; Spider biofilm induced
CUST_1025_PI362308700	1.14087	CR_03510W	chrR		Protein of unknown function; induced by alpha pheromone in SpiderM medium
CUST_9501_PI362308700	1.06559	C4_01100C	chr4	AGP2	Amino acid permease; hyphal repressed; white-opaque switch regulated; induced in core caspofungin response, during cell wall regeneration, by flucytosine; regulated by Sef1, Sfu1, and Hap43; rat catheter and Spider biofilm induced
CUST_6098_PI362308700	1.27704	C4_00860C	chr4		Protein of unknown function; induced in cyr1 or ras1 mutant; induced by fluconazole, by alpha pheromone in SpiderM medium and during oralpharyngeal candidasis; Spider biofilm induced
CUST_11220_PI362308700	1.03114	C6_03440W	chr6		Ortholog(s) have rRNA binding activity, role in mitochondrial RNA processing, mitochondrial genome maintenance, rRNA metabolic process and mitochondrion localization
CUST_10137_PI362308700	1.12307	C1_13460W	chr1		Ortholog of <i>Candida albicans WO-1</i> : CAWG_00105
CUST_433_PI362308700	1.82409	CR_00740C	chrR	BMT3	Beta-mannosyltransferase; adds 2nd beta-mannose to the acid-stable fraction of cell wall phosphopeptidomannan, elongation of beta-mannose chains on the phosphopeptidomannan acid-labile fraction; Hap43-induced; Spider biofilm induced
CUST_10352_PI362308700	1.11196	C2_03950W	chr2		Putative ribosomal protein, large subunit, mitochondrial precursor; repressed by prostaglandins; Spider biofilm repressed
CUST_1028_PI362308700	1.07861	CR_03500W	chrR	CIT1	Citrate synthase; induced by phagocytosis; induced in high iron; Hog1-repressed; Efg1-regulated under yeast, not hyphal growth conditions; present in exponential and stationary phase; Spider biofilm repressed; rat catheter biofilm induced
CUST_5498_PI362308700	2.0179	C2_07620W	chr2		Has domain(s) with predicted Rho guanyl-nucleotide exchange factor activity, role in regulation of Rho protein signal transduction and intracellular localization
CUST_2839_PI362308700	1.36912	C2_03020C	chr2		Ortholog(s) have cytoplasm localization
CUST_5962_PI362308700	1.13247	C7_01370W	chr7		Protein of unknown function; Hap43-induced gene; Spider biofilm induced
CUST_9161_PI362308700	2.23569	C3_03460C	chr3		Protein of unknown function; upregulated by fluphenazine treatment or in an azole-resistant strain that overexpresses CDR1 and CDR2; transcript possibly regulated by Tac1
CUST_6097_PI362308700	1.4265	C4_00860C	chr4		Protein of unknown function; induced in cyr1 or ras1 mutant; induced by fluconazole, by alpha pheromone in SpiderM medium and during oralpharyngeal candidasis; Spider biofilm induced
CUST_2366_PI362308700	1.03433	C2_05840W	chr2		Predicted diphthamide biosynthesis protein; Spider biofilm induced
CUST_9628_PI362308700	1.01934	C3_06760W	chr3		Ortholog(s) have role in rRNA processing and nucleolus, preribosome, large subunit precursor localization
CUST_9204_PI362308700	1.21816	C4_07150W	chr4		bZIP transcription factor; possibly transcriptionally regulated upon hyphal formation; Hap43; F-12/CO2 early biofilm induced; Spider biofilm induced
CUST_6493_PI362308700	3.70166	C2_10730W	chr2		Ortholog of <i>C. parapsilosis CDC317</i> : CPAR2_407790, <i>C. dubliniensis CD36</i> : Cd36_24630, <i>Candida orthopsilosis Co 90-125</i> : CORT_0C07130 and <i>Spathaspora passalidarum NRRL Y-27907</i> : SPAPADRAFT_149801
CUST_11153_PI362308700	2.0657	C2_09880C	chr2		Putative protein of unknown function; Plc1-regulated; transcript induced by Mnl1 under weak acid stress; flow model, rat catheter, Spider biofilm induced
CUST_7719_PI362308700	1.52959	CR_03790C	chrR	KRE1	Cell wall glycoprotein; beta glucan synthesis; increases glucan content in S. cerevisiae kre1, complements killer toxin sensitivity; caspofungin induced; Spider/rat catheter/flow model biofilm induced; Bcr1-repressed in RPMI a/a biofilms
CUST_11333_PI362308700	1.28939	C2_03220C	chr2	STP4	C2H2 transcription factor; induced in core caspofungin response; colony morphology-related gene regulation by Ssn6; induced by 17-beta-estradiol, ethynyl estradiol; rat catheter and Spider biofilm induced
CUST_1131_PI362308700	1.57213	C2_00100C	chr2	PGA52	GPI-anchored cell surface protein of unknown function; Hap43p-repressed gene; fluconazole-induced; possibly an essential gene, disruptants not obtained by UAU1 method
CUST_3212_PI362308700	1.10379	C1_07960W	chr1		Predicted nuclear exosome-associated nucleic acid binding protein; rat catheter and Spider biofilm induced
CUST_4466_PI362308700	1.0069	C4_02260C	chr4		Protein of unknown function; repressed by prostaglandins; Hap43-induced, Spider biofilm induced
CUST_1941_PI362308700	1.68696	C5_04470C	chr5		Predicted RNA binding protein; stationary phase enriched; induced in core caspofungin response; induced by nitric oxide independent of Yhb1; repressed in ssr1 null; ketoconazole, hypoxia induced; Spider biofilm induced
CUST_1858_PI362308700	1.24308	C3_05780C	chr3	CRZ1	Calcineurin-regulated C2H2 transcription factor; role in maintenance of membrane integrity, azole tolerance; not required for mouse virulence; repressed by low iron; regulates Ca++ influx during alkaline pH response; Spider biofilm induced
CUST_4216_PI362308700	1.52387	C1_10150W	chr1	WOR1	Transcription factor ("master switch") of white-opaque phenotypic switching; required to establish and maintain the opaque state; opaque-specific, nuclear; regulates its own expression; suggested role in regulation of adhesion factors
CUST_1876_PI362308700	1.70131	C7_00510W	chr7	MAC1	Copper fist transcription factor; regulator of CTR1 copper transporter; induces CTR1 in low-copper conditions; ectopic expression causes copper-sensitive stimulation of filamentation in S. cerevisiae; Spider biofilm induced
CUST_4812_PI362308700	2.1849	C1_11270W	chr1		Cell wall protein; induced in core stress response and core caspofungin response; iron-regulated; amphotericin B, ketoconazole, and hypoxia induced; regulated by Cyr1, Ssn6; induced in oralpharyngeal candidasis; Spider biofilm repressed
CUST_1857_PI362308700	1.26791	C3_05780C	chr3	CRZ1	Calcineurin-regulated C2H2 transcription factor; role in maintenance of membrane integrity, azole tolerance; not required for mouse virulence; repressed by low iron; regulates Ca++ influx during alkaline pH response; Spider biofilm induced
CUST_1347_PI362308700	1.34123	C6_00940C	chr6		Ortholog of <i>S. cerevisiae</i> : PRM5, <i>C. dubliniensis CD36</i> : Cd36_60980, <i>C. parapsilosis CDC317</i> : CPAR2_603060, <i>Candida tenuis NRRL Y-1498</i> : CANTEDRAFT_113703 and <i>Debaryomyces hansenii CBS767</i> : DEHA2F10032g
CUST_8441_PI362308700	1.55088	C2_10070W	chr2		Predicted dehydrogenase; transcript upregulated in an RHE model of oral candidiasis; virulence-group-correlated expression; Spider biofilm repressed
CUST_3847_PI362308700	1.07915	C2_06460W	chr2	RTA3	Similar to S. cerevisiae Rta1 (role in 7-aminocholesterol resistance) and Rsb1 (flippase); putative drug-responsive regulatory site; induced by fluphenazine, estradiol, ketoconazole, caspofungin; rat catheter biofilm induced
CUST_8532_PI362308700	3.07857
CUST_1784_PI362308700	1.34196	C3_05920W	chr3	MRR1	Putative Zn(II)2Cys6 transcription factor; regulator of MDR1 transcription; gain-of-function mutations cause upregulation of MDR1 (a plasma membrane multidrug efflux pump) and multidrug resistance; Hap43-induced
CUST_7051_PI362308700	1.15222	CR_00290W	chrR		Ortholog of S. cerevisiae Rts3; a component of the protein phosphatase type 2A complex; Plc1-regulated; induced in core caspofungin response; Spider biofilm induced
CUST_9349_PI362308700	1.14146	C4_03440C	chr4	DOT4	Protein similar to ubiquitin C-terminal hydrolase; localizes to cell surface of hyphal cells, but not yeast-form cells; repressed upon high-level peroxide; Hap43p-induced; rat catheter biofilm induced
CUST_6900_PI362308700	1.23765	C2_00760C	chr2		Proten of unknown function; transcript positively regulated by Sfu1; Hap43 repressed; Spider biofilm induced
CUST_4351_PI362308700	1.30892	C4_02010C	chr4	HSX11	UDP-glucose:ceramide glucosyltransferase (glucosylceramide synthase [GCS], EC 2.4.1.80); involved in glucosylceramide biosynthesis, which is important for virulence
CUST_7382_PI362308700	1.97996	C2_02600C	chr2	FGR22	Putative phosphatidylinositol-specific phospholipase C (PI-PLC); predicted type 2 membrane protein; no S. cerevisiae ortholog; role in, and regulated by, filamentation, Hap43p; almost identical to orf19.5797
CUST_5850_PI362308700	1.06294	C1_04660W	chr1	DUR1,2	Urea amidolyase; hydrolyzes urea to CO2; use of urea as N source and for hyphal switch in macrophage; regulated by Nrg1/Hap43; required for virulence; promotes mouse kidney and brain colonization; rat catheter and flow model biofilm induced
CUST_1132_PI362308700	1.55801	C2_00100C	chr2	PGA52	GPI-anchored cell surface protein of unknown function; Hap43p-repressed gene; fluconazole-induced; possibly an essential gene, disruptants not obtained by UAU1 method
CUST_2740_PI362308700	1.0638	C1_07030C	chr1	RBT4	Pry family protein; required for virulence in mouse systemic/rabbit corneal infections; not filamentation; mRNA binds She3, is localized to hyphal tips; Hap43-induced; in both yeast and hyphal culture supernatants; Spider biofilm induced
CUST_3511_PI362308700	1.44431	C3_05320W	chr3		Protein of unknown function; Hog1-repressed; Spider biofilm induced
CUST_11792_PI362308700	1.40266	C4_04530C	chr4	PHR1	Cell surface glycosidase; may act on cell-wall beta-1,3-glucan prior to beta-1,6-glucan linkage; role in systemic, not vaginal virulence (neutral, not low pH); high pH or filamentation induced; Bcr1-repressed in RPMI a/a biofilm
CUST_11453_PI362308700	1.48975	CR_10540C	chrR	MCD1	Alpha-kleisin cohesin complex subunit; for sister chromatid cohesion in mitosis and meiosis; repressed by alpha pheromone in SpiderM medium; periodic cell-cycle expression; Hap43-repressed; rat catheter and Spider biofilm repressed
CUST_8577_PI362308700	1.1478	C7_03700C	chr7	ENP1	Protein required for pre-rRNA processing and 40S ribosomal subunit synthesis; associated with U3 and U14 snoRNAs; transposon mutation affects filamentous growth; repressed by prostaglandins; Spider biofilm induced
CUST_9350_PI362308700	1.11914	C4_03440C	chr4	DOT4	Protein similar to ubiquitin C-terminal hydrolase; localizes to cell surface of hyphal cells, but not yeast-form cells; repressed upon high-level peroxide; Hap43p-induced; rat catheter biofilm induced
CUST_6418_PI362308700	1.20123	CR_09740W	chrR		Protein involved in rRNA processing; required for maturation of the 35S primary transcript of pre-rRNA and for cleavage leading to mature 18S rRNA; Spider biofilm induced
CUST_7381_PI362308700	2.09373	C2_02600C	chr2	FGR22	Putative phosphatidylinositol-specific phospholipase C (PI-PLC); predicted type 2 membrane protein; no S. cerevisiae ortholog; role in, and regulated by, filamentation, Hap43p; almost identical to orf19.5797
CUST_4196_PI362308700	1.20851	C1_10250C	chr1		Ortholog of <i>C. dubliniensis CD36</i> : Cd36_09650, <i>C. parapsilosis CDC317</i> : CPAR2_805060, <i>Candida tenuis NRRL Y-1498</i> : CANTEDRAFT_95780 and <i>Debaryomyces hansenii CBS767</i> : DEHA2B12320g
CUST_3596_PI362308700	1.15487	C1_09120W	chr1	IPT1	Inositol phosphoryl transferase; catalyzes the synthesis of the most abundant sphingolipid, mannose-(inositol-P)2-ceramide, M(IP)2C, from MIPC; required for wild-type membrane localization of Cdr1; Spider biofilm induced
CUST_7561_PI362308700	1.37776	C2_01180W	chr2	COX17	Putative copper metallochaperone; Hap43p-repressed gene; rat catheter biofilm induced; Spider biofilm induced
CUST_989_PI362308700	1.23836	C7_01430C	chr7		Protein of unknown function; transcript induced by benomyl or in azole-resistant strain overexpressing MDR1; Ssn6 colony morphology-related regulation; induced by NO; Hap43-repressed; rat catheter and flow model biofilm induced
CUST_8530_PI362308700	1.94672	C6_02440C	chr6	PRP45	Protein required for pre-mRNA splicing; Spider biofilm induced
CUST_3293_PI362308700	2.29828	C1_07800W	chr1	MTO1	Putative mitochondrial protein; rat catheter biofilm induced
CUST_10416_PI362308700	1.13062	C2_02430W	chr2	UTP21	Putative U3 snoRNP protein; Hap43-induce; physically interacts with TAP-tagged Nop1; Spider biofilm induced
CUST_10563_PI362308700	1.01906	C2_02120W	chr2		Putative mitochondrial RNA polymerase specificity factor; possibly an essential gene, disruptants not obtained by UAU1 method
CUST_1474_PI362308700	1.23048	C7_03310W	chr7		Protein of unknown function; fluconazole-induced; Spider biofilm induced
CUST_6132_PI362308700	1.14543	C3_01130C	chr3		ZZ-type zinc finger protein; rat catheter and Spider biofilm induced
CUST_6169_PI362308700	1.07039	C2_09350W	chr2	TAZ1	Putative lyso-phosphatidylcholine acyltransferase, required for normal phospholipid content of mitochondrial membranes; rat catheter biofilm induced
CUST_2811_PI362308700	1.26469	C2_03370W	chr2	THI2	Putative trifunctional enzyme of thiamine biosynthesis, degradation and salvage; Spider biofilm induced
CUST_5392_PI362308700	1.02066	C7_03850W	chr7		Putative intranuclear transport and DNA replication mediator; heterozygous null mutant exhibits resistance to parnafungin in the C. albicans fitness test; Spider biofilm induced
CUST_8349_PI362308700	1.49218	C7_00310C	chr7		Protein of unknown function; induced by nitric oxide; Spider biofilm repressed
CUST_7475_PI362308700	1.03506	C2_08180C	chr2		Ortholog(s) have role in ribosomal large subunit biogenesis, ribosomal small subunit biogenesis and cytosolic large ribosomal subunit, nucleolus localization
CUST_4215_PI362308700	1.48345	C1_10150W	chr1	WOR1	Transcription factor ("master switch") of white-opaque phenotypic switching; required to establish and maintain the opaque state; opaque-specific, nuclear; regulates its own expression; suggested role in regulation of adhesion factors
CUST_1831_PI362308700	2.28053	C3_05810C	chr3	SKN1	Protein with a role in beta-1,6-glucan synthesis; probable N-glycosylated type II membrane protein; transcript and mRNA length change induced by yeast-hypha transition; induced by Rim101, caspofungin; rat catheter and Spider biofilm induced
CUST_11997_PI362308700	1.01299	C7_03590C	chr7		Putative ember of the multi-drug and toxin extrusion (MATE) family of the multidrug/oligosaccharidyl-lipid/polysaccharide exporter superfamily; Spider biofilm induced
CUST_10280_PI362308700	1.51074	C6_03850C	chr6	IHD1	GPI-anchored protein; alkaline, hypha-induced; regulated by Nrg1, Rfg1, Tup1 and Tsa1, Tsa1B in minimal media at 37; oralpharyngeal candidasis induced ; Spider biofilm induced; regulated in Spider biofilms by Tec1, Efg1, Ndt80, Rob1, Brg1
CUST_4847_PI362308700	1.03515	C1_11420W	chr1	KRR1	Putative nucleolar protein; repressed benomyl treatment or in an azole-resistant strain that overexpresses MDR1; F-12/CO2 early biofilm induced
CUST_5919_PI362308700	1.68266	C1_04900W	chr1	MNN15	Putative alpha-1,3-mannosyltransferase; predicted role in protein O-linked glycosylation; Spider biofilm induced
CUST_7550_PI362308700	1.09358	C5_02990W	chr5		Has domain(s) with predicted NADH dehydrogenase (ubiquinone) activity, electron carrier activity and membrane localization
CUST_1213_PI362308700	1.64333	C1_13820C	chr1		Protein of unknown function; Hap43-induced; Spider biofilm induced
CUST_2863_PI362308700	1.18544	C2_03570C	chr2		Protein of unknown function; Spider biofilm induced
CUST_2843_PI362308700	2.05157	C2_03040W	chr2	PLC2	Phosphatidylinositol (PtdIns)-specific phospholipase C (PI-PLC); predicted type 2 membrane protein; role in, and regulated by, filamentation, Nrg1 and Tup1; no mouse systemic virulence role; orf19.5797 and orf19.1586 are almost identical
CUST_10988_PI362308700	2.68215	C4_04200C	chr4		Protein of unknown function; repressed by Sfu1; Hap43-induced gene
CUST_1875_PI362308700	1.64968	C7_00510W	chr7	MAC1	Copper fist transcription factor; regulator of CTR1 copper transporter; induces CTR1 in low-copper conditions; ectopic expression causes copper-sensitive stimulation of filamentation in S. cerevisiae; Spider biofilm induced
CUST_6070_PI362308700	1.59383	C4_06120W	chr4	GDH3	NADP-glutamate dehydrogenase; Nrg1, Plc1 regulated; hypha, hypoxia, Efg1-repressed; Rim101-induced at pH 8; GlcNAc, ciclopirox, ketoconazole induced; exp and stationary phase protein; Spider biofilm repressed; rat catheter biofilm induced
CUST_7052_PI362308700	1.10529	CR_00290W	chrR		Ortholog of S. cerevisiae Rts3; a component of the protein phosphatase type 2A complex; Plc1-regulated; induced in core caspofungin response; Spider biofilm induced
CUST_12027_PI362308700	1.05843	CR_09170C	chrR	SSU1	Protein similar to S. cerevisiae Ssu1 sulfite transport protein; Tn mutation affects filamentous growth; regulated by Gcn2 and Gcn4; induced by nitric oxide; Hap43-repressed; Spider and flow model biofilm induced
CUST_3801_PI362308700	1.48638	C5_02590C	chr5		Putative mitochondrial membrane protein; ortholog of S. cerevisiae Sls1; coordinates expression of mitochondrially-encoded genes; Hap43-induced
CUST_8534_PI362308700	1.33453	C1_01510W	chr1		Protein of unknown function; merged with orf19.3338; rat catheter, flow and Spider model biofilm induced; promoter bound by Bcr1, Efg1, Ndt80, and Rob1; orf19.3338 Bcr1-repressed in RPMI a/a biofilms
CUST_4049_PI362308700	1.54251	CR_09920W	chrR		Predicted amino acid transport domain; transcript upregulated in clinical strains from HIV+ patients with oral candidiasis; alkaline upregulated by Rim101; rat catheter, Spider and flow model biofilm induced
CUST_9203_PI362308700	1.22557	C4_07150W	chr4		bZIP transcription factor; possibly transcriptionally regulated upon hyphal formation; Hap43; F-12/CO2 early biofilm induced; Spider biofilm induced
CUST_7549_PI362308700	1.01383	C5_02990W	chr5		Has domain(s) with predicted NADH dehydrogenase (ubiquinone) activity, electron carrier activity and membrane localization
CUST_2701_PI362308700	1.24717	C1_00220W	chr1	PHR2	Glycosidase; role in vaginal not systemic infection (low pH not neutral); low pH, high iron, fluconazole, Hap43-induced; Rim101-repressed at pH8; rat catheter biofilm induced; Bcr1-repressed in RPMI a/a biofilms
CUST_2016_PI362308700	2.17459	C7_00770W	chr7		Protein of unknown function; induced by benomyl or in an azole-resistant strain overexpressing MDR1; induced by nitric oxide; Spider biofilm induced
CUST_11155_PI362308700	1.12876	C2_09890W	chr2	SMM1	Putative dihydrouridine synthase; Hap43-induced gene; rat catheter biofilm induced; Spider biofilm induced
CUST_7269_PI362308700	1.53957	C5_04030W	chr5		Protein of unknown function; flow model biofilm induced; Spider biofilm induced
CUST_3785_PI362308700	1.22812	C5_02630C	chr5	MNN1	Putative alpha-1,3-mannosyltransferase; of the mannosyltransferase complex; negatively regulated by Rim101; transcript elevated in chk1 and nik1 mutants, but not in sln1 mutant; Spider and flow model biofilm induced
CUST_11727_PI362308700	1.03831	C3_01730C	chr3	UTR2	Putative GPI anchored cell wall glycosidase; role in adhesion, hyphal growth on Spider (not serum) medium; chitin-binding, glycosyl hydrolase domains; induced during cell wall regeneration; mRNA in yeast-form cells; Spider biofilm induced
CUST_6985_PI362308700	1.26167	C1_05500W	chr1	RSM22	Predicted mitochondrial small ribosomal subunit; rat catheter and Spider biofilm induced
CUST_11507_PI362308700	1.07379	C6_04320C	chr6		Ortholog of <i>C. parapsilosis CDC317</i> : CPAR2_601110, <i>C. dubliniensis CD36</i> : Cd36_64660, <i>Candida tenuis NRRL Y-1498</i> : CANTEDRAFT_119969 and <i>Lodderomyces elongisporus NRLL YB-4239</i> : LELG_04881
CUST_4164_PI362308700	1.40153	C4_06990W	chr4		Possible mannosyltransferase; Spider biofilm induced
CUST_862_PI362308700	1.47921	C3_01250W	chr3	PMC1	Vacuolar calcium P-type ATPase; transcript regulated by calcineurin and fluconazole; mutant shows increased resistance to fluconazole, lithium; increased sensitivity to calcium; Spider biofilm induced
CUST_11504_PI362308700	1.27661	C6_04330W	chr6	NOP8	Ortholog of S. cereviiae Nop8; has a role in ribosomal large subunit biogenesis; rat catheter and Spider biofilm induced
CUST_7510_PI362308700	1.056	C5_03050C	chr5	PGA58	Putative GPI-anchored protein; transcription is positively regulated by Tbf1p
CUST_3468_PI362308700	1.02433	C1_02140C	chr1		Dubious open reading frame
CUST_4985_PI362308700	1.34317	C7_02950C	chr7	DBF4	Putative Cdc7p-Dbf4p kinase complex regulatory subunit; Hap43p-induced gene; macrophage/pseudohyphal-repressed; cell-cycle regulated periodic mRNA expression; S. cerevisiae ortholog is not cell-cycle regulated
CUST_6050_PI362308700	1.00388	CR_01600C	chrR		Has domain(s) with predicted RNA binding, ribonuclease activity
CUST_12109_PI362308700	1.03333	C1_08310W	chr1	OPY2	Predicted transmembrane protein; role in cell wall biogenesis; required for Cek1 phosphorylation; Spider biofilm induced
CUST_5889_PI362308700	1.04758	C1_04820C	chr1		Ortholog(s) have role in ribosome biogenesis and mitochondrion localization
CUST_6211_PI362308700	2.10857	C2_09220W	chr2	DDR48	Immunogenic stress-associated protein; filamentation regulated; induced by benomyl/caspofungin/ketoconazole or in azole-resistant strain; Hog1, farnesol, alkaline repressed; stationary phase enriched; Spider, flow model biofilm induced
CUST_4050_PI362308700	1.64323	CR_09920W	chrR		Predicted amino acid transport domain; transcript upregulated in clinical strains from HIV+ patients with oral candidiasis; alkaline upregulated by Rim101; rat catheter, Spider and flow model biofilm induced
CUST_1343_PI362308700	1.42691	C6_00960W	chr6	CAN1	Basic amino acid permease; complements lysine transport mutation; 10 predicted transmembrane regions, 3 predicted N-glycosylation sites; phagocytosis by macrophages induces transcript; rat catheter, Spider and flow model biofilm induced
CUST_7285_PI362308700	1.04509	CR_06490C	chrR	HSP6	Heat shock protein; soluble in hyphae; regulated by Nrg1 and by iron; induced in high iron; heavy metal (cadmium) stress-induced; sumoylation target; protein present in exponential and stationary phase cells; Hap43-repressed
CUST_6494_PI362308700	2.65754	C2_10730W	chr2		Ortholog of <i>C. parapsilosis CDC317</i> : CPAR2_407790, <i>C. dubliniensis CD36</i> : Cd36_24630, <i>Candida orthopsilosis Co 90-125</i> : CORT_0C07130 and <i>Spathaspora passalidarum NRRL Y-27907</i> : SPAPADRAFT_149801
CUST_1473_PI362308700	1.47572	C7_03310W	chr7		Protein of unknown function; fluconazole-induced; Spider biofilm induced
CUST_1234_PI362308700	1.31636	C1_13730C	chr1	DIM1	Putative 18S rRNA dimethylase; predicted role in rRNA modification and processing; Hap43-induced; likely to be essential for growth based on insertional mutagenesis strategy; F-12/CO2 early biofilm induced
CUST_5966_PI362308700	1.14877	C7_01350C	chr7		Ortholog(s) have unfolded protein binding activity, role in mitochondrial proton-transporting ATP synthase complex assembly and mitochondrion localization
CUST_10675_PI362308700	1.24576	C1_04010C	chr1		Protein with a NADP-dependent oxidoreductase domain; transcript induced by ketoconazole; rat catheter and Spider biofilm induced
CUST_8066_PI362308700	1.1063	C1_09400C	chr1	FTH1	Protein similar to S. cerevisiae Fth1p, a high affinity iron transporter for intravacuolar stores of iron; repressed by Sfu1p, amphotericin B, caspofungin; induced by alkaline pH, ciclopirox olamine; regulated by Sef1p, Sfu1p, and Hap43p
CUST_9627_PI362308700	1.03496	C3_06760W	chr3		Ortholog(s) have role in rRNA processing and nucleolus, preribosome, large subunit precursor localization
CUST_34_PI362308700	1.05162	C1_00290W	chr1	POL93	Predicted ORF in retrotransposon Tca8 with similarity to the Pol region of retrotransposons encoding reverse transcriptase, protease and integrase; downregulated in response to ciclopirox olamine; F-12/CO2 early biofilm induced
CUST_33_PI362308700	1.02929	C1_00290W	chr1	POL93	Predicted ORF in retrotransposon Tca8 with similarity to the Pol region of retrotransposons encoding reverse transcriptase, protease and integrase; downregulated in response to ciclopirox olamine; F-12/CO2 early biofilm induced
CUST_3681_PI362308700	1.37832	C3_03870C	chr3	SAP9	Secreted aspartyl protease; roles in adhesion, cell surface integrity; induced by antifungal drugs, stationary phase, or in white-phase cells; farnesol-downregulated in biofilm; autocatalytic processing; GPI-anchor; Spider biofilm induced
CUST_2896_PI362308700	1.69615	C2_03690C	chr2		Protein of unknown function; repressed by Rim101; negatively modulates intracellular ATP levels during the development of azole resistance; induced by Ca(2+) in a calcineurin-dependent manner; Spider biofilm induced
CUST_2844_PI362308700	1.98765	C2_03040W	chr2	PLC2	Phosphatidylinositol (PtdIns)-specific phospholipase C (PI-PLC); predicted type 2 membrane protein; role in, and regulated by, filamentation, Nrg1 and Tup1; no mouse systemic virulence role; orf19.5797 and orf19.1586 are almost identical
CUST_1344_PI362308700	1.42274	C6_00960W	chr6	CAN1	Basic amino acid permease; complements lysine transport mutation; 10 predicted transmembrane regions, 3 predicted N-glycosylation sites; phagocytosis by macrophages induces transcript; rat catheter, Spider and flow model biofilm induced
CUST_10075_PI362308700	1.2955	C1_03800W	chr1	RPP1	Putative ortholog of S. cerevisiae Rpp1; subunit of both RNase MRP and nuclear RNase P; rat catheter and Spider biofilm induced
CUST_2015_PI362308700	2.05956	C7_00770W	chr7		Protein of unknown function; induced by benomyl or in an azole-resistant strain overexpressing MDR1; induced by nitric oxide; Spider biofilm induced
CUST_2217_PI362308700	1.07461	CR_02850C	chrR	GZF3	GATA-type transcription factor; oxidative stress-induced via Cap1; mutant has abnormal colony morphology and altered sensitivity to fluconazole, LiCl, and copper; Spider biofilm induced
CUST_8916_PI362308700	1.14751	CR_10260W	chrR		Putative mitochondrial 2' O-ribose methyltransferase; predicted role in methylation of U(2791) in 21S rRNA; Spider biofilm induced
CUST_4932_PI362308700	1.64667	C3_05710W	chr3	RCT1	Fluconazole-induced protein; Ras1, Cyr1 repressed and Efg1 induced; regulated by Nrg1, Tup1, Tbf1, Ssn6; induced in oralpharyngeal candidasis; rat catheter biofilm repressed
CUST_3682_PI362308700	1.32228	C3_03870C	chr3	SAP9	Secreted aspartyl protease; roles in adhesion, cell surface integrity; induced by antifungal drugs, stationary phase, or in white-phase cells; farnesol-downregulated in biofilm; autocatalytic processing; GPI-anchor; Spider biofilm induced
CUST_7614_PI362308700	1.52572	C6_04420W	chr6		Protein of unknown function; GlcNAc-induced protein; Spider biofilm induced; rat catheter biofilm repressed
CUST_8578_PI362308700	1.10663	C7_03700C	chr7	ENP1	Protein required for pre-rRNA processing and 40S ribosomal subunit synthesis; associated with U3 and U14 snoRNAs; transposon mutation affects filamentous growth; repressed by prostaglandins; Spider biofilm induced
CUST_5266_PI362308700	1.07902	C5_01600C	chr5	SPB4	Putative ATP-dependent RNA helicase; flucytosine repressed; Spider biofilm induced
CUST_2912_PI362308700	1.08594	CR_09020C	chrR	CHS2	Chitin synthase; nonessential; required for wild-type chitin deposition in hyphae; transcript regulated during dimorphic transition; Chs1 and Chs2, but not Chs3, are inhibited by the protoberberine HWY-289; flow model biofilm repressed
CUST_3549_PI362308700	1.09706	C1_09210C	chr1		Putative transporter; slightly similar to the Sit1p siderophore transporter; Gcn4p-regulated; fungal-specific; induced by Mnl1p under weak acid stress
CUST_7317_PI362308700	1.10425	C4_05020W	chr4	IMG2	Mitochondrial ribosomal protein of the large subunit; rat catheter biofilm induced
CUST_5401_PI362308700	1.17222	C7_03880C	chr7		Protein required for virulence in reconstituted human epithelium (RHE) model of ex vivo infection; decreased transcription is observed upon fluphenazine treatment; induced upon adherence to polystyrene
CUST_6986_PI362308700	1.35418	C1_05500W	chr1	RSM22	Predicted mitochondrial small ribosomal subunit; rat catheter and Spider biofilm induced
CUST_4931_PI362308700	1.69854	C3_05710W	chr3	RCT1	Fluconazole-induced protein; Ras1, Cyr1 repressed and Efg1 induced; regulated by Nrg1, Tup1, Tbf1, Ssn6; induced in oralpharyngeal candidasis; rat catheter biofilm repressed
CUST_3476_PI362308700	1.16267	C3_02710W	chr3		Protein of unknown function; gene has intron; Spider biofilm induced
CUST_7418_PI362308700	1.40105	CR_02190C	chrR	SEF1	Zn2-Cys6 transcription factor; regulates iron uptake; negatively regulated by Sfu1p, positively regulated by Tbf1; promotes virulence in mice; mutants display decreased colonization of mouse kidneys; Spider biofilm induced
CUST_9200_PI362308700	1.56548	C4_07140W	chr4		Predicted mitochondrial intermembrane space protein; predicted role in phospholipid metabolism; rat catheter and Spider biofilm induced
CUST_5402_PI362308700	1.02696	C7_03880C	chr7		Protein required for virulence in reconstituted human epithelium (RHE) model of ex vivo infection; decreased transcription is observed upon fluphenazine treatment; induced upon adherence to polystyrene
CUST_5591_PI362308700	1.51737	C1_05920W	chr1		Protein of unknown function; induced during chlamydospore formation in both C. albicans and C. dubliniensis; Spider biofilm induced
CUST_6069_PI362308700	1.7412	C4_06120W	chr4	GDH3	NADP-glutamate dehydrogenase; Nrg1, Plc1 regulated; hypha, hypoxia, Efg1-repressed; Rim101-induced at pH 8; GlcNAc, ciclopirox, ketoconazole induced; exp and stationary phase protein; Spider biofilm repressed; rat catheter biofilm induced
CUST_3512_PI362308700	1.33226	C3_05320W	chr3		Protein of unknown function; Hog1-repressed; Spider biofilm induced
CUST_2702_PI362308700	1.05194	C1_00220W	chr1	PHR2	Glycosidase; role in vaginal not systemic infection (low pH not neutral); low pH, high iron, fluconazole, Hap43-induced; Rim101-repressed at pH8; rat catheter biofilm induced; Bcr1-repressed in RPMI a/a biofilms
CUST_2189_PI362308700	1.00263	CR_02980C	chrR	SRP4	Putative chaperone of small nucleolar ribonucleoprotein particles; macrophage/pseudohyphal-induced; rat catheter biofilm induced
CUST_2212_PI362308700	1.26996	CR_02880W	chrR		Protein of unknown function; Hap43-repressed; induced in core caspofungin response; regulated by yeast-hypha switch; Spider biofilm repressed
CUST_12008_PI362308700	1.2579	C7_03540C	chr7	ENP2	Putative nucleolar protein; essential; heterozygous mutation confers resistance to 5-fluorocytosine (5-FC), 5-fluorouracil (5-FU), and tubercidin (7-deazaadenosine); Hap43-induced; Spider biofilm induced
CUST_6895_PI362308700	1.43693	C2_00750W	chr2		Plasma membrane-associated protein; heterozygous null mutant displays sensitivity to virgineone; Spider biofilm induced
CUST_11154_PI362308700	1.83293	C2_09880C	chr2		Putative protein of unknown function; Plc1-regulated; transcript induced by Mnl1 under weak acid stress; flow model, rat catheter, Spider biofilm induced
CUST_8329_PI362308700	1.17737	C4_05400C	chr4		D-arabinose 5-phosphate isomerase; has GutQ domain which is associated with phosphosugar binding; other biofilm induced; rat catheter and Spider biofilm induced; F-12/CO2 early biofilm induced
CUST_10018_PI362308700	1.37401	C4_02720C	chr4		Putative plasma membrane protein; Plc1-regulated; Spider biofilm induced
CUST_8442_PI362308700	1.46652	C2_10070W	chr2		Predicted dehydrogenase; transcript upregulated in an RHE model of oral candidiasis; virulence-group-correlated expression; Spider biofilm repressed
CUST_915_PI362308700	1.03966	C7_01020C	chr7		Ortholog(s) have structural constituent of ribosome activity and mitochondrial small ribosomal subunit localization
CUST_990_PI362308700	1.23494	C7_01430C	chr7		Protein of unknown function; transcript induced by benomyl or in azole-resistant strain overexpressing MDR1; Ssn6 colony morphology-related regulation; induced by NO; Hap43-repressed; rat catheter and flow model biofilm induced
CUST_2840_PI362308700	1.4244	C2_03020C	chr2		Ortholog(s) have cytoplasm localization
CUST_2646_PI362308700	1.01629	C1_02880C	chr1	MIA4	Predicted component of the mitochondrial intermembrane space import machinery; Hap43p-repressed gene
CUST_1348_PI362308700	1.08587	C6_00940C	chr6		Ortholog of <i>S. cerevisiae</i> : PRM5, <i>C. dubliniensis CD36</i> : Cd36_60980, <i>C. parapsilosis CDC317</i> : CPAR2_603060, <i>Candida tenuis NRRL Y-1498</i> : CANTEDRAFT_113703 and <i>Debaryomyces hansenii CBS767</i> : DEHA2F10032g
CUST_7286_PI362308700	1.09054	CR_06490C	chrR	HSP6	Heat shock protein; soluble in hyphae; regulated by Nrg1 and by iron; induced in high iron; heavy metal (cadmium) stress-induced; sumoylation target; protein present in exponential and stationary phase cells; Hap43-repressed
CUST_4663_PI362308700	1.38853	C4_00810C	chr4		Ortholog(s) have serine-type endopeptidase activity, role in glycoprotein metabolic process, mitochondrial tRNA threonylcarbamoyladenosine modification and mitochondrion localization
CUST_1032_PI362308700	1.43723	CR_03480W	chrR		Ortholog of <i>C. dubliniensis CD36</i> : Cd36_28730, <i>Candida tropicalis MYA-3404</i> : CTRG_00749 and <i>Candida albicans WO-1</i> : CAWG_01683
CUST_10474_PI362308700	1.07267	C3_04510W	chr3		Protein of unknown function; Hap43-induced; F-12/CO2 early biofilm induced
CUST_6049_PI362308700	1.00417	CR_01600C	chrR		Has domain(s) with predicted RNA binding, ribonuclease activity
CUST_10017_PI362308700	1.66596	C4_02720C	chr4		Putative plasma membrane protein; Plc1-regulated; Spider biofilm induced
CUST_29_PI362308700	1.05892	C1_00270W	chr1		Predicted ORF in retrotransposon Tca8 with similarity to the Gag region encoding nucleocapsid-like protein; repressed by ciclopirox olamine; filament induced; regulated by Rfg1, Tup1; overlaps orf19.6078.1
CUST_4352_PI362308700	1.28758	C4_02010C	chr4	HSX11	UDP-glucose:ceramide glucosyltransferase (glucosylceramide synthase [GCS], EC 2.4.1.80); involved in glucosylceramide biosynthesis, which is important for virulence
CUST_3843_PI362308700	2.83853	C2_06470W	chr2	RTA2	Flippase; sphingolipid long chain base release; mediates calcineurin-dependent resistance to azoles; stress-associate; Plc1, Ca2+, calcineurin-regulated; ketoconazole, caspofungin induced; Spider biofilm induced; flow biofilm repressed
CUST_2895_PI362308700	2.39523	C2_03690C	chr2		Protein of unknown function; repressed by Rim101; negatively modulates intracellular ATP levels during the development of azole resistance; induced by Ca(2+) in a calcineurin-dependent manner; Spider biofilm induced
CUST_11156_PI362308700	1.21179	C2_09890W	chr2	SMM1	Putative dihydrouridine synthase; Hap43-induced gene; rat catheter biofilm induced; Spider biofilm induced
CUST_10673_PI362308700	1.0601	C1_04020C	chr1	CSH1	Aldo-keto reductase; role in fibronectin adhesion, cell surface hydrophobicity; regulated by temperature, growth phase, benomyl, macrophage interaction; azole resistance associated; Spider biofilm induced; rat catheter biofilm repressed
CUST_8531_PI362308700	3.40413
CUST_3844_PI362308700	2.67356	C2_06470W	chr2	RTA2	Flippase; sphingolipid long chain base release; mediates calcineurin-dependent resistance to azoles; stress-associate; Plc1, Ca2+, calcineurin-regulated; ketoconazole, caspofungin induced; Spider biofilm induced; flow biofilm repressed
CUST_11791_PI362308700	1.32771	C4_04530C	chr4	PHR1	Cell surface glycosidase; may act on cell-wall beta-1,3-glucan prior to beta-1,6-glucan linkage; role in systemic, not vaginal virulence (neutral, not low pH); high pH or filamentation induced; Bcr1-repressed in RPMI a/a biofilm
CUST_7613_PI362308700	1.48339	C6_04420W	chr6		Protein of unknown function; GlcNAc-induced protein; Spider biofilm induced; rat catheter biofilm repressed
CUST_2519_PI362308700	1.03039	C6_01690W	chr6	ACF2	Putative endo-1,3-beta-glucanase; fungal-specific (no human or murine homolog)
CUST_9199_PI362308700	1.41839	C4_07140W	chr4		Predicted mitochondrial intermembrane space protein; predicted role in phospholipid metabolism; rat catheter and Spider biofilm induced
CUST_10076_PI362308700	1.26747	C1_03800W	chr1	RPP1	Putative ortholog of S. cerevisiae Rpp1; subunit of both RNase MRP and nuclear RNase P; rat catheter and Spider biofilm induced
CUST_5963_PI362308700	1.06358	C7_01360C	chr7		Putative heat shock protein with a zinc finger motif; required for protein import into mitochondria in S. cerevisiae; Spider biofilm induced
CUST_8065_PI362308700	1.07474	C1_09400C	chr1	FTH1	Protein similar to S. cerevisiae Fth1p, a high affinity iron transporter for intravacuolar stores of iron; repressed by Sfu1p, amphotericin B, caspofungin; induced by alkaline pH, ciclopirox olamine; regulated by Sef1p, Sfu1p, and Hap43p
CUST_4688_PI362308700	1.13339	C1_14090W	chr1		Ortholog(s) have chaperone binding, unfolded protein binding activity, role in protein refolding and mitochondrial matrix localization
CUST_7473_PI362308700	3.52945	CR_02280W	chrR	PGA23	Putative GPI-anchored protein of unknown function; Rim101-repressed; Cyr1-regulated; colony morphology-related gene regulation by Ssn6
CUST_3211_PI362308700	1.14772	C1_07960W	chr1		Predicted nuclear exosome-associated nucleic acid binding protein; rat catheter and Spider biofilm induced
CUST_11888_PI362308700	1.23041	C1_10580C	chr1		Protein of unknown function; Hap43-induced; rat catheter and Spider biofilm induced
CUST_7509_PI362308700	1.17395	C5_03050C	chr5	PGA58	Putative GPI-anchored protein; transcription is positively regulated by Tbf1p
CUST_2218_PI362308700	1.03853	CR_02850C	chrR	GZF3	GATA-type transcription factor; oxidative stress-induced via Cap1; mutant has abnormal colony morphology and altered sensitivity to fluconazole, LiCl, and copper; Spider biofilm induced
CUST_10479_PI362308700	1.21564	C3_04480C	chr3	RAS2	Protein similar to S. cerevisiae Ras2; has opposite effects to Ras1; Tn mutation affects filamentous growth; rat catheter and Spider biofilm induced
CUST_5190_PI362308700	2.16473	C4_04190C	chr4		Ortholog of <i>C. parapsilosis CDC317</i> : CPAR2_402120, <i>C. dubliniensis CD36</i> : Cd36_43870, <i>Lodderomyces elongisporus NRLL YB-4239</i> : LELG_04437 and <i>Candida orthopsilosis Co 90-125</i> : CORT_0E02170
CUST_10473_PI362308700	1.05535	C3_04510W	chr3		Protein of unknown function; Hap43-induced; F-12/CO2 early biofilm induced
CUST_5579_PI362308700	1.29199	C4_01500W	chr4		Protein required for thiolation of uridine at wobble position of Gln, Lys, and Glu tRNAs; has a role in urmylation; S. cerevisiae ortholog has a role in invasive and pseudohyphal growth
CUST_8598_PI362308700	1.6222	C2_06360C	chr2	MAK16	Putative constituent of 66S pre-ribosomal particles; Hap43-induced; repressed by prostaglandins; Spider biofilm induced
CUST_769_PI362308700	1.26154	C6_03260W	chr6		Putative ribonuclease H1; possibly an essential gene, disruptants not obtained by UAU1 method; flow model biofilm induced; Spider biofilm induced
CUST_7019_PI362308700	2.33904	C3_01200W	chr3	UTP2	Putative snoRNA-binding protein; S. cerevisiae Utp20 ortholog; likely essential for growth; repressed in core stress response; mutation confers resistance to 5-fluorocytosine (5-FC) and parnafungin
CUST_5961_PI362308700	1.12862	C7_01370W	chr7		Protein of unknown function; Hap43-induced gene; Spider biofilm induced
CUST_6212_PI362308700	2.0701	C2_09220W	chr2	DDR48	Immunogenic stress-associated protein; filamentation regulated; induced by benomyl/caspofungin/ketoconazole or in azole-resistant strain; Hog1, farnesol, alkaline repressed; stationary phase enriched; Spider, flow model biofilm induced
CUST_9554_PI362308700	1.41737	C1_04470C	chr1		Protein of unknown function; transcript detected in high-resolution tiling arrays; transcription induced by alpha pheromone in SpiderM medium; Spider and early-stage flow model biofilm induced
CUST_8450_PI362308700	1.09385	C2_10090C	chr2		Ortholog(s) have mitochondrion localization
CUST_933_PI362308700	1.10879	C3_01430W	chr3		Protein of unknown function; Spider biofilm induced
CUST_5420_PI362308700	1.01143	C7_03930C	chr7	MAM33	Putative mitochondrial acidic matrix protein; regulated by Ssn6p; protein present in exponential and stationary growth phase yeast cultures
CUST_1214_PI362308700	1.17709	C1_13820C	chr1		Protein of unknown function; Hap43-induced; Spider biofilm induced
CUST_6170_PI362308700	1.11278	C2_09350W	chr2	TAZ1	Putative lyso-phosphatidylcholine acyltransferase, required for normal phospholipid content of mitochondrial membranes; rat catheter biofilm induced
CUST_7476_PI362308700	1.0382	C2_08180C	chr2		Ortholog(s) have role in ribosomal large subunit biogenesis, ribosomal small subunit biogenesis and cytosolic large ribosomal subunit, nucleolus localization
CUST_434_PI362308700	1.79177	CR_00740C	chrR	BMT3	Beta-mannosyltransferase; adds 2nd beta-mannose to the acid-stable fraction of cell wall phosphopeptidomannan, elongation of beta-mannose chains on the phosphopeptidomannan acid-labile fraction; Hap43-induced; Spider biofilm induced
CUST_10182_PI362308700	1.26216	C1_13360C	chr1	RMP1	Ortholog of Rmp1; subunit of RNase MRP subunit that processes pre-rRNA and has a role in cell cycle-regulated degradation of daughter cell-specific mRNAs; rat catheter and Spider biofilm induced
CUST_2144_PI362308700	1.58808	C4_06470W	chr4		Ortholog in S. cerevisiae is localizedto the bud, mating projection tip, and associates with ribosomes; Spider biofilm induced
CUST_5189_PI362308700	2.09293	C4_04190C	chr4		Ortholog of <i>C. parapsilosis CDC317</i> : CPAR2_402120, <i>C. dubliniensis CD36</i> : Cd36_43870, <i>Lodderomyces elongisporus NRLL YB-4239</i> : LELG_04437 and <i>Candida orthopsilosis Co 90-125</i> : CORT_0E02170
CUST_12028_PI362308700	1.08113	CR_09170C	chrR	SSU1	Protein similar to S. cerevisiae Ssu1 sulfite transport protein; Tn mutation affects filamentous growth; regulated by Gcn2 and Gcn4; induced by nitric oxide; Hap43-repressed; Spider and flow model biofilm induced
CUST_10138_PI362308700	1.23249	C1_13460W	chr1		Ortholog of <i>Candida albicans WO-1</i> : CAWG_00105
CUST_861_PI362308700	1.5855	C3_01250W	chr3	PMC1	Vacuolar calcium P-type ATPase; transcript regulated by calcineurin and fluconazole; mutant shows increased resistance to fluconazole, lithium; increased sensitivity to calcium; Spider biofilm induced
CUST_1942_PI362308700	1.53917	C5_04470C	chr5		Predicted RNA binding protein; stationary phase enriched; induced in core caspofungin response; induced by nitric oxide independent of Yhb1; repressed in ssr1 null; ketoconazole, hypoxia induced; Spider biofilm induced
CUST_5_PI362308700	1.0925	CR_01730W	chrR	IFU5	Predicted membrane protein; estradiol-induced; upregulation associated with CDR1 and CDR2 overexpression or fluphenazine; putative drug-responsive regulatory site; similar to S. cerevisiae Wwm1p; Hap43-repressed; Spider biofilm repressed

## Sheet: GSEA
NAME	SIZE	ES	NES	NOM p-val	FDR q-val	FWER p-val	RANK AT MAX	LEADING EDGE
HYPOXIA_20MIN_SELLAM_DN	72	0.630396	4.4425	0	0	0	200	tags=97%, list=44%, signal=146%
CCR4_UP	41	0.624697	3.90674	0	0	0	195	tags=100%, list=43%, signal=159%
UPC2_UP	74	0.465872	3.41265	0	0	0	116	tags=62%, list=26%, signal=70%
KETOCONAZOLE_UP	53	0.50574	3.33451	0	0	0	116	tags=68%, list=26%, signal=81%
SKO1_DN	59	0.43456	2.97696	0	0	0	195	tags=83%, list=43%, signal=127%
HYPHAE_LEE_DN	91	0.369606	2.87044	0	0	0	195	tags=76%, list=43%, signal=106%
HU_2H_UP	31	0.486334	2.69472	0	0	0	169	tags=81%, list=37%, signal=120%
CAP2_UP	56	0.390443	2.61723	0	0.000223524	0.002	199	tags=80%, list=44%, signal=125%
CYR1_HYPHAE_UP	39	0.417902	2.45268	0	0.00105271	0.01	95	tags=49%, list=21%, signal=56%
OPAQUE_2_UP	52	0.354008	2.40386	0	0.00122218	0.013	63	tags=37%, list=14%, signal=38%
CYR1_YEAST_UP	38	0.381656	2.27536	0	0.00279937	0.031	47	tags=37%, list=10%, signal=38%
XS(HOG1)_DN	51	0.344097	2.25014	0	0.00314319	0.038	169	tags=71%, list=37%, signal=100%
INTRACELLULAR NON-MEMBRANE-BOUND ORGANELLE_CEL	19	0.475236	2.22153	0.00236967	0.00380068	0.05	202	tags=89%, list=44%, signal=154%
NON-MEMBRANE-BOUND ORGANELLE_CEL	19	0.475236	2.18278	0	0.00457347	0.064	202	tags=89%, list=44%, signal=154%
CDC5_7H_DN	23	0.437574	2.09863	0.00246914	0.00912943	0.129	186	tags=83%, list=41%, signal=133%
OS_UP	31	0.361332	1.98442	0.00761421	0.0180393	0.266	105	tags=52%, list=23%, signal=63%
MEMBRANE-ENCLOSED LUMEN_CEL	26	0.371796	1.88984	0.00497512	0.0330717	0.442	193	tags=81%, list=43%, signal=132%
ORGANELLE LUMEN_CEL	26	0.371796	1.88533	0.00791557	0.032221	0.453	193	tags=81%, list=43%, signal=132%
HYPHAE_SPIDER_DN	25	0.364822	1.88399	0.00968523	0.0309266	0.456	195	tags=84%, list=43%, signal=139%
HS_DN	38	0.292078	1.74211	0.0162602	0.0713649	0.782	192	tags=74%, list=42%, signal=117%
OS_DN	22	0.368734	1.71878	0.0175439	0.0782341	0.825	192	tags=82%, list=42%, signal=135%
BIOPOLYMER METABOLIC PROCESS_BIO	66	0.237505	1.68022	0.0168067	0.0909044	0.873	125	tags=44%, list=28%, signal=52%

## Sheet: GO Process
GOID	GO_term	Cluster frequency	Background frequency	Corrected P-value	False discovery rate	Gene(s) annotated to the term
462	maturation of SSU-rRNA from tricistronic rRNA transcript (SSU-rRNA, 5.8S rRNA, LSU-rRNA)	55 out of 196 genes, 28.1%	620 out of 6473 background genes, 9.6%	3.34e-11	0	NRM1:RPP1:REI1:RSM22:MTO1:C1_07960W_A:KRR1:RMP1:C1_13380W_A:DIM1:C1_13820C_A:C2_02120W_A:PZF1:C2_05840W_A:MAK16:RTA2:C2_08180C_A:TAZ1:SMM1:C2_09920W_A:UTP20:C3_02040C_A:SKN1:C3_06760W_A:C4_00810C_A:AGP2:C4_01500W_A:SEN2:DOT4:C4_04520W_A:PHR1:C4_07150W_A:SPB4:RMS1:C6_02290C_A:C6_03440W_A:NOP8:C7_00330C_A:C7_01350C_A:C7_01360C_A:DBF4:ENP2:C7_03590C_A:ENP1:C7_03850W_A:C7_03880C_A:OGG1:CR_01600C_A:CR…
30490	maturation of SSU-rRNA	55 out of 196 genes, 28.1%	627 out of 6473 background genes, 9.7%	5.39e-11	0	NRM1:RPP1:REI1:RSM22:MTO1:C1_07960W_A:KRR1:RMP1:C1_13380W_A:DIM1:C1_13820C_A:C2_02120W_A:PZF1:C2_05840W_A:MAK16:RTA2:C2_08180C_A:TAZ1:SMM1:C2_09920W_A:UTP20:C3_02040C_A:SKN1:C3_06760W_A:C4_00810C_A:AGP2:C4_01500W_A:SEN2:DOT4:C4_04520W_A:PHR1:C4_07150W_A:SPB4:RMS1:C6_02290C_A:C6_03440W_A:NOP8:C7_00330C_A:C7_01350C_A:C7_01360C_A:DBF4:ENP2:C7_03590C_A:ENP1:C7_03850W_A:C7_03880C_A:OGG1:CR_01600C_A:CR…
42274	ribosomal small subunit biogenesis	55 out of 196 genes, 28.1%	636 out of 6473 background genes, 9.8%	9.88e-11	0	NRM1:RPP1:REI1:RSM22:MTO1:C1_07960W_A:KRR1:RMP1:C1_13380W_A:DIM1:C1_13820C_A:C2_02120W_A:PZF1:C2_05840W_A:MAK16:RTA2:C2_08180C_A:TAZ1:SMM1:C2_09920W_A:UTP20:C3_02040C_A:SKN1:C3_06760W_A:C4_00810C_A:AGP2:C4_01500W_A:SEN2:DOT4:C4_04520W_A:PHR1:C4_07150W_A:SPB4:RMS1:C6_02290C_A:C6_03440W_A:NOP8:C7_00330C_A:C7_01350C_A:C7_01360C_A:DBF4:ENP2:C7_03590C_A:ENP1:C7_03850W_A:C7_03880C_A:OGG1:CR_01600C_A:CR…
472	endonucleolytic cleavage to generate mature 5'-end of SSU-rRNA from (SSU-rRNA, 5.8S rRNA, LSU-rRNA)	42 out of 196 genes, 21.4%	417 out of 6473 background genes, 6.4%	1.01e-09	0	RPP1:REI1:RSM22:MTO1:C1_07960W_A:RMP1:C1_13380W_A:DIM1:C1_13820C_A:C2_02120W_A:PZF1:MAK16:RTA2:C2_08180C_A:SMM1:C2_09920W_A:UTP20:C3_02040C_A:SKN1:C4_01500W_A:SEN2:DOT4:C4_04520W_A:PHR1:C4_07150W_A:SPB4:RMS1:C6_03440W_A:NOP8:C7_00330C_A:C7_01360C_A:DBF4:C7_03590C_A:C7_03850W_A:C7_03880C_A:CR_01600C_A:GZF3:SRP40:KRE1:CR_04110W_A:CR_09740W_A:CR_10260W_A
478	endonucleolytic cleavage involved in rRNA processing	45 out of 196 genes, 23.0%	473 out of 6473 background genes, 7.3%	1.04e-09	0	RPP1:REI1:RSM22:MTO1:C1_07960W_A:KRR1:RMP1:C1_13380W_A:DIM1:C1_13820C_A:C2_02120W_A:PZF1:MAK16:RTA2:C2_08180C_A:SMM1:C2_09920W_A:UTP20:C3_02040C_A:SKN1:AGP2:C4_01500W_A:SEN2:DOT4:C4_04520W_A:PHR1:C4_07150W_A:SPB4:RMS1:C6_03440W_A:NOP8:C7_00330C_A:C7_01360C_A:DBF4:C7_03590C_A:ENP1:C7_03850W_A:C7_03880C_A:CR_01600C_A:GZF3:SRP40:KRE1:CR_04110W_A:CR_09740W_A:CR_10260W_A
479	endonucleolytic cleavage of tricistronic rRNA transcript (SSU-rRNA, 5.8S rRNA, LSU-rRNA)	45 out of 196 genes, 23.0%	473 out of 6473 background genes, 7.3%	1.04e-09	0	RPP1:REI1:RSM22:MTO1:C1_07960W_A:KRR1:RMP1:C1_13380W_A:DIM1:C1_13820C_A:C2_02120W_A:PZF1:MAK16:RTA2:C2_08180C_A:SMM1:C2_09920W_A:UTP20:C3_02040C_A:SKN1:AGP2:C4_01500W_A:SEN2:DOT4:C4_04520W_A:PHR1:C4_07150W_A:SPB4:RMS1:C6_03440W_A:NOP8:C7_00330C_A:C7_01360C_A:DBF4:C7_03590C_A:ENP1:C7_03850W_A:C7_03880C_A:CR_01600C_A:GZF3:SRP40:KRE1:CR_04110W_A:CR_09740W_A:CR_10260W_A
90502	RNA phosphodiester bond hydrolysis, endonucleolytic	45 out of 196 genes, 23.0%	474 out of 6473 background genes, 7.3%	1.12e-09	0	RPP1:REI1:RSM22:MTO1:C1_07960W_A:KRR1:RMP1:C1_13380W_A:DIM1:C1_13820C_A:C2_02120W_A:PZF1:MAK16:RTA2:C2_08180C_A:SMM1:C2_09920W_A:UTP20:C3_02040C_A:SKN1:AGP2:C4_01500W_A:SEN2:DOT4:C4_04520W_A:PHR1:C4_07150W_A:SPB4:RMS1:C6_03440W_A:NOP8:C7_00330C_A:C7_01360C_A:DBF4:C7_03590C_A:ENP1:C7_03850W_A:C7_03880C_A:CR_01600C_A:GZF3:SRP40:KRE1:CR_04110W_A:CR_09740W_A:CR_10260W_A
967	rRNA 5'-end processing	42 out of 196 genes, 21.4%	419 out of 6473 background genes, 6.5%	1.19e-09	0	RPP1:REI1:RSM22:MTO1:C1_07960W_A:RMP1:C1_13380W_A:DIM1:C1_13820C_A:C2_02120W_A:PZF1:MAK16:RTA2:C2_08180C_A:SMM1:C2_09920W_A:UTP20:C3_02040C_A:SKN1:C4_01500W_A:SEN2:DOT4:C4_04520W_A:PHR1:C4_07150W_A:SPB4:RMS1:C6_03440W_A:NOP8:C7_00330C_A:C7_01360C_A:DBF4:C7_03590C_A:C7_03850W_A:C7_03880C_A:CR_01600C_A:GZF3:SRP40:KRE1:CR_04110W_A:CR_09740W_A:CR_10260W_A
34471	ncRNA 5'-end processing	42 out of 196 genes, 21.4%	420 out of 6473 background genes, 6.5%	1.29e-09	0	RPP1:REI1:RSM22:MTO1:C1_07960W_A:RMP1:C1_13380W_A:DIM1:C1_13820C_A:C2_02120W_A:PZF1:MAK16:RTA2:C2_08180C_A:SMM1:C2_09920W_A:UTP20:C3_02040C_A:SKN1:C4_01500W_A:SEN2:DOT4:C4_04520W_A:PHR1:C4_07150W_A:SPB4:RMS1:C6_03440W_A:NOP8:C7_00330C_A:C7_01360C_A:DBF4:C7_03590C_A:C7_03850W_A:C7_03880C_A:CR_01600C_A:GZF3:SRP40:KRE1:CR_04110W_A:CR_09740W_A:CR_10260W_A
966	RNA 5'-end processing	42 out of 196 genes, 21.4%	421 out of 6473 background genes, 6.5%	1.4e-09	0	RPP1:REI1:RSM22:MTO1:C1_07960W_A:RMP1:C1_13380W_A:DIM1:C1_13820C_A:C2_02120W_A:PZF1:MAK16:RTA2:C2_08180C_A:SMM1:C2_09920W_A:UTP20:C3_02040C_A:SKN1:C4_01500W_A:SEN2:DOT4:C4_04520W_A:PHR1:C4_07150W_A:SPB4:RMS1:C6_03440W_A:NOP8:C7_00330C_A:C7_01360C_A:DBF4:C7_03590C_A:C7_03850W_A:C7_03880C_A:CR_01600C_A:GZF3:SRP40:KRE1:CR_04110W_A:CR_09740W_A:CR_10260W_A
469	cleavage involved in rRNA processing	45 out of 196 genes, 23.0%	488 out of 6473 background genes, 7.5%	3.14e-09	0	RPP1:REI1:RSM22:MTO1:C1_07960W_A:KRR1:RMP1:C1_13380W_A:DIM1:C1_13820C_A:C2_02120W_A:PZF1:MAK16:RTA2:C2_08180C_A:SMM1:C2_09920W_A:UTP20:C3_02040C_A:SKN1:AGP2:C4_01500W_A:SEN2:DOT4:C4_04520W_A:PHR1:C4_07150W_A:SPB4:RMS1:C6_03440W_A:NOP8:C7_00330C_A:C7_01360C_A:DBF4:C7_03590C_A:ENP1:C7_03850W_A:C7_03880C_A:CR_01600C_A:GZF3:SRP40:KRE1:CR_04110W_A:CR_09740W_A:CR_10260W_A
90501	RNA phosphodiester bond hydrolysis	45 out of 196 genes, 23.0%	500 out of 6473 background genes, 7.7%	7.35e-09	0	RPP1:REI1:RSM22:MTO1:C1_07960W_A:KRR1:RMP1:C1_13380W_A:DIM1:C1_13820C_A:C2_02120W_A:PZF1:MAK16:RTA2:C2_08180C_A:SMM1:C2_09920W_A:UTP20:C3_02040C_A:SKN1:AGP2:C4_01500W_A:SEN2:DOT4:C4_04520W_A:PHR1:C4_07150W_A:SPB4:RMS1:C6_03440W_A:NOP8:C7_00330C_A:C7_01360C_A:DBF4:C7_03590C_A:ENP1:C7_03850W_A:C7_03880C_A:CR_01600C_A:GZF3:SRP40:KRE1:CR_04110W_A:CR_09740W_A:CR_10260W_A
6364	rRNA processing	59 out of 196 genes, 30.1%	806 out of 6473 background genes, 12.5%	1.39e-08	0	NRM1:RPP1:REI1:RSM22:MTO1:C1_07960W_A:IPT1:KRR1:RMP1:C1_13380W_A:DIM1:C1_13820C_A:C2_02120W_A:UTP21:PZF1:C2_05840W_A:MAK16:RTA2:C2_08180C_A:TAZ1:SMM1:C2_09920W_A:UTP20:C3_02040C_A:SKN1:C3_06760W_A:C4_00810C_A:AGP2:C4_01500W_A:SEN2:DOT4:C4_04520W_A:PHR1:IMG2:C4_07150W_A:SPB4:C5_02990W_A:RMS1:C6_02290C_A:C6_03440W_A:NOP8:C7_00330C_A:C7_01350C_A:C7_01360C_A:DBF4:ENP2:C7_03590C_A:ENP1:C7_03850W_A:C7_…
16072	rRNA metabolic process	59 out of 196 genes, 30.1%	815 out of 6473 background genes, 12.6%	2.22e-08	0	NRM1:RPP1:REI1:RSM22:MTO1:C1_07960W_A:IPT1:KRR1:RMP1:C1_13380W_A:DIM1:C1_13820C_A:C2_02120W_A:UTP21:PZF1:C2_05840W_A:MAK16:RTA2:C2_08180C_A:TAZ1:SMM1:C2_09920W_A:UTP20:C3_02040C_A:SKN1:C3_06760W_A:C4_00810C_A:AGP2:C4_01500W_A:SEN2:DOT4:C4_04520W_A:PHR1:IMG2:C4_07150W_A:SPB4:C5_02990W_A:RMS1:C6_02290C_A:C6_03440W_A:NOP8:C7_00330C_A:C7_01350C_A:C7_01360C_A:DBF4:ENP2:C7_03590C_A:ENP1:C7_03850W_A:C7_…
90305	nucleic acid phosphodiester bond hydrolysis	45 out of 196 genes, 23.0%	518 out of 6473 background genes, 8.0%	2.48e-08	0	RPP1:REI1:RSM22:MTO1:C1_07960W_A:KRR1:RMP1:C1_13380W_A:DIM1:C1_13820C_A:C2_02120W_A:PZF1:MAK16:RTA2:C2_08180C_A:SMM1:C2_09920W_A:UTP20:C3_02040C_A:SKN1:AGP2:C4_01500W_A:SEN2:DOT4:C4_04520W_A:PHR1:C4_07150W_A:SPB4:RMS1:C6_03440W_A:NOP8:C7_00330C_A:C7_01360C_A:DBF4:C7_03590C_A:ENP1:C7_03850W_A:C7_03880C_A:CR_01600C_A:GZF3:SRP40:KRE1:CR_04110W_A:CR_09740W_A:CR_10260W_A
34470	ncRNA processing	60 out of 196 genes, 30.6%	862 out of 6473 background genes, 13.3%	7.37e-08	0	NRM1:RPP1:REI1:RSM22:MTO1:C1_07960W_A:IPT1:KRR1:RMP1:C1_13380W_A:DIM1:C1_13820C_A:C2_02120W_A:UTP21:PZF1:KTI11:C2_05840W_A:MAK16:RTA2:C2_08180C_A:TAZ1:SMM1:C2_09920W_A:UTP20:C3_02040C_A:SKN1:C3_06760W_A:C4_00810C_A:AGP2:C4_01500W_A:SEN2:DOT4:C4_04520W_A:PHR1:IMG2:C4_07150W_A:SPB4:C5_02990W_A:RMS1:C6_02290C_A:C6_03440W_A:NOP8:C7_00330C_A:C7_01350C_A:C7_01360C_A:DBF4:ENP2:C7_03590C_A:ENP1:C7_03850W…
42254	ribosome biogenesis	61 out of 196 genes, 31.1%	886 out of 6473 background genes, 13.7%	7.63e-08	0	NRM1:RPP1:C1_04820C_A:REI1:RSM22:MTO1:C1_07960W_A:IPT1:KRR1:RMP1:C1_13380W_A:DIM1:C1_13820C_A:C2_02120W_A:UTP21:PZF1:C2_05840W_A:MAK16:RTA2:C2_08180C_A:TAZ1:SMM1:C2_09920W_A:UTP20:C3_02040C_A:SKN1:C3_06760W_A:C4_00810C_A:AGP2:C4_01500W_A:SEN2:DOT4:C4_04520W_A:PHR1:IMG2:C4_07150W_A:SPB4:C5_02990W_A:RMS1:C6_02290C_A:C6_03440W_A:NOG2:NOP8:C7_00330C_A:C7_01350C_A:C7_01360C_A:DBF4:ENP2:C7_03590C_A:ENP…
22613	ribonucleoprotein complex biogenesis	62 out of 196 genes, 31.6%	916 out of 6473 background genes, 14.2%	1.03e-07	0	NRM1:RPP1:C1_04820C_A:REI1:RSM22:MTO1:C1_07960W_A:IPT1:KRR1:RMP1:C1_13380W_A:DIM1:C1_13820C_A:C2_02120W_A:UTP21:PZF1:C2_05840W_A:MAK16:RTA2:C2_08180C_A:TAZ1:SMM1:C2_09920W_A:UTP20:C3_02040C_A:SKN1:C3_06760W_A:C4_00810C_A:AGP2:C4_01500W_A:SEN2:DOT4:C4_04520W_A:PHR1:IMG2:C4_07150W_A:SPB4:C5_02990W_A:RMS1:C6_02290C_A:PRP45:C6_03440W_A:NOG2:NOP8:C7_00330C_A:C7_01350C_A:C7_01360C_A:DBF4:ENP2:C7_03590C…
6396	RNA processing	61 out of 196 genes, 31.1%	932 out of 6473 background genes, 14.4%	6.2e-07	0	NRM1:RPP1:REI1:RSM22:MTO1:C1_07960W_A:IPT1:KRR1:RMP1:C1_13380W_A:DIM1:C1_13820C_A:C2_02120W_A:UTP21:PZF1:KTI11:C2_05840W_A:MAK16:RTA2:C2_08180C_A:TAZ1:SMM1:C2_09920W_A:UTP20:C3_02040C_A:SKN1:C3_06760W_A:C4_00810C_A:AGP2:C4_01500W_A:SEN2:DOT4:C4_04520W_A:PHR1:IMG2:C4_07150W_A:SPB4:C5_02990W_A:RMS1:C6_02290C_A:PRP45:C6_03440W_A:NOP8:C7_00330C_A:C7_01350C_A:C7_01360C_A:DBF4:ENP2:C7_03590C_A:ENP1:C7_…
34660	ncRNA metabolic process	60 out of 196 genes, 30.6%	910 out of 6473 background genes, 14.1%	6.75e-07	0	NRM1:RPP1:REI1:RSM22:MTO1:C1_07960W_A:IPT1:KRR1:RMP1:C1_13380W_A:DIM1:C1_13820C_A:C2_02120W_A:UTP21:PZF1:KTI11:C2_05840W_A:MAK16:RTA2:C2_08180C_A:TAZ1:SMM1:C2_09920W_A:UTP20:C3_02040C_A:SKN1:C3_06760W_A:C4_00810C_A:AGP2:C4_01500W_A:SEN2:DOT4:C4_04520W_A:PHR1:IMG2:C4_07150W_A:SPB4:C5_02990W_A:RMS1:C6_02290C_A:C6_03440W_A:NOP8:C7_00330C_A:C7_01350C_A:C7_01360C_A:DBF4:ENP2:C7_03590C_A:ENP1:C7_03850W…
463	maturation of LSU-rRNA from tricistronic rRNA transcript (SSU-rRNA, 5.8S rRNA, LSU-rRNA)	34 out of 196 genes, 17.3%	429 out of 6473 background genes, 6.6%	9.1e-05	0	RPP1:REI1:MTO1:C1_07960W_A:IPT1:RMP1:C1_13380W_A:C2_02120W_A:PZF1:MAK16:SMM1:C2_09920W_A:SKN1:SEN2:DOT4:PHR1:IMG2:SPB4:C5_02990W_A:RMS1:C6_03440W_A:NOP8:C7_01350C_A:C7_01360C_A:C7_03590C_A:ENP1:C7_03850W_A:C7_03880C_A:OGG1:CR_01600C_A:GZF3:KRE1:CR_09740W_A:CR_10260W_A
470	maturation of LSU-rRNA	34 out of 196 genes, 17.3%	431 out of 6473 background genes, 6.7%	0.0001	0	RPP1:REI1:MTO1:C1_07960W_A:IPT1:RMP1:C1_13380W_A:C2_02120W_A:PZF1:MAK16:SMM1:C2_09920W_A:SKN1:SEN2:DOT4:PHR1:IMG2:SPB4:C5_02990W_A:RMS1:C6_03440W_A:NOP8:C7_01350C_A:C7_01360C_A:C7_03590C_A:ENP1:C7_03850W_A:C7_03880C_A:OGG1:CR_01600C_A:GZF3:KRE1:CR_09740W_A:CR_10260W_A
44085	cellular component biogenesis	74 out of 196 genes, 37.8%	1413 out of 6473 background genes, 21.8%	0.00011	0	PHR2:NRM1:RPP1:C1_04820C_A:REI1:RSM22:MTO1:C1_07960W_A:OPY2:IPT1:KRR1:RMP1:C1_13380W_A:DIM1:C1_13820C_A:C1_14090W_A:COX17:C2_02120W_A:UTP21:MNN42:MNN41:PZF1:C2_05840W_A:MAK16:RTA2:C2_08180C_A:TAZ1:SMM1:C2_09920W_A:UTP20:C3_02040C_A:CRZ1:SKN1:C3_06760W_A:C4_00810C_A:AGP2:C4_01500W_A:SEN2:DOT4:C4_04520W_A:PHR1:IMG2:MNN46:C4_07150W_A:SPB4:C5_02990W_A:RMS1:C6_02290C_A:PRP45:MNN45:C6_03440W_A:NOG2:NOP…
71966	fungal-type cell wall polysaccharide metabolic process	7 out of 196 genes, 3.6%	21 out of 6473 background genes, 0.3%	0.00104	0	PHR2:MNN42:MNN41:MNN46:MNN45:BMT3:CHS2
42273	ribosomal large subunit biogenesis	37 out of 196 genes, 18.9%	546 out of 6473 background genes, 8.4%	0.00121	0	RPP1:REI1:MTO1:C1_07960W_A:IPT1:RMP1:C1_13380W_A:C2_02120W_A:PZF1:MAK16:C2_08180C_A:SMM1:C2_09920W_A:C3_02040C_A:SKN1:SEN2:DOT4:PHR1:IMG2:SPB4:C5_02990W_A:RMS1:C6_03440W_A:NOP8:C7_01350C_A:C7_01360C_A:ENP2:C7_03590C_A:ENP1:C7_03850W_A:C7_03880C_A:OGG1:CR_01600C_A:GZF3:KRE1:CR_09740W_A:CR_10260W_A
44264	cellular polysaccharide metabolic process	10 out of 196 genes, 5.1%	54 out of 6473 background genes, 0.8%	0.00236	0	PHR2:MNN42:MNN41:SKN1:MNN46:ACF2:MNN45:BMT3:KRE1:CHS2
16070	RNA metabolic process	64 out of 196 genes, 32.7%	1247 out of 6473 background genes, 19.3%	0.00265	0	NRM1:RPP1:REI1:RSM22:MTO1:C1_07960W_A:IPT1:KRR1:RMP1:C1_13380W_A:DIM1:C1_13820C_A:C2_02120W_A:UTP21:PZF1:KTI11:C2_05840W_A:MAK16:RTA2:C2_08180C_A:TAZ1:SMM1:C2_09920W_A:UTP20:C3_02040C_A:SKN1:MRR1:C3_06760W_A:C4_00810C_A:AGP2:C4_01500W_A:SEN2:DOT4:C4_04520W_A:PHR1:IMG2:C4_07150W_A:SPB4:C5_02990W_A:RMS1:C6_02290C_A:PRP45:C6_03260W_A:C6_03440W_A:NOP8:C7_00330C_A:C7_01350C_A:C7_01360C_A:DBF4:ENP2:C7_…
5976	polysaccharide metabolic process	10 out of 196 genes, 5.1%	55 out of 6473 background genes, 0.8%	0.00281	0	PHR2:MNN42:MNN41:SKN1:MNN46:ACF2:MNN45:BMT3:KRE1:CHS2
51278	fungal-type cell wall polysaccharide biosynthetic process	6 out of 196 genes, 3.1%	18 out of 6473 background genes, 0.3%	0.00598	0	PHR2:MNN42:MNN41:MNN46:MNN45:BMT3
480	endonucleolytic cleavage in 5'-ETS of tricistronic rRNA transcript (SSU-rRNA, 5.8S rRNA, LSU-rRNA)	28 out of 196 genes, 14.3%	390 out of 6473 background genes, 6.0%	0.00889	0	RPP1:REI1:MTO1:C1_07960W_A:RMP1:C1_13820C_A:PZF1:RTA2:SMM1:UTP20:C3_02040C_A:SKN1:AGP2:SEN2:DOT4:C4_04520W_A:PHR1:C4_07150W_A:SPB4:RMS1:C6_03440W_A:C7_01360C_A:DBF4:C7_03590C_A:C7_03850W_A:GZF3:CR_09740W_A:CR_10260W_A
33692	cellular polysaccharide biosynthetic process	8 out of 196 genes, 4.1%	39 out of 6473 background genes, 0.6%	0.01029	0	PHR2:MNN42:MNN41:SKN1:MNN46:MNN45:BMT3:KRE1
271	polysaccharide biosynthetic process	8 out of 196 genes, 4.1%	40 out of 6473 background genes, 0.6%	0.01253	0	PHR2:MNN42:MNN41:SKN1:MNN46:MNN45:BMT3:KRE1
10383	cell wall polysaccharide metabolic process	7 out of 196 genes, 3.6%	30 out of 6473 background genes, 0.5%	0.01445	0	PHR2:MNN42:MNN41:MNN46:MNN45:BMT3:CHS2
34637	cellular carbohydrate biosynthetic process	8 out of 196 genes, 4.1%	45 out of 6473 background genes, 0.7%	0.03085	0	PHR2:MNN42:MNN41:SKN1:MNN46:MNN45:BMT3:KRE1
44036	cell wall macromolecule metabolic process	8 out of 196 genes, 4.1%	46 out of 6473 background genes, 0.7%	0.03639	0	PHR2:MNN42:MNN41:MNN46:ACF2:MNN45:BMT3:CHS2
70592	cell wall polysaccharide biosynthetic process	6 out of 196 genes, 3.1%	24 out of 6473 background genes, 0.4%	0.03728	0	PHR2:MNN42:MNN41:MNN46:MNN45:BMT3
90304	nucleic acid metabolic process	69 out of 196 genes, 35.2%	1505 out of 6473 background genes, 23.3%	0.04952	0.0005	POL93:NRM1:RPP1:REI1:RSM22:MTO1:C1_07960W_A:IPT1:KRR1:RMP1:C1_13380W_A:DIM1:C1_13820C_A:C2_02120W_A:UTP21:PZF1:KTI11:C2_05840W_A:MAK16:RTA2:C2_08180C_A:DDR48:TAZ1:SMM1:C2_09920W_A:UTP20:C3_02040C_A:CRZ1:SKN1:MRR1:C3_06630W_A:C3_06760W_A:C4_00810C_A:AGP2:C4_01500W_A:SEN2:DOT4:C4_04520W_A:PHR1:IMG2:C4_07150W_A:SPB4:C5_02990W_A:RMS1:C6_02290C_A:PRP45:C6_03260W_A:C6_03440W_A:NOP8:C7_00330C_A:C7_01350…
42493	response to drug	32 out of 196 genes, 16.3%	526 out of 6473 background genes, 8.1%	0.05749	0.0016	POL93:RBT4:IPT1:C1_09210C_A:COX17:STP4:THI20:RTA3:RTA2:C2_09880C_A:UTP20:PMC1:RAS2:CRZ1:MRR1:DAG7:SEN2:C4_02720C_A:C4_03340C_A:PHR1:C4_05250W_A:PCL1:MNN45:C7_01430C_A:ENP2:C7_03590C_A:C7_03850W_A:SEF1:PGA23:GZF3:PGA39:SSU1
460	maturation of 5.8S rRNA	14 out of 196 genes, 7.1%	144 out of 6473 background genes, 2.2%	0.06467	0.0021	RPP1:C1_07960W_A:KRR1:RMP1:C1_13820C_A:MAK16:UTP20:C3_02040C_A:SEN2:C4_04520W_A:ENP1:C7_03850W_A:GZF3:CR_10260W_A
466	maturation of 5.8S rRNA from tricistronic rRNA transcript (SSU-rRNA, 5.8S rRNA, LSU-rRNA)	14 out of 196 genes, 7.1%	144 out of 6473 background genes, 2.2%	0.06467	0.002	RPP1:C1_07960W_A:KRR1:RMP1:C1_13820C_A:MAK16:UTP20:C3_02040C_A:SEN2:C4_04520W_A:ENP1:C7_03850W_A:GZF3:CR_10260W_A
9451	RNA modification	11 out of 196 genes, 5.6%	97 out of 6473 background genes, 1.5%	0.09255	0.002	MTO1:DIM1:C2_02120W_A:KTI11:SMM1:C4_00810C_A:C4_01500W_A:C6_02290C_A:C7_00330C_A:CR_04110W_A:CR_10260W_A
