# Supplementary material for: Stress- and metabolic responses of Candida albicans require Tor1 kinase N-terminal HEAT repeats
Source: PLoS Pathog. 2022 Jun 10;18(6):e1010089. doi: 10.1371/journal.ppat.1010089 (PMC9223334; doi:10.1371/journal.ppat.1010089)
Supplement: S6 File — (XLSX) [file ppat.1010089.s008.xlsx]

## Sheet: tetTOR D30 2h DN
Genes exhibiting decreased expression in tetO-TOR1-FL following 2h exposure to Doxycycline (T Test Q <= 0.05)
ID	FC 2h Dox	A22	Chromosome	Common Name	Description
CUST_9213_PI362308700	-1.06891	C4_07200C	chr4		Putative lipid phosphatase of the endoplasmic reticulum; role in DNA repair, actin cytoskeleton organization, cellular manganese ion homeostasis; Spider biofilm repressed
CUST_10025_PI362308700	-1.03443	C4_02760C	chr4	CGR1	Negative regulator of yeast-form growth; HSP70 family member; induced by growth cessation at yeast-hyphal transition or in planktonic growth; physically interacts with Msi3p; similar to rat anti-aging gene, SMP30, stationary phase enriched
CUST_58_PI362308700	-1.81079	C1_02590C	chr1	SNZ1	Stationary phase protein; vitamin B synthesis; induced byyeast-hypha switch, 3-AT or in azole-resistant strain overexpressing MDR1; soluble in hyphae; regulated by Gcn4, macrophage; Spider biofilm induced; rat catheter biofilm repressed
CUST_7661_PI362308700	-1.87638	C5_04130C	chr5	CHT2	GPI-linked chitinase; required for normal filamentous growth; repressed in core caspofungin response; fluconazole, Cyr1, Efg1, pH-regulated; mRNA binds She3 and is localized to yeast-form buds and hyphal tips; Spider biofilm repressed
CUST_9507_PI362308700	-1.32551	C1_04560W	chr1		Putative transcription factor with C3HC4 zinc finger DNA-binding motif; mutants are viable
CUST_11474_PI362308700	-1.42876	C3_00190W	chr3		Ortholog of <i>Candida guilliermondii ATCC 6260</i> : PGUG_05321, <i>Candida lusitaniae ATCC 42720</i> : CLUG_00887 and <i>Candida albicans WO-1</i> : CAWG_02354
CUST_2552_PI362308700	-1.44229	C6_01780C	chr6		Predicted chloride transporter; member of conserved Mcm1 regulon; Spider biofilm repressed
CUST_3558_PI362308700	-1.21489	C1_09190C	chr1	DAK2	Putative dihydroxyacetone kinase; repressed by yeast-hypha switch; fluconazole-induced; caspofungin repressed; protein enriched in stationary phase yeast cultures; flow model biofilm induced; rat catheter and Spider biofilm repressed
CUST_5600_PI362308700	-1.6319	C1_05950C	chr1		Protein of unknown function; induced in high iron; repressed in core caspofungin response; ketoconazole-repressed; colony morphology-related gene regulation by Ssn6; possibly subject to Kex2 processing
CUST_5698_PI362308700	-1.81296	C4_01860C	chr4		Possible Golgi membrane protein; Hap43-repressed; hypha induced; flow model biofilm induced; Spider biofilm induced
CUST_8648_PI362308700	-1.63647	C1_11810W	chr1	CAS1	Putative transcription factor with Ku70/Ku80 beta-barrel DNA-binding motif; involved in telomerase regulation and telomere protection; mutation causes marginal increase in caspofungin sensitivity
CUST_7253_PI362308700	-1.43555	C4_00150C	chr4	PEX5	Pex5p family protein; required for PTS1-mediated peroxisomal protein import, fatty acid beta-oxidation; similar to S. cerevisiae Pas10p peroxisomal targeting receptor; macrophage/pseudohyphal-repressed; Hap43p-repressed
CUST_55_PI362308700	-2.0309	C1_02600W	chr1	SNO1	Protein with a predicted role in pyridoxine metabolism; stationary phase protein; regulated by Tup1, Efg1; Spider biofilm induced
CUST_10485_PI362308700	-1.2934	CR_02400W	chrR	PHO112	Putative constitutive acid phosphatase; Rim101-repressed; DTT-extractable; N-glycosylated; Hap43-induced; possibly an essential gene, disruptants not obtained by UAU1 method
CUST_7306_PI362308700	-1.67717	C4_00130W	chr4	RBT5	GPI-linked cell wall protein; hemoglobin utilization; Rfg1, Rim101, Tbf1, Fe regulated; Sfu1, Hog1, Tup1, serum, alkaline pH, antifungal drugs, geldamycin repressed; Hap43 induced; required for RPMI biofilms; Spider biofilm induced
CUST_11653_PI362308700	-1.30294	CR_06150C	chrR	ADE13	Adenylosuccinate lyase; enzyme of adenine biosynthesis; soluble protein in hyphae; not induced during GCN response, in contrast to the S. cerevisiae ortholog; repressed by nitric oxide
CUST_9305_PI362308700	-2.33167	CR_05170C	chrR	FDH1	Formate dehydrogenase; oxidizes formate to CO2; Mig1 regulated; induced by macrophages; fluconazole-repressed; repressed by Efg1 in yeast, not hyphal conditions; stationary phase enriched; rat catheter and Spider biofilm induced
CUST_10141_PI362308700	-2.06843	C1_13450W	chr1	HYR1	GPI-anchored hyphal cell wall protein; macrophage-induced; repressed by neutrophils; resistance to killing by neutrophils, azoles; regulated by Rfg1, Efg1, Nrg1, Tup1, Cyr1, Bcr1, Hap43; Spider and flow model biofilm induced
CUST_5077_PI362308700	-1.12139	C7_03130C	chr7	DFR1	Trimethoprim resistant dihydrofolate reductase (DHFR), reduces 7,8-dihydrofolate to 5,4,7,8-tetrahydrofolate; binds NADPH; target of drugs that selectively inhibit the fungal enzyme rather than the human enzyme
CUST_5601_PI362308700	-1.82804	C1_05960W	chr1	PGA45	Putative GPI-anchored cell wall protein; repressed in core caspofungin response; Hog1-induced; regulated by Ssn6; Mob2-dependent hyphal regulation; flow model biofilm induced
CUST_5023_PI362308700	-1.04591	C7_03020C	chr7	DUG3	Putative glutamine amidotransferase (GATase II); role in glutathione catabolism;
CUST_704_PI362308700	-1.23623	CR_06660W	chrR	SEO1	Protein with similarity to permeases; Sfu1-repressed; flucytosine induced; induced by Mnl1 under weak acid stress; flow model biofilm repressed
CUST_9306_PI362308700	-2.55352	CR_05170C	chrR	FDH1	Formate dehydrogenase; oxidizes formate to CO2; Mig1 regulated; induced by macrophages; fluconazole-repressed; repressed by Efg1 in yeast, not hyphal conditions; stationary phase enriched; rat catheter and Spider biofilm induced
CUST_1216_PI362308700	-1.07452	C1_13810W	chr1		Ortholog of <i>C. dubliniensis CD36</i> : Cd36_12800, <i>C. parapsilosis CDC317</i> : CPAR2_203460, <i>Candida tenuis NRRL Y-1498</i> : CANTEDRAFT_94106 and <i>Debaryomyces hansenii CBS767</i> : DEHA2C13948g
CUST_12000_PI362308700	-1.33741	C7_03580C	chr7		Protein of unknown function; Hap43-repressed gene
CUST_3779_PI362308700	-2.69612	C2_06590C	chr2	GIT1	Glycerophosphoinositol permease; involved in utilization of glycerophosphoinositol as a phosphate source; Rim101-repressed; virulence-group-correlated expression
CUST_1316_PI362308700	-1.0629	C3_02310W	chr3	MEP1	Ammonium permease; Mep1 more efficient permease than Mep2, Mep2 has additional regulatory role; 11 predicted transmembrane regions; low mRNA abundance; hyphal downregulated; flow model biofilm induced
CUST_7377_PI362308700	-2.6541	C2_02610C	chr2	HGT2	Putative glucose transporter of the major facilitator superfamily; the C. albicans glucose transporter family comprises 20 members; 12 probable membrane-spanning segments; regulated by Nrg1
CUST_4715_PI362308700	-1.1119	C5_01490C	chr5		Predicted protein kinase; clade-associated gene expression
CUST_3149_PI362308700	-1.71325	C1_08070W	chr1	CDR4	Putative ABC transporter superfamily; fluconazole, Sfu1, Hog1, core stress response induced; caspofungin repressed; fluconazole resistance not affected by mutation or correlated with expression; rat catheter and flow model biofilm induced
CUST_8759_PI362308700	-1.51374	C2_06930C	chr2		Ortholog of <i>C. parapsilosis CDC317</i> : CPAR2_406700, <i>C. dubliniensis CD36</i> : Cd36_21220, <i>Candida tenuis NRRL Y-1498</i> : CANTEDRAFT_127772 and <i>Candida orthopsilosis Co 90-125</i> : CORT_0C06120
CUST_508_PI362308700	-1.07738	C2_01020W	chr2	HGT6	Putative high-affinity MFS glucose transporter; 20 family members; induced in core stress response; fluconazole, oralpharyngeal candidasis induced; flow model biofilm induced; Spider biofilm induced
CUST_3527_PI362308700	-1.66987	C1_09250W	chr1	CRP1	Copper transporter; CPx P1-type ATPase; mediates Cu resistance; similar to Menkes and Wilson disease proteins; copper-induced; Tbf1-activated; suppresses Cu sensitivity of S. cerevisiae cup1 mutant; flow model biofilm induced
CUST_3503_PI362308700	-1.39499	C5_00670C	chr5	HMS1	hLh domain Myc-type transcript factor; required for morphogenesis induced by elevated temperature or Hsp90 compromise; acts downstream of Pcl1; Spider biofilm induced
CUST_8641_PI362308700	-1.2078	C1_11790W	chr1		Ortholog(s) have thymidylate kinase activity, uridylate kinase activity, role in dTDP biosynthetic process, dTTP biosynthetic process, dUDP biosynthetic process and cytosol, nucleus localization
CUST_10874_PI362308700	-3.14316	C1_07160C	chr1		Protein conserved among the CTG-clade; 2 adjacent upstream SRE-1 elements; highly up-regulated in cecum-grown cells in a Cph2-dependent manner; Hap43-repressed; rat catheter, Spider and flow model biofilm induced
CUST_10940_PI362308700	-1.16437	CR_00510C	chrR	ADE1	Phosphoribosylaminoimadazole succinocarboxamide synthetase, enzyme of adenine biosynthesis; not induced in GCN response, unlike the S. cerevisiae ortholog; fungal-specific (no human or murine homolog); levels decrease in stationary phase
CUST_6223_PI362308700	-1.05741	C1_06550W	chr1	GLT1	Putative glutamate synthase; regulated by Sef1, Sfu1, and Hap43; rat catheter biofilm repressed
CUST_8243_PI362308700	-1.08495	C1_10730W	chr1		Putative protein of unknown function, transcription is positively regulated by Tbf1p
CUST_3750_PI362308700	-1.69259	C5_02690W	chr5		Putative oxidoreductase; Hap43-repressed gene; clade-associated gene expression
CUST_4210_PI362308700	-1.23284	C1_10180C	chr1	ECM21	Predicted regulator of endcytosis of plasma membrane proteins; fluconazole induced, alkaline induced by Rim101; repressed by caspofungin and in azole-resistant strain overexpressing MDR1; flow model, rat catheter and Spider biofilm induced
CUST_9867_PI362308700	-1.49477	C1_13160W	chr1	PSA2	Mannose-1-phosphate guanyltransferase; Hap43, macrophage-repressed; stationary phase enriched protein; Spider biofilm induced; rat catheter biofilm repressed
CUST_6753_PI362308700	-1.98228	C2_00480C	chr2	PHHB	Putative 4a-hydroxytetrahydrobiopterin dehydratase; transposon mutation affects filamentous growth; flow model biofilm induced; Spider biofilm induced
CUST_5316_PI362308700	-1.28627	C1_10840C	chr1		Ortholog(s) have role in retrograde transport, endosome to Golgi and cytosol, late endosome, nucleus localization
CUST_10925_PI362308700	-2.08513	C1_08400C	chr1	GCV2	Glycine decarboxylase P subunit; protein of glycine catabolism; repressed by Efg1; Hog1-induced; induced by Rim101 at acid pH; transcript induced in elevated CO2; stationary phase enriched protein
CUST_9053_PI362308700	-1.70161	CR_01320C	chrR		Predicted vacuolar protein; rat catheter biofilm repressed; flow model biofilm repressed
CUST_2151_PI362308700	-1.34177	C4_06510C	chr4	CSO99	Protein of unknown function; Hap43-repressed gene; protein not conserved in S. cerevisiae
CUST_11208_PI362308700	-1.85061	C2_08290C	chr2	UCF1	Upregulated by cAMP in filamentous growth; induced in high iron, decreased upon yeast-hypha switch; downregulation correlates with clinical fluconazole resistance; Ras1-regulated; Hap43-repressed; flow model biofilm induced
CUST_11658_PI362308700	-2.56635	C3_01540W	chr3		Plasma-membrane-localized protein; filament induced; Hog1, ketoconazole, fluconazole and hypoxia-induced; regulated by Nrg1, Tup1, Upc2; induced by prostaglandins; flow model biofilm induced; rat catheter and Spider biofilm repressed
CUST_8951_PI362308700	-1.13992	C1_04320W	chr1	GPM2	Putative phosphoglycerate mutase; repressed in hyphae; macrophage/pseudohyphal-repressed; induced by high levels of peroxide stress, farnesol; flow model biofilm induced; rat catheter and Spider biofilm repressed
CUST_7981_PI362308700	-1.59511	C1_09650W	chr1		WD repeat domain protein; Hap43-repressed gene; flow model biofilm induced
CUST_344_PI362308700	-1.48649	CR_04590C	chrR	PDX3	Pyridoxamine-phosphate oxidase; transcript regulated by yeast-hypha switch and by Nrg1, Mig1, Tup1; Hap43, caspofungin repressed; present in exponential and stationary phase yeast cultures
CUST_3324_PI362308700	-1.77918	C5_00390C	chr5		Protein of unknown function; transcript repressed upon yeast-hyphal switch; fluconazole-induced; Hap43-repressed; flow model biofilm induced
CUST_4788_PI362308700	-1.80105	C6_02000W	chr6	PLB2	Putative phospholipase B; conserved catalytic region; 6 putative N-glycosylation motifs; predicted secretion signal; no GPI anchor predicted; fungal-specific (no human or murine homolog)
CUST_4562_PI362308700	-1.03633	C1_06470W	chr1		Ortholog of S. cerevisiae Rpl39; a component of the 60S ribosomal subunit; Hap43-induced; Spider biofilm repressed
CUST_11347_PI362308700	-1.08095	C2_03260W	chr2		Ortholog(s) have cytosol, nucleus localization
CUST_8760_PI362308700	-1.38623	C2_06930C	chr2		Ortholog of <i>C. parapsilosis CDC317</i> : CPAR2_406700, <i>C. dubliniensis CD36</i> : Cd36_21220, <i>Candida tenuis NRRL Y-1498</i> : CANTEDRAFT_127772 and <i>Candida orthopsilosis Co 90-125</i> : CORT_0C06120
CUST_3150_PI362308700	-2.10912	C1_08070W	chr1	CDR4	Putative ABC transporter superfamily; fluconazole, Sfu1, Hog1, core stress response induced; caspofungin repressed; fluconazole resistance not affected by mutation or correlated with expression; rat catheter and flow model biofilm induced
CUST_5589_PI362308700	-1.94018	C4_01530C	chr4	ERG251	C-4 sterol methyl oxidase; role in ergosterol biosynthesis; Hap43-induced; ketoconazole-induced; amphotericin B, caspofungin repressed; possibly essential gene, disruptants not obtained by UAU1 method; Spider biofilm repressed
CUST_1240_PI362308700	-1.25462	C1_13680C	chr1	GCV3	Glycine decarboxylase, subunit H; protein level decrease in stationary phase cultures
CUST_8244_PI362308700	-1.00825	C1_10730W	chr1		Putative protein of unknown function, transcription is positively regulated by Tbf1p
CUST_2391_PI362308700	-2.60329	C1_03270W	chr1		Putative protein of unknown function; Hap43-repressed gene; Spider biofilm induced
CUST_6997_PI362308700	-1.82529	CR_00200W	chrR	PCK1	Phosphoenolpyruvate carboxykinase; glucose, C-source, yeast-hypha, Hap43 regulated; fluconazole, phagocytosis, H2O2, oral candidasis, Spider/rat catheter/flow model biofilm induced; repressed in biofilm by Bcr1, Tec1, Ndt80, Rob1, Brg1
CUST_7874_PI362308700	-1.79552	C5_03130W	chr5	SUT1	Zn2Cys6 transcription factor involved in sterol uptake; flow model biofilm induced; Spider biofilm repressed
CUST_7313_PI362308700	-1.31114	C3_04840C	chr3		Protein of unknown function; induced by nitric oxide independent of Yhb1; Sef1, Sfu1, and Hap43-induced; rat catheter and Spider biofilm induced
CUST_5930_PI362308700	-1.20912	C4_00480W	chr4	DUR4	Putative urea permease; fungal-specific (no human or murine homolog); possibly an essential gene, disruptants not obtained by UAU1 method
CUST_11657_PI362308700	-3.13328	C3_01540W	chr3		Plasma-membrane-localized protein; filament induced; Hog1, ketoconazole, fluconazole and hypoxia-induced; regulated by Nrg1, Tup1, Upc2; induced by prostaglandins; flow model biofilm induced; rat catheter and Spider biofilm repressed
CUST_5315_PI362308700	-1.33439	C1_10840C	chr1		Ortholog(s) have role in retrograde transport, endosome to Golgi and cytosol, late endosome, nucleus localization
CUST_10011_PI362308700	-1.45468	C1_10310W	chr1		Predicted methyltransferase; Spider biofilm induced
CUST_3472_PI362308700	-2.23617	C1_02130C	chr1	GAL1	Galactokinase; galactose, Mig1, Tup1, Hap43 regulated; fluconazole, ketoconazole-induced; stationary phase enriched protein; GlcNAc-induced protein; farnesol, hypoxia-repressed in biofilm; rat catheter and Spider biofilm induced
CUST_10967_PI362308700	-1.21002	CR_00600C	chrR		Ortholog(s) have role in endocytosis and actin cortical patch, cellular bud neck, cytoplasm localization
CUST_3962_PI362308700	-1.51125	CR_04060C	chrR	DAP1	Similar to mammalian membrane-associated progesterone receptors involved in DNA damage response; induced in core stress response; Hog1 regulated; clade-associated expression; Hap43-repressed
CUST_7912_PI362308700	-2.12999	C4_03200C	chr4		Ortholog(s) have 3-hydroxyacyl-[acyl-carrier-protein] dehydratase activity, role in fatty acid biosynthetic process and mitochondrion localization
CUST_8647_PI362308700	-1.05638	C1_11810W	chr1	CAS1	Putative transcription factor with Ku70/Ku80 beta-barrel DNA-binding motif; involved in telomerase regulation and telomere protection; mutation causes marginal increase in caspofungin sensitivity
CUST_2090_PI362308700	-2.7604	C5_03770C	chr5		Protein similar to Candida boidinii formate dehydrogenase; virulence-group-correlated expression; Hap43-repressed; Spider biofilm repressed
CUST_9635_PI362308700	-2.30557	C2_00250W	chr2	STF2	Protein involved in ATP biosynthesis; repressed in hyphae; repressed by Efg1, Hap43; transcript upregulated in clinical isolates from HIV+ patients with oral candidiasis; rat catheter, flow model and Spider biofilm induced
CUST_11708_PI362308700	-1.68919	C3_01640C	chr3		Ortholog of <i>C. dubliniensis CD36</i> : Cd36_81550, <i>C. parapsilosis CDC317</i> : CPAR2_503570, <i>Candida tenuis NRRL Y-1498</i> : cten_CGOB_00261 and <i>Debaryomyces hansenii CBS767</i> : DEHA2D15378g
CUST_5602_PI362308700	-1.73803	C1_05960W	chr1	PGA45	Putative GPI-anchored cell wall protein; repressed in core caspofungin response; Hog1-induced; regulated by Ssn6; Mob2-dependent hyphal regulation; flow model biofilm induced
CUST_11014_PI362308700	-3.37808	CR_05340C	chrR	IFE2	Putative alcohol dehydrogenase; yeast-enriched transcript; Efg1-regulated; induced by prostaglandins, Hog1, fluconazole; rat catheter biofilm induced
CUST_5025_PI362308700	-1.3198	CR_09360W	chrR	FCY24	Putative transporter; more similar to S. cerevisiae Tpn1, which is a vitamin B6 transporter, than to purine-cytosine permeases; transcription is regulated by Nrg1; Spider biofilm induced
CUST_1329_PI362308700	-1.16974	C3_02390W	chr3		Protein of unknown function; Plc1-regulated
CUST_7637_PI362308700	-2.18169	C2_00240C	chr2	SOD6	Copper- and zinc-containing superoxide dismutase; gene family includes SOD1, SOD4, SOD5, and SOD6; gene may contain an intron; Hap43-repressed; flow model and rat catheter biofilm induced
CUST_7187_PI362308700	-1.25407	C6_02330W	chr6		Described as a Gag-related protein; hyphal induced; downregulation correlates with clinical development of fluconazole resistance; repressed by nitric oxide, 17-beta-estradiol, ethynyl estradiol
CUST_6802_PI362308700	-1.36635	C2_00580C	chr2	SMF3	Putative vacuolar iron transporter; alkaline upregulated; caspofungin repressed; induced by Mnl1 under weak acid stress; Hap43-repressed
CUST_7732_PI362308700	-1.67719	CR_03730C	chrR		Predicted transmembrane transporter; rat catheter and Spider biofilm induced
CUST_12106_PI362308700	-1.40628	C1_08330C	chr1	ADH2	Alcohol dehydrogenase; soluble in hyphae; expression regulated by white-opaque switching; regulated by Ssn6; indued by Mnl1 in weak acid stress; protein enriched in stationary phase yeast cultures; Spider biofilm induced
CUST_2516_PI362308700	-1.33231	C6_01670W	chr6	MAE1	Malic enzyme, mitochondrial; transcription regulated by Mig1, Tup1; colony morphology-related gene regulation by Ssn6; Hap43-repressed; Spider biofilm repressed
CUST_5590_PI362308700	-1.93908	C4_01530C	chr4	ERG251	C-4 sterol methyl oxidase; role in ergosterol biosynthesis; Hap43-induced; ketoconazole-induced; amphotericin B, caspofungin repressed; possibly essential gene, disruptants not obtained by UAU1 method; Spider biofilm repressed
CUST_7873_PI362308700	-2.11808	C5_03130W	chr5	SUT1	Zn2Cys6 transcription factor involved in sterol uptake; flow model biofilm induced; Spider biofilm repressed
CUST_6399_PI362308700	-1.26501	C1_05160C	chr1		Putative phosphatidyl synthase; stationary phase enriched protein; transcript repressed by yeast-hypha switch; Hap43-repressed; rat catheter, Spider and flow model biofilm induced
CUST_12157_PI362308700	-1.35384	C2_05700W	chr2	OSM1	Putative flavoprotein subunit of fumarate reductase; soluble protein in hyphae; caspofungin repressed; stationary phase enriched protein; flow model biofilm induced; Spider biofilm repressed
CUST_10215_PI362308700	-1.21527	C1_13270W	chr1		Putative ATPase; predicted role in ER-associated protein catabolism; induced during chlamydospore formation in both C. albicans and C. dubliniensis; rat catheter biofilm repressed
CUST_10451_PI362308700	-2.05905	CR_02360W	chrR	IDP2	Isocitrate dehydrogenase; white-opaque switch regulated; morphology-regulation by Ssn6; protein in exponential and stationary phase yeast; Hap43-repressed; Spider biofilm repressed by Bcr1, Tec1, Ndt80, Rob1, Brg1; Spider biofilm induced
CUST_10854_PI362308700	-1.64521	CR_02070C	chrR	ADH5	Putative alcohol dehydrogenase; regulated by white-opaque switch; fluconazole-induced; antigenic in murine infection; regulated by Nrg1, Tup1; Hap43, macrophage repressed, flow model biofilm induced; Spider biofilm induced
CUST_7016_PI362308700	-1.2088	C2_10560C	chr2		Ortholog od S. cerevisiae Tis11, a mRNA-binding protein; transcription regulated by yeast-hyphal switch; flow model biofilm induced; Spider biofilm repressed
CUST_2152_PI362308700	-1.14368	C4_06510C	chr4	CSO99	Protein of unknown function; Hap43-repressed gene; protein not conserved in S. cerevisiae
CUST_1623_PI362308700	-1.04745	C3_07830W	chr3	FBP1	Fructose-1,6-bisphosphatase; key gluconeogenesis enzyme; regulated by Efg1, Ssn6; induced by phagocytosis; effects switch from glycolysis to gluconeogenesis in macrophage; rat flow model biofilm induced; overlaps orf19.6179
CUST_8517_PI362308700	-1.56375	C6_02500C	chr6	GCV1	Putative T subunit of glycine decarboxylase; transcript negatively regulated by Sfu1; Spider biofilm repressed
CUST_10552_PI362308700	-1.6373	CR_07790C	chrR	YHB1	Nitric oxide dioxygenase; acts in nitric oxide scavenging/detoxification; role in virulence in mouse; transcript activated by NO, macrophage interaction; Hap43, hypha repressed; mRNA binds She3
CUST_3530_PI362308700	-1.93325	C1_09240C	chr1		Protein of unknown function; induced during chlamydospore formation in both C. albicans and C. dubliniensis
CUST_436_PI362308700	-1.39709	CR_00750C	chrR		Ortholog(s) have histone demethylase activity (H3-K36 specific), methylated histone residue binding activity and role in histone demethylation
CUST_10982_PI362308700	-1.12882	C4_04160W	chr4		Ortholog of <i>C. dubliniensis CD36</i> : Cd36_43710, <i>C. parapsilosis CDC317</i> : CPAR2_402940, <i>Candida tenuis NRRL Y-1498</i> : CANTEDRAFT_114940 and <i>Debaryomyces hansenii CBS767</i> : DEHA2C09196g
CUST_3465_PI362308700	-2.80742	C1_02150W	chr1	GAL1	UDP-glucose 4-epimerase; galactose utilization; mutant has cell wall defects and increased filamentation; GlcNAc-, fluconazole- and ketoconazole-induced; stationary phase enriched protein; rat catheter and flow model biofilm induced
CUST_5940_PI362308700	-2.12384	C6_02100W	chr6		Secreted potein; Hap43-repressed; fluconazole-induced; regulated by Tsa1, Tsa1B under H2O2 stress conditions; induced by Mnl1p under weak acid stress; Spider biofilm induced
CUST_10452_PI362308700	-2.16795	CR_02360W	chrR	IDP2	Isocitrate dehydrogenase; white-opaque switch regulated; morphology-regulation by Ssn6; protein in exponential and stationary phase yeast; Hap43-repressed; Spider biofilm repressed by Bcr1, Tec1, Ndt80, Rob1, Brg1; Spider biofilm induced
CUST_11291_PI362308700	-1.08687	C2_02690W	chr2	SER2	Ortholog(s) have phosphoserine phosphatase activity, role in L-serine biosynthetic process and cytoplasm, nucleus localization
CUST_12160_PI362308700	-1.01848	C2_05690C	chr2	YTH1	Putative mRNA cleavage and polyadenylation specificity factor; transcription is regulated upon yeast-hyphal switch; decreased expression in hyphae compared to yeast-form cells; fluconazole or flucytosine induced
CUST_10818_PI362308700	-1.03132	C1_07230W	chr1	PHO15	4-nitrophenyl phosphatase, possible histone H2A phosphatase; involved in regulation of white-opaque switch; hyphal repressed; induced in core stress response; induced by cadmium stress via Hog1; rat catheter and Spider biofilm repressed
CUST_12086_PI362308700	-1.84066	CR_09050C	chrR		Has domain(s) with predicted DNA binding activity
CUST_6758_PI362308700	-1.27942	C2_00490W	chr2		Ortholog(s) have role in Golgi to vacuole transport and AP-1 adaptor complex localization
CUST_10968_PI362308700	-1.93578	CR_00600C	chrR		Ortholog(s) have role in endocytosis and actin cortical patch, cellular bud neck, cytoplasm localization
CUST_8518_PI362308700	-1.80302	C6_02500C	chr6	GCV1	Putative T subunit of glycine decarboxylase; transcript negatively regulated by Sfu1; Spider biofilm repressed
CUST_950_PI362308700	-1.00004	C3_01470W	chr3	ARF3	Similar to but not orthologous to S. cerevisae Arf3; transcript filament induced; Tup1 regulated; rat catheter biofilm repressed (see Locus History Note for Assembly 19 correction)
CUST_7731_PI362308700	-1.80061	CR_03730C	chrR		Predicted transmembrane transporter; rat catheter and Spider biofilm induced
CUST_389_PI362308700	-1.1023	CR_04510W	chrR	HXK2	Hexokinase II; antigenic in humans; repressed by human neutrophils; Efg1-regulated; fluconazole-induced; gene regulation by Ssn6; present in exponential and stationary growth phase; flow model biofilm induced; Spider biofilm repressed
CUST_10551_PI362308700	-1.72509	CR_07790C	chrR	YHB1	Nitric oxide dioxygenase; acts in nitric oxide scavenging/detoxification; role in virulence in mouse; transcript activated by NO, macrophage interaction; Hap43, hypha repressed; mRNA binds She3
CUST_3288_PI362308700	-1.16303	C1_07830C	chr1		Ortholog(s) have acetyltransferase activity, chromatin binding activity
CUST_10413_PI362308700	-1.41494	C2_09710C	chr2		Ortholog of S. cerevisiae/S. pombe Lsb5; predicted role in actin cortical patch localization, actin filament organization, endocytosis; flow model biofilm induced; Spider biofilm repressed
CUST_8384_PI362308700	-1.28365	C7_00350C	chr7		Protein of unknown function; induced in core stress response; induced by cadmium stress via Hog1; oxidative stress-induced via Cap1; induced by Mnl1 under weak acid stress; macrophage-repressed; rat catheter and Spider biofilm induced
CUST_10216_PI362308700	-1.23811	C1_13270W	chr1		Putative ATPase; predicted role in ER-associated protein catabolism; induced during chlamydospore formation in both C. albicans and C. dubliniensis; rat catheter biofilm repressed
CUST_626_PI362308700	-1.43023	C3_04920C	chr3		Ortholog(s) have role in proteasome regulatory particle assembly, proteolysis and cytosol, nucleus, proteasome regulatory particle localization
CUST_5092_PI362308700	-1.55975	CR_09210W	chrR	SUC1	Zinc-finger transcription factor; regulates alpha-glucosidase exression; complements S. cerevisiae suc2 for sucrose utilization and mal13 maltase defect; required for yeast cell adherence to silicone substrate; rat catheter biofilm induced
CUST_8770_PI362308700	-1.05662	C2_06880C	chr2	PRB1	Endoprotease B; regulated by heat, carbon source (GlcNAc-induced), nitrogen, macrophage response, human neutrophils; similar to (does not replace) S. cerevisiae vacuolar B protease Prb1p; flow model biofilm induced; Spider biofilm induced
CUST_2282_PI362308700	-1.39562	C3_04060C	chr3	HEM13	Coproporphyrinogen III oxidase; antigenic; on yeast cell surface, not hyphae; iron-regulated expression; Hap43, macrophage-repressed; farnesol-induced; possibly essential; flow model biofilm induced; rat catheter, Spider biofilm repressed
CUST_11884_PI362308700	-2.02687	C7_04320W	chr7		Protein of unknown function; Hap43-repressed gene
CUST_1814_PI362308700	-1.24558	C3_02720W	chr3		Has domain(s) with predicted protein kinase binding activity and role in regulation of cyclin-dependent protein serine/threonine kinase activity
CUST_4740_PI362308700	-1.12541	C1_00890W	chr1		Ortholog(s) have GTPase activity, calcium ion binding activity, role in mitochondrion inheritance, phospholipid homeostasis, regulation of mitochondrion organization and ERMES complex, cytosol, nuclear envelope localization
CUST_10449_PI362308700	-1.06063	CR_02350C	chrR	GEF2	Member of the voltage chloride channel family; Hap43p-repressed gene
CUST_7305_PI362308700	-1.6367	C4_00130W	chr4	RBT5	GPI-linked cell wall protein; hemoglobin utilization; Rfg1, Rim101, Tbf1, Fe regulated; Sfu1, Hog1, Tup1, serum, alkaline pH, antifungal drugs, geldamycin repressed; Hap43 induced; required for RPMI biofilms; Spider biofilm induced
CUST_1624_PI362308700	-1.01697	C3_07830W	chr3	FBP1	Fructose-1,6-bisphosphatase; key gluconeogenesis enzyme; regulated by Efg1, Ssn6; induced by phagocytosis; effects switch from glycolysis to gluconeogenesis in macrophage; rat flow model biofilm induced; overlaps orf19.6179
CUST_10367_PI362308700	-1.8174	C2_04010C	chr2	HSP21	Small heat shock protein; role in stress response and virulence; fluconazole-downregulated; induced in cyr1 or ras1 mutant; stationary phase enriched protein; detected in some, not all, biofilm extracts; Spider biofilm induced
CUST_9340_PI362308700	-1.99144	C4_03470C	chr4	ECE1	Hypha-specific protein; regulated by Rfg1, Nrg1, Tup1, Cph1, Efg1, Hog1, farnesol, phagocytosis; fluconazole-induced; rat catheter and Spider biofilm induced; flow model biofilm repressed; Bcr1-repressed in RPMI a/a biofilms
CUST_4787_PI362308700	-1.3529	C6_02000W	chr6	PLB2	Putative phospholipase B; conserved catalytic region; 6 putative N-glycosylation motifs; predicted secretion signal; no GPI anchor predicted; fungal-specific (no human or murine homolog)
CUST_9966_PI362308700	-1.13794	C1_12860C	chr1		Protein of unknown function; induced by alpha pheromone in SpiderM medium
CUST_9076_PI362308700	-1.88927	C1_11850W	chr1		Protein of unknown function; Hap43-repressed gene; mRNA binds to She3; repressed in hyphae; Efg1 and Efh1 regulated; 5'-UTR intron; induced by Mnl1 under weak acid stress; rat catheter biofilm induced
CUST_8029_PI362308700	-1.49635	C1_09500W	chr1		Ortholog of <i>C. dubliniensis CD36</i> : Cd36_08960, <i>C. parapsilosis CDC317</i> : CPAR2_301680, <i>Candida tenuis NRRL Y-1498</i> : cten_CGOB_00021 and <i>Debaryomyces hansenii CBS767</i> : DEHA2F11088g
CUST_3223_PI362308700	-1.13312	C1_07890C	chr1	ADE5,7	Phosphoribosylamine-glycine ligase and phosphoribosylformylglycinamidine cyclo-ligase; interacts with Vps34p; required for hyphal growth and virulence; flucytosine induced; not induced in GCN response, in contrast to S. cerevisiae ortholog
CUST_649_PI362308700	-1.64115	C4_00110C	chr4	FRP1	Ferric reductase; alkaline-induced by Rim101; iron-chelation-induced by CCAAT-binding factor; fluconazole-repressed; ciclopirox-, hypoxia-, Hap43-induced; colony morphology-related regulation by Ssn6; Spider and flow model biofilm induced
CUST_8952_PI362308700	-1.24059	C1_04320W	chr1	GPM2	Putative phosphoglycerate mutase; repressed in hyphae; macrophage/pseudohyphal-repressed; induced by high levels of peroxide stress, farnesol; flow model biofilm induced; rat catheter and Spider biofilm repressed
CUST_913_PI362308700	-2.17728	C3_01370C	chr3	PGA44	Putative GPI-anchored protein
CUST_3528_PI362308700	-1.58826	C1_09250W	chr1	CRP1	Copper transporter; CPx P1-type ATPase; mediates Cu resistance; similar to Menkes and Wilson disease proteins; copper-induced; Tbf1-activated; suppresses Cu sensitivity of S. cerevisiae cup1 mutant; flow model biofilm induced
CUST_6998_PI362308700	-1.9421	CR_00200W	chrR	PCK1	Phosphoenolpyruvate carboxykinase; glucose, C-source, yeast-hypha, Hap43 regulated; fluconazole, phagocytosis, H2O2, oral candidasis, Spider/rat catheter/flow model biofilm induced; repressed in biofilm by Bcr1, Tec1, Ndt80, Rob1, Brg1
CUST_3961_PI362308700	-1.51203	CR_04060C	chrR	DAP1	Similar to mammalian membrane-associated progesterone receptors involved in DNA damage response; induced in core stress response; Hog1 regulated; clade-associated expression; Hap43-repressed
CUST_7683_PI362308700	-1.00143	CR_06270W	chrR		Predicted protein of unknown funtion; overlaps orf19.3879.1, which is a region annotated as blocked reading frame
CUST_4625_PI362308700	-1.33686	C4_00720W	chr4	CSP2	Putative cell wall associated protein; C. albicans and C. dubliniensis specific gene highly induced during chlamydospore development in both species; localized to chlamydospore cell wall; Hap43-repressed; Spider biofilm induced
CUST_5334_PI362308700	-2.05257	C2_04480W	chr2		Has domain(s) with predicted oxidoreductase activity, transferase activity, transferring acyl groups other than amino-acyl groups, zinc ion binding activity and role in oxidation-reduction process
CUST_5923_PI362308700	-1.16173	C1_04930C	chr1		Ortholog of <i>C. dubliniensis CD36</i> : Cd36_04660, <i>Candida tropicalis MYA-3404</i> : CTRG_04484 and <i>Candida albicans WO-1</i> : CAWG_00904
CUST_8441_PI362308700	-2.87802	C2_10070W	chr2		Predicted dehydrogenase; transcript upregulated in an RHE model of oral candidiasis; virulence-group-correlated expression; Spider biofilm repressed
CUST_1447_PI362308700	-1.7229	C2_04970W	chr2	ABP2	Putative alpha-actinin-like protein; induced by alpha pheromone in SpiderM medium
CUST_7761_PI362308700	-1.12871	C7_01780W	chr7	LPI9	Protein phosphatase type 1 regulator; role in chromosome segregation, regulation of phosphoprotein phosphatase activity; rat catheter and Spider biofilm induced
CUST_10873_PI362308700	-2.97086	C1_07160C	chr1		Protein conserved among the CTG-clade; 2 adjacent upstream SRE-1 elements; highly up-regulated in cecum-grown cells in a Cph2-dependent manner; Hap43-repressed; rat catheter, Spider and flow model biofilm induced
CUST_8435_PI362308700	-1.03754	C2_10060C	chr2		Putative pantetheine-phosphate adenylyltransferase (PPAT); which catalyzes 4th step in coenzyme A biosynthesis from pantothenate; rat catheter biofilm repressed
CUST_7662_PI362308700	-1.89932	C5_04130C	chr5	CHT2	GPI-linked chitinase; required for normal filamentous growth; repressed in core caspofungin response; fluconazole, Cyr1, Efg1, pH-regulated; mRNA binds She3 and is localized to yeast-form buds and hyphal tips; Spider biofilm repressed
CUST_7118_PI362308700	-1.29515	C4_05120C	chr4		Dubious open reading frame
CUST_3471_PI362308700	-2.18867	C1_02130C	chr1	GAL1	Galactokinase; galactose, Mig1, Tup1, Hap43 regulated; fluconazole, ketoconazole-induced; stationary phase enriched protein; GlcNAc-induced protein; farnesol, hypoxia-repressed in biofilm; rat catheter and Spider biofilm induced
CUST_11061_PI362308700	-1.62729	C2_05250C	chr2	AAT1	Aspartate aminotransferase; soluble protein in hyphae; macrophage-induced protein; alkaline upregulated; amphotericin B repressed; gene used for strain identification by multilocus sequence typing; farnesol-, Hap43p-induced; GlcNAc-induced
CUST_807_PI362308700	-1.79216	C4_05680W	chr4	PHO4	bHLH transcription factor of the myc-family; required for growth in medium lacking phosphate and for resistance to copper and Phloxine B; induced by Mnl1 under weak acid stress
CUST_3276_PI362308700	-1.09614	C5_01360W	chr5	CFL4	C-terminus similar to ferric reductases; induced in low iron; Sfu1-repressed; ciclopirox olamine induced; colony morphology-related gene regulation by Ssn6; Hap43-repressed; Sef1-regulated
CUST_3323_PI362308700	-1.72651	C5_00390C	chr5		Protein of unknown function; transcript repressed upon yeast-hyphal switch; fluconazole-induced; Hap43-repressed; flow model biofilm induced
CUST_4391_PI362308700	-1.29356	C3_07360W	chr3	DLD2	Ortholog(s) have D-lactate dehydrogenase (cytochrome) activity, role in aerobic respiration, cellular carbohydrate metabolic process and mitochondrial inner membrane localization
CUST_7967_PI362308700	-1.42381	C5_03240W	chr5	BUB3	Protein similar to S. cerevisiae Bub3; a kinetochore checkpoint component; induced by hydroxyurea treatment; flow model biofilm induced; Spider biofilm induced
CUST_7911_PI362308700	-1.33814	C4_03200C	chr4		Ortholog(s) have 3-hydroxyacyl-[acyl-carrier-protein] dehydratase activity, role in fatty acid biosynthetic process and mitochondrion localization
CUST_4316_PI362308700	-1.28664	C3_07160W	chr3	PGA32	Putative GPI-anchored adhesin-like protein; induced in high iron; Spider biofilm induced
CUST_11979_PI362308700	-1.56809	C4_05440C	chr4		Protein of unknown function; Spider biofilm induced
CUST_7982_PI362308700	-1.16761	C1_09650W	chr1		WD repeat domain protein; Hap43-repressed gene; flow model biofilm induced
CUST_9515_PI362308700	-1.64535	C4_01170C	chr4	BMT9	Beta-mannosyltransferase, 9-gene family that includes characterized genes BMT1, BMT2, BMT3, and BMT4 with roles in beta-1,2-mannosylation of cell wall phosphopeptidomannan; regulated by Sef1, Sfu1, Hap43; rat catheter biofilm repressed
CUST_7116_PI362308700	-1.46617	C4_05130C	chr4	ALD6	Putative aldehyde dehydrogenase; stationary phase enriched protein; expression regulated upon white-opaque switch; rat catheter biofilm induced; rat catheter and Spider biofilm induced
CUST_910_PI362308700	-1.43327	C3_01360C	chr3	IRO1	Putative transcription factor; role in iron utilization, pathogenesis; both IRO1 and adjacent URA3 are mutated in strain CAI4; suppresses S. cerevisiae aft1 mutant low-iron growth defect; hyphal-induced; reports differ about iron regulation
CUST_4737_PI362308700	-3.05719	C1_00880W	chr1		Protein of unknown function; Spider biofilm induced
CUST_7254_PI362308700	-1.1508	C4_00150C	chr4	PEX5	Pex5p family protein; required for PTS1-mediated peroxisomal protein import, fatty acid beta-oxidation; similar to S. cerevisiae Pas10p peroxisomal targeting receptor; macrophage/pseudohyphal-repressed; Hap43p-repressed
CUST_6826_PI362308700	-1.13922	C2_00680C	chr2	SOD5	Cu and Zn-containing superoxide dismutase; protects against oxidative stress; induced by neutrophils, hyphal growth, caspofungin, osmotic/oxidative stress; oralpharyngeal candidiasis induced; rat catheter and Spider biofilm induced
CUST_9389_PI362308700	-1.08458	C4_03360C	chr4	VTC4	Putative polyphosphate synthetase; decreased expression in hyphae compared to yeast-form cells; fungal-specific (no human or murine homolog); virulence-group-correlated expression
CUST_11292_PI362308700	-1.12658	C2_02690W	chr2	SER2	Ortholog(s) have phosphoserine phosphatase activity, role in L-serine biosynthetic process and cytoplasm, nucleus localization
CUST_2515_PI362308700	-1.44326	C6_01670W	chr6	MAE1	Malic enzyme, mitochondrial; transcription regulated by Mig1, Tup1; colony morphology-related gene regulation by Ssn6; Hap43-repressed; Spider biofilm repressed
CUST_10327_PI362308700	-1.15015	C6_03760C	chr6	SHM2	Cytoplasmic serine hydroxymethyltransferase; complements glycine auxotrophy of S. cerevisiae shm1 shm2 gly1-1 mutant; antigenic; farnesol-upregulated in biofilm; stationary-phase enriched protein; rat catheter and Spider biofilm repressed
CUST_6400_PI362308700	-1.24024	C1_05160C	chr1		Putative phosphatidyl synthase; stationary phase enriched protein; transcript repressed by yeast-hypha switch; Hap43-repressed; rat catheter, Spider and flow model biofilm induced
CUST_12158_PI362308700	-1.49305	C2_05700W	chr2	OSM1	Putative flavoprotein subunit of fumarate reductase; soluble protein in hyphae; caspofungin repressed; stationary phase enriched protein; flow model biofilm induced; Spider biofilm repressed
CUST_5187_PI362308700	-1.35391	C2_08390W	chr2		Protein of unknown function; Hap43-repressed; colony morphology-related gene regulation by Ssn6; Spider biofilm induced
CUST_209_PI362308700	-3.15703	C1_00780C	chr1	HGC1	Hypha-specific G1 cyclin-related protein involved in regulation of morphogenesis, biofilm formation; Cdc28-Hgc1 maintains Cdc11 S394 phosphorylation during hyphal growth; required for virulence in mice; regulated by Nrg1, Tup1, farnesol
CUST_10424_PI362308700	-1.11444	C2_02390W	chr2		Protein of unknown function; flow model biofilm induced; Spider biofilm induced; repressed by alpha pheromone in SpiderM medium
CUST_4032_PI362308700	-1.50928	C3_00650W	chr3	NGT1	N-acetylglucosamine (GlcNAc)-specific transporter; role in GlcNAc (but not serum) induced hyphal growth; localizes to plasma membrane; induced by GlcNAc, macrophage engulfment; 12 transmembrane, major facilitator superfamily
CUST_4119_PI362308700	-3.41464	C4_04050C	chr4	RHD3	GPI-anchored yeast-associated cell wall protein; induced in high iron; clade-associated gene expression; not essential for cell wall integrity; fluconazole-repressed; flow model and Spider biofilm repressed
CUST_6182_PI362308700	-2.09173	C2_09280C	chr2		Predicted membrane transporter, member of the fucose:proton symporter (FHS) family, major facilitator superfamily (MFS)
CUST_7267_PI362308700	-1.15523	C6_02210W	chr6		Protein of unknown function; oxidative stress-induced via Cap1; induced by alpha pheromone in SpiderM medium
CUST_11980_PI362308700	-1.2819	C4_05440C	chr4		Protein of unknown function; Spider biofilm induced
CUST_10853_PI362308700	-1.59858	CR_02070C	chrR	ADH5	Putative alcohol dehydrogenase; regulated by white-opaque switch; fluconazole-induced; antigenic in murine infection; regulated by Nrg1, Tup1; Hap43, macrophage repressed, flow model biofilm induced; Spider biofilm induced
CUST_6801_PI362308700	-1.26331	C2_00580C	chr2	SMF3	Putative vacuolar iron transporter; alkaline upregulated; caspofungin repressed; induced by Mnl1 under weak acid stress; Hap43-repressed
CUST_11207_PI362308700	-1.75626	C2_08290C	chr2	UCF1	Upregulated by cAMP in filamentous growth; induced in high iron, decreased upon yeast-hypha switch; downregulation correlates with clinical fluconazole resistance; Ras1-regulated; Hap43-repressed; flow model biofilm induced
CUST_3704_PI362308700	-1.2228	C1_08880W	chr1	HEM14	Putative protoporphyrinogen oxidase; involved in heme biosynthesis; predicted Kex2p substrate; iron regulated transcript; Yfh1-induced; Hap43-repressed; rat catheter biofilm repressed
CUST_10926_PI362308700	-2.07177	C1_08400C	chr1	GCV2	Glycine decarboxylase P subunit; protein of glycine catabolism; repressed by Efg1; Hog1-induced; induced by Rim101 at acid pH; transcript induced in elevated CO2; stationary phase enriched protein
CUST_9129_PI362308700	-1.00095	C1_11920W	chr1		Ortholog(s) have ATPase activator activity, role in late endosome to vacuole transport via multivesicular body sorting pathway, positive regulation of protein oligomerization and endosome membrane, multivesicular body localization
CUST_1535_PI362308700	-1.32573	C4_03540C	chr4	ECM38	Putative gamma-glutamyltransferase; alkaline upregulated; Spider biofilm induced; possibly an essential gene, disruptants not obtained by UAU1 method
CUST_2089_PI362308700	-2.18399	C5_03770C	chr5		Protein similar to Candida boidinii formate dehydrogenase; virulence-group-correlated expression; Hap43-repressed; Spider biofilm repressed
CUST_5657_PI362308700	-1.05051	C4_01760W	chr4		Predicted peptide alpha-N-acetyltransferase; flow model biofilm induced
CUST_6687_PI362308700	-1.12144	C3_03040W	chr3	AIP2	Putative actin interacting protein; regulated by Gcn4; induced in response to amino acid starvation (3-AT); repressed by elevated CO2; flow model biofilm repressed
CUST_7188_PI362308700	-1.2776	C6_02330W	chr6		Described as a Gag-related protein; hyphal induced; downregulation correlates with clinical development of fluconazole resistance; repressed by nitric oxide, 17-beta-estradiol, ethynyl estradiol
CUST_56_PI362308700	-1.87144	C1_02600W	chr1	SNO1	Protein with a predicted role in pyridoxine metabolism; stationary phase protein; regulated by Tup1, Efg1; Spider biofilm induced
CUST_11927_PI362308700	-1.34618	CR_07070C	chrR	ALS3	Cell wall adhesin; epithelial adhesion, endothelial invasion; alleles vary in adhesiveness; immunoprotective in mice; binds SspB adhesin of S. gordonii in mixed biofilm; induced in/required for Spider biofilm; flow model biofilm repressed
CUST_6825_PI362308700	-1.10795	C2_00680C	chr2	SOD5	Cu and Zn-containing superoxide dismutase; protects against oxidative stress; induced by neutrophils, hyphal growth, caspofungin, osmotic/oxidative stress; oralpharyngeal candidiasis induced; rat catheter and Spider biofilm induced
CUST_9390_PI362308700	-1.20605	C4_03360C	chr4	VTC4	Putative polyphosphate synthetase; decreased expression in hyphae compared to yeast-form cells; fungal-specific (no human or murine homolog); virulence-group-correlated expression
CUST_9868_PI362308700	-1.1473	C1_13160W	chr1	PSA2	Mannose-1-phosphate guanyltransferase; Hap43, macrophage-repressed; stationary phase enriched protein; Spider biofilm induced; rat catheter biofilm repressed
CUST_1782_PI362308700	-1.09824	C3_02790W	chr3		Ortholog of <i>C. parapsilosis CDC317</i> : CPAR2_102150, <i>C. dubliniensis CD36</i> : Cd36_82780, <i>Pichia stipitis Pignal</i> : psti_CGOB_00155 and <i>Candida orthopsilosis Co 90-125</i> : CORT_0B03450
CUST_10353_PI362308700	-1.29389	C2_09620W	chr2		Ortholog(s) have chaperone binding, protein disulfide isomerase activity, unfolded protein binding activity and role in ER-associated ubiquitin-dependent protein catabolic process, protein retention in ER lumen
CUST_3749_PI362308700	-1.13077	C5_02690W	chr5		Putative oxidoreductase; Hap43-repressed gene; clade-associated gene expression
CUST_9342_PI362308700	-1.16394	C4_03460C	chr4		Putative protein of unknown function; transcript upregulated in clinical isolates from HIV+ patients with oral candidiasis; Spider biofilm induced
CUST_8202_PI362308700	-2.20935	C1_10710C	chr1		Protein similar to S. cerevisiae Yor378w; MFS family transporter; transposon mutation affects filamentous growth; null mutants are viable; fungal-specific (no human or murine homolog)
CUST_3703_PI362308700	-1.32508	C1_08880W	chr1	HEM14	Putative protoporphyrinogen oxidase; involved in heme biosynthesis; predicted Kex2p substrate; iron regulated transcript; Yfh1-induced; Hap43-repressed; rat catheter biofilm repressed
CUST_9855_PI362308700	-1.28632	C4_02330C	chr4		Ortholog of <i>C. dubliniensis CD36</i> : Cd36_42220, <i>C. parapsilosis CDC317</i> : CPAR2_500340, <i>Debaryomyces hansenii CBS767</i> : DEHA2G17754g and <i>Pichia stipitis Pignal</i> : PICST_31424
CUST_9054_PI362308700	-1.5205	CR_01320C	chrR		Predicted vacuolar protein; rat catheter biofilm repressed; flow model biofilm repressed
CUST_3504_PI362308700	-1.4332	C5_00670C	chr5	HMS1	hLh domain Myc-type transcript factor; required for morphogenesis induced by elevated temperature or Hsp90 compromise; acts downstream of Pcl1; Spider biofilm induced
CUST_10779_PI362308700	-1.24219	C1_07170C	chr1	ZCF23	Predicted Zn(II)2Cys6 transcription factor; ortholog of S. cerevisiae Gsm1; flow model biofilm induced
CUST_703_PI362308700	-1.08517	CR_06660W	chrR	SEO1	Protein with similarity to permeases; Sfu1-repressed; flucytosine induced; induced by Mnl1 under weak acid stress; flow model biofilm repressed
CUST_3451_PI362308700	-1.03026	C1_02200C	chr1		Ortholog(s) have Atg8 ligase activity and role in C-terminal protein lipidation, CVT pathway, ascospore formation, cellular response to nitrogen starvation, macroautophagy, mitochondrion degradation, piecemeal microautophagy of nucleus
CUST_2769_PI362308700	-1.26059	C5_05200C	chr5		Putative protein of unknown function; Hap43p-repressed gene; <I>S. cerevisiae</I> ortholog YHR045W localizes to the endoplasmic reticulum
CUST_11616_PI362308700	-1.48077	CR_04220C	chrR		Protein of unknown function; Spider biofilm induced
CUST_2874_PI362308700	-1.18628	C2_03110W	chr2		Protein of unknown function; upregulated in a cyr1 or ras1 null mutant; induced by nitric oxide
CUST_4120_PI362308700	-3.15146	C4_04050C	chr4	RHD3	GPI-anchored yeast-associated cell wall protein; induced in high iron; clade-associated gene expression; not essential for cell wall integrity; fluconazole-repressed; flow model and Spider biofilm repressed
CUST_10368_PI362308700	-1.60875	C2_04010C	chr2	HSP21	Small heat shock protein; role in stress response and virulence; fluconazole-downregulated; induced in cyr1 or ras1 mutant; stationary phase enriched protein; detected in some, not all, biofilm extracts; Spider biofilm induced
CUST_2222_PI362308700	-1.14379	CR_02810W	chrR	CIRT4B	Cirt family transposase; transcript repressed in an azole-resistant strain that overexpresses CDR1 and CDR2; Hap43-repressed; flow model biofilm induced
CUST_927_PI362308700	-2.2862	C7_01050W	chr7		Has domain(s) with predicted catalytic activity, coenzyme binding activity and role in cellular metabolic process
CUST_10103_PI362308700	-1.4235	CR_05280W	chrR		Ortholog of <i>Candida albicans WO-1</i> : CAWG_01857
CUST_6413_PI362308700	-1.49673	CR_09750C	chrR		Ortholog(s) have phosphatidylinositol-3-phosphate binding, ubiquitin-protein ligase activity, role in protein ubiquitination and cytosol, fungal-type vacuole membrane, late endosome, nucleus localization
CUST_5935_PI362308700	-1.76308	C4_00450C	chr4	PGA1	GPI anchored membrane protein; utilization of hemin and hemoglobin for Fe in host; Rim101 at ph8/hypoxia/ketoconazole/ciclopirox/hypha-induced; required for RPMI biofilm formation, Bcr1-induced in a/a biofilm; rat catheter biofilm repressed
CUST_1463_PI362308700	-1.31183	C2_08340C	chr2		Ortholog of <i>C. dubliniensis CD36</i> : Cd36_22470, <i>Candida tropicalis MYA-3404</i> : CTRG_01829 and <i>Candida albicans WO-1</i> : CAWG_05920
CUST_7543_PI362308700	-1.19254	C7_02150C	chr7	ECM42	Ornithine acetyltransferase; Gcn2, Gcn4-regulated; clade-specific gene expression; possibly essential gene, disruptants not obtained by UAU1 method; Spider biofilm induced
CUST_9065_PI362308700	-1.08313	C1_04110W	chr1		Ortholog(s) have lysophosphatidic acid acyltransferase activity and role in cellular response to cadmium ion, cellular triglyceride homeostasis, detoxification of cadmium ion, lipid particle organization, protein targeting to vacuole
CUST_3304_PI362308700	-1.27547	C1_14190C	chr1		Protein phosphatase inhibitor; Hap43-repressed; homozygous Tn insertion decreases colony wrinkling but does not block hyphal growth in liquid media; mutation confers hypersensitivity to toxic ergosterol analog; Spider biofilm induced
CUST_1781_PI362308700	-1.30133	C3_02790W	chr3		Ortholog of <i>C. parapsilosis CDC317</i> : CPAR2_102150, <i>C. dubliniensis CD36</i> : Cd36_82780, <i>Pichia stipitis Pignal</i> : psti_CGOB_00155 and <i>Candida orthopsilosis Co 90-125</i> : CORT_0B03450
CUST_1363_PI362308700	-1.07184	C6_00860W	chr6	GPX1	Putative thiol peroxidase; rat catheter and Spider biofilm induced
CUST_11348_PI362308700	-1.07565	C2_03260W	chr2		Ortholog(s) have cytosol, nucleus localization
CUST_5030_PI362308700	-1.35097	CR_09350C	chrR		Protein with a predicted heme oxygenase domain; Spider biofilm induced
CUST_4617_PI362308700	-1.45682	C4_00680W	chr4		Ortholog(s) have nicotinamide riboside transmembrane transporter activity, role in nicotinamide riboside transport, transmembrane transport and fungal-type vacuole membrane localization
CUST_3529_PI362308700	-2.64781	C1_09240C	chr1		Protein of unknown function; induced during chlamydospore formation in both C. albicans and C. dubliniensis
CUST_11013_PI362308700	-3.43498	CR_05340C	chrR	IFE2	Putative alcohol dehydrogenase; yeast-enriched transcript; Efg1-regulated; induced by prostaglandins, Hog1, fluconazole; rat catheter biofilm induced
CUST_2551_PI362308700	-1.64207	C6_01780C	chr6		Predicted chloride transporter; member of conserved Mcm1 regulon; Spider biofilm repressed
CUST_5591_PI362308700	-1.3759	C1_05920W	chr1		Protein of unknown function; induced during chlamydospore formation in both C. albicans and C. dubliniensis; Spider biofilm induced
CUST_5697_PI362308700	-1.26836	C4_01860C	chr4		Possible Golgi membrane protein; Hap43-repressed; hypha induced; flow model biofilm induced; Spider biofilm induced
CUST_10918_PI362308700	-1.26454	C1_08430W	chr1	CAF16	ABC family protein, predicted not to be a transporter; Hap43, caspofungin repressed; rat catheter and Spider biofilm repressed
CUST_1315_PI362308700	-1.11591	C3_02310W	chr3	MEP1	Ammonium permease; Mep1 more efficient permease than Mep2, Mep2 has additional regulatory role; 11 predicted transmembrane regions; low mRNA abundance; hyphal downregulated; flow model biofilm induced
CUST_5096_PI362308700	-1.17766	CR_09200C	chrR	UGA33	Zinc-finger transcription factor; similar to S. cerevisiae Uga3 which regulates gamma-aminobutyrate metabolism gene expression; required for yeast cell adherence to silicone substrate; rat catheter biofilm induced
CUST_7638_PI362308700	-1.49317	C2_00240C	chr2	SOD6	Copper- and zinc-containing superoxide dismutase; gene family includes SOD1, SOD4, SOD5, and SOD6; gene may contain an intron; Hap43-repressed; flow model and rat catheter biofilm induced
CUST_7968_PI362308700	-1.45459	C5_03240W	chr5	BUB3	Protein similar to S. cerevisiae Bub3; a kinetochore checkpoint component; induced by hydroxyurea treatment; flow model biofilm induced; Spider biofilm induced
CUST_9636_PI362308700	-2.38026	C2_00250W	chr2	STF2	Protein involved in ATP biosynthesis; repressed in hyphae; repressed by Efg1, Hap43; transcript upregulated in clinical isolates from HIV+ patients with oral candidiasis; rat catheter, flow model and Spider biofilm induced
CUST_8442_PI362308700	-2.66042	C2_10070W	chr2		Predicted dehydrogenase; transcript upregulated in an RHE model of oral candidiasis; virulence-group-correlated expression; Spider biofilm repressed
CUST_7277_PI362308700	-1.01979	CR_06470W	chrR		Ortholog(s) have ubiquitin-protein ligase activity
CUST_4618_PI362308700	-1.3753	C4_00680W	chr4		Ortholog(s) have nicotinamide riboside transmembrane transporter activity, role in nicotinamide riboside transport, transmembrane transport and fungal-type vacuole membrane localization
CUST_6757_PI362308700	-1.29965	C2_00490W	chr2		Ortholog(s) have role in Golgi to vacuole transport and AP-1 adaptor complex localization
CUST_5188_PI362308700	-1.33269	C2_08390W	chr2		Protein of unknown function; Hap43-repressed; colony morphology-related gene regulation by Ssn6; Spider biofilm induced
CUST_2010_PI362308700	-1.01934	C2_10330C	chr2		Protein of unknown function; Hap43-repressed gene
CUST_4209_PI362308700	-1.27741	C1_10180C	chr1	ECM21	Predicted regulator of endcytosis of plasma membrane proteins; fluconazole induced, alkaline induced by Rim101; repressed by caspofungin and in azole-resistant strain overexpressing MDR1; flow model, rat catheter and Spider biofilm induced
CUST_10328_PI362308700	-1.08765	C6_03760C	chr6	SHM2	Cytoplasmic serine hydroxymethyltransferase; complements glycine auxotrophy of S. cerevisiae shm1 shm2 gly1-1 mutant; antigenic; farnesol-upregulated in biofilm; stationary-phase enriched protein; rat catheter and Spider biofilm repressed
CUST_625_PI362308700	-1.50913	C3_04920C	chr3		Ortholog(s) have role in proteasome regulatory particle assembly, proteolysis and cytosol, nucleus, proteasome regulatory particle localization
CUST_5101_PI362308700	-1.53632	C2_08940C	chr2	VPS28	ESCRT I protein sorting complex subunit; involved in Rim8 processing and proteolytic activation of Rim101, which regulates pH response; role in echinocandin, azole sensitivity
CUST_9214_PI362308700	-1.09868	C4_07200C	chr4		Putative lipid phosphatase of the endoplasmic reticulum; role in DNA repair, actin cytoskeleton organization, cellular manganese ion homeostasis; Spider biofilm repressed
CUST_12175_PI362308700	-1.13473	C4_00950C	chr4		Putative phospholipase of patatin family; similar to S. cerevisiae Tgl3p; predicted Kex2p substrate
CUST_57_PI362308700	-1.74529	C1_02590C	chr1	SNZ1	Stationary phase protein; vitamin B synthesis; induced byyeast-hypha switch, 3-AT or in azole-resistant strain overexpressing MDR1; soluble in hyphae; regulated by Gcn4, macrophage; Spider biofilm induced; rat catheter biofilm repressed
CUST_2009_PI362308700	-2.03228	C2_10330C	chr2		Protein of unknown function; Hap43-repressed gene
CUST_3557_PI362308700	-1.17071	C1_09190C	chr1	DAK2	Putative dihydroxyacetone kinase; repressed by yeast-hypha switch; fluconazole-induced; caspofungin repressed; protein enriched in stationary phase yeast cultures; flow model biofilm induced; rat catheter and Spider biofilm repressed
CUST_10939_PI362308700	-1.12648	CR_00510C	chrR	ADE1	Phosphoribosylaminoimadazole succinocarboxamide synthetase, enzyme of adenine biosynthesis; not induced in GCN response, unlike the S. cerevisiae ortholog; fungal-specific (no human or murine homolog); levels decrease in stationary phase
CUST_8099_PI362308700	-2.38353	C1_01740W	chr1	CTN1	Carnitine acetyl transferase; required for growth on nonfermentable carbon sources, not for hyphal growth or virulence in mice; induced in macrophage; macrophage/pseudohyphal-repressed after 16 hr; rat catheter, Spider biofilm induced
CUST_5981_PI362308700	-1.34558	C1_08790W	chr1	TPO3	Putative polyamine transporter; MFS-MDR family; induced by Sfu1, regulated upon white-opaque; decreased expression in hyphae vs yeast-form cells; regulated by Nrg1; Spider biofilm repressed
CUST_10423_PI362308700	-1.0805	C2_02390W	chr2		Protein of unknown function; flow model biofilm induced; Spider biofilm induced; repressed by alpha pheromone in SpiderM medium
CUST_3466_PI362308700	-3.01985	C1_02150W	chr1	GAL1	UDP-glucose 4-epimerase; galactose utilization; mutant has cell wall defects and increased filamentation; GlcNAc-, fluconazole- and ketoconazole-induced; stationary phase enriched protein; rat catheter and flow model biofilm induced
CUST_7115_PI362308700	-1.7002	C4_05130C	chr4	ALD6	Putative aldehyde dehydrogenase; stationary phase enriched protein; expression regulated upon white-opaque switch; rat catheter biofilm induced; rat catheter and Spider biofilm induced
CUST_5091_PI362308700	-1.71205	CR_09210W	chrR	SUC1	Zinc-finger transcription factor; regulates alpha-glucosidase exression; complements S. cerevisiae suc2 for sucrose utilization and mal13 maltase defect; required for yeast cell adherence to silicone substrate; rat catheter biofilm induced
CUST_2281_PI362308700	-1.21699	C3_04060C	chr3	HEM13	Coproporphyrinogen III oxidase; antigenic; on yeast cell surface, not hyphae; iron-regulated expression; Hap43, macrophage-repressed; farnesol-induced; possibly essential; flow model biofilm induced; rat catheter, Spider biofilm repressed
CUST_7694_PI362308700	-1.06353	CR_03610C	chrR	VTC3	Putative polyphosphate synthetase; downregulated in core caspofungin response; Hog1p-induced; transcription is opaque-specific; fungal-specific (no human or murine homolog)
CUST_8301_PI362308700	-2.01685	C5_04930C	chr5	MAL31	Putative high-affinity maltose transporter; transcript is upregulated in clinical isolates from HIV+ patients with oral candidiasis; alkaline induced; Spider biofilm induced
CUST_11654_PI362308700	-1.33011	CR_06150C	chrR	ADE13	Adenylosuccinate lyase; enzyme of adenine biosynthesis; soluble protein in hyphae; not induced during GCN response, in contrast to the S. cerevisiae ortholog; repressed by nitric oxide
CUST_3836_PI362308700	-1.43688	CR_08700C	chrR	ARF1	ADP-ribosylation factor; probable GTPase involved in intracellular transport; one of several C. albicans ADP-ribosylation factors; N-myristoylprotein; substrate of Nmt1; Spider biofilm induced
CUST_3835_PI362308700	-1.12021	CR_08700C	chrR	ARF1	ADP-ribosylation factor; probable GTPase involved in intracellular transport; one of several C. albicans ADP-ribosylation factors; N-myristoylprotein; substrate of Nmt1; Spider biofilm induced
CUST_4319_PI362308700	-3.26331	C3_07180C	chr3	BMT1	Beta-mannosyltransferase, required for addition of the 1st beta-mannose residue to acid-stable fraction of cell wall phosphopeptidomannan; 9-gene family member; mutants induce higher levels of inflammatory cytokines in mouse dendritic cells
CUST_1181_PI362308700	-1.12476	C6_00980C	chr6		Alpha/beta hydrolase and lipase domain protein; Hap43-repressed; Spider and flow model biofilm induced
CUST_8557_PI362308700	-1.23448	C1_11630C	chr1	FUS1	Membrane protein required for mating; ortholog of S. cerevisiae Fus1; transcript induced by Cph1 in cells homozygous for the MTLa locus; alpha factor induced
CUST_12085_PI362308700	-1.8941	CR_09050C	chrR		Has domain(s) with predicted DNA binding activity
CUST_10780_PI362308700	-1.46431	C1_07170C	chr1	ZCF23	Predicted Zn(II)2Cys6 transcription factor; ortholog of S. cerevisiae Gsm1; flow model biofilm induced
CUST_10786_PI362308700	-1.43331	C2_07180W	chr2		Ortholog of <i>C. dubliniensis CD36</i> : Cd36_21450, <i>Candida tropicalis MYA-3404</i> : CTRG_01739 and <i>Candida albicans WO-1</i> : CAWG_05814
CUST_8599_PI362308700	-1.27018	C1_01360C	chr1		Putative glycogen synthesis initiator; regulated by Efg1 and Efh1; Hog1-repressed; colony morphology-related gene regulation by Ssn6; induced by prostaglandins; flow model biofilm induced
CUST_7378_PI362308700	-2.75755	C2_02610C	chr2	HGT2	Putative glucose transporter of the major facilitator superfamily; the C. albicans glucose transporter family comprises 20 members; 12 probable membrane-spanning segments; regulated by Nrg1
CUST_1551_PI362308700	-1.22633	C4_03600C	chr4		Protein of unknown function; planktonic growth-induced gene
CUST_5104_PI362308700	-1.27745	C2_08950W	chr2		Predicted homeodomain-like transcription factor; also has a metal-binding Ada DNA repair protein domain; Spider biofilm induced
CUST_9322_PI362308700	-1.13554	C6_02820W	chr6		Ortholog of <i>Candida albicans WO-1</i> : CAWG_05078
CUST_11928_PI362308700	-1.09252	CR_07070C	chrR	ALS3	Cell wall adhesin; epithelial adhesion, endothelial invasion; alleles vary in adhesiveness; immunoprotective in mice; binds SspB adhesin of S. gordonii in mixed biofilm; induced in/required for Spider biofilm; flow model biofilm repressed
CUST_808_PI362308700	-1.7274	C4_05680W	chr4	PHO4	bHLH transcription factor of the myc-family; required for growth in medium lacking phosphate and for resistance to copper and Phloxine B; induced by Mnl1 under weak acid stress
CUST_3224_PI362308700	-1.10154	C1_07890C	chr1	ADE5,7	Phosphoribosylamine-glycine ligase and phosphoribosylformylglycinamidine cyclo-ligase; interacts with Vps34p; required for hyphal growth and virulence; flucytosine induced; not induced in GCN response, in contrast to S. cerevisiae ortholog
CUST_3948_PI362308700	-1.08133	CR_10190C	chrR		Has domain(s) with predicted dynactin complex localization
CUST_9075_PI362308700	-2.06168	C1_11850W	chr1		Protein of unknown function; Hap43-repressed gene; mRNA binds to She3; repressed in hyphae; Efg1 and Efh1 regulated; 5'-UTR intron; induced by Mnl1 under weak acid stress; rat catheter biofilm induced
CUST_10917_PI362308700	-1.33096	C1_08430W	chr1	CAF16	ABC family protein, predicted not to be a transporter; Hap43, caspofungin repressed; rat catheter and Spider biofilm repressed
CUST_4627_PI362308700	-1.29232	C1_12730W	chr1	RVS162	Protein containing a BAR domain, which is found in proteins involved in membrane curvature; null mutant does not display the endocytic, hyphal growth, virulence, or cell wall defects exhibited by mutants in related genes RVS161 and RVS167
CUST_1020_PI362308700	-1.14339	C7_01560C	chr7	NUP	Nucleoside permease; adenosine and guanosine are substrates, whereas cytidine, adenine, guanine, uridine, uracil are not; similar to a nucleoside permease of S. pombe; possibly processed by Kex2p
CUST_10752_PI362308700	-1.17325	CR_05740C	chrR	PTC4	Type PP2C serine/threonine phosphatase; localized to mitochondria; mutation causes sensitivity to sodium, potassium and azole drugs; decreased expression in hyphae compared to yeast-form cells
CUST_9387_PI362308700	-1.11	C4_03370C	chr4		Ortholog of <i>C. parapsilosis CDC317</i> : CPAR2_403360, <i>Debaryomyces hansenii CBS767</i> : DEHA2D00814g, <i>Pichia stipitis Pignal</i> : PICST_32156 and <i>Candida guilliermondii ATCC 6260</i> : PGUG_04611
CUST_1567_PI362308700	-1.1864	C4_03720C	chr4		Ortholog(s) have cytosol, nucleus localization
CUST_1989_PI362308700	-1.57518	C5_04370C	chr5	PGA37	Putative GPI-anchored protein; Hap43-repressed; Spider biofilm induced
CUST_7841_PI362308700	-1.26162	C2_08120W	chr2	MAF1	Putative negative regulator of RNA polymerase III; decreased expression in hyphae vs yeast cells; caspofungin repressed; Spider biofilm repressed
CUST_1562_PI362308700	-1.27805	C4_03690C	chr4		Ortholog of <i>C. dubliniensis CD36</i> : Cd36_43290, <i>C. parapsilosis CDC317</i> : CPAR2_403630, <i>Candida tenuis NRRL Y-1498</i> : CANTEDRAFT_114295 and <i>Debaryomyces hansenii CBS767</i> : DEHA2G17336g
CUST_8600_PI362308700	-1.49376	C1_01360C	chr1		Putative glycogen synthesis initiator; regulated by Efg1 and Efh1; Hog1-repressed; colony morphology-related gene regulation by Ssn6; induced by prostaglandins; flow model biofilm induced
CUST_7154_PI362308700	-1.06003	CR_07150W	chrR	GLK1	Putative glucokinase; transcript regulated upon yeast-hyphal switch; Efg1 regulated; fluconazole-induced; induced in core stress response; colony morphology-related gene regulation by Ssn6; GlcNAc-induced protein
CUST_11327_PI362308700	-1.16022	C2_01660C	chr2		Protein of unknown function; possible ER protein; Hap43p-repressed; Spider biofilm induced
CUST_2243_PI362308700	-1.07392	CR_02690W	chrR		Ortholog(s) have alpha-tubulin binding, microtubule binding activity, role in establishment or maintenance of cell polarity, post-chaperonin tubulin folding pathway and cytosol, nucleus localization
CUST_343_PI362308700	-1.3087	CR_04590C	chrR	PDX3	Pyridoxamine-phosphate oxidase; transcript regulated by yeast-hypha switch and by Nrg1, Mig1, Tup1; Hap43, caspofungin repressed; present in exponential and stationary phase yeast cultures
CUST_9341_PI362308700	-1.62611	C4_03460C	chr4		Putative protein of unknown function; transcript upregulated in clinical isolates from HIV+ patients with oral candidiasis; Spider biofilm induced
CUST_10450_PI362308700	-1.20187	CR_02350C	chrR	GEF2	Member of the voltage chloride channel family; Hap43p-repressed gene
CUST_6688_PI362308700	-1.22709	C3_03040W	chr3	AIP2	Putative actin interacting protein; regulated by Gcn4; induced in response to amino acid starvation (3-AT); repressed by elevated CO2; flow model biofilm repressed
CUST_9487_PI362308700	-1.19008	C4_01090C	chr4		Possile protease; mutation confers hypersensitivity to toxic ergosterol analog

## Sheet: tetTOR1 D30 8h DN
Genes exhibiting decreased expression in tetO-TOR1-FL following 8h exposure to Doxycycline (T Test Q <= 0.05)
ID	FC 8h Dox	A22	Chromosome	Common Name	Description
CUST_6471_PI362308700	-1.77236	C1_05300C	chr1	PRD1	Putative proteinase; transcript regulated by Nrg1, Mig1, and Tup1; Hogp-induced; stationary phase enriched protein; Hap43-repressed; rat catheter biofilm repressed
CUST_5559_PI362308700	-1.77297	C3_06860C	chr3		Putative xylose and arabinose reductase; flow model biofilm induced; Spider biofilm repressed
CUST_3713_PI362308700	-1.13252	C1_04960C	chr1		Ortholog(s) have role in SCF-dependent proteasomal ubiquitin-dependent protein catabolic process, cellular response to DNA damage stimulus, cellular response to methylmercury and SCF ubiquitin ligase complex, cytosol, nucleus localization
CUST_11782_PI362308700	-1.41158	C3_01940C	chr3		Predicted membrane protein; induced by prostaglandins
CUST_4018_PI362308700	-1.81605	C3_00600W	chr3	IFF11	Secreted protein required for normal cell wall structure and for virulence; member of the IFF family; Hap43p-repressed gene
CUST_7661_PI362308700	-2.57905	C5_04130C	chr5	CHT2	GPI-linked chitinase; required for normal filamentous growth; repressed in core caspofungin response; fluconazole, Cyr1, Efg1, pH-regulated; mRNA binds She3 and is localized to yeast-form buds and hyphal tips; Spider biofilm repressed
CUST_4047_PI362308700	-1.01368	CR_09930W	chrR		Protein of unknown function; induced by alpha pheromone in SpiderM medium
CUST_6322_PI362308700	-1.24152	C1_06850W	chr1	PCL7	Putative cyclin-like protein; possible Pho85 cyclin; hyphal repressed; induced by Mnl1 under weak acid stress
CUST_10698_PI362308700	-1.33577	C2_07330W	chr2	TOR1	Protein similar to TOR family phosphatidylinositol kinases; mutation confers resistance to rapamycin; involved in regulation of ribosome biogenesis, starvation response, and adhesion
CUST_9887_PI362308700	-1.0114	C4_02410C	chr4	AHP1	Alkyl hydroperoxide reductase; immunogenic; fluconazole-induced; amphotericin B, caspofungin, alkaline repressed; core stress response induced; Ssk1/Nrg1/Tup1/Ssn6/Hog1 regulated; flow model biofilm induced; rat catheter biofilm repressed
CUST_8175_PI362308700	-1.10278	C1_01840C	chr1		Protein with a Rho GDP-dissociation inhibitor domain; Hap43-repressed gene; Spider biofilm induced
CUST_11474_PI362308700	-2.15446	C3_00190W	chr3		Ortholog of <i>Candida guilliermondii ATCC 6260</i> : PGUG_05321, <i>Candida lusitaniae ATCC 42720</i> : CLUG_00887 and <i>Candida albicans WO-1</i> : CAWG_02354
CUST_720_PI362308700	-1.04861	C6_03340C	chr6	GLC3	Putative 1,4-glucan branching enzyme; fluconazole-induced; colony morphology-related gene regulation by Ssn6; stationary phase enriched protein
CUST_1283_PI362308700	-1.87471	C4_04770C	chr4	MNN22	Alpha-1,2-mannosyltransferase; required for normal cell wall mannan; regulated by Tsa1, Tsa1B at 37 deg; repressed in core stress response; NO, Hog1 induced; confers sensitivity to cell wall perturbing agents; Spider biofilm repressed
CUST_3558_PI362308700	-2.1306	C1_09190C	chr1	DAK2	Putative dihydroxyacetone kinase; repressed by yeast-hypha switch; fluconazole-induced; caspofungin repressed; protein enriched in stationary phase yeast cultures; flow model biofilm induced; rat catheter and Spider biofilm repressed
CUST_5600_PI362308700	-1.48223	C1_05950C	chr1		Protein of unknown function; induced in high iron; repressed in core caspofungin response; ketoconazole-repressed; colony morphology-related gene regulation by Ssn6; possibly subject to Kex2 processing
CUST_5698_PI362308700	-1.09475	C4_01860C	chr4		Possible Golgi membrane protein; Hap43-repressed; hypha induced; flow model biofilm induced; Spider biofilm induced
CUST_11400_PI362308700	-1.59255	C2_02860W	chr2	SUR2	Putative ceramide hydroxylase; predicted enzyme of sphingolipid biosynthesis; regulated by Tsa1, Tsa1B under H2O2 stress conditions; Spider and flow model biofilm induced
CUST_12004_PI362308700	-1.26221	C7_03560W	chr7		Protein of unknown function; expression decreases by benomyl treatment or in an azole-resistant strain overexpressing MDR1; Spider biofilm induced
CUST_7253_PI362308700	-1.0517	C4_00150C	chr4	PEX5	Pex5p family protein; required for PTS1-mediated peroxisomal protein import, fatty acid beta-oxidation; similar to S. cerevisiae Pas10p peroxisomal targeting receptor; macrophage/pseudohyphal-repressed; Hap43p-repressed
CUST_2346_PI362308700	-1.50342	C1_03380W	chr1	TPS2	Trehalose-6-phosphate (Tre6P) phosphatase; mutant heat sensitive, accumulates Tre6P, decreased mouse virulence; possible drug target; 2 conserved phospohydrolase motifs; no mammalian homolog; Hap43-repressed; flow model biofilm induced
CUST_4836_PI362308700	-1.06204	C1_11340W	chr1	PRM1	Putative membrane protein with a predicted role in membrane fusion during mating; Hap43p-repressed gene; protein induced during the mating process
CUST_5158_PI362308700	-1.04467	C2_01380W	chr2	PLB4.5	Phospholipase B; Hog1-induced; regulated by Ssn6; putative GPI-anchor; repressed during cell wall regeneration; clade-associated gene expression; Hap43-induced; rat catheter and Spider biofilm repressed
CUST_10485_PI362308700	-1.75348	CR_02400W	chrR	PHO112	Putative constitutive acid phosphatase; Rim101-repressed; DTT-extractable; N-glycosylated; Hap43-induced; possibly an essential gene, disruptants not obtained by UAU1 method
CUST_10993_PI362308700	-1.51495	CR_00620C	chrR	ARG1	Argininosuccinate synthase; arginine synthesis; Gcn4, Rim101 regulated; induced by amino acid starvation (3-AT), benomyl treatment; stationary phase enriched protein; repressed in alkalinizing medium; rat catheter, Spider biofilm induced
CUST_3663_PI362308700	-1.1199	C1_08940C	chr1	MSN4	Zinc finger transcription factor; similar to S. cerevisiae Msn4, but not a significant stress response regulator in C. albicans; partly complements STRE-activation defect of S. cerevisiae msn2 msn4 double mutant; flow model biofilm induced
CUST_11653_PI362308700	-1.61855	CR_06150C	chrR	ADE13	Adenylosuccinate lyase; enzyme of adenine biosynthesis; soluble protein in hyphae; not induced during GCN response, in contrast to the S. cerevisiae ortholog; repressed by nitric oxide
CUST_1716_PI362308700	-1.29764	C3_02950C	chr3	MET13	Putative methionine biosynthesis protein; ketoconazole-induced; amphotericin B repressed; Spider biofilm repressed
CUST_11814_PI362308700	-1.4096	C4_04620C	chr4		Protein with DNA binding domain, an endonuclease domain; adjacent to CEN4, the centromere region of Chr 4; clade-associated gene expression
CUST_10141_PI362308700	-1.21304	C1_13450W	chr1	HYR1	GPI-anchored hyphal cell wall protein; macrophage-induced; repressed by neutrophils; resistance to killing by neutrophils, azoles; regulated by Rfg1, Efg1, Nrg1, Tup1, Cyr1, Bcr1, Hap43; Spider and flow model biofilm induced
CUST_7507_PI362308700	-2.40518	C5_03060C	chr5	TNA1	Putative nicotinic acid transporter; detected at germ tube plasma membrane by mass spectrometry; transcript induced upon phagocytosis by macrophage; rat catheter biofilm induced
CUST_5601_PI362308700	-3.38122	C1_05960W	chr1	PGA45	Putative GPI-anchored cell wall protein; repressed in core caspofungin response; Hog1-induced; regulated by Ssn6; Mob2-dependent hyphal regulation; flow model biofilm induced
CUST_6249_PI362308700	-1.72371	C1_06610C	chr1	HAK1	Putative potassium transporter; similar to Schwanniomyces occidentalis Hak1p; amphotericin B induced; induced upon phagocytosis by macrophage; Hap43-repressed; rat catheter biofilm repressed
CUST_6340_PI362308700	-1.28387	C5_05430W	chr5	PEX4	Putative peroxisomal ubiquitin conjugating enzyme; regulated by Sef1, Sfu1, and Hap43; rat catheter biofilm induced; Spider biofilm induced
CUST_704_PI362308700	-1.18649	CR_06660W	chrR	SEO1	Protein with similarity to permeases; Sfu1-repressed; flucytosine induced; induced by Mnl1 under weak acid stress; flow model biofilm repressed
CUST_3303_PI362308700	-1.56572	C1_14190C	chr1		Protein phosphatase inhibitor; Hap43-repressed; homozygous Tn insertion decreases colony wrinkling but does not block hyphal growth in liquid media; mutation confers hypersensitivity to toxic ergosterol analog; Spider biofilm induced
CUST_11283_PI362308700	-1.59322	CR_06570C	chrR		Protein of unknown function; Spider biofilm induced
CUST_7540_PI362308700	-1.98471	C7_02140W	chr7		Ortholog of <i>C. dubliniensis CD36</i> : Cd36_71960, <i>Pichia stipitis Pignal</i> : psti_CGOB_00136, <i>Spathaspora passalidarum NRRL Y-27907</i> : SPAPADRAFT_63786 and <i>Candida tropicalis MYA-3404</i> : CTRG_05049
CUST_6943_PI362308700	-1.31083	C2_10690W	chr2	TPS3	Predicted trehalose-phosphate synthase regulatory subunit; regulated by Efg1; regulated by Tsa1, Tsa1B under H2O2 stress conditions; flow model biofilm induced (reports differ)
CUST_10486_PI362308700	-1.36863	CR_02400W	chrR	PHO112	Putative constitutive acid phosphatase; Rim101-repressed; DTT-extractable; N-glycosylated; Hap43-induced; possibly an essential gene, disruptants not obtained by UAU1 method
CUST_9888_PI362308700	-1.0221	C4_02410C	chr4	AHP1	Alkyl hydroperoxide reductase; immunogenic; fluconazole-induced; amphotericin B, caspofungin, alkaline repressed; core stress response induced; Ssk1/Nrg1/Tup1/Ssn6/Hog1 regulated; flow model biofilm induced; rat catheter biofilm repressed
CUST_12000_PI362308700	-1.36161	C7_03580C	chr7		Protein of unknown function; Hap43-repressed gene
CUST_8667_PI362308700	-1.44757	C1_01140C	chr1		Putative type-1 protein phosphatase targeting subunit; transcript repressed by yeast-hyphal switch; transcript induced by Mnl1p under weak acid stress; flow model biofilm induced
CUST_3779_PI362308700	-1.52523	C2_06590C	chr2	GIT1	Glycerophosphoinositol permease; involved in utilization of glycerophosphoinositol as a phosphate source; Rim101-repressed; virulence-group-correlated expression
CUST_7377_PI362308700	-2.17711	C2_02610C	chr2	HGT2	Putative glucose transporter of the major facilitator superfamily; the C. albicans glucose transporter family comprises 20 members; 12 probable membrane-spanning segments; regulated by Nrg1
CUST_7085_PI362308700	-1.24914	C2_10450W	chr2	NCE4	Putative RecQ-mediated genome instability protein; Hap43-repressed gene; periodic mRNA expression, peak at cell-cycle G2/M phase; flow model biofilm induced
CUST_4345_PI362308700	-1.3204	C4_01970W	chr4		Ortholog of <i>C. dubliniensis CD36</i> : Cd36_41860, <i>C. parapsilosis CDC317</i> : CPAR2_400440, <i>Candida tenuis NRRL Y-1498</i> : CANTEDRAFT_103033 and <i>Debaryomyces hansenii CBS767</i> : DEHA2B03234g
CUST_7453_PI362308700	-1.31899	CR_02220C	chrR	OPT3	Oligopeptide transporter; transcript induced by macrophage phagocytosis, BSA or peptides; fluconazole-induced; induced by Rim101 at pH 8; virulence-group-correlated expression; Hap43-repressed; Spider biofilm induced
CUST_3149_PI362308700	-2.46164	C1_08070W	chr1	CDR4	Putative ABC transporter superfamily; fluconazole, Sfu1, Hog1, core stress response induced; caspofungin repressed; fluconazole resistance not affected by mutation or correlated with expression; rat catheter and flow model biofilm induced
CUST_508_PI362308700	-1.96733	C2_01020W	chr2	HGT6	Putative high-affinity MFS glucose transporter; 20 family members; induced in core stress response; fluconazole, oralpharyngeal candidasis induced; flow model biofilm induced; Spider biofilm induced
CUST_5513_PI362308700	-1.03424	C7_04160W	chr7		Protein of allantoate permease family; fungal-specific (no human or murine homolog); Hap43p-repressed gene
CUST_3527_PI362308700	-2.77222	C1_09250W	chr1	CRP1	Copper transporter; CPx P1-type ATPase; mediates Cu resistance; similar to Menkes and Wilson disease proteins; copper-induced; Tbf1-activated; suppresses Cu sensitivity of S. cerevisiae cup1 mutant; flow model biofilm induced
CUST_8703_PI362308700	-1.0405	C1_07350C	chr1	GPX3	Putative glutathione peroxidase involved in Cap1p-dependent oxidative stress response, required for Cap1p oxidation in response to H2O2; planktonic growth-induced
CUST_7729_PI362308700	-1.21534	C2_07820C	chr2	PHO86	Putative endoplasmic reticulum protein; possibly adherence-induced
CUST_12042_PI362308700	-2.26453	C7_03200C	chr7		Putative pyridoxamine 5'-phosphate oxidase; planktonic growth and early-stage flow model biofilm induced
CUST_8886_PI362308700	-1.46872	CR_04210C	chrR	QDR1	Putative antibiotic resistance transporter; regulated by white-opaque switch, Nrg1, Tup1; Hap43, caspofungin repressed; repressed during chlamydospore formation; flow model biofilm induced; Spider biofilm repressed
CUST_8885_PI362308700	-1.54007	CR_04210C	chrR	QDR1	Putative antibiotic resistance transporter; regulated by white-opaque switch, Nrg1, Tup1; Hap43, caspofungin repressed; repressed during chlamydospore formation; flow model biofilm induced; Spider biofilm repressed
CUST_5603_PI362308700	-1.04117	C3_06920W	chr3		Putative phosphomutase-like protein; protein present in exponential and stationary growth phase yeast; Hap43-repressed; Spider biofilm repressed
CUST_11781_PI362308700	-1.4095	C3_01940C	chr3		Predicted membrane protein; induced by prostaglandins
CUST_4871_PI362308700	-2.55991	C1_11480W	chr1	PHO84	High-affinity phosphate transporter; transcript regulated by white-opaque switch; Hog1, ciclopirox olamine or alkaline induced; caspofungin, stress repressed; upregulated in RHE model; Spider and flow model biofilm induced, Hap43-induced
CUST_10874_PI362308700	-2.40376	C1_07160C	chr1		Protein conserved among the CTG-clade; 2 adjacent upstream SRE-1 elements; highly up-regulated in cecum-grown cells in a Cph2-dependent manner; Hap43-repressed; rat catheter, Spider and flow model biofilm induced
CUST_1370_PI362308700	-2.56268	C6_00830C	chr6	CAN3	Predicted amino acid transmembrane transporter; transcript regulated by white-opaque switch; Hap43-repressed gene
CUST_5501_PI362308700	-1.00932	C2_07630C	chr2		Possible stress protein; increased transcription associated with CDR1 and CDR2 overexpression or fluphenazine treatment; regulated by Sfu1, Nrg1, Tup1; stationary phase enriched protein; Spider biofilm induced
CUST_3520_PI362308700	-1.17803	C1_09290C	chr1	ARG5,6	Arginine biosynthetic enzyme; processed in S. cerevisiae into 2 polypeptides with acetylglutamate kinase (Arg6) activity and acetylglutamate-phosphate reductase (Arg5) activity; Gcn4 regulated; alkaline repressed; Spider biofilm induced
CUST_9314_PI362308700	-2.7945	CR_04960C	chrR	CRG1	Methyltransferase involved in sphingolipid homeostasis, methylates a drug cantharidin; decreased expression in hyphae compared to yeast; expression regulated during planktonic growth; flow model biofilm induced; Hap43-repressed gene
CUST_439_PI362308700	-1.39934	CR_04480C	chrR	LAP3	Putative aminopeptidase; positively regulated by Sfu1; clade-associated gene expression; virulence-group-correlated expression; induced by alpha pheromone in SpiderM medium; Hap43-induced; Spider and flow model biofilm induced
CUST_6250_PI362308700	-1.67177	C1_06610C	chr1	HAK1	Putative potassium transporter; similar to Schwanniomyces occidentalis Hak1p; amphotericin B induced; induced upon phagocytosis by macrophage; Hap43-repressed; rat catheter biofilm repressed
CUST_8243_PI362308700	-1.16643	C1_10730W	chr1		Putative protein of unknown function, transcription is positively regulated by Tbf1p
CUST_3750_PI362308700	-2.24805	C5_02690W	chr5		Putative oxidoreductase; Hap43-repressed gene; clade-associated gene expression
CUST_4210_PI362308700	-1.71939	C1_10180C	chr1	ECM21	Predicted regulator of endcytosis of plasma membrane proteins; fluconazole induced, alkaline induced by Rim101; repressed by caspofungin and in azole-resistant strain overexpressing MDR1; flow model, rat catheter and Spider biofilm induced
CUST_11106_PI362308700	-1.13239	C6_03610W	chr6	FGR17	Putative DNA-binding transcription factor; has zinc cluster DNA-binding motif; lacks an ortholog in S. cerevisiae; transposon mutation affects filamentous growth; Hap43p-repressed gene
CUST_245_PI362308700	-1.67492	CR_10840C	chrR	XYL2	D-xylulose reductase; immunogenic in mice; soluble protein in hyphae; induced by caspofungin, fluconazole, Hog1 and during cell wall regeneration; Mnl1-induced in weak acid stress; stationary phase enriched; flow model biofilm induced
CUST_246_PI362308700	-1.69873	CR_10840C	chrR	XYL2	D-xylulose reductase; immunogenic in mice; soluble protein in hyphae; induced by caspofungin, fluconazole, Hog1 and during cell wall regeneration; Mnl1-induced in weak acid stress; stationary phase enriched; flow model biofilm induced
CUST_10925_PI362308700	-1.4035	C1_08400C	chr1	GCV2	Glycine decarboxylase P subunit; protein of glycine catabolism; repressed by Efg1; Hog1-induced; induced by Rim101 at acid pH; transcript induced in elevated CO2; stationary phase enriched protein
CUST_2880_PI362308700	-1.0317	C2_03140C	chr2		Ortholog(s) have mitochondrion localization
CUST_11208_PI362308700	-2.10673	C2_08290C	chr2	UCF1	Upregulated by cAMP in filamentous growth; induced in high iron, decreased upon yeast-hypha switch; downregulation correlates with clinical fluconazole resistance; Ras1-regulated; Hap43-repressed; flow model biofilm induced
CUST_11658_PI362308700	-4.22947	C3_01540W	chr3		Plasma-membrane-localized protein; filament induced; Hog1, ketoconazole, fluconazole and hypoxia-induced; regulated by Nrg1, Tup1, Upc2; induced by prostaglandins; flow model biofilm induced; rat catheter and Spider biofilm repressed
CUST_8951_PI362308700	-1.85396	C1_04320W	chr1	GPM2	Putative phosphoglycerate mutase; repressed in hyphae; macrophage/pseudohyphal-repressed; induced by high levels of peroxide stress, farnesol; flow model biofilm induced; rat catheter and Spider biofilm repressed
CUST_7981_PI362308700	-1.02504	C1_09650W	chr1		WD repeat domain protein; Hap43-repressed gene; flow model biofilm induced
CUST_3007_PI362308700	-1.08078	C5_00880C	chr5	GIT3	Glycerophosphocholine permease; white cell specific transcript; fungal-specific; alkaline repressed; caspofungin, macrophage/pseudohyphal-repressed; flow model biofilm induced; Spider biofilm induced
CUST_9169_PI362308700	-1.41142	C3_06560W	chr3		Ortholog of S.c. Vid24; a peripheral membrane protein located at Vid (vacuole import and degradation) vesicles; regulated by Sef1, Sfu1, and Hap43; Spider biofilm induced
CUST_10549_PI362308700	-1.49979	CR_07800W	chrR	SAP2	Major secreted aspartyl proteinase; utilization of protein as nitrogen source; role in virulence complicated by URA3 effects; immunoprotective; regulated by growth, albumin, drugs, white cell-type; flow model biofilm induced
CUST_11472_PI362308700	-1.55366	CR_00780C	chrR	GSY1	UDP glucose/starch glucosyltransferase; transcript repressed by yeast-hyphal switch, Efg1-regulated; strong oxidative stress induced; colony morphology-related regulation by Ssn6; stationary phase enriched; flow model biofilm induced
CUST_344_PI362308700	-1.62574	CR_04590C	chrR	PDX3	Pyridoxamine-phosphate oxidase; transcript regulated by yeast-hypha switch and by Nrg1, Mig1, Tup1; Hap43, caspofungin repressed; present in exponential and stationary phase yeast cultures
CUST_3324_PI362308700	-1.24884	C5_00390C	chr5		Protein of unknown function; transcript repressed upon yeast-hyphal switch; fluconazole-induced; Hap43-repressed; flow model biofilm induced
CUST_4870_PI362308700	-1.13996	C1_11470C	chr1	DPP1	Putative diacylglycerol pyrophosphate phosphatase of diacylglycerol production for phospholipid biosynthesis; downregulation correlates with clinical development of fluconazole resistance
CUST_8467_PI362308700	-1.16532	C6_02570C	chr6	SEC2	Essential protein; similar to S. cerevisiae Sec20p; depletion causes membrane accumulation and drug sensitivity; expression regulated by growth phase; O-mannosylation regulates proteolysis; does not complement S. cerevisiae sec20-1 mutant
CUST_7462_PI362308700	-1.17602	CR_02240C	chrR	OPT2	Oligopeptide transporter; induced upon phagocytosis by macrophage; macrophage/pseudohyphal-repressed after 16h; fluconazole-induced; virulence-group-correlated expression; Hap43-repressed
CUST_768_PI362308700	-1.66231	C6_03270C	chr6	AYR2	Putative NADPH-dependent 1-acyl dihydroxyacetone phosphate reductase; shows colony morphology-related gene regulation by Ssn6p
CUST_178_PI362308700	-1.10326	C1_00680W	chr1	ASM3	Putative secreted acid sphingomyelin phosphodiesterase; possible Kex2 substrate; transcript increased in an azole-resistant strain that overexpresses MDR1; flow model biofilm induced; F-12/CO2 early biofilm induced
CUST_9526_PI362308700	-1.15935	C3_00930W	chr3	ATO2	Putative fungal-specific transmembrane protein; fluconazole repressed, Hap43-repressed; flow model biofilm induced; Spider biofilm induced
CUST_2330_PI362308700	-1.14488	C1_03390W	chr1	EHT1	Putative acyl-coenzymeA:ethanol O-acyltransferase; regulated by Sef1, Sfu1, and Hap43; induced by alpha pheromone in SpiderM medium; Spider biofilm induced; promoter bound by Ndt80
CUST_1991_PI362308700	-1.12295	C5_04360C	chr5		Possible pyrimidine 5' nucleotidase; protein present in exponential and stationary growth phase yeast cultures; Hap43p-repressed gene
CUST_4188_PI362308700	-1.04867	C1_10290W	chr1	GCA1	Extracellular/plasma membrane-associated glucoamylase; expressed in rat oral infection; regulated by carbohydrates, pH, galactose; promotes biofilm matrix formation; flow model biofilm induced; Bcr1 repressed in RPMI a/a biofilms
CUST_11347_PI362308700	-1.38318	C2_03260W	chr2		Ortholog(s) have cytosol, nucleus localization
CUST_3150_PI362308700	-2.30894	C1_08070W	chr1	CDR4	Putative ABC transporter superfamily; fluconazole, Sfu1, Hog1, core stress response induced; caspofungin repressed; fluconazole resistance not affected by mutation or correlated with expression; rat catheter and flow model biofilm induced
CUST_5480_PI362308700	-2.32767	C2_07570W	chr2	RNR22	Putative ribonucleoside diphosphate reductase;colony morphology-related gene regulation by Ssn6; transcript regulated by tyrosol and cell density; Hap43-repressed; Spider biofilm induced
CUST_5879_PI362308700	-1.10508	C1_04770C	chr1	ERG3	C-5 sterol desaturase; introduces C-5(6) double bond into episterol; some clinical isolates show increased azole resistance and defects in hyphal growth and virulence; Efg1p-repressed; fluconazole-induced
CUST_2251_PI362308700	-1.05215	CR_02640W	chrR	RFG1	HMG domain transcriptional repressor of filamentous growth and hyphal genes; in Tup1-dependent and -independent pathways; binds DNA; transcript not regulated by oxygen or serum; not responsible for hypoxic repression; Spider biofilm induced
CUST_5589_PI362308700	-1.07049	C4_01530C	chr4	ERG251	C-4 sterol methyl oxidase; role in ergosterol biosynthesis; Hap43-induced; ketoconazole-induced; amphotericin B, caspofungin repressed; possibly essential gene, disruptants not obtained by UAU1 method; Spider biofilm repressed
CUST_10095_PI362308700	-1.51262	C1_13620W	chr1	ROB1	Zn(II)2Cys6 transcription factor; required for Spider model biofilm formation; mutant displays abnormal colony morphology and invasive growth; caspofungin repressed; flow model biofilm induced; rat catheter biofilm repressed
CUST_10739_PI362308700	-1.24988	C2_07270W	chr2		Protein with an FMN-binding domain; Hap43-repressed; flow model biofilm induced
CUST_7040_PI362308700	-2.04541	C1_08590C	chr1	ERG1	Squalene epoxidase, epoxidation of squalene to 2,3(S)-oxidosqualene; ergosterol biosynthesis; allylamine antifungal drug target; NADH reducing cofactor but S. cerevisiae Erg1 uses NADPH; flow model biofilm induced; Spider biofilm repressed
CUST_9090_PI362308700	-1.3598	C3_06700C	chr3		Putative mitochondrial protein with a predicted role in respiratory growth; fluconazole-induced; ketoconazole-repressed; mutants display a strong defect in flow model biofilm formation; Spider biofilm induced
CUST_8244_PI362308700	-1.08567	C1_10730W	chr1		Putative protein of unknown function, transcription is positively regulated by Tbf1p
CUST_5837_PI362308700	-1.25594	C2_04290W	chr2	RIM11	Ortholog of S. cerevisiae Rim11; a protein kinase involved in meiosis and sporulation in S. cerevisiae; mutant is viable
CUST_6997_PI362308700	-3.70448	CR_00200W	chrR	PCK1	Phosphoenolpyruvate carboxykinase; glucose, C-source, yeast-hypha, Hap43 regulated; fluconazole, phagocytosis, H2O2, oral candidasis, Spider/rat catheter/flow model biofilm induced; repressed in biofilm by Bcr1, Tec1, Ndt80, Rob1, Brg1
CUST_10889_PI362308700	-1.41098	CR_00360C	chrR	LEU1	3-isopropylmalate dehydratase; antigenic in humans; repressed in hyphae; alkaline repressed; upregulated by human whole blood or PMNs; regulated by Sef1, Sfu1, and Hap43; rat catheter biofilm induced, Spider biofilm repressed
CUST_9633_PI362308700	-1.81159	C3_06790W	chr3	TRY6	Helix-loop-helix transcription factor; regulator of yeast form adherence; required for yeast cell adherence to silicone substrate; Spider and F-12/CO2 biofilm induced; repressed by alpha pheromone in SpiderM medium
CUST_12121_PI362308700	-1.65708	C1_08240C	chr1		Protein with a predicted phosphoglycerate mutase family domain; Hap43-repressed; clade-associated gene expression; induced by hypoxia
CUST_11657_PI362308700	-4.41456	C3_01540W	chr3		Plasma-membrane-localized protein; filament induced; Hog1, ketoconazole, fluconazole and hypoxia-induced; regulated by Nrg1, Tup1, Upc2; induced by prostaglandins; flow model biofilm induced; rat catheter and Spider biofilm repressed
CUST_3156_PI362308700	-1.19847	C1_08060W	chr1		Protein of unknown function; Hap43-repressed gene; rat catheter biofilm repressed
CUST_7454_PI362308700	-1.26657	CR_02220C	chrR	OPT3	Oligopeptide transporter; transcript induced by macrophage phagocytosis, BSA or peptides; fluconazole-induced; induced by Rim101 at pH 8; virulence-group-correlated expression; Hap43-repressed; Spider biofilm induced
CUST_1698_PI362308700	-1.50804	C3_06140W	chr3		Protein of unknown function; Spider biofilm induced; Hap43-repressed
CUST_7615_PI362308700	-1.0745	C6_04410C	chr6		Predicted alcohol dehydrogenase; Spider biofilm induced
CUST_9058_PI362308700	-1.00195	CR_01330W	chrR	CPA2	Putative arginine-specific carbamoylphosphate synthetase; protein enriched in stationary phase yeast cultures; rat catheter biofilm induced; Spider biofilm induced
CUST_11974_PI362308700	-1.24265	C4_05460C	chr4	OFD1	Putative prolyl hydroxylase family member; regulates Ume6p stability in response to oxygen; inhibited by hypoxia; repressed by prostaglandins; Spider biofilm induced
CUST_9657_PI362308700	-1.53036	C1_05830W	chr1		Ortholog(s) have trans-aconitate 3-methyltransferase activity and cytosol, nucleus localization
CUST_12176_PI362308700	-1.39608	C4_00950C	chr4		Putative phospholipase of patatin family; similar to S. cerevisiae Tgl3p; predicted Kex2p substrate
CUST_5877_PI362308700	-1.5636	C1_04760C	chr1	SYG1	Ortholog(s) have role in signal transduction and Golgi apparatus, endoplasmic reticulum, mitochondrion, plasma membrane localization
CUST_3962_PI362308700	-2.15546	CR_04060C	chrR	DAP1	Similar to mammalian membrane-associated progesterone receptors involved in DNA damage response; induced in core stress response; Hog1 regulated; clade-associated expression; Hap43-repressed
CUST_7912_PI362308700	-1.24706	C4_03200C	chr4		Ortholog(s) have 3-hydroxyacyl-[acyl-carrier-protein] dehydratase activity, role in fatty acid biosynthetic process and mitochondrion localization
CUST_5977_PI362308700	-1.04157	C1_08800W	chr1		Ortholog(s) have role in protein folding in endoplasmic reticulum and integral to endoplasmic reticulum membrane localization
CUST_9635_PI362308700	-2.32874	C2_00250W	chr2	STF2	Protein involved in ATP biosynthesis; repressed in hyphae; repressed by Efg1, Hap43; transcript upregulated in clinical isolates from HIV+ patients with oral candidiasis; rat catheter, flow model and Spider biofilm induced
CUST_2439_PI362308700	-1.02784	C1_03120W	chr1		Ortholog(s) have fungal-type vacuole localization
CUST_5602_PI362308700	-2.37065	C1_05960W	chr1	PGA45	Putative GPI-anchored cell wall protein; repressed in core caspofungin response; Hog1-induced; regulated by Ssn6; Mob2-dependent hyphal regulation; flow model biofilm induced
CUST_8758_PI362308700	-1.26676	C2_06940C	chr2	ARE2	Acyl CoA:sterol acyltransferase; uses cholesterol and oleoyl-CoA substrates; protoberberine derivative drug inhibits enzyme activity; ketoconazole-induced; Hap43-repressed; flow model biofilm induced; Spider biofilm induced
CUST_5594_PI362308700	-1.99192	C4_01550C	chr4	CPA1	Putative carbamoyl-phosphate synthase subunit; alkaline repressed; rat catheter, Spider and flow model biofilm induced
CUST_11014_PI362308700	-4.18735	CR_05340C	chrR	IFE2	Putative alcohol dehydrogenase; yeast-enriched transcript; Efg1-regulated; induced by prostaglandins, Hog1, fluconazole; rat catheter biofilm induced
CUST_5983_PI362308700	-1.46495	C1_08780W	chr1		Ortholog(s) have alkaline phosphatase activity and role in cellular response to cadmium ion, detoxification of cadmium ion, nicotinamide nucleotide metabolic process, protein dephosphorylation
CUST_5880_PI362308700	-1.13698	C1_04770C	chr1	ERG3	C-5 sterol desaturase; introduces C-5(6) double bond into episterol; some clinical isolates show increased azole resistance and defects in hyphal growth and virulence; Efg1p-repressed; fluconazole-induced
CUST_4175_PI362308700	-2.09715	C4_07040W	chr4		Putative cytochrome P450 protein; possibly an essential gene, disruptants not obtained by UAU1 method
CUST_6660_PI362308700	-1.49119	C1_03490W	chr1		Protein of unknown function; S. pombe ortholog SPAC17A2.02c plays a role in resistance to cadmium; colony morphology-related gene regulation by Ssn6; Spider biofilm repressed
CUST_12122_PI362308700	-1.68959	C1_08240C	chr1		Protein with a predicted phosphoglycerate mutase family domain; Hap43-repressed; clade-associated gene expression; induced by hypoxia
CUST_5937_PI362308700	-2.66988	C4_00440C	chr4	OPT7	Putative oligopeptide transporter; possibly transports GSH or related compounds; Hog1-induced; expression of OPT6, -7, or -8 does not suppress defect of mutant lacking OPT1-3; Hap43-repressed; F-12/CO2 early biofilm induced
CUST_6907_PI362308700	-1.15569	C2_00780W	chr2	POT1-2	Putative peroxisomal 3-ketoacyl CoA thiolase; Hap43-repressed
CUST_2671_PI362308700	-1.45538	C1_02810W	chr1	RAD16	Ortholog of S. cerevisiae Rad16; a protein that recognizes and binds damaged DNA; flucytosine induced; rat catheter and Spider biofilm induced
CUST_6802_PI362308700	-1.4296	C2_00580C	chr2	SMF3	Putative vacuolar iron transporter; alkaline upregulated; caspofungin repressed; induced by Mnl1 under weak acid stress; Hap43-repressed
CUST_10439_PI362308700	-1.61596	C3_04550C	chr3	CMK1	Putative calcium/calmodulin-dependent protein kinase II; expression regulated upon white-opaque switching; biochemically purified Ca2+/CaM-dependent kinase is soluble, cytosolic, monomeric, and serine-autophosphorylated; Hap43p-repressed
CUST_2516_PI362308700	-2.40364	C6_01670W	chr6	MAE1	Malic enzyme, mitochondrial; transcription regulated by Mig1, Tup1; colony morphology-related gene regulation by Ssn6; Hap43-repressed; Spider biofilm repressed
CUST_5667_PI362308700	-2.09365	C4_01800W	chr4		Protein with a dienelactone hydrolase domain; Hap43-repressed gene
CUST_8689_PI362308700	-1.08876	C2_07060W	chr2		Ortholog(s) have RNA binding activity, role in mRNA splicing, via spliceosome and U2 snRNP, U2-type prespliceosome, cytosol localization
CUST_5590_PI362308700	-1.16649	C4_01530C	chr4	ERG251	C-4 sterol methyl oxidase; role in ergosterol biosynthesis; Hap43-induced; ketoconazole-induced; amphotericin B, caspofungin repressed; possibly essential gene, disruptants not obtained by UAU1 method; Spider biofilm repressed
CUST_11629_PI362308700	-1.41826	C3_00320W	chr3	RHR2	Glycerol 3-phosphatase; roles in osmotic tolerance, glycerol accumulation in response to salt; Spider/flow model biofilm induced; regulated by macrophage, stress, yeast-hyphal switch, pheromone, Gcn4, Hog1, Nrg1, Tup1
CUST_7873_PI362308700	-1.02697	C5_03130W	chr5	SUT1	Zn2Cys6 transcription factor involved in sterol uptake; flow model biofilm induced; Spider biofilm repressed
CUST_11915_PI362308700	-1.04529	C1_06280C	chr1	UME6	Zn(II)2Cys6 transcription factor; role in hyphal extension, virulence, adherence to plastic; rat catheter biofilm induced; has a long 5'-UTR that regulates translational efficiency and controls transition to filamentous growth
CUST_11077_PI362308700	-1.0502	C2_09750W	chr2	LEU42	Putative alpha-isopropylmalate synthase; fungal-specific; induced by human blood or polymorphonuclear cells; regulated by Gcn2 and Gcn4; stationary phase enriched protein; Spider biofilm induced
CUST_9929_PI362308700	-1.38934	C1_12970C	chr1	SEC2	Guanyl-nucleotide exchange factor for the small G-protein Sec4; delivery of post-Golgi secretory vesicles to sites of polarized growth; phosphorylation by Cdc28 needed for normal hyphal growth; Hap43-repressed; flow model biofilm induced
CUST_3752_PI362308700	-1.22702	C5_02680W	chr5		Protein of unknown function; flow model biofilm induced; Spider biofilm induced
CUST_10697_PI362308700	-1.19199	C2_07330W	chr2	TOR1	Protein similar to TOR family phosphatidylinositol kinases; mutation confers resistance to rapamycin; involved in regulation of ribosome biogenesis, starvation response, and adhesion
CUST_1715_PI362308700	-1.32629	C3_02950C	chr3	MET13	Putative methionine biosynthesis protein; ketoconazole-induced; amphotericin B repressed; Spider biofilm repressed
CUST_12041_PI362308700	-2.28775	C7_03200C	chr7		Putative pyridoxamine 5'-phosphate oxidase; planktonic growth and early-stage flow model biofilm induced
CUST_5878_PI362308700	-1.49368	C1_04760C	chr1	SYG1	Ortholog(s) have role in signal transduction and Golgi apparatus, endoplasmic reticulum, mitochondrion, plasma membrane localization
CUST_12157_PI362308700	-1.59512	C2_05700W	chr2	OSM1	Putative flavoprotein subunit of fumarate reductase; soluble protein in hyphae; caspofungin repressed; stationary phase enriched protein; flow model biofilm induced; Spider biofilm repressed
CUST_11471_PI362308700	-1.4754	CR_00780C	chrR	GSY1	UDP glucose/starch glucosyltransferase; transcript repressed by yeast-hyphal switch, Efg1-regulated; strong oxidative stress induced; colony morphology-related regulation by Ssn6; stationary phase enriched; flow model biofilm induced
CUST_10215_PI362308700	-1.09989	C1_13270W	chr1		Putative ATPase; predicted role in ER-associated protein catabolism; induced during chlamydospore formation in both C. albicans and C. dubliniensis; rat catheter biofilm repressed
CUST_10854_PI362308700	-1.29181	CR_02070C	chrR	ADH5	Putative alcohol dehydrogenase; regulated by white-opaque switch; fluconazole-induced; antigenic in murine infection; regulated by Nrg1, Tup1; Hap43, macrophage repressed, flow model biofilm induced; Spider biofilm induced
CUST_7016_PI362308700	-1.26739	C2_10560C	chr2		Ortholog od S. cerevisiae Tis11, a mRNA-binding protein; transcription regulated by yeast-hyphal switch; flow model biofilm induced; Spider biofilm repressed
CUST_8517_PI362308700	-1.30044	C6_02500C	chr6	GCV1	Putative T subunit of glycine decarboxylase; transcript negatively regulated by Sfu1; Spider biofilm repressed
CUST_10552_PI362308700	-1.10416	CR_07790C	chrR	YHB1	Nitric oxide dioxygenase; acts in nitric oxide scavenging/detoxification; role in virulence in mouse; transcript activated by NO, macrophage interaction; Hap43, hypha repressed; mRNA binds She3
CUST_11466_PI362308700	-1.36017	C3_00170C	chr3		Ortholog(s) have mRNA binding, small GTPase regulator activity
CUST_6106_PI362308700	-1.04063	CR_01430W	chrR		Ortholog of S. cerevisiae Gpa15; involved in the synthesis of glycosylphosphatidylinositol (GPI) anchors; shuman Pig-H, which is also involved in GPI assembly; Spider biofilm induced
CUST_4869_PI362308700	-1.19335	C1_11470C	chr1	DPP1	Putative diacylglycerol pyrophosphate phosphatase of diacylglycerol production for phospholipid biosynthesis; downregulation correlates with clinical development of fluconazole resistance
CUST_11140_PI362308700	-1.45827	C2_09820W	chr2		Protein of unknown function; flow model biofilm induced; Spider biofilm induced
CUST_767_PI362308700	-1.63417	C6_03270C	chr6	AYR2	Putative NADPH-dependent 1-acyl dihydroxyacetone phosphate reductase; shows colony morphology-related gene regulation by Ssn6p
CUST_8102_PI362308700	-1.08649	C1_01750W	chr1		Predicted MFS membrane transporter, member of the drug:proton antiporter (12 spanner) (DHA1) family; flow model biofilm induced
CUST_1257_PI362308700	-1.21846	C4_04710W	chr4	GYP1	Putative Cis-golgi GTPase-activating protein; transcript regulated by Nrg1, Mig1, and Tup1
CUST_11465_PI362308700	-1.3153	C3_00170C	chr3		Ortholog(s) have mRNA binding, small GTPase regulator activity
CUST_2184_PI362308700	-1.42617	C4_06660W	chr4		Has domain(s) with predicted DNA binding activity
CUST_177_PI362308700	-1.23854	C1_00680W	chr1	ASM3	Putative secreted acid sphingomyelin phosphodiesterase; possible Kex2 substrate; transcript increased in an azole-resistant strain that overexpresses MDR1; flow model biofilm induced; F-12/CO2 early biofilm induced
CUST_10818_PI362308700	-1.50818	C1_07230W	chr1	PHO15	4-nitrophenyl phosphatase, possible histone H2A phosphatase; involved in regulation of white-opaque switch; hyphal repressed; induced in core stress response; induced by cadmium stress via Hog1; rat catheter and Spider biofilm repressed
CUST_1369_PI362308700	-2.75315	C6_00830C	chr6	CAN3	Predicted amino acid transmembrane transporter; transcript regulated by white-opaque switch; Hap43-repressed gene
CUST_5525_PI362308700	-1.50361	CR_06790C	chrR		Predicted membrane transporter, member of the anion:cation symporter (ACS) family, major facilitator superfamily (MFS); Gcn4p-regulated; flucytosine induced; ketoconazole-repressed; oxidative stress-induced via Cap1p
CUST_8362_PI362308700	-1.49775	C5_04810W	chr5	PFK1	Phosphofructokinase alpha subinit; activated by fructose 2,6-bisphosphate, AMP, ATP inhibited; activity reduced on hyphal induction; phagocytosis-repressed; fluconazole, flow model biofilm induced; rat catheter and Spider biofilm repressed
CUST_9027_PI362308700	-1.20402	C3_00550C	chr3	HRK1	Putative serine/threonine kinase; predicted role in cellular ion homeostasis; Spider biofilm repressed
CUST_10123_PI362308700	-1.01323	C1_13530W	chr1		Has domain(s) with predicted chitin binding, chitinase activity and role in carbohydrate metabolic process, cell wall macromolecule catabolic process, chitin catabolic process
CUST_1531_PI362308700	-1.72735	C4_03520C	chr4	RBT1	Cell wall protein with similarity to Hwp1; required for virulence; predicted glycosylation; fluconazole, Tup1 repressed; farnesol, alpha factor, serum, hyphal and alkaline induced; Rfg1, Rim101-regulated
CUST_10051_PI362308700	-2.1191	C1_03750W	chr1		Protein with a predicted cytochrome b5-like Heme/Steroid binding domain; Hap43, caspofungin repressed; flow model biofilm induced
CUST_1367_PI362308700	-1.49654	C6_00840W	chr6	GPX2	Similar to glutathione peroxidase; induced in high iron; alkaline induced by Rim101; induced by alpha factor or interaction with macrophage; regulated by Efg1; caspofungin repressed; Spider biofilm induced
CUST_9930_PI362308700	-1.12973	C1_12970C	chr1	SEC2	Guanyl-nucleotide exchange factor for the small G-protein Sec4; delivery of post-Golgi secretory vesicles to sites of polarized growth; phosphorylation by Cdc28 needed for normal hyphal growth; Hap43-repressed; flow model biofilm induced
CUST_1532_PI362308700	-1.27756	C4_03520C	chr4	RBT1	Cell wall protein with similarity to Hwp1; required for virulence; predicted glycosylation; fluconazole, Tup1 repressed; farnesol, alpha factor, serum, hyphal and alkaline induced; Rfg1, Rim101-regulated
CUST_10954_PI362308700	-1.14921	CR_00560W	chrR	NTH1	Neutral trehalase; hyphal induction in mutant delayed but not reduced overall; not required for virulence in mice; possible regulatory cAMP-dependent phosphorylation at S10,S213; Hap43-repressed gene; Spider biofilm induced
CUST_2770_PI362308700	-1.57642	C5_05200C	chr5		Putative protein of unknown function; Hap43p-repressed gene; <I>S. cerevisiae</I> ortholog YHR045W localizes to the endoplasmic reticulum
CUST_10890_PI362308700	-1.47037	CR_00360C	chrR	LEU1	3-isopropylmalate dehydratase; antigenic in humans; repressed in hyphae; alkaline repressed; upregulated by human whole blood or PMNs; regulated by Sef1, Sfu1, and Hap43; rat catheter biofilm induced, Spider biofilm repressed
CUST_11078_PI362308700	-1.08964	C2_09750W	chr2	LEU42	Putative alpha-isopropylmalate synthase; fungal-specific; induced by human blood or polymorphonuclear cells; regulated by Gcn2 and Gcn4; stationary phase enriched protein; Spider biofilm induced
CUST_2372_PI362308700	-1.06768	C2_05820W	chr2		Protein of unknown function; Hap43-repressed gene
CUST_950_PI362308700	-1.10282	C3_01470W	chr3	ARF3	Similar to but not orthologous to S. cerevisae Arf3; transcript filament induced; Tup1 regulated; rat catheter biofilm repressed (see Locus History Note for Assembly 19 correction)
CUST_10064_PI362308700	-1.16462	C5_01670W	chr5	DAL52	Putative allantoate permease; mutant is viable; similar but not orthologous to S. cerevisiae Dal5
CUST_3714_PI362308700	-1.06673	C1_04960C	chr1		Ortholog(s) have role in SCF-dependent proteasomal ubiquitin-dependent protein catabolic process, cellular response to DNA damage stimulus, cellular response to methylmercury and SCF ubiquitin ligase complex, cytosol, nucleus localization
CUST_10551_PI362308700	-1.09022	CR_07790C	chrR	YHB1	Nitric oxide dioxygenase; acts in nitric oxide scavenging/detoxification; role in virulence in mouse; transcript activated by NO, macrophage interaction; Hap43, hypha repressed; mRNA binds She3
CUST_3751_PI362308700	-1.37973	C5_02680W	chr5		Protein of unknown function; flow model biofilm induced; Spider biofilm induced
CUST_10413_PI362308700	-2.09694	C2_09710C	chr2		Ortholog of S. cerevisiae/S. pombe Lsb5; predicted role in actin cortical patch localization, actin filament organization, endocytosis; flow model biofilm induced; Spider biofilm repressed
CUST_10216_PI362308700	-1.09052	C1_13270W	chr1		Putative ATPase; predicted role in ER-associated protein catabolism; induced during chlamydospore formation in both C. albicans and C. dubliniensis; rat catheter biofilm repressed
CUST_1262_PI362308700	-2.59842	C4_04720W	chr4		Ortholog(s) have methylenetetrahydrofolate dehydrogenase (NAD+) activity, role in folic acid-containing compound biosynthetic process, one-carbon metabolic process, purine nucleobase biosynthetic process and cytosol, nucleus localization
CUST_3943_PI362308700	-1.82675	CR_10200W	chrR		Protein with a phosphoglycerate mutase family domain; Hap43-repressed gene
CUST_10902_PI362308700	-1.6528	C1_08460C	chr1	UPC2	Zn2-Cys6 transcript factor; regulator of ergosterol biosynthetic genes and sterol uptake; binds ERG2 promoter; induced by ergosterol depletion, by azoles, anaerobicity; macrophage/pseudohyphal-repressed; flow model biofilm induced
CUST_5092_PI362308700	-1.08466	CR_09210W	chrR	SUC1	Zinc-finger transcription factor; regulates alpha-glucosidase exression; complements S. cerevisiae suc2 for sucrose utilization and mal13 maltase defect; required for yeast cell adherence to silicone substrate; rat catheter biofilm induced
CUST_8770_PI362308700	-1.15255	C2_06880C	chr2	PRB1	Endoprotease B; regulated by heat, carbon source (GlcNAc-induced), nitrogen, macrophage response, human neutrophils; similar to (does not replace) S. cerevisiae vacuolar B protease Prb1p; flow model biofilm induced; Spider biofilm induced
CUST_507_PI362308700	-1.92334	C2_01020W	chr2	HGT6	Putative high-affinity MFS glucose transporter; 20 family members; induced in core stress response; fluconazole, oralpharyngeal candidasis induced; flow model biofilm induced; Spider biofilm induced
CUST_2282_PI362308700	-2.91269	C3_04060C	chr3	HEM13	Coproporphyrinogen III oxidase; antigenic; on yeast cell surface, not hyphae; iron-regulated expression; Hap43, macrophage-repressed; farnesol-induced; possibly essential; flow model biofilm induced; rat catheter, Spider biofilm repressed
CUST_11284_PI362308700	-1.6378	CR_06570C	chrR		Protein of unknown function; Spider biofilm induced
CUST_11884_PI362308700	-1.12937	C7_04320W	chr7		Protein of unknown function; Hap43-repressed gene
CUST_5484_PI362308700	-1.2554	C2_07580W	chr2		Putative malate permease; induced during macrophage infection; regulated by Gcn2 and Gcn4; putative peroxisome targeting signal; Hap43-repressed; Spider biofilm induced
CUST_2672_PI362308700	-1.43087	C1_02810W	chr1	RAD16	Ortholog of S. cerevisiae Rad16; a protein that recognizes and binds damaged DNA; flucytosine induced; rat catheter and Spider biofilm induced
CUST_5560_PI362308700	-1.83409	C3_06860C	chr3		Putative xylose and arabinose reductase; flow model biofilm induced; Spider biofilm repressed
CUST_1362_PI362308700	-1.04691	C6_00870C	chr6	ILV5	Ketol-acid reductoisomerase; antigenic; regulated by Gcn4; GlcNAc, amino acid starvation (3-AT)-induced; macrophage-repressed protein; protein present in exponential and stationary phase; flow model and Spider biofilm repressed
CUST_10817_PI362308700	-1.63057	C1_07230W	chr1	PHO15	4-nitrophenyl phosphatase, possible histone H2A phosphatase; involved in regulation of white-opaque switch; hyphal repressed; induced in core stress response; induced by cadmium stress via Hog1; rat catheter and Spider biofilm repressed
CUST_9340_PI362308700	-3.13396	C4_03470C	chr4	ECE1	Hypha-specific protein; regulated by Rfg1, Nrg1, Tup1, Cph1, Efg1, Hog1, farnesol, phagocytosis; fluconazole-induced; rat catheter and Spider biofilm induced; flow model biofilm repressed; Bcr1-repressed in RPMI a/a biofilms
CUST_2351_PI362308700	-1.0784	C2_05860C	chr2		Putative Xbp1 transcriptional repressor; binds to cyclin gene promoters in S. cerevisiae; Hap43-repressed; possibly essential, disruptants not obtained by UAU1 method
CUST_3155_PI362308700	-1.14926	C1_08060W	chr1		Protein of unknown function; Hap43-repressed gene; rat catheter biofilm repressed
CUST_3519_PI362308700	-1.17467	C1_09290C	chr1	ARG5,6	Arginine biosynthetic enzyme; processed in S. cerevisiae into 2 polypeptides with acetylglutamate kinase (Arg6) activity and acetylglutamate-phosphate reductase (Arg5) activity; Gcn4 regulated; alkaline repressed; Spider biofilm induced
CUST_9076_PI362308700	-1.52689	C1_11850W	chr1		Protein of unknown function; Hap43-repressed gene; mRNA binds to She3; repressed in hyphae; Efg1 and Efh1 regulated; 5'-UTR intron; induced by Mnl1 under weak acid stress; rat catheter biofilm induced
CUST_501_PI362308700	-1.14085	C2_00990W	chr2		Ortholog of <i>Candida albicans WO-1</i> : CAWG_03878
CUST_1619_PI362308700	-1.00469
CUST_685_PI362308700	-1.2499	C4_05850C	chr4		Protein of unknown function; may play a role in regulation of cell size; rat catheter biofilm repressed
CUST_3223_PI362308700	-1.24024	C1_07890C	chr1	ADE5,7	Phosphoribosylamine-glycine ligase and phosphoribosylformylglycinamidine cyclo-ligase; interacts with Vps34p; required for hyphal growth and virulence; flucytosine induced; not induced in GCN response, in contrast to S. cerevisiae ortholog
CUST_9233_PI362308700	-1.22542	C3_03360W	chr3	FCY2	Purine-cytosine permease of pyrimidine salvage; mutation associated with resistance to flucytosine in clinical isolates; transposon mutation affects filamentation; farnesol-upregulated in biofilm
CUST_9658_PI362308700	-1.32454	C1_05830W	chr1		Ortholog(s) have trans-aconitate 3-methyltransferase activity and cytosol, nucleus localization
CUST_8757_PI362308700	-1.23074	C2_06940C	chr2	ARE2	Acyl CoA:sterol acyltransferase; uses cholesterol and oleoyl-CoA substrates; protoberberine derivative drug inhibits enzyme activity; ketoconazole-induced; Hap43-repressed; flow model biofilm induced; Spider biofilm induced
CUST_440_PI362308700	-1.29881	CR_04480C	chrR	LAP3	Putative aminopeptidase; positively regulated by Sfu1; clade-associated gene expression; virulence-group-correlated expression; induced by alpha pheromone in SpiderM medium; Hap43-induced; Spider and flow model biofilm induced
CUST_5479_PI362308700	-2.25437	C2_07570W	chr2	RNR22	Putative ribonucleoside diphosphate reductase;colony morphology-related gene regulation by Ssn6; transcript regulated by tyrosol and cell density; Hap43-repressed; Spider biofilm induced
CUST_11151_PI362308700	-1.09213	C2_09870W	chr2		Ortholog of S. pombe Stm1 G-protein coupled receptor; PQ-loop domains; constitutive expression independent of MTL or white-opaque status; Hap43-repressed
CUST_8952_PI362308700	-1.80876	C1_04320W	chr1	GPM2	Putative phosphoglycerate mutase; repressed in hyphae; macrophage/pseudohyphal-repressed; induced by high levels of peroxide stress, farnesol; flow model biofilm induced; rat catheter and Spider biofilm repressed
CUST_6944_PI362308700	-1.33944	C2_10690W	chr2	TPS3	Predicted trehalose-phosphate synthase regulatory subunit; regulated by Efg1; regulated by Tsa1, Tsa1B under H2O2 stress conditions; flow model biofilm induced (reports differ)
CUST_3528_PI362308700	-2.77498	C1_09250W	chr1	CRP1	Copper transporter; CPx P1-type ATPase; mediates Cu resistance; similar to Menkes and Wilson disease proteins; copper-induced; Tbf1-activated; suppresses Cu sensitivity of S. cerevisiae cup1 mutant; flow model biofilm induced
CUST_6998_PI362308700	-3.61452	CR_00200W	chrR	PCK1	Phosphoenolpyruvate carboxykinase; glucose, C-source, yeast-hypha, Hap43 regulated; fluconazole, phagocytosis, H2O2, oral candidasis, Spider/rat catheter/flow model biofilm induced; repressed in biofilm by Bcr1, Tec1, Ndt80, Rob1, Brg1
CUST_3961_PI362308700	-2.19701	CR_04060C	chrR	DAP1	Similar to mammalian membrane-associated progesterone receptors involved in DNA damage response; induced in core stress response; Hog1 regulated; clade-associated expression; Hap43-repressed
CUST_3088_PI362308700	-1.00346	C5_01070C	chr5		Protein of unknown function; repressed by fluphenazine treatment; induced by benomyl treatment and in an RHE model; regulated by Nrg1, Tup1
CUST_2462_PI362308700	-1.41659	C3_05450C	chr3		Protein of unknown function; Hap43-repressed gene; repressed by nitric oxide; Spider biofilm induced
CUST_7683_PI362308700	-1.75032	CR_06270W	chrR		Predicted protein of unknown funtion; overlaps orf19.3879.1, which is a region annotated as blocked reading frame
CUST_4625_PI362308700	-1.45862	C4_00720W	chr4	CSP2	Putative cell wall associated protein; C. albicans and C. dubliniensis specific gene highly induced during chlamydospore development in both species; localized to chlamydospore cell wall; Hap43-repressed; Spider biofilm induced
CUST_9066_PI362308700	-1.70083	C1_04110W	chr1		Ortholog(s) have lysophosphatidic acid acyltransferase activity and role in cellular response to cadmium ion, cellular triglyceride homeostasis, detoxification of cadmium ion, lipid particle organization, protein targeting to vacuole
CUST_5630_PI362308700	-1.12577	C4_01690C	chr4	HRT2	Protein described as having a role in Ty3 transposition; repressed in hyphae; stationary phase enriched protein; rat catheter and Spider biofilm repressed
CUST_6181_PI362308700	-1.67143	C2_09280C	chr2		Predicted membrane transporter, member of the fucose:proton symporter (FHS) family, major facilitator superfamily (MFS)
CUST_9329_PI362308700	-2.83789	C4_03500C	chr4		Protein of unknown function; regulated by Tsa1, Tsa1B in minimal media at 37 degrees C
CUST_5629_PI362308700	-1.00902	C4_01690C	chr4	HRT2	Protein described as having a role in Ty3 transposition; repressed in hyphae; stationary phase enriched protein; rat catheter and Spider biofilm repressed
CUST_7278_PI362308700	-1.05939	CR_06470W	chrR		Ortholog(s) have ubiquitin-protein ligase activity
CUST_10873_PI362308700	-2.36686	C1_07160C	chr1		Protein conserved among the CTG-clade; 2 adjacent upstream SRE-1 elements; highly up-regulated in cecum-grown cells in a Cph2-dependent manner; Hap43-repressed; rat catheter, Spider and flow model biofilm induced
CUST_1284_PI362308700	-1.66626	C4_04770C	chr4	MNN22	Alpha-1,2-mannosyltransferase; required for normal cell wall mannan; regulated by Tsa1, Tsa1B at 37 deg; repressed in core stress response; NO, Hog1 induced; confers sensitivity to cell wall perturbing agents; Spider biofilm repressed
CUST_8150_PI362308700	-1.24234	CR_07010W	chrR	MIS11	Predicted mitochondrial C1-tetrahydrofolate synthase precursor; putative protein of glycine catabolism; repressed by Efg1; fluconazole-induced; stationary phase enriched protein; rat catheter and Spider biofilm repressed
CUST_7662_PI362308700	-2.0009	C5_04130C	chr5	CHT2	GPI-linked chitinase; required for normal filamentous growth; repressed in core caspofungin response; fluconazole, Cyr1, Efg1, pH-regulated; mRNA binds She3 and is localized to yeast-form buds and hyphal tips; Spider biofilm repressed
CUST_2193_PI362308700	-1.00437	CR_02960W	chrR		Protein of unknown function; rat catheter biofilm induced
CUST_2223_PI362308700	-1.05756	CR_02800C	chrR		Protein of unknown function; mutation confers hypersensitivity to amphotericin B; flow model biofilm induced
CUST_6681_PI362308700	-1.111	C3_06270C	chr3		Ortholog of Rad33; involved in nucleotide excision repair in S. cerevisiae; induced by Mnl1 under weak acid stress
CUST_11061_PI362308700	-1.29101	C2_05250C	chr2	AAT1	Aspartate aminotransferase; soluble protein in hyphae; macrophage-induced protein; alkaline upregulated; amphotericin B repressed; gene used for strain identification by multilocus sequence typing; farnesol-, Hap43p-induced; GlcNAc-induced
CUST_2183_PI362308700	-1.26848	C4_06660W	chr4		Has domain(s) with predicted DNA binding activity
CUST_807_PI362308700	-1.20464	C4_05680W	chr4	PHO4	bHLH transcription factor of the myc-family; required for growth in medium lacking phosphate and for resistance to copper and Phloxine B; induced by Mnl1 under weak acid stress
CUST_9151_PI362308700	-1.1894	C3_03490W	chr3	RSN1	Protein of unknown function; flow model biofilm induced; Spider biofilm induced; induced during the mating process; Hap43-repressed
CUST_10052_PI362308700	-2.05242	C1_03750W	chr1		Protein with a predicted cytochrome b5-like Heme/Steroid binding domain; Hap43, caspofungin repressed; flow model biofilm induced
CUST_3323_PI362308700	-1.27761	C5_00390C	chr5		Protein of unknown function; transcript repressed upon yeast-hyphal switch; fluconazole-induced; Hap43-repressed; flow model biofilm induced
CUST_7039_PI362308700	-2.05339	C1_08590C	chr1	ERG1	Squalene epoxidase, epoxidation of squalene to 2,3(S)-oxidosqualene; ergosterol biosynthesis; allylamine antifungal drug target; NADH reducing cofactor but S. cerevisiae Erg1 uses NADPH; flow model biofilm induced; Spider biofilm repressed
CUST_7539_PI362308700	-1.22788	C7_02140W	chr7		Ortholog of <i>C. dubliniensis CD36</i> : Cd36_71960, <i>Pichia stipitis Pignal</i> : psti_CGOB_00136, <i>Spathaspora passalidarum NRRL Y-27907</i> : SPAPADRAFT_63786 and <i>Candida tropicalis MYA-3404</i> : CTRG_05049
CUST_5311_PI362308700	-1.05962	C1_10820C	chr1		Putative aspartyl aminopeptidase; stationary phase enriched protein; mutation confers hypersensitivity to 5-fluorouracil (5-FU); Hog1-induced; planktonic growth-induced; rat catheter and Spider biofilm repressed
CUST_1541_PI362308700	-2.31319	C4_03570W	chr4	HWP1	Hyphal cell wall protein; host transglutaminase substrate; opaque-, a-specific, alpha-factor induced; at MTLa side of conjugation tube; virulence complicated by URA3 effects; Bcr1-repressed in RPMI a/a biofilms; Spider biofilm induced
CUST_7967_PI362308700	-1.56626	C5_03240W	chr5	BUB3	Protein similar to S. cerevisiae Bub3; a kinetochore checkpoint component; induced by hydroxyurea treatment; flow model biofilm induced; Spider biofilm induced
CUST_1981_PI362308700	-1.00814	C5_04400W	chr5	RNY11	Ortholog(s) have endoribonuclease activity, role in RNA catabolic process, apoptotic process, cell morphogenesis and cytosol, extracellular region, vacuole localization
CUST_7911_PI362308700	-1.05172	C4_03200C	chr4		Ortholog(s) have 3-hydroxyacyl-[acyl-carrier-protein] dehydratase activity, role in fatty acid biosynthetic process and mitochondrion localization
CUST_6007_PI362308700	-1.02287	CR_01630C	chrR		Protein similar to S. cerevisiae Pmr1p; amphotericin B induced; previously merged with orf19.2553; unmerged from orf19.2553 in a revision of Assembly 21
CUST_9057_PI362308700	-1.75718	CR_01330W	chrR	CPA2	Putative arginine-specific carbamoylphosphate synthetase; protein enriched in stationary phase yeast cultures; rat catheter biofilm induced; Spider biofilm induced
CUST_7982_PI362308700	-1.09516	C1_09650W	chr1		WD repeat domain protein; Hap43-repressed gene; flow model biofilm induced
CUST_6472_PI362308700	-1.76372	C1_05300C	chr1	PRD1	Putative proteinase; transcript regulated by Nrg1, Mig1, and Tup1; Hogp-induced; stationary phase enriched protein; Hap43-repressed; rat catheter biofilm repressed
CUST_3008_PI362308700	-1.13669	C5_00880C	chr5	GIT3	Glycerophosphocholine permease; white cell specific transcript; fungal-specific; alkaline repressed; caspofungin, macrophage/pseudohyphal-repressed; flow model biofilm induced; Spider biofilm induced
CUST_4379_PI362308700	-1.26158	C4_02110W	chr4		Protein of unknown function; Hap43-repressed gene
CUST_7461_PI362308700	-1.25316	CR_02240C	chrR	OPT2	Oligopeptide transporter; induced upon phagocytosis by macrophage; macrophage/pseudohyphal-repressed after 16h; fluconazole-induced; virulence-group-correlated expression; Hap43-repressed
CUST_10472_PI362308700	-1.05662	C3_04520C	chr3	ADE2	Phosphoribosylaminoimadazole carboxylase; role in adenine biosynthesis; required for normal growth and virulence in immunosuppressed mouse infection; not induced in GCN response, in contrast to S. cerevisiae ADE2; stationary phase-enriched
CUST_5060_PI362308700	-1.00935	CR_09270C	chrR	CBP1	Corticosteroid binding protein; transcription induced at late log-phase or upon adherence to polystyrene; not induced by corticosterone; contains a possible NAD/FAD binding region; regulated by Nrg1, Tup1; Spider biofilm induced
CUST_7254_PI362308700	-1.06896	C4_00150C	chr4	PEX5	Pex5p family protein; required for PTS1-mediated peroxisomal protein import, fatty acid beta-oxidation; similar to S. cerevisiae Pas10p peroxisomal targeting receptor; macrophage/pseudohyphal-repressed; Hap43p-repressed
CUST_6826_PI362308700	-1.01827	C2_00680C	chr2	SOD5	Cu and Zn-containing superoxide dismutase; protects against oxidative stress; induced by neutrophils, hyphal growth, caspofungin, osmotic/oxidative stress; oralpharyngeal candidiasis induced; rat catheter and Spider biofilm induced
CUST_1258_PI362308700	-1.11997	C4_04710W	chr4	GYP1	Putative Cis-golgi GTPase-activating protein; transcript regulated by Nrg1, Mig1, and Tup1
CUST_4378_PI362308700	-1.29276	C4_02100C	chr4		Putative glycosylphosphatidylinositol-alpha 1,4 mannosyltransferase I; regulated by Tsa1p, Tsa1Bp under H2O2 stress conditions
CUST_7086_PI362308700	-1.23176	C2_10450W	chr2	NCE4	Putative RecQ-mediated genome instability protein; Hap43-repressed gene; periodic mRNA expression, peak at cell-cycle G2/M phase; flow model biofilm induced
CUST_3565_PI362308700	-1.52965	C1_09150W	chr1	AOX2	Alternative oxidase; cyanide-resistant respiration; induced by antimycin A, oxidants; growth; Hap43, chlamydospore formation repressed; rat catheter, Spider biofilm induced; regulated in Spider biofilms by Bcr1, Tec1, Ndt80, Brg1
CUST_6659_PI362308700	-1.38809	C1_03490W	chr1		Protein of unknown function; S. pombe ortholog SPAC17A2.02c plays a role in resistance to cadmium; colony morphology-related gene regulation by Ssn6; Spider biofilm repressed
CUST_1552_PI362308700	-1.84425	C4_03600C	chr4		Protein of unknown function; planktonic growth-induced gene
CUST_6996_PI362308700	-1.95395	C1_05540C	chr1		Protein similar to GTPase regulators; induced in low iron; transcript activated by Mnl1 under weak acid stress; Hap43-, Sfu1- and Sef1-regulated; flow model biofilm induced, Spider biofilm induced
CUST_7770_PI362308700	-1.5969	C7_01800C	chr7	PFK2	Phosphofructokinase beta subunit; fructose 2,6-bisphosphate, AMP activated; ATP inhibited; phagocytosis, hyphal repressed; fluconazole-induced; stationary-phase enriched; flow model biofilm induced; rat catheter/Spider biofilm repressed
CUST_6321_PI362308700	-1.19627	C1_06850W	chr1	PCL7	Putative cyclin-like protein; possible Pho85 cyclin; hyphal repressed; induced by Mnl1 under weak acid stress
CUST_9389_PI362308700	-1.68558	C4_03360C	chr4	VTC4	Putative polyphosphate synthetase; decreased expression in hyphae compared to yeast-form cells; fungal-specific (no human or murine homolog); virulence-group-correlated expression
CUST_2515_PI362308700	-2.4814	C6_01670W	chr6	MAE1	Malic enzyme, mitochondrial; transcription regulated by Mig1, Tup1; colony morphology-related gene regulation by Ssn6; Hap43-repressed; Spider biofilm repressed
CUST_10327_PI362308700	-1.53418	C6_03760C	chr6	SHM2	Cytoplasmic serine hydroxymethyltransferase; complements glycine auxotrophy of S. cerevisiae shm1 shm2 gly1-1 mutant; antigenic; farnesol-upregulated in biofilm; stationary-phase enriched protein; rat catheter and Spider biofilm repressed
CUST_7303_PI362308700	-2.6293	C1_11320C	chr1		Protein of unknown function; hypoxia, Hap43-repressed; ketoconazole induced; induced in oralpharyngeal candidasis; 16h flow model biofilm repressed, late-stage flow model biofilm induced; rat catheter and Spider biofilm induced
CUST_12158_PI362308700	-1.68189	C2_05700W	chr2	OSM1	Putative flavoprotein subunit of fumarate reductase; soluble protein in hyphae; caspofungin repressed; stationary phase enriched protein; flow model biofilm induced; Spider biofilm repressed
CUST_5187_PI362308700	-1.58101	C2_08390W	chr2		Protein of unknown function; Hap43-repressed; colony morphology-related gene regulation by Ssn6; Spider biofilm induced
CUST_11999_PI362308700	-1.1275	C7_03580C	chr7		Protein of unknown function; Hap43-repressed gene
CUST_7953_PI362308700	-1.08732	C1_09720W	chr1	URA1	Dihydroorotate dehydrogenase; de novo pyrimidine biosynthesis; regulated by yeast-hypha switch, Nrg1/Mig1/Tup1; flow model biofilm induced; rat catheter and Spider biofilm repressed
CUST_9229_PI362308700	-1.16391	C3_03370C	chr3		Protein of unknown function; flow model biofilm induced; Spider biofilm induced; regulated by Sef1, Sfu1, and Hap43
CUST_4119_PI362308700	-1.77468	C4_04050C	chr4	RHD3	GPI-anchored yeast-associated cell wall protein; induced in high iron; clade-associated gene expression; not essential for cell wall integrity; fluconazole-repressed; flow model and Spider biofilm repressed
CUST_6182_PI362308700	-1.81165	C2_09280C	chr2		Predicted membrane transporter, member of the fucose:proton symporter (FHS) family, major facilitator superfamily (MFS)
CUST_7954_PI362308700	-1.20089	C1_09720W	chr1	URA1	Dihydroorotate dehydrogenase; de novo pyrimidine biosynthesis; regulated by yeast-hypha switch, Nrg1/Mig1/Tup1; flow model biofilm induced; rat catheter and Spider biofilm repressed
CUST_10943_PI362308700	-1.0015	CR_00530W	chrR		Ortholog of <i>C. parapsilosis CDC317</i> : CPAR2_803740, <i>C. dubliniensis CD36</i> : Cd36_25640, <i>Lodderomyces elongisporus NRLL YB-4239</i> : LELG_00467 and <i>Candida orthopsilosis Co 90-125</i> : CORT_0A03760
CUST_4187_PI362308700	-1.04876	C1_10290W	chr1	GCA1	Extracellular/plasma membrane-associated glucoamylase; expressed in rat oral infection; regulated by carbohydrates, pH, galactose; promotes biofilm matrix formation; flow model biofilm induced; Bcr1 repressed in RPMI a/a biofilms
CUST_10853_PI362308700	-1.26549	CR_02070C	chrR	ADH5	Putative alcohol dehydrogenase; regulated by white-opaque switch; fluconazole-induced; antigenic in murine infection; regulated by Nrg1, Tup1; Hap43, macrophage repressed, flow model biofilm induced; Spider biofilm induced
CUST_6801_PI362308700	-1.38432	C2_00580C	chr2	SMF3	Putative vacuolar iron transporter; alkaline upregulated; caspofungin repressed; induced by Mnl1 under weak acid stress; Hap43-repressed
CUST_11207_PI362308700	-2.1443	C2_08290C	chr2	UCF1	Upregulated by cAMP in filamentous growth; induced in high iron, decreased upon yeast-hypha switch; downregulation correlates with clinical fluconazole resistance; Ras1-regulated; Hap43-repressed; flow model biofilm induced
CUST_3704_PI362308700	-1.81189	C1_08880W	chr1	HEM14	Putative protoporphyrinogen oxidase; involved in heme biosynthesis; predicted Kex2p substrate; iron regulated transcript; Yfh1-induced; Hap43-repressed; rat catheter biofilm repressed
CUST_10926_PI362308700	-1.37409	C1_08400C	chr1	GCV2	Glycine decarboxylase P subunit; protein of glycine catabolism; repressed by Efg1; Hog1-induced; induced by Rim101 at acid pH; transcript induced in elevated CO2; stationary phase enriched protein
CUST_9234_PI362308700	-1.18016	C3_03360W	chr3	FCY2	Purine-cytosine permease of pyrimidine salvage; mutation associated with resistance to flucytosine in clinical isolates; transposon mutation affects filamentation; farnesol-upregulated in biofilm
CUST_1368_PI362308700	-1.43587	C6_00840W	chr6	GPX2	Similar to glutathione peroxidase; induced in high iron; alkaline induced by Rim101; induced by alpha factor or interaction with macrophage; regulated by Efg1; caspofungin repressed; Spider biofilm induced
CUST_5059_PI362308700	-1.05822	CR_09270C	chrR	CBP1	Corticosteroid binding protein; transcription induced at late log-phase or upon adherence to polystyrene; not induced by corticosterone; contains a possible NAD/FAD binding region; regulated by Nrg1, Tup1; Spider biofilm induced
CUST_8149_PI362308700	-1.16099	CR_07010W	chrR	MIS11	Predicted mitochondrial C1-tetrahydrofolate synthase precursor; putative protein of glycine catabolism; repressed by Efg1; fluconazole-induced; stationary phase enriched protein; rat catheter and Spider biofilm repressed
CUST_5346_PI362308700	-1.09014	C1_10930C	chr1	UBA4	Putative ubiquitin activating protein; Hap43-repressed; induced by prostaglandins; clade-associated gene expression
CUST_5657_PI362308700	-1.19116	C4_01760W	chr4		Predicted peptide alpha-N-acetyltransferase; flow model biofilm induced
CUST_6339_PI362308700	-1.2723	C5_05430W	chr5	PEX4	Putative peroxisomal ubiquitin conjugating enzyme; regulated by Sef1, Sfu1, and Hap43; rat catheter biofilm induced; Spider biofilm induced
CUST_10142_PI362308700	-1.05295	C1_13450W	chr1	HYR1	GPI-anchored hyphal cell wall protein; macrophage-induced; repressed by neutrophils; resistance to killing by neutrophils, azoles; regulated by Rfg1, Efg1, Nrg1, Tup1, Cyr1, Bcr1, Hap43; Spider and flow model biofilm induced
CUST_7842_PI362308700	-1.70907	C2_08120W	chr2	MAF1	Putative negative regulator of RNA polymerase III; decreased expression in hyphae vs yeast cells; caspofungin repressed; Spider biofilm repressed
CUST_9525_PI362308700	-1.37802	C3_00930W	chr3	ATO2	Putative fungal-specific transmembrane protein; fluconazole repressed, Hap43-repressed; flow model biofilm induced; Spider biofilm induced
CUST_10831_PI362308700	-1.62901	CR_02180W	chrR	PHO113	Putative constitutive acid phosphatase; Rim101-repressed; DTT-extractable; N-glycosylated; possibly an essential gene, disruptants not obtained by UAU1 method
CUST_7959_PI362308700	-1.15801	C1_09690W	chr1	MLS1	Malate synthase; glyoxylate cycle enzyme; no mammalian homolog; regulated upon white-opaque switch; phagocytosis, strong oxidative stress induced; stationary phase enriched; flow model biofilm repressed; rat catheter, Spider biofilm induced
CUST_56_PI362308700	-1.00832	C1_02600W	chr1	SNO1	Protein with a predicted role in pyridoxine metabolism; stationary phase protein; regulated by Tup1, Efg1; Spider biofilm induced
CUST_11062_PI362308700	-1.26665	C2_05250C	chr2	AAT1	Aspartate aminotransferase; soluble protein in hyphae; macrophage-induced protein; alkaline upregulated; amphotericin B repressed; gene used for strain identification by multilocus sequence typing; farnesol-, Hap43p-induced; GlcNAc-induced
CUST_9390_PI362308700	-1.79328	C4_03360C	chr4	VTC4	Putative polyphosphate synthetase; decreased expression in hyphae compared to yeast-form cells; fungal-specific (no human or murine homolog); virulence-group-correlated expression
CUST_6903_PI362308700	-1.0215	C2_00770W	chr2		Putative protein of unknown function; Hap43p-repressed gene; mutation confers hypersensitivity to toxic ergosterol analog, and to amphotericin B
CUST_5936_PI362308700	-3.09842	C4_00450C	chr4	PGA1	GPI anchored membrane protein; utilization of hemin and hemoglobin for Fe in host; Rim101 at ph8/hypoxia/ketoconazole/ciclopirox/hypha-induced; required for RPMI biofilm formation, Bcr1-induced in a/a biofilm; rat catheter biofilm repressed
CUST_4789_PI362308700	-2.83737	C6_01990W	chr6	PLB1	Phospholipase B; host cell penetration and virulence in mouse systemic infection; Hog1-induced; signal sequence, N-glycosylation, and Tyr phosphorylation site; induced in fluconazole-resistant strains; rat catheter biofilm repressed
CUST_6008_PI362308700	-1.18753	CR_01630C	chrR		Protein similar to S. cerevisiae Pmr1p; amphotericin B induced; previously merged with orf19.2553; unmerged from orf19.2553 in a revision of Assembly 21
CUST_9339_PI362308700	-2.68429	C4_03470C	chr4	ECE1	Hypha-specific protein; regulated by Rfg1, Nrg1, Tup1, Cph1, Efg1, Hog1, farnesol, phagocytosis; fluconazole-induced; rat catheter and Spider biofilm induced; flow model biofilm repressed; Bcr1-repressed in RPMI a/a biofilms
CUST_6328_PI362308700	-1.079	C5_05480W	chr5	DES1	Putative delta-4 sphingolipid desaturase; planktonic growth-induced gene
CUST_7750_PI362308700	-1.38617	C2_07900W	chr2	GDH2	Putative NAD-specific glutamate dehydrogenase; fungal-specific; transcript regulated by Nrg1, Mig1, Tup1, and Gcn4; stationary phase enriched protein; flow model biofilm induced; Spider biofilm induced
CUST_8101_PI362308700	-1.05664	C1_01750W	chr1		Predicted MFS membrane transporter, member of the drug:proton antiporter (12 spanner) (DHA1) family; flow model biofilm induced
CUST_3749_PI362308700	-2.03871	C5_02690W	chr5		Putative oxidoreductase; Hap43-repressed gene; clade-associated gene expression
CUST_4251_PI362308700	-1.0461	C4_03000C	chr4		Planktonic growth-induced gene
CUST_11473_PI362308700	-2.01262	C3_00190W	chr3		Ortholog of <i>Candida guilliermondii ATCC 6260</i> : PGUG_05321, <i>Candida lusitaniae ATCC 42720</i> : CLUG_00887 and <i>Candida albicans WO-1</i> : CAWG_02354
CUST_4626_PI362308700	-1.23193	C4_00720W	chr4	CSP2	Putative cell wall associated protein; C. albicans and C. dubliniensis specific gene highly induced during chlamydospore development in both species; localized to chlamydospore cell wall; Hap43-repressed; Spider biofilm induced
CUST_3703_PI362308700	-1.79175	C1_08880W	chr1	HEM14	Putative protoporphyrinogen oxidase; involved in heme biosynthesis; predicted Kex2p substrate; iron regulated transcript; Yfh1-induced; Hap43-repressed; rat catheter biofilm repressed
CUST_2345_PI362308700	-1.5666	C1_03380W	chr1	TPS2	Trehalose-6-phosphate (Tre6P) phosphatase; mutant heat sensitive, accumulates Tre6P, decreased mouse virulence; possible drug target; 2 conserved phospohydrolase motifs; no mammalian homolog; Hap43-repressed; flow model biofilm induced
CUST_3566_PI362308700	-1.27513	C1_09150W	chr1	AOX2	Alternative oxidase; cyanide-resistant respiration; induced by antimycin A, oxidants; growth; Hap43, chlamydospore formation repressed; rat catheter, Spider biofilm induced; regulated in Spider biofilms by Bcr1, Tec1, Ndt80, Brg1
CUST_10414_PI362308700	-1.51235	C2_09710C	chr2		Ortholog of S. cerevisiae/S. pombe Lsb5; predicted role in actin cortical patch localization, actin filament organization, endocytosis; flow model biofilm induced; Spider biofilm repressed
CUST_9170_PI362308700	-1.10936	C3_06560W	chr3		Ortholog of S.c. Vid24; a peripheral membrane protein located at Vid (vacuole import and degradation) vesicles; regulated by Sef1, Sfu1, and Hap43; Spider biofilm induced
CUST_703_PI362308700	-1.01498	CR_06660W	chrR	SEO1	Protein with similarity to permeases; Sfu1-repressed; flucytosine induced; induced by Mnl1 under weak acid stress; flow model biofilm repressed
CUST_11399_PI362308700	-1.58218	C2_02860W	chr2	SUR2	Putative ceramide hydroxylase; predicted enzyme of sphingolipid biosynthesis; regulated by Tsa1, Tsa1B under H2O2 stress conditions; Spider and flow model biofilm induced
CUST_2769_PI362308700	-1.55526	C5_05200C	chr5		Putative protein of unknown function; Hap43p-repressed gene; <I>S. cerevisiae</I> ortholog YHR045W localizes to the endoplasmic reticulum
CUST_5978_PI362308700	-1.08756	C1_08800W	chr1		Ortholog(s) have role in protein folding in endoplasmic reticulum and integral to endoplasmic reticulum membrane localization
CUST_10832_PI362308700	-1.08168	CR_02180W	chrR	PHO113	Putative constitutive acid phosphatase; Rim101-repressed; DTT-extractable; N-glycosylated; possibly an essential gene, disruptants not obtained by UAU1 method
CUST_5984_PI362308700	-1.42697	C1_08780W	chr1		Ortholog(s) have alkaline phosphatase activity and role in cellular response to cadmium ion, detoxification of cadmium ion, nicotinamide nucleotide metabolic process, protein dephosphorylation
CUST_7749_PI362308700	-1.44943	C2_07900W	chr2	GDH2	Putative NAD-specific glutamate dehydrogenase; fungal-specific; transcript regulated by Nrg1, Mig1, Tup1, and Gcn4; stationary phase enriched protein; flow model biofilm induced; Spider biofilm induced
CUST_4120_PI362308700	-1.83739	C4_04050C	chr4	RHD3	GPI-anchored yeast-associated cell wall protein; induced in high iron; clade-associated gene expression; not essential for cell wall integrity; fluconazole-repressed; flow model and Spider biofilm repressed
CUST_2222_PI362308700	-1.34798	CR_02810W	chrR	CIRT4B	Cirt family transposase; transcript repressed in an azole-resistant strain that overexpresses CDR1 and CDR2; Hap43-repressed; flow model biofilm induced
CUST_8769_PI362308700	-1.02903	C2_06880C	chr2	PRB1	Endoprotease B; regulated by heat, carbon source (GlcNAc-induced), nitrogen, macrophage response, human neutrophils; similar to (does not replace) S. cerevisiae vacuolar B protease Prb1p; flow model biofilm induced; Spider biofilm induced
CUST_6908_PI362308700	-1.10251	C2_00780W	chr2	POT1-2	Putative peroxisomal 3-ketoacyl CoA thiolase; Hap43-repressed
CUST_10953_PI362308700	-1.2193	CR_00560W	chrR	NTH1	Neutral trehalase; hyphal induction in mutant delayed but not reduced overall; not required for virulence in mice; possible regulatory cAMP-dependent phosphorylation at S10,S213; Hap43-repressed gene; Spider biofilm induced
CUST_7769_PI362308700	-1.57847	C7_01800C	chr7	PFK2	Phosphofructokinase beta subunit; fructose 2,6-bisphosphate, AMP activated; ATP inhibited; phagocytosis, hyphal repressed; fluconazole-induced; stationary-phase enriched; flow model biofilm induced; rat catheter/Spider biofilm repressed
CUST_9028_PI362308700	-1.28247	C3_00550C	chr3	HRK1	Putative serine/threonine kinase; predicted role in cellular ion homeostasis; Spider biofilm repressed
CUST_1568_PI362308700	-1.49099	C4_03720C	chr4		Ortholog(s) have cytosol, nucleus localization
CUST_5935_PI362308700	-1.78002	C4_00450C	chr4	PGA1	GPI anchored membrane protein; utilization of hemin and hemoglobin for Fe in host; Rim101 at ph8/hypoxia/ketoconazole/ciclopirox/hypha-induced; required for RPMI biofilm formation, Bcr1-induced in a/a biofilm; rat catheter biofilm repressed
CUST_10440_PI362308700	-1.60569	C3_04550C	chr3	CMK1	Putative calcium/calmodulin-dependent protein kinase II; expression regulated upon white-opaque switching; biochemically purified Ca2+/CaM-dependent kinase is soluble, cytosolic, monomeric, and serine-autophosphorylated; Hap43p-repressed
CUST_9065_PI362308700	-1.72723	C1_04110W	chr1		Ortholog(s) have lysophosphatidic acid acyltransferase activity and role in cellular response to cadmium ion, cellular triglyceride homeostasis, detoxification of cadmium ion, lipid particle organization, protein targeting to vacuole
CUST_3944_PI362308700	-1.97299	CR_10200W	chrR		Protein with a phosphoglycerate mutase family domain; Hap43-repressed gene
CUST_3304_PI362308700	-1.22755	C1_14190C	chr1		Protein phosphatase inhibitor; Hap43-repressed; homozygous Tn insertion decreases colony wrinkling but does not block hyphal growth in liquid media; mutation confers hypersensitivity to toxic ergosterol analog; Spider biofilm induced
CUST_10901_PI362308700	-1.78561	C1_08460C	chr1	UPC2	Zn2-Cys6 transcript factor; regulator of ergosterol biosynthetic genes and sterol uptake; binds ERG2 promoter; induced by ergosterol depletion, by azoles, anaerobicity; macrophage/pseudohyphal-repressed; flow model biofilm induced
CUST_1261_PI362308700	-2.21308	C4_04720W	chr4		Ortholog(s) have methylenetetrahydrofolate dehydrogenase (NAD+) activity, role in folic acid-containing compound biosynthetic process, one-carbon metabolic process, purine nucleobase biosynthetic process and cytosol, nucleus localization
CUST_11348_PI362308700	-1.09614	C2_03260W	chr2		Ortholog(s) have cytosol, nucleus localization
CUST_3529_PI362308700	-1.14509	C1_09240C	chr1		Protein of unknown function; induced during chlamydospore formation in both C. albicans and C. dubliniensis
CUST_7070_PI362308700	-1.16935	C2_10480W	chr2	MDH1-3	Predicted malate dehydrogenase; farnesol regulated; protein present in exponential and stationary growth phase yeast; Hap43p-repressed gene
CUST_11013_PI362308700	-4.24995	CR_05340C	chrR	IFE2	Putative alcohol dehydrogenase; yeast-enriched transcript; Efg1-regulated; induced by prostaglandins, Hog1, fluconazole; rat catheter biofilm induced
CUST_669_PI362308700	-1.1281	C4_05900C	chr4		Protein of unknown function; Rgt1, Hap43-repressed; flow model biofilm induced; Spider biofilm induced
CUST_5345_PI362308700	-1.08071	C1_10930C	chr1	UBA4	Putative ubiquitin activating protein; Hap43-repressed; induced by prostaglandins; clade-associated gene expression
CUST_949_PI362308700	-1.11804	C3_01470W	chr3	ARF3	Similar to but not orthologous to S. cerevisae Arf3; transcript filament induced; Tup1 regulated; rat catheter biofilm repressed (see Locus History Note for Assembly 19 correction)
CUST_5697_PI362308700	-1.00499	C4_01860C	chr4		Possible Golgi membrane protein; Hap43-repressed; hypha induced; flow model biofilm induced; Spider biofilm induced
CUST_10918_PI362308700	-1.7987	C1_08430W	chr1	CAF16	ABC family protein, predicted not to be a transporter; Hap43, caspofungin repressed; rat catheter and Spider biofilm repressed
CUST_670_PI362308700	-1.11085	C4_05900C	chr4		Protein of unknown function; Rgt1, Hap43-repressed; flow model biofilm induced; Spider biofilm induced
CUST_73_PI362308700	-1.05528	C1_00420W	chr1		RNA polymerase II holoenzyme/mediator subunit; regulated by Mig1, Tup1; amphotericin B, caspofungin repressed; protein present in exponential and stationary growth phase yeast; Hap43-repressed; Spider biofilm repressed
CUST_10994_PI362308700	-1.7898	CR_00620C	chrR	ARG1	Argininosuccinate synthase; arginine synthesis; Gcn4, Rim101 regulated; induced by amino acid starvation (3-AT), benomyl treatment; stationary phase enriched protein; repressed in alkalinizing medium; rat catheter, Spider biofilm induced
CUST_10096_PI362308700	-1.50322	C1_13620W	chr1	ROB1	Zn(II)2Cys6 transcription factor; required for Spider model biofilm formation; mutant displays abnormal colony morphology and invasive growth; caspofungin repressed; flow model biofilm induced; rat catheter biofilm repressed
CUST_4790_PI362308700	-2.68995	C6_01990W	chr6	PLB1	Phospholipase B; host cell penetration and virulence in mouse systemic infection; Hog1-induced; signal sequence, N-glycosylation, and Tyr phosphorylation site; induced in fluconazole-resistant strains; rat catheter biofilm repressed
CUST_2461_PI362308700	-1.34152	C3_05450C	chr3		Protein of unknown function; Hap43-repressed gene; repressed by nitric oxide; Spider biofilm induced
CUST_4380_PI362308700	-1.24973	C4_02110W	chr4		Protein of unknown function; Hap43-repressed gene
CUST_5312_PI362308700	-1.14236	C1_10820C	chr1		Putative aspartyl aminopeptidase; stationary phase enriched protein; mutation confers hypersensitivity to 5-fluorouracil (5-FU); Hog1-induced; planktonic growth-induced; rat catheter and Spider biofilm repressed
CUST_8224_PI362308700	-1.0001	C1_01950C	chr1		Ortholog(s) have role in vacuolar protein processing and endoplasmic reticulum localization
CUST_7968_PI362308700	-1.52261	C5_03240W	chr5	BUB3	Protein similar to S. cerevisiae Bub3; a kinetochore checkpoint component; induced by hydroxyurea treatment; flow model biofilm induced; Spider biofilm induced
CUST_4910_PI362308700	-1.01862	C3_02630C	chr3		Protein of unknown function; Hog1p-repressed; Spider biofilm induced
CUST_9636_PI362308700	-2.337	C2_00250W	chr2	STF2	Protein involved in ATP biosynthesis; repressed in hyphae; repressed by Efg1, Hap43; transcript upregulated in clinical isolates from HIV+ patients with oral candidiasis; rat catheter, flow model and Spider biofilm induced
CUST_1176_PI362308700	-1.12616	C6_00990W	chr6	RIM9	Protein required for alkaline pH response via the Rim101 signaling pathway; ortholog of S. cerevisiae Rim9 and A. nidulans palI; Spider biofilm induced
CUST_2221_PI362308700	-1.31919	CR_02810W	chrR	CIRT4B	Cirt family transposase; transcript repressed in an azole-resistant strain that overexpresses CDR1 and CDR2; Hap43-repressed; flow model biofilm induced
CUST_7693_PI362308700	-1.23853	CR_03610C	chrR	VTC3	Putative polyphosphate synthetase; downregulated in core caspofungin response; Hog1p-induced; transcription is opaque-specific; fungal-specific (no human or murine homolog)
CUST_7277_PI362308700	-1.01945	CR_06470W	chrR		Ortholog(s) have ubiquitin-protein ligase activity
CUST_10550_PI362308700	-1.58001	CR_07800W	chrR	SAP2	Major secreted aspartyl proteinase; utilization of protein as nitrogen source; role in virulence complicated by URA3 effects; immunoprotective; regulated by growth, albumin, drugs, white cell-type; flow model biofilm induced
CUST_5188_PI362308700	-1.62795	C2_08390W	chr2		Protein of unknown function; Hap43-repressed; colony morphology-related gene regulation by Ssn6; Spider biofilm induced
CUST_1956_PI362308700	-1.69016	C2_10240W	chr2	GPD1	Glycerol-3-phosphate dehydrogenase; glycerol biosynthesis; regulated by Efg1; regulated by Tsa1, Tsa1B under H2O2 stress conditions; Sflow model and Spider biofilm induced
CUST_2010_PI362308700	-1.09706	C2_10330C	chr2		Protein of unknown function; Hap43-repressed gene
CUST_719_PI362308700	-1.01071	C6_03340C	chr6	GLC3	Putative 1,4-glucan branching enzyme; fluconazole-induced; colony morphology-related gene regulation by Ssn6; stationary phase enriched protein
CUST_9152_PI362308700	-1.08753	C3_03490W	chr3	RSN1	Protein of unknown function; flow model biofilm induced; Spider biofilm induced; induced during the mating process; Hap43-repressed
CUST_4209_PI362308700	-1.77245	C1_10180C	chr1	ECM21	Predicted regulator of endcytosis of plasma membrane proteins; fluconazole induced, alkaline induced by Rim101; repressed by caspofungin and in azole-resistant strain overexpressing MDR1; flow model, rat catheter and Spider biofilm induced
CUST_10328_PI362308700	-1.5139	C6_03760C	chr6	SHM2	Cytoplasmic serine hydroxymethyltransferase; complements glycine auxotrophy of S. cerevisiae shm1 shm2 gly1-1 mutant; antigenic; farnesol-upregulated in biofilm; stationary-phase enriched protein; rat catheter and Spider biofilm repressed
CUST_10740_PI362308700	-1.22967	C2_07270W	chr2		Protein with an FMN-binding domain; Hap43-repressed; flow model biofilm induced
CUST_12175_PI362308700	-1.3734	C4_00950C	chr4		Putative phospholipase of patatin family; similar to S. cerevisiae Tgl3p; predicted Kex2p substrate
CUST_1697_PI362308700	-1.56005	C3_06140W	chr3		Protein of unknown function; Spider biofilm induced; Hap43-repressed
CUST_5658_PI362308700	-1.18955	C4_01760W	chr4		Predicted peptide alpha-N-acetyltransferase; flow model biofilm induced
CUST_8408_PI362308700	-1.12437	C5_04720C	chr5		Ortholog(s) have GTP cyclohydrolase I activity, role in folic acid-containing compound biosynthetic process and cytosol, nucleus localization
CUST_6010_PI362308700	-1.46026	CR_01620C	chrR	MET6	Essential 5-methyltetrahydropteroyltriglutamate-homocysteine methyltransferase (cobalamin-independent methionine synthase); antigenic in murine/human systemic infection; heat shock, estrogen, GCN-induced; Spider biofilm repressed
CUST_5604_PI362308700	-1.05273	C3_06920W	chr3		Putative phosphomutase-like protein; protein present in exponential and stationary growth phase yeast; Hap43-repressed; Spider biofilm repressed
CUST_3557_PI362308700	-2.05829	C1_09190C	chr1	DAK2	Putative dihydroxyacetone kinase; repressed by yeast-hypha switch; fluconazole-induced; caspofungin repressed; protein enriched in stationary phase yeast cultures; flow model biofilm induced; rat catheter and Spider biofilm repressed
CUST_5988_PI362308700	-1.67611	C1_08760W	chr1		Protein of unknown function; Hap43-repressed
CUST_4346_PI362308700	-1.42178	C4_01970W	chr4		Ortholog of <i>C. dubliniensis CD36</i> : Cd36_41860, <i>C. parapsilosis CDC317</i> : CPAR2_400440, <i>Candida tenuis NRRL Y-1498</i> : CANTEDRAFT_103033 and <i>Debaryomyces hansenii CBS767</i> : DEHA2B03234g
CUST_11813_PI362308700	-1.32673	C4_04620C	chr4		Protein with DNA binding domain, an endonuclease domain; adjacent to CEN4, the centromere region of Chr 4; clade-associated gene expression
CUST_5091_PI362308700	-1.19929	CR_09210W	chrR	SUC1	Zinc-finger transcription factor; regulates alpha-glucosidase exression; complements S. cerevisiae suc2 for sucrose utilization and mal13 maltase defect; required for yeast cell adherence to silicone substrate; rat catheter biofilm induced
CUST_2281_PI362308700	-2.84564	C3_04060C	chr3	HEM13	Coproporphyrinogen III oxidase; antigenic; on yeast cell surface, not hyphae; iron-regulated expression; Hap43, macrophage-repressed; farnesol-induced; possibly essential; flow model biofilm induced; rat catheter, Spider biofilm repressed
CUST_7694_PI362308700	-1.30837	CR_03610C	chrR	VTC3	Putative polyphosphate synthetase; downregulated in core caspofungin response; Hog1p-induced; transcription is opaque-specific; fungal-specific (no human or murine homolog)
CUST_9089_PI362308700	-1.34484	C3_06700C	chr3		Putative mitochondrial protein with a predicted role in respiratory growth; fluconazole-induced; ketoconazole-repressed; mutants display a strong defect in flow model biofilm formation; Spider biofilm induced
CUST_686_PI362308700	-1.40933	C4_05850C	chr4		Protein of unknown function; may play a role in regulation of cell size; rat catheter biofilm repressed
CUST_8301_PI362308700	-1.12426	C5_04930C	chr5	MAL31	Putative high-affinity maltose transporter; transcript is upregulated in clinical isolates from HIV+ patients with oral candidiasis; alkaline induced; Spider biofilm induced
CUST_5938_PI362308700	-3.10978	C4_00440C	chr4	OPT7	Putative oligopeptide transporter; possibly transports GSH or related compounds; Hog1-induced; expression of OPT6, -7, or -8 does not suppress defect of mutant lacking OPT1-3; Hap43-repressed; F-12/CO2 early biofilm induced
CUST_74_PI362308700	-1.07235	C1_00420W	chr1		RNA polymerase II holoenzyme/mediator subunit; regulated by Mig1, Tup1; amphotericin B, caspofungin repressed; protein present in exponential and stationary growth phase yeast; Hap43-repressed; Spider biofilm repressed
CUST_11654_PI362308700	-1.63637	CR_06150C	chrR	ADE13	Adenylosuccinate lyase; enzyme of adenine biosynthesis; soluble protein in hyphae; not induced during GCN response, in contrast to the S. cerevisiae ortholog; repressed by nitric oxide
CUST_10716_PI362308700	-1.54964	CR_05720W	chrR	TPS1	Trehalose-6-phosphate synthase; role in hyphal growth and virulence in mouse systemic infection; induced in presence of human neutrophils; macrophage/pseudohyphal-repressed after 16h; stationary phase enriched protein; Hap43-repressed
CUST_3836_PI362308700	-1.33089	CR_08700C	chrR	ARF1	ADP-ribosylation factor; probable GTPase involved in intracellular transport; one of several C. albicans ADP-ribosylation factors; N-myristoylprotein; substrate of Nmt1; Spider biofilm induced
CUST_3835_PI362308700	-1.20724	CR_08700C	chrR	ARF1	ADP-ribosylation factor; probable GTPase involved in intracellular transport; one of several C. albicans ADP-ribosylation factors; N-myristoylprotein; substrate of Nmt1; Spider biofilm induced
CUST_4319_PI362308700	-1.45081	C3_07180C	chr3	BMT1	Beta-mannosyltransferase, required for addition of the 1st beta-mannose residue to acid-stable fraction of cell wall phosphopeptidomannan; 9-gene family member; mutants induce higher levels of inflammatory cytokines in mouse dendritic cells
CUST_4872_PI362308700	-2.41936	C1_11480W	chr1	PHO84	High-affinity phosphate transporter; transcript regulated by white-opaque switch; Hog1, ciclopirox olamine or alkaline induced; caspofungin, stress repressed; upregulated in RHE model; Spider and flow model biofilm induced, Hap43-induced
CUST_1181_PI362308700	-1.15294	C6_00980C	chr6		Alpha/beta hydrolase and lipase domain protein; Hap43-repressed; Spider and flow model biofilm induced
CUST_6009_PI362308700	-1.43844	CR_01620C	chrR	MET6	Essential 5-methyltetrahydropteroyltriglutamate-homocysteine methyltransferase (cobalamin-independent methionine synthase); antigenic in murine/human systemic infection; heat shock, estrogen, GCN-induced; Spider biofilm repressed
CUST_11149_PI362308700	-1.06705	C2_09860C	chr2		Putative monooxygenase; mutation confers hypersensitivity to toxic ergosterol analog; constitutive expression independent of MTL or white-opaque status
CUST_9313_PI362308700	-2.47413	CR_04960C	chrR	CRG1	Methyltransferase involved in sphingolipid homeostasis, methylates a drug cantharidin; decreased expression in hyphae compared to yeast; expression regulated during planktonic growth; flow model biofilm induced; Hap43-repressed gene
CUST_2440_PI362308700	-1.07832	C1_03120W	chr1		Ortholog(s) have fungal-type vacuole localization
CUST_4176_PI362308700	-1.94419	C4_07040W	chr4		Putative cytochrome P450 protein; possibly an essential gene, disruptants not obtained by UAU1 method
CUST_6995_PI362308700	-1.96918	C1_05540C	chr1		Protein similar to GTPase regulators; induced in low iron; transcript activated by Mnl1 under weak acid stress; Hap43-, Sfu1- and Sef1-regulated; flow model biofilm induced, Spider biofilm induced
CUST_4377_PI362308700	-1.42387	C4_02100C	chr4		Putative glycosylphosphatidylinositol-alpha 1,4 mannosyltransferase I; regulated by Tsa1p, Tsa1Bp under H2O2 stress conditions
CUST_6682_PI362308700	-1.00516	C3_06270C	chr3		Ortholog of Rad33; involved in nucleotide excision repair in S. cerevisiae; induced by Mnl1 under weak acid stress
CUST_1620_PI362308700	-1.05654
CUST_1094_PI362308700	-1.00068	C1_14130W	chr1	FTR1	High-affinity iron permease; required for mouse virulence, low-iron growth; iron, amphotericin B, caspofungin, ciclopirox, Hog1p, Sef1p, Sfu1p, and Hap43p regulated; complements S. cerevisiae ftr1 iron transport; Hap43p-repressed
CUST_9330_PI362308700	-2.97913	C4_03500C	chr4		Protein of unknown function; regulated by Tsa1, Tsa1B in minimal media at 37 degrees C
CUST_7304_PI362308700	-2.61091	C1_11320C	chr1		Protein of unknown function; hypoxia, Hap43-repressed; ketoconazole induced; induced in oralpharyngeal candidasis; 16h flow model biofilm repressed, late-stage flow model biofilm induced; rat catheter and Spider biofilm induced
CUST_5599_PI362308700	-1.31886	C1_05950C	chr1		Protein of unknown function; induced in high iron; repressed in core caspofungin response; ketoconazole-repressed; colony morphology-related gene regulation by Ssn6; possibly subject to Kex2 processing
CUST_5987_PI362308700	-1.14288	C1_08760W	chr1		Protein of unknown function; Hap43-repressed
CUST_11139_PI362308700	-1.54698	C2_09820W	chr2		Protein of unknown function; flow model biofilm induced; Spider biofilm induced
CUST_8599_PI362308700	-2.06265	C1_01360C	chr1		Putative glycogen synthesis initiator; regulated by Efg1 and Efh1; Hog1-repressed; colony morphology-related gene regulation by Ssn6; induced by prostaglandins; flow model biofilm induced
CUST_7960_PI362308700	-1.2562	C1_09690W	chr1	MLS1	Malate synthase; glyoxylate cycle enzyme; no mammalian homolog; regulated upon white-opaque switch; phagocytosis, strong oxidative stress induced; stationary phase enriched; flow model biofilm repressed; rat catheter, Spider biofilm induced
CUST_765_PI362308700	-1.01219	C6_03280W	chr6		Ortholog of <i>C. dubliniensis CD36</i> : Cd36_63740, <i>C. parapsilosis CDC317</i> : CPAR2_503850, <i>Pichia stipitis Pignal</i> : PICST_32045 and <i>Candida guilliermondii ATCC 6260</i> : PGUG_00070
CUST_10715_PI362308700	-1.5105	CR_05720W	chrR	TPS1	Trehalose-6-phosphate synthase; role in hyphal growth and virulence in mouse systemic infection; induced in presence of human neutrophils; macrophage/pseudohyphal-repressed after 16h; stationary phase enriched protein; Hap43-repressed
CUST_7378_PI362308700	-1.96903	C2_02610C	chr2	HGT2	Putative glucose transporter of the major facilitator superfamily; the C. albicans glucose transporter family comprises 20 members; 12 probable membrane-spanning segments; regulated by Nrg1
CUST_7015_PI362308700	-1.30183	C2_10560C	chr2		Ortholog od S. cerevisiae Tis11, a mRNA-binding protein; transcription regulated by yeast-hyphal switch; flow model biofilm induced; Spider biofilm repressed
CUST_2352_PI362308700	-1.18629	C2_05860C	chr2		Putative Xbp1 transcriptional repressor; binds to cyclin gene promoters in S. cerevisiae; Hap43-repressed; possibly essential, disruptants not obtained by UAU1 method
CUST_1551_PI362308700	-1.7326	C4_03600C	chr4		Protein of unknown function; planktonic growth-induced gene
CUST_2329_PI362308700	-1.09698	C1_03390W	chr1	EHT1	Putative acyl-coenzymeA:ethanol O-acyltransferase; regulated by Sef1, Sfu1, and Hap43; induced by alpha pheromone in SpiderM medium; Spider biofilm induced; promoter bound by Ndt80
CUST_2879_PI362308700	-1.02066	C2_03140C	chr2		Ortholog(s) have mitochondrion localization
CUST_11973_PI362308700	-1.17539	C4_05460C	chr4	OFD1	Putative prolyl hydroxylase family member; regulates Ume6p stability in response to oxygen; inhibited by hypoxia; repressed by prostaglandins; Spider biofilm induced
CUST_808_PI362308700	-1.29261	C4_05680W	chr4	PHO4	bHLH transcription factor of the myc-family; required for growth in medium lacking phosphate and for resistance to copper and Phloxine B; induced by Mnl1 under weak acid stress
CUST_7069_PI362308700	-1.17815	C2_10480W	chr2	MDH1-3	Predicted malate dehydrogenase; farnesol regulated; protein present in exponential and stationary growth phase yeast; Hap43p-repressed gene
CUST_1542_PI362308700	-1.74457	C4_03570W	chr4	HWP1	Hyphal cell wall protein; host transglutaminase substrate; opaque-, a-specific, alpha-factor induced; at MTLa side of conjugation tube; virulence complicated by URA3 effects; Bcr1-repressed in RPMI a/a biofilms; Spider biofilm induced
CUST_3224_PI362308700	-1.26522	C1_07890C	chr1	ADE5,7	Phosphoribosylamine-glycine ligase and phosphoribosylformylglycinamidine cyclo-ligase; interacts with Vps34p; required for hyphal growth and virulence; flucytosine induced; not induced in GCN response, in contrast to S. cerevisiae ortholog
CUST_1955_PI362308700	-1.73554	C2_10240W	chr2	GPD1	Glycerol-3-phosphate dehydrogenase; glycerol biosynthesis; regulated by Efg1; regulated by Tsa1, Tsa1B under H2O2 stress conditions; Sflow model and Spider biofilm induced
CUST_11630_PI362308700	-1.45406	C3_00320W	chr3	RHR2	Glycerol 3-phosphatase; roles in osmotic tolerance, glycerol accumulation in response to salt; Spider/flow model biofilm induced; regulated by macrophage, stress, yeast-hyphal switch, pheromone, Gcn4, Hog1, Nrg1, Tup1
CUST_9075_PI362308700	-1.65781	C1_11850W	chr1		Protein of unknown function; Hap43-repressed gene; mRNA binds to She3; repressed in hyphae; Efg1 and Efh1 regulated; 5'-UTR intron; induced by Mnl1 under weak acid stress; rat catheter biofilm induced
CUST_10917_PI362308700	-1.85927	C1_08430W	chr1	CAF16	ABC family protein, predicted not to be a transporter; Hap43, caspofungin repressed; rat catheter and Spider biofilm repressed
CUST_4627_PI362308700	-1.0073	C1_12730W	chr1	RVS162	Protein containing a BAR domain, which is found in proteins involved in membrane curvature; null mutant does not display the endocytic, hyphal growth, virulence, or cell wall defects exhibited by mutants in related genes RVS161 and RVS167
CUST_8668_PI362308700	-1.48017	C1_01140C	chr1		Putative type-1 protein phosphatase targeting subunit; transcript repressed by yeast-hyphal switch; transcript induced by Mnl1p under weak acid stress; flow model biofilm induced
CUST_8407_PI362308700	-1.09651	C5_04720C	chr5		Ortholog(s) have GTP cyclohydrolase I activity, role in folic acid-containing compound biosynthetic process and cytosol, nucleus localization
CUST_8468_PI362308700	-1.14128	C6_02570C	chr6	SEC2	Essential protein; similar to S. cerevisiae Sec20p; depletion causes membrane accumulation and drug sensitivity; expression regulated by growth phase; O-mannosylation regulates proteolysis; does not complement S. cerevisiae sec20-1 mutant
CUST_6698_PI362308700	-1.58409	C1_12360C	chr1	RIB3	3,4-Dihydroxy-2-butanone 4-phosphate synthase; homodimeric enzyme of riboflavin biosynthesis; converts ribulose 5-phosphate to L-3,4-dihydroxy-2-butanone 4-phosphate; transcription regulated on yeast-hyphal switch, macrophage interaction
CUST_2252_PI362308700	-1.00528	CR_02640W	chrR	RFG1	HMG domain transcriptional repressor of filamentous growth and hyphal genes; in Tup1-dependent and -independent pathways; binds DNA; transcript not regulated by oxygen or serum; not responsible for hypoxic repression; Spider biofilm induced
CUST_7684_PI362308700	-1.5697	CR_06270W	chrR		Predicted protein of unknown funtion; overlaps orf19.3879.1, which is a region annotated as blocked reading frame
CUST_8361_PI362308700	-1.49626	C5_04810W	chr5	PFK1	Phosphofructokinase alpha subinit; activated by fructose 2,6-bisphosphate, AMP, ATP inhibited; activity reduced on hyphal induction; phagocytosis-repressed; fluconazole, flow model biofilm induced; rat catheter and Spider biofilm repressed
CUST_1567_PI362308700	-1.71104	C4_03720C	chr4		Ortholog(s) have cytosol, nucleus localization
CUST_7841_PI362308700	-1.73099	C2_08120W	chr2	MAF1	Putative negative regulator of RNA polymerase III; decreased expression in hyphae vs yeast cells; caspofungin repressed; Spider biofilm repressed
CUST_7730_PI362308700	-1.02609	C2_07820C	chr2	PHO86	Putative endoplasmic reticulum protein; possibly adherence-induced
CUST_8600_PI362308700	-1.86049	C1_01360C	chr1		Putative glycogen synthesis initiator; regulated by Efg1 and Efh1; Hog1-repressed; colony morphology-related gene regulation by Ssn6; induced by prostaglandins; flow model biofilm induced
CUST_343_PI362308700	-1.59389	CR_04590C	chrR	PDX3	Pyridoxamine-phosphate oxidase; transcript regulated by yeast-hypha switch and by Nrg1, Mig1, Tup1; Hap43, caspofungin repressed; present in exponential and stationary phase yeast cultures
CUST_9341_PI362308700	-1.47576	C4_03460C	chr4		Putative protein of unknown function; transcript upregulated in clinical isolates from HIV+ patients with oral candidiasis; Spider biofilm induced
CUST_5668_PI362308700	-1.97352	C4_01800W	chr4		Protein with a dienelactone hydrolase domain; Hap43-repressed gene
CUST_7508_PI362308700	-2.68829	C5_03060C	chr5	TNA1	Putative nicotinic acid transporter; detected at germ tube plasma membrane by mass spectrometry; transcript induced upon phagocytosis by macrophage; rat catheter biofilm induced
CUST_6697_PI362308700	-1.58638	C1_12360C	chr1	RIB3	3,4-Dihydroxy-2-butanone 4-phosphate synthase; homodimeric enzyme of riboflavin biosynthesis; converts ribulose 5-phosphate to L-3,4-dihydroxy-2-butanone 4-phosphate; transcription regulated on yeast-hyphal switch, macrophage interaction
CUST_4765_PI362308700	-1.20022	C3_05230W	chr3	SAP3	Secreted aspartyl proteinase, acts in utilization of protein as nitrogen source; assessment of virulence role complicated by URA3 effects; regulated by growth phase; produced by opaque phase cells; alpha-pheromone repressed

## Sheet: GSEA
NAME	SIZE	ES	NES	NOM p-val	FDR q-val	FWER p-val	RANK AT MAX	LEADING EDGE
HYPOXIA_20MIN_SELLAM_UP	168	-0.618378	-4.63891	0	0	0	250	tags=93%, list=55%, signal=131%
SKO1_UP	115	-0.571934	-4.0735	0	0	0	153	tags=70%, list=34%, signal=78%
XS(2006)_UP	108	-0.503028	-3.54567	0	0	0	153	tags=66%, list=34%, signal=76%
SIT4_HYPHAE_UP	42	-0.621002	-3.42599	0	0	0	118	tags=74%, list=26%, signal=91%
HU_2H_DN	64	-0.549879	-3.36097	0	0	0	170	tags=80%, list=37%, signal=109%
KETOCONAZOLE_DN	35	-0.608247	-3.16086	0	0	0	165	tags=89%, list=36%, signal=128%
PMT5_P5-571_DN	39	-0.572303	-3.041	0	0	0	137	tags=74%, list=30%, signal=97%
TYE7_TF	59	-0.488417	-3.00357	0	0	0	144	tags=64%, list=32%, signal=82%
CYR1_HYPHAE_DN	66	-0.448253	-2.80187	0	0	0	162	tags=65%, list=36%, signal=87%
XS(HOG1)_UP	95	-0.405303	-2.76607	0	0	0	206	tags=74%, list=45%, signal=107%
PMT6_CAP2-239_DN	17	-0.660694	-2.66807	0	0	0	133	tags=88%, list=29%, signal=120%
CAP2_DN	70	-0.414439	-2.64528	0	0	0	224	tags=79%, list=49%, signal=131%
RAS1_HYPHAE_DN	23	-0.588436	-2.61712	0	0	0	115	tags=70%, list=25%, signal=88%
CCR4_DN	35	-0.508206	-2.60827	0	0	0	233	tags=97%, list=51%, signal=184%
EFG1_YEAST_DN	24	-0.547815	-2.55084	0	0	0	149	tags=79%, list=33%, signal=112%
MED31_DN	42	-0.469944	-2.5286	0	0	0	149	tags=69%, list=33%, signal=93%
PMT2/PMT2_DN	20	-0.586028	-2.50453	0	0	0	137	tags=80%, list=30%, signal=110%
WHITE_UP	30	-0.493778	-2.46027	0	5.78704e-05	0.001	113	tags=63%, list=25%, signal=79%
LATE BIOFILM_UP	18	-0.559589	-2.32287	0	0.0010802	0.019	141	tags=78%, list=31%, signal=108%
HYPOXIA_SYNNOTT_UP	80	-0.348594	-2.31842	0	0.00102619	0.019	116	tags=46%, list=26%, signal=51%
HYPHAE FBS37 (NANTEL)_DN	30	-0.466061	-2.28256	0	0.00157474	0.031	153	tags=70%, list=34%, signal=99%
CYTOPLASM_CEL	116	-0.319517	-2.25293	0	0.00206217	0.042	184	tags=59%, list=41%, signal=73%
GAL4_UP	27	-0.447985	-2.16915	0	0.00365665	0.08	91	tags=48%, list=20%, signal=57%
CDC53_UP	33	-0.42315	-2.16014	0.00319489	0.00371355	0.084	105	tags=48%, list=23%, signal=58%
WHITE_2_UP	90	-0.316305	-2.15656	0.00147929	0.00356501	0.084	110	tags=40%, list=24%, signal=42%
CATALYTIC ACTIVITY_MOL	134	-0.286197	-2.05805	0.00145985	0.00933415	0.216	141	tags=45%, list=31%, signal=46%
RHE30_UP	33	-0.396861	-2.0373	0.00161812	0.0107889	0.254	179	tags=73%, list=39%, signal=111%
OXIDOREDUCTASE ACTIVITY_MOL	36	-0.392179	-2.03378	0.00479233	0.0108026	0.263	137	tags=56%, list=30%, signal=73%
PSEUDOMONAS_DN	33	-0.394667	-2.01041	0.00164474	0.0123646	0.302	137	tags=58%, list=30%, signal=76%
CAD1P_TFMOTIF	62	-0.323527	-2.00102	0	0.01309	0.324	239	tags=79%, list=53%, signal=144%
MOLECULAR_FUNCTION_MOL	204	-0.252982	-1.97229	0.00142653	0.0161991	0.388	200	tags=54%, list=44%, signal=54%
CYTOSOL_CEL	19	-0.472156	-1.95821	0.00353357	0.0175247	0.421	130	tags=63%, list=29%, signal=85%
CA21CHR1X10	21	-0.445555	-1.95313	0.00694444	0.0177244	0.433	119	tags=57%, list=26%, signal=74%
CYR1_YEAST_DN	34	-0.376675	-1.93695	0.00497512	0.0191165	0.467	97	tags=44%, list=21%, signal=52%
GAL4_TF	26	-0.403562	-1.92657	0.00643087	0.0201601	0.501	190	tags=77%, list=42%, signal=125%
HMO1_TF	72	-0.301193	-1.91775	0	0.0208046	0.52	202	tags=67%, list=44%, signal=101%
BIOLOGICAL_PROCESS_BIO	243	-0.241594	-1.91074	0.00136054	0.0210773	0.533	186	tags=49%, list=41%, signal=39%
CYTOPLASMIC PART_CEL	93	-0.278164	-1.89475	0.00291971	0.0231973	0.581	184	tags=57%, list=41%, signal=76%
CBF1P_TFMOTIF	75	-0.291194	-1.87899	0.00596125	0.0249284	0.615	152	tags=49%, list=33%, signal=62%
CHA4P_TFMOTIF	51	-0.317339	-1.85577	0.00941915	0.0289672	0.675	170	tags=61%, list=37%, signal=86%
HYPHAE_UP	34	-0.355649	-1.84921	0.00327869	0.0295808	0.685	123	tags=47%, list=27%, signal=60%
CELLULAR BIOSYNTHETIC PROCESS_BIO	24	-0.38725	-1.79129	0.0230089	0.0434625	0.826	90	tags=42%, list=20%, signal=49%
RHE90_UP	50	-0.309773	-1.76744	0.0125589	0.0493401	0.87	88	tags=34%, list=19%, signal=38%
ENERGY DERIVATION BY OXIDATION OF ORGANIC COMPOUNDS_BIO	16	-0.451383	-1.76583	0.0120069	0.0488517	0.873	153	tags=69%, list=34%, signal=100%
CARBOXYLIC ACID METABOLIC PROCESS_BIO	32	-0.349763	-1.76394	0.0133111	0.0483796	0.877	191	tags=69%, list=42%, signal=110%
PMN PHAGOCYTOSIS_DN	17	-0.43599	-1.75806	0.0214521	0.0488778	0.888	210	tags=82%, list=46%, signal=147%
CD_UP	20	-0.414362	-1.75154	0.0123239	0.0500861	0.902	105	tags=50%, list=23%, signal=62%
GENERATION OF PRECURSOR METABOLITES AND ENERGY_BIO	16	-0.451383	-1.75064	0.0136519	0.0494345	0.902	153	tags=69%, list=34%, signal=100%
ORGANIC ACID METABOLIC PROCESS_BIO	32	-0.349763	-1.74681	0.0197368	0.0497285	0.909	191	tags=69%, list=42%, signal=110%
CDC5_4H_UP	37	-0.324289	-1.74188	0.0214168	0.0499567	0.912	150	tags=54%, list=33%, signal=74%
LOCALIZATION_BIO	54	-0.290447	-1.72381	0.019403	0.0548635	0.939	173	tags=57%, list=38%, signal=82%
CATABOLIC PROCESS_BIO	21	-0.387943	-1.6725	0.03	0.0719662	0.985	226	tags=86%, list=50%, signal=163%
NITROGEN COMPOUND METABOLIC PROCESS_BIO	28	-0.346205	-1.66423	0.0313015	0.0736455	0.987	169	tags=64%, list=37%, signal=96%
CELL FRACTION_CEL	18	-0.408615	-1.65189	0.037037	0.0777655	0.989	138	tags=61%, list=30%, signal=84%
CELL_CEL	209	-0.20891	-1.63259	0.0120482	0.08509	0.993	139	tags=37%, list=31%, signal=29%
BIOFILMBATCH_UP	52	-0.281578	-1.62662	0.0288925	0.0865158	0.995	101	tags=38%, list=22%, signal=44%
EFG1_HYPHAE_DN	15	-0.421387	-1.62607	0.0441426	0.0852456	0.995	25	tags=27%, list=6%, signal=27%
PLASMA MEMBRANE_CEL	35	-0.31627	-1.62491	0.0565428	0.0843792	0.996	41	tags=26%, list=9%, signal=26%
CELL PART_CEL	207	-0.206185	-1.61742	0.0149254	0.0871119	0.997	141	tags=38%, list=31%, signal=30%
NDT80P_TFMOTIF	65	-0.255934	-1.61649	0.0357143	0.0860171	0.997	200	tags=65%, list=44%, signal=99%
TRANSPORT_BIO	50	-0.27447	-1.59626	0.027027	0.0948662	0.998	173	tags=56%, list=38%, signal=81%
CELLULAR_COMPONENT_CEL	209	-0.20891	-1.59488	0.0164159	0.0940971	0.998	139	tags=37%, list=31%, signal=29%

## Sheet: GO Process
GOID	GO_term	Cluster frequency	Background frequency	Corrected P-value	False discovery rate	Gene(s) annotated to the term
44281	small molecule metabolic process	65 out of 258 genes, 25.2%	713 out of 6473 background genes, 11.0%	3.74e-08	0	SNO1:EHT1:C1_03490W_A:GPM2:ERG3:ADE5,7:GCV2:UPC2:ERG1:C1_08780W_A:HEM14:DAK2:ARG5,6:MLS1:URA1:DPP1:PHO84:RIB3:C1_13270W_A:STF2:SUR2:AAT1:ARE2:RNR22:GDH2:LEU42:GPD1:MDH1-3:C3_00170C_A:RHR2:C3_01540W_A:MET13:HEM13:ADE2:SAP3:C3_06700C_A:C3_06860C_A:PEX5:PGA10:ERG251:CPA1:GPI14:VTC4:C4_04720W_A:C5_04360C_A:PFK1:DES1:ILV5:MAE1:GCV1:SHM2:PFK2:PCK1:LEU1:ARG1:CPA2:MET6:PHO112:VTC3:DAP1:QDR1:LAP3:PDX3:ADE…
44262	cellular carbohydrate metabolic process	19 out of 258 genes, 7.4%	103 out of 6473 background genes, 1.6%	1.31e-05	0	C1_01360C_A:TPS2:PHO15:DAK2:MLS1:GCA1:C1_14190C_A:GPD1:TPS3:RHR2:BMT1:MNN22:GLC3:NTH1:GSY1:PHO112:CR_02800C_A:TPS1:SUC1
5975	carbohydrate metabolic process	26 out of 258 genes, 10.1%	199 out of 6473 background genes, 3.1%	5.38e-05	0	C1_01360C_A:TPS2:GPM2:PHO15:DAK2:MLS1:GCA1:C1_14190C_A:GPD1:MDH1-3:TPS3:RHR2:C3_06860C_A:BMT1:MNN22:CHT2:PFK1:GLC3:PFK2:PCK1:NTH1:GSY1:PHO112:CR_02800C_A:TPS1:SUC1
9056	catabolic process	103 out of 258 genes, 39.9%	1645 out of 6473 background genes, 25.4%	0.0001	0	C1_01840C_A:RAD16:TPS2:EHT1:C1_03750W_A:C1_04110W_A:GPM2:C1_04960C_A:PRD1:C1_05830W_A:PHO15:GPX3:GCV2:CAF16:C1_08780W_A:C1_08800W_A:DAK2:CRP1:MLS1:GCA1:C1_10820C_A:PRM1:RIB3:RVS162:SEC2:C1_13270W_A:C1_14190C_A:STF2:SOD5:C2_00770W_A:POT1-2:PLB4.5:C2_03140C_A:C2_03260W_A:RIM11:C2_05860C_A:PRB1:ARE2:C2_07060W_A:C2_07270W_A:TOR1:RNR22:C2_07580W_A:C2_07630C_A:GDH2:MAF1:UCF1:C2_09710C_A:C2_09870W_A:GPD…
44283	small molecule biosynthetic process	38 out of 258 genes, 14.7%	389 out of 6473 background genes, 6.0%	0.00013	0	SNO1:EHT1:C1_03490W_A:ERG3:UPC2:ERG1:HEM14:ARG5,6:DPP1:RIB3:SUR2:AAT1:LEU42:GPD1:RHR2:C3_01540W_A:MET13:HEM13:SAP3:C3_06700C_A:PEX5:PGA10:ERG251:CPA1:GPI14:DES1:ILV5:SHM2:PCK1:LEU1:ARG1:CPA2:MET6:VTC3:DAP1:QDR1:PDX3:MIS11
43436	oxoacid metabolic process	34 out of 258 genes, 13.2%	340 out of 6473 background genes, 5.3%	0.00038	0	EHT1:GPM2:ERG3:GCV2:ERG1:ARG5,6:MLS1:PHO84:SUR2:AAT1:GDH2:LEU42:MDH1-3:C3_00170C_A:MET13:PEX5:ERG251:CPA1:VTC4:PFK1:DES1:ILV5:MAE1:GCV1:SHM2:PFK2:LEU1:ARG1:CPA2:MET6:VTC3:LAP3:ADE13:MIS11
6082	organic acid metabolic process	34 out of 258 genes, 13.2%	356 out of 6473 background genes, 5.5%	0.00112	0	EHT1:GPM2:ERG3:GCV2:ERG1:ARG5,6:MLS1:PHO84:SUR2:AAT1:GDH2:LEU42:MDH1-3:C3_00170C_A:MET13:PEX5:ERG251:CPA1:VTC4:PFK1:DES1:ILV5:MAE1:GCV1:SHM2:PFK2:LEU1:ARG1:CPA2:MET6:VTC3:LAP3:ADE13:MIS11
44248	cellular catabolic process	97 out of 258 genes, 37.6%	1598 out of 6473 background genes, 24.7%	0.00145	0	C1_01840C_A:RAD16:TPS2:EHT1:C1_03750W_A:C1_04110W_A:GPM2:C1_04960C_A:PRD1:C1_05830W_A:PHO15:GPX3:GCV2:CAF16:C1_08780W_A:C1_08800W_A:DAK2:CRP1:MLS1:C1_10820C_A:PRM1:RIB3:RVS162:SEC2:C1_13270W_A:C1_14190C_A:STF2:SOD5:C2_00770W_A:POT1-2:PLB4.5:C2_03140C_A:C2_03260W_A:RIM11:C2_05860C_A:PRB1:ARE2:C2_07060W_A:C2_07270W_A:TOR1:RNR22:C2_07580W_A:C2_07630C_A:GDH2:MAF1:UCF1:C2_09710C_A:C2_09870W_A:NCE4:MDH…
1901617	organic hydroxy compound biosynthetic process	23 out of 258 genes, 8.9%	192 out of 6473 background genes, 3.0%	0.00152	0	SNO1:C1_03490W_A:ERG3:UPC2:ERG1:HEM14:DPP1:AAT1:GPD1:RHR2:C3_01540W_A:HEM13:SAP3:C3_06700C_A:PGA10:ERG251:GPI14:DES1:MET6:VTC3:DAP1:QDR1:PDX3
6730	one-carbon metabolic process	6 out of 258 genes, 2.3%	12 out of 6473 background genes, 0.2%	0.00232	0	GCV2:MET13:C4_04720W_A:GCV1:SHM2:MIS11
1901615	organic hydroxy compound metabolic process	26 out of 258 genes, 10.1%	241 out of 6473 background genes, 3.7%	0.00236	0	SNO1:C1_03490W_A:ERG3:UPC2:ERG1:HEM14:DAK2:DPP1:AAT1:ARE2:GPD1:RHR2:C3_01540W_A:HEM13:SAP3:C3_06700C_A:PGA10:ERG251:GPI14:DES1:MET6:PHO112:VTC3:DAP1:QDR1:PDX3
6066	alcohol metabolic process	24 out of 258 genes, 9.3%	214 out of 6473 background genes, 3.3%	0.00294	0	C1_03490W_A:ERG3:UPC2:ERG1:HEM14:DAK2:DPP1:AAT1:ARE2:GPD1:RHR2:C3_01540W_A:HEM13:SAP3:C3_06700C_A:PGA10:ERG251:GPI14:DES1:MET6:PHO112:VTC3:DAP1:QDR1
51666	actin cortical patch localization	20 out of 258 genes, 7.8%	159 out of 6473 background genes, 2.5%	0.00345	0	TPS2:PRD1:OFR1:SEC2:ROB1:HGT6:PLB4.5:RIM11:OSM1:UCF1:C2_09710C_A:CMK1:C3_06560W_A:VTC4:C4_04620C_A:C4_06660W_A:CAN3:MAE1:CIRT4B:ARF1
16128	phytosteroid metabolic process	20 out of 258 genes, 7.8%	165 out of 6473 background genes, 2.5%	0.00613	0	C1_03490W_A:ERG3:UPC2:ERG1:HEM14:DPP1:AAT1:ARE2:C3_01540W_A:HEM13:SAP3:C3_06700C_A:PGA10:ERG251:GPI14:DES1:MET6:VTC3:DAP1:QDR1
44107	cellular alcohol metabolic process	20 out of 258 genes, 7.8%	165 out of 6473 background genes, 2.5%	0.00613	0	C1_03490W_A:ERG3:UPC2:ERG1:HEM14:DPP1:AAT1:ARE2:C3_01540W_A:HEM13:SAP3:C3_06700C_A:PGA10:ERG251:GPI14:DES1:MET6:VTC3:DAP1:QDR1
8204	ergosterol metabolic process	20 out of 258 genes, 7.8%	165 out of 6473 background genes, 2.5%	0.00613	0	C1_03490W_A:ERG3:UPC2:ERG1:HEM14:DPP1:AAT1:ARE2:C3_01540W_A:HEM13:SAP3:C3_06700C_A:PGA10:ERG251:GPI14:DES1:MET6:VTC3:DAP1:QDR1
34637	cellular carbohydrate biosynthetic process	10 out of 258 genes, 3.9%	45 out of 6473 background genes, 0.7%	0.00641	0	C1_01360C_A:TPS2:GPD1:TPS3:RHR2:BMT1:MNN22:GLC3:GSY1:TPS1
46165	alcohol biosynthetic process	21 out of 258 genes, 8.1%	182 out of 6473 background genes, 2.8%	0.00788	0	C1_03490W_A:ERG3:UPC2:ERG1:HEM14:DPP1:AAT1:GPD1:RHR2:C3_01540W_A:HEM13:SAP3:C3_06700C_A:PGA10:ERG251:GPI14:DES1:MET6:VTC3:DAP1:QDR1
8643	carbohydrate transport	45 out of 258 genes, 17.4%	585 out of 6473 background genes, 9.0%	0.008	0	C1_01840C_A:AOX2:ARG5,6:MLS1:GCA1:HYR1:FTR1:SMF3:HGT6:HGT20:GIT1:PRB1:GDH2:C2_09280C_A:C2_09860C_A:C3_00170C_A:ATO2:TRY6:BMT1:CPA1:ECE1:RBT1:HWP1:C4_07040W_A:GIT3:DAL52:C5_02690W_A:TNA1:SUT1:RNY11:MAL31:PEX4:AYR2:C6_04410C_A:C7_04160W_A:PCK1:ARG1:CPA2:ADH5:OPT3:OPT2:PHO112:LAP3:SAP2:ARF1
16051	carbohydrate biosynthetic process	11 out of 258 genes, 4.3%	56 out of 6473 background genes, 0.9%	0.008	0	C1_01360C_A:TPS2:GPD1:TPS3:RHR2:BMT1:MNN22:GLC3:PCK1:GSY1:TPS1
1902652	secondary alcohol metabolic process	20 out of 258 genes, 7.8%	169 out of 6473 background genes, 2.6%	0.00883	0	C1_03490W_A:ERG3:UPC2:ERG1:HEM14:DPP1:AAT1:ARE2:C3_01540W_A:HEM13:SAP3:C3_06700C_A:PGA10:ERG251:GPI14:DES1:MET6:VTC3:DAP1:QDR1
19752	carboxylic acid metabolic process	30 out of 258 genes, 11.6%	328 out of 6473 background genes, 5.1%	0.01178	0	EHT1:GPM2:ERG3:GCV2:ERG1:ARG5,6:MLS1:SUR2:AAT1:GDH2:LEU42:MDH1-3:MET13:PEX5:ERG251:CPA1:PFK1:DES1:ILV5:MAE1:GCV1:SHM2:PFK2:LEU1:ARG1:CPA2:MET6:LAP3:ADE13:MIS11
16125	sterol metabolic process	20 out of 258 genes, 7.8%	175 out of 6473 background genes, 2.7%	0.01491	0	C1_03490W_A:ERG3:UPC2:ERG1:HEM14:DPP1:AAT1:ARE2:C3_01540W_A:HEM13:SAP3:C3_06700C_A:PGA10:ERG251:GPI14:DES1:MET6:VTC3:DAP1:QDR1
9112	nucleobase metabolic process	8 out of 258 genes, 3.1%	31 out of 6473 background genes, 0.5%	0.01649	0	ADE5,7:URA1:ADE2:CPA1:C4_04720W_A:C5_04360C_A:MET6:MIS11
16129	phytosteroid biosynthetic process	19 out of 258 genes, 7.4%	162 out of 6473 background genes, 2.5%	0.01678	0	C1_03490W_A:ERG3:UPC2:ERG1:HEM14:DPP1:AAT1:C3_01540W_A:HEM13:SAP3:C3_06700C_A:PGA10:ERG251:GPI14:DES1:MET6:VTC3:DAP1:QDR1
1902653	secondary alcohol biosynthetic process	19 out of 258 genes, 7.4%	162 out of 6473 background genes, 2.5%	0.01678	0	C1_03490W_A:ERG3:UPC2:ERG1:HEM14:DPP1:AAT1:C3_01540W_A:HEM13:SAP3:C3_06700C_A:PGA10:ERG251:GPI14:DES1:MET6:VTC3:DAP1:QDR1
44108	cellular alcohol biosynthetic process	19 out of 258 genes, 7.4%	162 out of 6473 background genes, 2.5%	0.01678	0	C1_03490W_A:ERG3:UPC2:ERG1:HEM14:DPP1:AAT1:C3_01540W_A:HEM13:SAP3:C3_06700C_A:PGA10:ERG251:GPI14:DES1:MET6:VTC3:DAP1:QDR1
6696	ergosterol biosynthetic process	19 out of 258 genes, 7.4%	162 out of 6473 background genes, 2.5%	0.01678	0	C1_03490W_A:ERG3:UPC2:ERG1:HEM14:DPP1:AAT1:C3_01540W_A:HEM13:SAP3:C3_06700C_A:PGA10:ERG251:GPI14:DES1:MET6:VTC3:DAP1:QDR1
97384	cellular lipid biosynthetic process	19 out of 258 genes, 7.4%	162 out of 6473 background genes, 2.5%	0.01678	0	C1_03490W_A:ERG3:UPC2:ERG1:HEM14:DPP1:AAT1:C3_01540W_A:HEM13:SAP3:C3_06700C_A:PGA10:ERG251:GPI14:DES1:MET6:VTC3:DAP1:QDR1
46112	nucleobase biosynthetic process	7 out of 258 genes, 2.7%	23 out of 6473 background genes, 0.4%	0.01696	0	ADE5,7:URA1:ADE2:CPA1:C4_04720W_A:MET6:MIS11
8202	steroid metabolic process	20 out of 258 genes, 7.8%	177 out of 6473 background genes, 2.7%	0.01764	0	C1_03490W_A:ERG3:UPC2:ERG1:HEM14:DPP1:AAT1:ARE2:C3_01540W_A:HEM13:SAP3:C3_06700C_A:PGA10:ERG251:GPI14:DES1:MET6:VTC3:DAP1:QDR1
16126	sterol biosynthetic process	19 out of 258 genes, 7.4%	165 out of 6473 background genes, 2.5%	0.0218	0	C1_03490W_A:ERG3:UPC2:ERG1:HEM14:DPP1:AAT1:C3_01540W_A:HEM13:SAP3:C3_06700C_A:PGA10:ERG251:GPI14:DES1:MET6:VTC3:DAP1:QDR1
6694	steroid biosynthetic process	19 out of 258 genes, 7.4%	165 out of 6473 background genes, 2.5%	0.0218	0	C1_03490W_A:ERG3:UPC2:ERG1:HEM14:DPP1:AAT1:C3_01540W_A:HEM13:SAP3:C3_06700C_A:PGA10:ERG251:GPI14:DES1:MET6:VTC3:DAP1:QDR1
1901575	organic substance catabolic process	65 out of 258 genes, 25.2%	1021 out of 6473 background genes, 15.8%	0.03675	0	RAD16:EHT1:C1_03750W_A:GPM2:C1_04960C_A:PHO15:GPX3:GCV2:CAF16:DAK2:CRP1:MLS1:GCA1:C1_10820C_A:PRM1:C1_13270W_A:PLB4.5:C2_03260W_A:PRB1:ARE2:C2_07060W_A:C2_07270W_A:TOR1:RNR22:C2_07580W_A:C2_07630C_A:GDH2:C2_09710C_A:GPD1:NCE4:MDH1-3:ZSF1:HRK1:SAP3:C3_06270C_A:C3_06560W_A:C3_06860C_A:PEX5:C4_00950C_A:CPA1:C4_01800W_A:C4_03200C_A:C4_03600C_A:GYP1:OFD1:BUB3:RNY11:PFK1:PLB1:GCV1:SEC20:PFK2:C7_03200C_…
6112	energy reserve metabolic process	5 out of 258 genes, 1.9%	13 out of 6473 background genes, 0.2%	0.07783	0.0017	C1_01360C_A:C1_14190C_A:UCF1:GLC3:GSY1
46394	carboxylic acid biosynthetic process	17 out of 258 genes, 6.6%	152 out of 6473 background genes, 2.3%	0.08415	0.0017	EHT1:ERG3:ARG5,6:SUR2:LEU42:MET13:PEX5:ERG251:CPA1:DES1:ILV5:SHM2:LEU1:ARG1:CPA2:MET6:MIS11
