# Supplementary material for: Stress- and metabolic responses of Candida albicans require Tor1 kinase N-terminal HEAT repeats
Source: PLoS Pathog. 2022 Jun 10;18(6):e1010089. doi: 10.1371/journal.ppat.1010089 (PMC9223334; doi:10.1371/journal.ppat.1010089)
Supplement: S7 File — (XLSX) [file ppat.1010089.s009.xlsx]

## Sheet: SC5314 Pb v SC5314 DMSO
Gene expression SC5314 exposed to 10 µM Plumbagin vs SC5314 exposed to DMSO (50 µl in 50 ml)
Gene ID	Log2 FC 30 min	Regulation (Pb vs DMSO 30 min)	Log2 FC 60 min	Regulation (Pb vs DMSO 60 min)	Gene Symbol	Description
3639372	0.127344	up	0.377526	up	CTA2	Cta2p;
3639335	1.53583	up	0.801222	up	CAALFM_C100210CA	hypothetical protein;
3639301	2.17594	up	2.60893	up	BFA1	Bfa1p;
3639300	3.87619	up	1.34486	up	CAALFM_C100270WA	hypothetical protein;
3639299	2.96725	up	0.917373	up	POL93	Pol93p;
3639298	0.809114	up	2.70782	up	CAALFM_C100310WA	hypothetical protein;
3639289	2.01492	up	1.13146	up	SVF1	Svf1p;
3639315	0.787142	up	2.18107	up	CAALFM_C100470CA	N-acetylphosphatidylethanolamine-hydrolyzing phospholipase D;
3639311	0.664072	up	0.203175	up	CAALFM_C100510WA	3-methyl-2-oxobutanoate hydroxymethyltransferase;
3639362	0.199415	up	0.726252	up	CAALFM_C100570CA	hypothetical protein;
3639360	2.40223	up	0.169079	up	TUF1	translation elongation factor Tu;
3639382	1.9377	up	1.28315	up	PSD1	phosphatidylserine decarboxylase 1;
3639381	0.824071	up	0.0995367	up	MOB2	Mob2p;
3639378	2.50197	up	0.926576	up	RPO41	DNA-directed RNA polymerase;
3639332	0.350048	up	0.612522	up	ASM3	Asm3p;
3639331	0.505265	up	1.95125	up	RIC1	Ric1p;
3639329	1.71675	up	1.48594	up	TUB2	beta-tubulin;
3639328	2.26178	up	0.86425	up	CMP1	calcineurin catalytic subunit A;
3639327	2.22957	up	1.31407	up	SPE1	ornithine decarboxylase;
3639350	2.35216	up	1.54986	up	ROT1	Rot1p;
3639349	0.164686	up	0.42716	up	HGC1	cyclin;
3639348	0.216703	up	0.322681	up	CAALFM_C100790WA	hypothetical protein;
3639346	2.61505	up	1.22901	up	CAALFM_C100810WA	N-acetylglucosaminyldiphosphodolichol N-acetylglucosaminyltransferase catalytic subunit;
3639344	0.951234	up	1.21371	up	CAALFM_C100830WA	hypothetical protein;
3639356	2.65282	up	0.798087	up	LRO1	phospholipid:diacylglycerol acyltransferase;
3639355	0.291578	up	0.857973	up	CAALFM_C100880WA	hypothetical protein;
3639280	0.62133	up	1.80678	up	SET1	histone methyltransferase;
3640179	1.0667	up	0.213893	up	NMA111	Nma111p;
3640172	2.19782	up	1.69884	up	CAALFM_C101070CA	hypothetical protein;
3640173	1.29925	up	0.914566	up	CAALFM_C101080WA	hypothetical protein;
3640177	2.21881	up	0.432446	up	ZPR1	zinc finger-containing protein;
3640178	0.693761	up	1.36439	up	CAALFM_C101130WA	ubiquitin-binding SDF ubiquitin ligase complex subunit;
3640202	0.583951	up	1.31311	up	CAALFM_C101140CA	hypothetical protein;
3640203	0.472133	up	0.226261	up	CAALFM_C101150CA	tRNA methyltransferase;
3640207	0.331731	up	2.53415	up	CAALFM_C101190CA	N,N-dimethylaniline monooxygenase;
3640187	1.50815	up	2.19829	up	MRS7	Mrs7p;
3640190	2.69242	up	0.411911	up	TIF	translation initiation factor eIF4A;
3640191	1.59293	up	2.40524	up	CAALFM_C101360CA	glycogenin glucosyltransferase;
3640237	0.409316	up	1.41703	up	CAALFM_C101400CA	sphinganine kinase;
3640238	0.163198	up	0.0801215	up	CRL1	Rho family GTPase;
3640239	3.162	up	0.560886	up	ABC1	protein kinase;
3640241	1.3659	up	1.17085	up	CAALFM_C101470WA	mRNA-binding protein;
3640219	0.154271	up	0.459596	up	SIZ1	SUMO ligase;
3640223	0.618069	up	0.389158	up	CAALFM_C101590CA	DNA-directed RNA polymerase II core subunit;
3640193	1.7521	up	0.540546	up	CAALFM_C101620CA	hypothetical protein;
3640194	0.132146	up	0.145418	up	CAALFM_C101630WA	hypothetical protein;
3640196	0.425359	up	2.85071	up	ISN1	IMP 5'-nucleotidase;
3640199	0.155359	up	0.477716	up	LSC1	succinate--CoA ligase (GDP-forming) subunit alpha;
3640200	0.122002	up	1.09131	up	ARP8	Arp8p;
3640201	0.710086	up	1.58919	up	CAALFM_C101710WA	hypothetical protein;
3645413	0.0248295	up	0.116825	up	CAALFM_C101750WA	hypothetical protein;
3645411	0.110924	up	1.84472	up	MAK32	Mak32p;
3645408	2.84988	up	1.467	up	SWI4	SBF complex DNA-binding subunit;
3645407	0.11088	up	0.684962	up	CAALFM_C101800WA	hypothetical protein;
3645435	0.382152	up	0.0196297	up	CAALFM_C101820CA	TFIIH complex kinase subunit;
3645428	0.665787	up	1.08326	up	PTR3	Ptr3p;
3645417	0.106122	up	0.763857	up	ZCF24	Zcf24p;
3644588	1.91343	up	0.761335	up	PHO91	Pho91p;
3644589	0.555452	up	0.529032	up	HSP31	Hsp31p;
3644580	2.37336	up	2.19072	up	SHA3	putative serine/threonine protein kinase;
3644581	3.81666	up	4.07914	up	GAL1	galactokinase;
3644583	2.59493	up	2.93321	up	GAL10	bifunctional UDP-glucose 4-epimerase/aldose 1-epimerase;
3644591	2.37588	up	0.473607	up	GAL7	UDP-glucose:hexose-1-phosphate uridylyltransferase;
3644595	0.168672	up	0.431146	up	CAALFM_C102220CA	NADHX epimerase;
3644596	3.28752	up	1.62882	up	2007-09-01	septin;
3644597	2.45137	up	2.71385	up	CAALFM_C102240WA	karyopherin beta;
3644598	3.91902	up	1.19419	up	CWH8	Cwh8p;
3644565	0.68853	up	0.600677	up	AGE3	Age3p;
3644566	0.00972339	up	0.272197	up	CAALFM_C102270CA	hypothetical protein;
3644568	1.80289	up	0.497579	up	CAALFM_C102290CA	ATP synthase complex assembly protein;
3644572	1.19271	up	1.74354	up	CAALFM_C102320CA	bifunctional fructose-2,6-bisphosphate 2-phosphatase/6-phosphofructo-2-kinase;
3644576	2.45951	up	0.883631	up	CAALFM_C102370CA	hypothetical protein;
3636790	0.0510563	up	1.25258	up	CAALFM_C102380CA	Arf family GTPase;
3636791	1.42753	up	0.511605	up	CAALFM_C102390WA	hypothetical protein;
3636793	1.63864	up	1.65757	up	CAALFM_C102410CA	hypothetical protein;
3636794	1.5665	up	1.18902	up	GSC1	1,3-beta-glucan synthase;
3636848	0.780769	up	1.0373	up	CAALFM_C102440CA	ubiquitin-specific protease;
3636852	2.52395	up	0.247365	up	PMM1	phosphomannomutase;
3636853	0.365007	up	0.66424	up	CAALFM_C102490CA	hypothetical protein;
3636795	0.0637548	up	0.763679	up	CAALFM_C102500WA	hypothetical protein;
3636803	0.704058	up	0.110435	up	SNZ1	pyridoxine biosynthesis protein;
3636815	0.712846	up	0.593102	up	HOM6	homoserine dehydrogenase;
3636820	0.435382	up	0.371504	up	MGM101	Mgm101p;
3636822	0.754992	up	0.716762	up	CAALFM_C102680CA	hypothetical protein;
3636825	1.91282	up	2.1753	up	CAALFM_C102720WA	hypothetical protein;
3636828	0.231547	up	0.359344	up	CAALFM_C102750CA	hypothetical protein;
3636872	2.12936	up	0.152054	up	TIF34	translation initiation factor eIF3 subunit i;
3636877	2.01005	up	3.75298	up	PDE2	3',5'-cyclic-nucleotide phosphodiesterase;
3636863	1.77977	up	1.67845	up	YKT6	palmitoyltransferase;
3636864	1.91477	up	0.504982	up	YPT7	Ypt7p;
3636829	0.682134	up	1.34132	up	CAALFM_C102910CA	protein kinase regulatory subunit;
3636830	1.1666	up	2.52644	up	CDC73	Cdc73p;
3636834	1.44229	up	1.22393	up	CAALFM_C102960CA	hypothetical protein;
3636837	0.148246	up	0.410719	up	XOG1	glucan 1,3-beta-glucosidase;
3636838	0.693289	up	0.144055	up	HOL1	Hol1p;
3636843	1.38923	up	0.142055	up	CAALFM_C103050WA	hypothetical protein;
3636922	2.85413	up	0.766142	up	ORC1	origin recognition complex subunit 1;
3636923	3.22047	up	0.509992	up	TEM1	Ras family GTPase;
3636925	1.41709	up	1.41583	up	CAALFM_C103100WA	hypothetical protein;
3636804	1.39368	up	0.694554	up	COQ4	ubiquinone biosynthesis protein;
3636806	2.0932	up	1.29728	up	CAALFM_C103180WA	lipoyl(octanoyl) transferase;
30514977	3.37373	up	1.22221	up	ECM33	Ecm33p;
3636809	3.53124	up	1.50437	up	CDC12	septin;
3636858	0.0210986	up	0.373937	up	EHD3	Ehd3p;
3636888	3.22348	up	1.26451	up	RLI1	Fe-S cluster-binding ribosome biosynthesis protein;
3636889	3.36394	up	2.43742	up	CAALFM_C103360WA	chromatin-remodeling ATPase;
3636891	2.76888	up	0.166309	up	CAALFM_C103370WA	polyadenylate-binding protein;
3636892	0.698247	up	2.30381	up	TPS2	trehalose-phosphatase;
3636894	2.17895	up	1.31045	up	EHT1	medium-chain fatty acid ethyl ester synthase/esterase;
3636904	2.29758	up	3.12357	up	CAALFM_C103400WA	hypothetical protein;
3636905	3.07313	up	2.33427	up	CAALFM_C103410WA	hypothetical protein;
3636906	0.745604	up	1.2364	up	CAALFM_C103430WA	triglyceride lipase;
3636908	1.08741	up	0.471356	up	CAALFM_C103440CA	hypothetical protein;
3636914	1.12189	up	0.365387	up	CAALFM_C103490WA	hypothetical protein;
3636918	0.00894046	up	0.436206	up	MED17	Med17p;
3636878	1.83051	up	0.0516453	up	COQ6	putative N,N-dimethylaniline monooxygenase;
3636879	0.0327282	up	0.834175	up	SUA71	transcription factor TFIIB;
3636882	1.01143	up	1.27391	up	CAALFM_C103630WA	hypothetical protein;
3648426	0.585255	up	1.58284	up	CAALFM_C103690WA	hypothetical protein;
3648216	2.51657	up	2.40323	up	CAALFM_C103720CA	hypothetical protein;
3644692	1.07146	up	0.15019	up	MNS1	mannosyl-oligosaccharide 1,2-alpha-mannosidase;
3644691	1.0342	up	1.29668	up	WAR1	War1p;
3644690	1.58716	up	0.928817	up	CAALFM_C103750WA	hypothetical protein;
3644689	2.43769	up	1.72686	up	STR2	cystathionine gamma-synthase;
3644688	0.551645	up	1.19178	up	SKO1	Sko1p;
3644687	1.84332	up	0.189461	up	HMG1	hydroxymethylglutaryl-CoA reductase (NADPH);
3646407	1.2289	up	0.421326	up	CAALFM_C103870CA	hypothetical protein;
3646415	0.665121	up	0.0161405	up	CAALFM_C103940WA	succinate dehydrogenase membrane anchor subunit;
3646417	0.99079	up	0.0454133	up	CAALFM_C103950CA	hypothetical protein;
3646418	0.707244	up	0.310073	up	CAALFM_C103960CA	hypothetical protein;
3646428	1.04053	up	0.116557	up	CAALFM_C104030WA	aspartate--tRNA ligase;
3644695	1.81775	up	1.3533	up	BET4	Rab geranylgeranyltransferase;
3644696	0.472631	up	0.0879503	up	MAD2	spindle checkpoint protein;
3644698	0.628341	up	0.762695	up	POR1	porin;
3644715	0.199595	up	0.427991	up	HTA2	histone H2A;
3644716	1.00332	up	0.971697	up	CAALFM_C104180WA	hypothetical protein;
3644718	3.05047	up	2.0057	up	CAALFM_C104200CA	nucleoporin;
3644719	4.12043	up	1.65872	up	CDC3	septin;
3644709	2.20847	up	1.08092	up	CAALFM_C104280CA	GPI-anchor transamidase;
3644710	1.66879	up	0.240254	up	ACS2	acetate--CoA ligase;
3644711	1.77207	up	0.614656	up	SSA2	Hsp70 family chaperone;
3644713	1.02448	up	1.7475	up	GPM2	Gpm2p;
3644685	1.4433	up	0.653299	up	CAALFM_C104340CA	hypothetical protein;
3647993	1.76362	up	2.32789	up	SIT4	type 2A-related serine/threonine-protein phosphatase;
3647988	0.766717	up	0.637368	up	URA6	bifunctional uridylate/adenylate kinase;
3646140	0.22922	up	1.7552	up	CAALFM_C104460CA	hypothetical protein;
3646145	0.754852	up	1.07102	up	CAALFM_C104490WA	hypothetical protein;
3646147	0.916652	up	1.98176	up	CAALFM_C104510WA	hypothetical protein;
3646148	0.793994	up	0.772212	up	PHO85	cyclin-dependent serine/threonine-protein kinase;
3646149	0.963049	up	0.239951	up	CAALFM_C104530CA	tRNA (uracil) methyltransferase;
3646130	0.273097	up	0.535571	up	CAALFM_C104560WA	ubiquitin-protein ligase;
3646131	0.70755	up	0.970024	up	CHL4	Chl4p;
3646134	1.36651	up	1.04178	up	ATP1	F1F0 ATP synthase subunit alpha;
3644762	0.469761	up	0.732235	up	CAALFM_C104630CA	putative aminophospholipid-translocating P4-type ATPase;
3644770	3.02714	up	2.69286	up	HAT1	histone acetyltransferase catalytic subunit;
3644763	1.98248	up	0.993882	up	LYS21	homocitrate synthase;
3644776	3.79737	up	3.38391	up	ERG3	C-5 sterol desaturase;
3644786	1.77418	up	1.19668	up	SEC21	coatomer subunit gamma;
3644793	0.48845	up	0.972091	up	CAALFM_C104910CA	hypothetical protein;
3644790	1.45721	up	1.10007	up	RPM2	ribonuclease P;
3647529	1.70774	up	0.00495124	up	CAALFM_C104980CA	hypothetical protein;
3647530	2.0413	up	1.09304	up	CAALFM_C104990CA	hypothetical protein;
3647531	3.93133	up	1.44285	up	RHD1	Rhd1p;
3647532	0.60368	up	0.90641	up	CAALFM_C105010CA	PAQR-type receptor;
3647670	0.769953	up	0.578853	up	TRY2	Try2p;
3647669	2.01105	up	0.0856774	up	CAALFM_C105100WA	hypothetical protein;
3647668	0.852956	up	0.134585	up	ARO4	3-deoxy-7-phosphoheptulonate synthase;
3642465	1.77318	up	0.0605502	up	CAALFM_C105210CA	hypothetical protein;
3642477	0.511139	up	0.290404	up	SDH1	succinate dehydrogenase flavoprotein subunit;
3642475	2.20406	up	1.34716	up	CAALFM_C105280WA	hypothetical protein;
3642471	3.11579	up	3.74901	up	PRD1	metalloendopeptidase;
3642483	0.1167	up	0.379174	up	YPT53	Rab family GTPase;
3642479	1.72542	up	1.9879	up	CAALFM_C105390CA	hypothetical protein;
3642492	0.610878	up	0.118556	up	SPT20	Spt20p;
3642488	0.221316	up	0.400967	up	KOG1	ubiquitin-binding TORC1 subunit;
3642487	0.222512	up	1.93217	up	MTM1	Mtm1p;
3642504	2.38681	up	1.46635	up	SSH1	Ssh1p;
3639839	2.90652	up	0.446287	up	FAL1	ATP-dependent RNA helicase;
3639838	1.58627	up	0.23458	up	CAALFM_C105650WA	putative uridine kinase;
3639900	2.29443	up	0.532735	up	CAALFM_C105660CA	hypothetical protein;
3639898	0.114511	up	0.117743	up	RIM1	Rim1p;
3639893	1.35304	up	0.445114	up	CAALFM_C105740CA	hypothetical protein;
3639888	0.777319	up	0.516547	up	CAALFM_C105780WA	hypothetical protein;
3639879	0.559645	up	1.20723	up	PRN2	Prn2p;
3639861	1.37012	up	0.211398	up	PHO87	SPX domain-containing inorganic phosphate transporter;
3639859	1.95193	up	2.21441	up	CAALFM_C105950CA	hypothetical protein;
3639875	2.39854	up	1.02424	up	PGA45	Pga45p;
3639869	1.82913	up	0.959615	up	CHS7	Chs7p;
3639868	0.0302827	up	0.951704	up	RGD1	Rgd1p;
3639823	0.0829861	up	0.421881	up	ARC35	Arc35p;
3639822	1.63625	up	1.21219	up	CAALFM_C106090CA	serine/threonine protein kinase;
3639821	2.2695	up	0.0966535	up	MSI3	adenyl-nucleotide exchange factor;
3639849	0.358278	up	2.01864	up	HAC1	transcription factor;
3648392	0.629489	up	0.429158	up	TLO34	Tlo34p;
3648391	0.226718	up	0.71527	up	CAALFM_C106190CA	hypothetical protein;
3648300	1.98931	up	2.25179	up	CAALFM_C106200WA	hypothetical protein;
3647517	0.536939	up	0.799413	up	MDM34	ERMES complex subunit;
3647523	0.725925	up	0.988399	up	CAALFM_C106270WA	hypothetical protein;
3648118	0.58546	up	0.847933	up	CAALFM_C106320WA	hypothetical protein;
3639562	1.39932	up	1.66179	up	CAALFM_C106350WA	hypothetical protein;
3639519	3.68993	up	0.18725	up	GLT1	glutamate synthase (NADH);
3639517	1.08655	up	1.9234	up	CAALFM_C106560WA	hypothetical protein;
3639516	0.976514	up	0.269851	up	ANT1	Ant1p;
3639513	0.270739	up	1.08536	up	CAALFM_C106600WA	hypothetical protein;
3639540	0.0101132	up	0.068779	up	VPS34	phosphatidylinositol 3-kinase;
3639511	1.34575	up	0.400725	up	CAALFM_C106700WA	hypothetical protein;
3639508	0.754792	up	0.59105	up	RAC1	Rho family GTPase;
3639504	1.28391	up	0.993149	up	CAALFM_C106770WA	putative oxidoreductase;
3639493	2.32868	up	0.520714	up	CAALFM_C106820WA	hypothetical protein;
3639491	0.454093	up	0.646608	up	PCL7	Pcl7p;
3639524	1.86109	up	0.300183	up	PGA63	Pga63p;
3639565	0.716168	up	0.60303	up	CAALFM_C106980CA	hypothetical protein;
3639487	0.316704	up	0.0419177	up	CAALFM_C107100CA	hypothetical protein;
3644475	0.615554	up	0.940007	up	SOG2	Sog2p;
3644473	1.73715	up	0.872843	up	CAALFM_C107210CA	hypothetical protein;
3644460	0.306448	up	1.59655	up	CAALFM_C107220WA	hypothetical protein;
3644467	1.4991	up	1.50968	up	KSP1	putative serine/threonine protein kinase;
3644464	1.20182	up	0.329762	up	CAALFM_C107400CA	hypothetical protein;
3644482	0.622304	up	0.616074	up	CAALFM_C107440WA	hypothetical protein;
3646669	2.18727	up	0.656433	up	GPI8	GPI-anchor transamidase;
3646668	1.85618	up	1.89499	up	CAALFM_C107470CA	double-stranded DNA-dependent ATPase;
3646664	2.41259	up	0.0298295	up	CAALFM_C107510WA	hypothetical protein;
3646662	1.56893	up	0.0389121	up	IST2	Ist2p;
3646677	0.65395	up	1.99526	up	SWD2	WD-repeat containing protein;
3646671	0.286136	up	0.0569793	up	CAALFM_C107610CA	hypothetical protein;
3646670	0.85972	up	1.12219	up	PIR32	Pir32p;
3641767	0.0749755	up	1.69748	up	CAALFM_C107690CA	importin-alpha export receptor;
3641768	4.07235	up	1.32985	up	VRG4	GDP-mannose transporter;
3641769	1.59091	up	0.103653	up	ADE4	amidophosphoribosyltransferase;
3647955	0.0155051	up	1.11437	up	CAALFM_C107780WA	hypothetical protein;
3640737	0.764923	up	0.789288	up	CAALFM_C107840WA	nicotinate-nucleotide diphosphorylase (carboxylating);
3640740	0.0453099	up	0.307784	up	CAALFM_C107860WA	hypothetical protein;
3640719	5.0049	up	0.958504	up	ADE5,7	bifunctional aminoimidazole ribotide synthase/glycinamide ribotide synthase;
3640722	3.11987	up	0.959203	up	MRPL3	mitochondrial 54S ribosomal protein YmL3;
3640723	1.16046	up	1.06204	up	ERD1	Erd1p;
3640700	1.54405	up	0.267104	up	DPM1	dolichyl-phosphate beta-D-mannosyltransferase;
3640701	3.18149	up	0.70374	up	UBA2	E1 ubiquitin-activating protein;
3640733	0.8231	up	1.36686	up	CAALFM_C108160WA	hypothetical protein;
3640759	0.225871	up	1.56624	up	CAALFM_C108240CA	hypothetical protein;
3640761	1.20903	up	0.0412116	up	MED15	Med15p;
3640755	1.63983	up	0.994213	up	OLE1	stearoyl-CoA 9-desaturase;
3640756	0.693476	up	0.084162	up	SDS24	Sds24p;
3646502	1.82607	up	0.351799	up	TEF2	translation elongation factor EF-1 alpha;
3646504	2.15762	up	1.73869	up	CAALFM_C108390CA	hypothetical protein;
3646506	0.805667	up	0.371905	up	SAM4	S-adenosylmethionine-homocysteine S-methyltransferase;
3646485	1.22346	up	0.143918	up	GCR3	Gcr3p;
3646489	2.28859	up	2.72726	up	UPC2	Upc2p;
3646492	0.231892	up	0.496477	up	CAALFM_C108490WA	kynureninase;
3646493	0.666121	up	0.6762	up	ENO1	phosphopyruvate hydratase;
3646494	0.888259	up	0.0333734	up	EAF6	Eaf6p;
3646498	1.83581	up	0.207096	up	GCF1	Gcf1p;
3646499	1.85982	up	0.695428	up	TCP1	chaperonin-containing T-complex alpha subunit;
3646508	2.07689	up	0.974873	up	VCX1	Vcx1p;
3646509	5.09654	up	2.70985	up	ERG1	squalene monooxygenase;
3646510	1.26617	up	0.378134	up	GCD6	translation initiation factor eIF2B catalytic subunit epsilon;
3634928	2.18442	up	0.269272	up	CAALFM_C108630WA	hypothetical protein;
3634929	1.20898	up	0.762152	up	RTG1	Rtg1p;
3634938	0.412389	up	1.68937	up	CAALFM_C108730WA	Golgi transport complex subunit;
3634939	1.67744	up	1.40772	up	SEC24	COPII subunit;
3634790	2.06239	up	2.21963	up	TPO3	spermine transporter;
3634791	1.9959	up	2.25838	up	CAALFM_C108800WA	hypothetical protein;
3634923	1.84789	up	2.50562	up	HEM14	oxygen-dependent protoporphyrinogen oxidase;
3634911	0.449061	up	1.1538	up	MSN4	stress-responsive transcriptional activator;
3634912	1.1718	up	1.10499	up	PFK26	Pfk26p;
3634914	1.1471	up	0.586596	up	KEX2	kexin;
3634769	1.25092	up	0.37885	up	CAALFM_C109040CA	hypothetical protein;
3634774	3.3014	up	2.9347	up	PGA6	Pga6p;
3634941	1.46749	up	0.627951	up	IPT1	inositolphosphotransferase;
3634943	2.26609	up	1.26806	up	CAALFM_C109130WA	hypothetical protein;
3634944	0.547082	up	0.0660877	up	SSU81	osmosensor;
3634946	1.63457	up	2.34695	up	AOX1	Aox1p;
3634895	1.43152	up	3.04822	up	DAK2	dihydroxyacetone kinase;
3634896	0.774747	up	1.7462	up	LYS142	Lys142p;
3634827	0.0612304	up	0.289238	up	PTC1	type 2C protein phosphatase;
3634834	1.86647	up	1.06149	up	CAALFM_C109320CA	hypothetical protein;
3634804	0.184534	up	0.447008	up	CAALFM_C109340CA	hypothetical protein;
3634851	2.23609	up	0.0756013	up	CAALFM_C109390WA	tRNA dimethylallyltransferase;
3634855	1.82233	up	0.973897	up	CAALFM_C109430WA	hypothetical protein;
3634857	1.50408	up	2.77862	up	CAALFM_C109440WA	inorganic diphosphatase;
3634859	4.90943	up	0.978193	up	ERG12	mevalonate kinase;
3634761	1.25298	up	0.536566	up	CAALFM_C109470CA	hypothetical protein;
3634763	4.14426	up	0.0803623	up	GUA1	GMP synthase (glutamine-hydrolyzing);
3634767	1.65129	up	2.76382	up	RAM2	bifunctional protein farnesyltransferase/protein geranylgeranyltransferase;
3634891	0.367059	up	0.625785	up	CAALFM_C109610WA	hypothetical protein;
3634893	0.0505996	up	0.579673	up	IDH1	isocitrate dehydrogenase (NAD(+));
3634869	2.4583	up	0.32062	up	ADE12	adenylosuccinate synthase;
3634870	1.46017	up	1.72264	up	CAALFM_C109650WA	hypothetical protein;
3634873	1.67497	up	0.025537	up	MTS1	Mts1p;
3634819	2.14444	up	0.615823	up	URA1	dihydroorotate dehydrogenase;
3634842	0.807488	up	1.57687	up	CAALFM_C109780CA	putative ferric-chelate reductase;
3634846	0.0823701	up	0.241925	up	CAALFM_C109820CA	hypothetical protein;
3634850	0.460888	up	1.54298	up	TFA1	transcription factor TFIIE subunit;
3634864	0.87434	up	1.11003	up	SAC1	phosphatidylinositol-3-phosphatase;
3634865	0.820423	up	0.209131	up	CPP1	tyrosine/serine/threonine protein phosphatase;
3634866	1.61727	up	0.780975	up	SWE1	tyrosine protein kinase;
3634867	0.850594	up	2.14115	up	SFU1	Sfu1p;
3634810	0.755268	up	1.61163	up	ERO1	ER oxidoreductin;
3634817	2.28967	up	2.34648	up	CAALFM_C110090CA	hypothetical protein;
3634778	1.29245	up	1.55493	up	CAALFM_C110110WA	hypothetical protein;
3634782	0.576013	up	0.842131	up	MIR1	Mir1p;
3634784	1.49809	up	1.76056	up	ECM21	Ecm21p;
3634785	1.08359	up	0.833542	up	CAALFM_C110190WA	hypothetical protein;
3634879	0.295461	up	0.478806	up	TPK1	Tpk1p;
3634880	0.00497603	up	1.69775	up	CAALFM_C110230CA	hypothetical protein;
3634907	0.943443	up	1.8884	up	CAALFM_C110320WA	N-acetylglucosaminylphosphatidylinositol deacetylase;
3634835	0.961285	up	0.568802	up	CAALFM_C110350CA	hypothetical protein;
3634836	1.52865	up	2.8324	up	CAALFM_C110360CA	hypothetical protein;
3634838	1.08664	up	0.678975	up	CBK1	serine/threonine protein kinase;
3634839	2.78026	up	4.46728	up	FGR41	Fgr41p;
3647178	0.630572	up	0.436685	up	CAALFM_C110420CA	hypothetical protein;
3647181	1.6458	up	0.397267	up	GLY1	Gly1p;
3647186	0.552733	up	0.371783	up	DJP1	Djp1p;
3647187	1.68802	up	1.93645	up	LKH1	bifunctional aminopeptidase/epoxide hydrolase;
3647196	1.94431	up	1.84791	up	CAALFM_C110560CA	hypothetical protein;
3647683	2.23412	up	0.867415	up	CAALFM_C110630CA	hypothetical protein;
3647673	1.87855	up	1.07557	up	PEA2	Pea2p;
3647674	2.15291	up	0.382295	up	APN2	DNA-(apurinic or apyrimidinic site) lyase;
3647675	0.349484	up	0.149056	up	TBP1	TATA-binding protein;
3644443	0.533617	up	0.493921	up	CAALFM_C110690WA	hypothetical protein;
3644407	2.12214	up	2.38462	up	CAALFM_C110710CA	hypothetical protein;
3644405	2.32044	up	0.349794	up	MNN2	Mnn2p;
3644435	0.764654	up	2.54771	up	CAALFM_C110820CA	aspartyl aminopeptidase;
3644434	1.42946	up	1.14377	up	BIG1	Big1p;
3644452	1.60351	up	4.85963	up	CAALFM_C110840CA	hypothetical protein;
3644432	2.64048	up	0.354757	up	UBA4	Uba4p;
30515046	0.931095	up	0.0569563	up	ERP5	Erp5p;
30515047	0.621147	up	0.266934	up	CAALFM_C110960WA	hypothetical protein;
3644423	1.27773	up	1.49919	up	RTG3	Rtg3p;
3644416	1.58196	up	1.69002	up	CAALFM_C111080WA	6-phosphofructo-2-kinase;
3644412	1.37835	up	0.643909	up	CAALFM_C111120CA	hypothetical protein;
3644398	2.02824	up	0.30187	up	WBP1	dolichyl-diphosphooligosaccharide-protein glycotransferase;
3644397	0.4829	up	0.160995	up	ARL3	Arf family GTPase;
3644530	3.63489	up	1.36471	up	TIM50	protein translocase subunit;
3644554	1.69902	up	0.283952	up	CAALFM_C111280WA	hypothetical protein;
3644548	1.44117	up	0.600067	up	TOS4	Tos4p;
3644537	0.726534	up	3.17775	up	DPP1	Dpp1p;
3645337	0.803582	up	1.74059	up	ARO7	chorismate mutase;
3645331	1.3641	up	1.46325	up	CAALFM_C111560CA	hypothetical protein;
3645329	0.460302	up	0.635568	up	PLD1	phospholipase D;
3645339	0.694864	up	2.03546	up	GAD1	glutamate decarboxylase;
3645317	0.5054	up	0.853926	up	CAALFM_C111740WA	hypothetical protein;
3645316	0.609675	up	0.872148	up	AVT4	Avt4p;
3645327	2.04468	up	0.447824	up	CAALFM_C111770CA	hypothetical protein;
3645324	0.0301373	up	2.85909	up	CAS1	ATP-dependent DNA helicase;
3642008	0.768686	up	0.544091	up	MUP1	Mup1p;
3642005	1.20971	up	1.47219	up	CAALFM_C111900CA	hypothetical protein;
3642003	0.948971	up	0.644892	up	CAALFM_C111920WA	hypothetical protein;
3642042	0.238745	up	1.0657	up	CAALFM_C111990WA	hypothetical protein;
3642025	1.14572	up	1.40819	up	CAALFM_C112070CA	hypothetical protein;
3642051	0.479289	up	1.13702	up	ZCF30	Zcf30p;
3642038	2.23067	up	2.61135	up	CAALFM_C112180CA	hypothetical protein;
3642022	2.85945	up	1.40155	up	CAALFM_C112250CA	hypothetical protein;
3642064	1.90193	up	0.453105	up	MRPS9	mitochondrial 37S ribosomal protein MRPS9;
3642060	2.17564	up	0.0724521	up	WRS1	tryptophan--tRNA ligase;
3642058	0.777271	up	0.787851	up	PKH2	serine/threonine protein kinase;
3642012	2.65099	up	0.264581	up	CAALFM_C112440WA	putative 3'-5' exonuclease;
3642011	1.70097	up	0.700233	up	IRA2	Ras GTPase activating protein;
30515063	1.1122	up	1.69188	up	CAALFM_C112480WA	hypothetical protein;
3647612	0.201877	up	1.37336	up	PEP1	type I sorting receptor;
3647609	2.01697	up	1.10984	up	GSG1	Gsg1p;
3647604	1.85678	up	0.548536	up	CAALFM_C112570CA	Elongator subunit;
3647603	0.633599	up	1.16643	up	CAALFM_C112580WA	hypothetical protein;
3646822	0.487397	up	1.73595	up	CAALFM_C112710CA	hypothetical protein;
3646819	1.45929	up	1.46987	up	CAALFM_C112740WA	hypothetical protein;
3646818	0.908823	up	1.25272	up	CAALFM_C112750CA	hypothetical protein;
3646817	1.28302	up	0.255079	up	CAALFM_C112760WA	protein-transporting protein;
3646830	3.81228	up	1.33838	up	RBK1	putative ribokinase;
3636151	0.188891	up	1.49277	up	CAALFM_C112880CA	hypothetical protein;
3636155	0.437857	up	0.21603	up	CAALFM_C112920CA	hypothetical protein;
3636157	0.634907	up	1.93852	up	CAALFM_C112950WA	hypothetical protein;
3636118	0.902702	up	2.38647	up	BNI1	formin;
3636119	2.11976	up	2.38223	up	SEC2	guanine nucleotide exchange factor;
3636120	0.558122	up	1.85664	up	CAALFM_C113010WA	hypothetical protein;
3636121	1.38081	up	0.341665	up	SPC3	signal peptidase complex subunit;
3636122	1.11362	up	0.739131	up	CAALFM_C113030CA	cysteine--tRNA ligase;
3636123	4.70417	up	0.752091	up	CAALFM_C113060CA	hypothetical protein;
3636201	0.154165	up	1.71043	up	MON2	Mon2p;
3636203	1.20678	up	1.07033	up	TYE7	Tye7p;
3636164	0.345699	up	1.24467	up	REX3	RNA exonuclease;
3636166	1.34437	up	1.87662	up	AKR1	palmitoyltransferase;
3636167	0.712868	up	1.71316	up	CAALFM_C113240WA	hypothetical protein;
3636143	2.04558	up	2.30806	up	CAALFM_C113250WA	hypothetical protein;
3636148	2.34986	up	1.9141	up	ECM25	Ecm25p;
3636149	3.85047	up	3.6654	up	CAALFM_C113320CA	hypothetical protein;
3636150	1.4121	up	1.94394	up	CAALFM_C113330CA	spermine synthase;
3636214	2.64557	up	3.21053	up	STP2	Stp2p;
3636218	1.49433	up	1.7568	up	CAALFM_C113390WA	hypothetical protein;
3636219	2.46284	up	1.75092	up	AGC1	amino acid transporter;
3636230	1.02948	up	1.0585	up	CAALFM_C113490CA	hypothetical protein;
3636168	1.36653	up	1.62901	up	TGL99	Tgl99p;
3636170	0.0821594	up	0.324346	up	CAALFM_C113530WA	hypothetical protein;
3636171	1.26489	up	1.52736	up	GUP1	O-acyltransferase;
3636174	0.379086	up	0.393949	up	CAALFM_C113560WA	ssDNA endodeoxyribonuclease;
3636211	1.31246	up	1.57494	up	KIS2	Kis2p;
3636212	0.994428	up	0.745216	up	ROB1	Rob1p;
3636213	1.40654	up	0.618749	up	CYB2	Cyb2p;
3636191	1.59651	up	1.60709	up	CAALFM_C113650CA	hypothetical protein;
3636193	0.437949	up	1.09568	up	OSM2	fumarate reductase;
3636195	0.529312	up	1.35871	up	ACT1	actin;
3636138	1.64636	up	0.964247	up	AGM1	phosphoacetylglucosamine mutase;
3636140	1.04224	up	0.434122	up	MYO2	myosin 2;
3636129	0.17556	up	1.99119	up	CAALFM_C113840WA	divalent metal ion transporter;
3636132	2.45564	up	2.14601	up	MET3	sulfate adenylyltransferase;
3636133	0.0114453	up	2.11528	up	CAALFM_C113880CA	hypothetical protein;
3636181	2.6024	up	0.0382943	up	LCB2	serine C-palmitoyltransferase;
3636184	0.464524	up	0.298398	up	SSK1	mitogen-activated protein kinase kinase kinase;
3636187	0.385265	up	0.0465007	up	YBP1	Ybp1p;
3636188	1.91655	up	0.531869	up	HPC2	Hpc2p;
3643335	0.367013	up	0.629487	up	DUR7	Dur7p;
3643342	1.18453	up	1.44701	up	CAALFM_C114040WA	hypothetical protein;
3643343	0.953123	up	1.2156	up	CAALFM_C114050CA	ATP-dependent 3'-5' DNA helicase;
3643318	2.25497	up	0.0859673	up	FTR1	high-affinity iron permease;
3643322	2.73744	up	0.0550101	up	CAALFM_C114160WA	protein-lysine N-methyltransferase;
3643323	0.854684	up	0.410451	up	CAALFM_C114170WA	E3 ubiquitin-protein ligase;
3643324	0.102139	up	0.759874	up	CAALFM_C114180WA	hypothetical protein;
3643305	1.01719	up	0.474818	up	IRR1	Irr1p;
3643306	1.62281	up	0.904069	up	CAALFM_C114240WA	hypothetical protein;
3643311	1.42636	up	0.968527	up	MDG1	Mdg1p;
3643280	0.0868056	up	0.0564685	up	RIM101	alkaline-responsive transcriptional regulator;
3643282	1.97069	up	1.32709	up	WSC4	Wsc4p;
3643285	1.54521	up	1.94172	up	CAALFM_C114380CA	hypothetical protein;
3643298	0.338914	up	1.764	up	GDI1	Gdi1p;
3638904	2.21031	up	0.937952	up	CAALFM_C200190CA	peroxisome biogenesis protein;
3638827	0.479666	up	0.231648	up	CAALFM_C200350WA	DNA helicase;
3638825	0.273649	up	1.12187	up	CAALFM_C200360CA	hypothetical protein;
3638824	0.892957	up	1.20232	up	PDR6	Pdr6p;
3638823	0.780333	up	1.16582	up	RFA1	replication factor A subunit protein;
3638817	1.33409	up	0.264659	up	SAS2	Sas2p;
3638814	0.721892	up	0.646653	up	CDH1	Cdh1p;
3638812	0.952416	up	1.21489	up	POM152	Pom152p;
3638871	0.373477	up	1.45739	up	PHHB	4a-hydroxytetrahydrobiopterin dehydratase;
3638870	2.06996	up	1.53889	up	CAALFM_C200490WA	hypothetical protein;
3638868	0.0325783	up	2.07149	up	CAALFM_C200510WA	hypothetical protein;
3638867	0.645399	up	1.75591	up	DFG5	putative mannan endo-1,6-alpha-mannosidase;
3638855	0.763544	up	0.939331	up	CAALFM_C200550WA	hypothetical protein;
3638853	2.46529	up	1.57113	up	CAALFM_C200570WA	hypothetical protein;
3638852	1.26468	up	1.5065	up	SMF3	putative divalent metal ion transporter;
3638851	1.13598	up	3.34027	up	CAALFM_C200590WA	hypothetical protein;
3638889	0.640777	up	0.237298	up	CAALFM_C200650WA	hypothetical protein;
3638882	0.334108	up	0.69916	up	FGR15	Fgr15p;
3638808	1.36294	up	0.885501	up	CAALFM_C200830CA	hypothetical protein;
3638807	2.56876	up	0.224035	up	CAALFM_C200840WA	NAPDH-dependent diflavin reductase;
3638890	0.529343	up	0.632531	up	RFC5	replication factor C subunit 5;
3638876	1.8379	up	2.2949	up	HGT7	Hgt7p;
3638875	0.382852	up	1.9033	up	HGT8	Hgt8p;
3638873	5.63519	up	6.29292	up	HGT6	hexose transporter;
3638861	1.47377	up	0.147536	up	CAALFM_C201160WA	S-methyl-5-thioribose-1-phosphate isomerase;
3638860	1.65232	up	1.64221	up	CAALFM_C201170CA	hypothetical protein;
3638858	0.900408	up	1.19982	up	REG1	protein phosphatase regulator;
3638857	1.88595	up	0.329144	up	HNM1	Hnm1p;
3638856	1.84259	up	1.25452	up	CAALFM_C201220WA	linker nucleoporin;
3638792	0.733433	up	0.00461745	up	CAALFM_C201260WA	hypothetical protein;
3638791	4.17153	up	0.405031	up	CHA1	Cha1p;
3638788	1.58161	up	0.643416	up	CAALFM_C201310WA	hypothetical protein;
3638842	0.964318	up	0.112915	up	DCW1	putative mannan endo-1,6-alpha-mannosidase;
3635724	3.05988	up	1.38622	up	PLB4.5	Plb4.5p;
3635840	3.0299	up	1.14351	up	CLB2	B-type cyclin;
3635803	1.45483	up	2.11257	up	CAALFM_C201530CA	glutamine-dependent NAD(+) synthetase;
3635781	0.958591	up	1.97401	up	BMT5	Bmt5p;
3635785	0.252136	up	0.771225	up	CDC55	protein phosphatase 2A regulatory subunit;
3635743	2.15498	up	0.44686	up	STT3	dolichyl-diphosphooligosaccharide--protein glycosyltransferase subunit;
3635732	2.24965	up	0.347355	up	CAALFM_C201730WA	kinetochore-associated Ndc80 complex subunit;
3635734	2.23253	up	0.60066	up	CAALFM_C201750CA	hypothetical protein;
3635830	0.532766	up	0.201107	up	MSB2	Msb2p;
3635833	0.675031	up	0.937505	up	RAD7	UV-damaged DNA-binding protein;
3635793	0.631598	up	0.751049	up	CAALFM_C201930CA	hypothetical protein;
3635795	1.8383	up	0.888255	up	AMN1	Amn1p;
3635767	2.17339	up	0.824117	up	CAALFM_C202000WA	hypothetical protein;
3635770	0.807609	up	0.0218329	up	ARO3	3-deoxy-7-phosphoheptulonate synthase;
3635848	0.51884	up	0.387946	up	CAALFM_C202040WA	hypothetical protein;
3635851	1.08621	up	1.74395	up	CAALFM_C202050CA	hypothetical protein;
3635854	1.56528	up	2.36186	up	CAALFM_C202090WA	hypothetical protein;
3635746	1.9347	up	0.308164	up	CAALFM_C202120WA	RNA polymerase specificity factor;
3635749	0.751779	up	0.596891	up	CAALFM_C202150CA	cleavage polyadenylation factor subunit;
3635751	2.26388	up	0.58658	up	CAALFM_C202170WA	hypothetical protein;
3635752	1.39657	up	1.40715	up	CAALFM_C202180WA	Zn(2+) transporter;
3635777	0.284442	up	1.68203	up	OPI1	transcriptional regulator;
3635809	1.76622	up	0.507623	up	CAALFM_C202310WA	hypothetical protein;
3635813	1.26083	up	0.647803	up	ENT3	Ent3p;
3635823	1.67673	up	0.697317	up	SAC3	Sac3p;
3635826	0.188604	up	0.896343	up	HOM2	aspartate-semialdehyde dehydrogenase;
3635827	0.50092	up	0.837703	up	POB3	FACT complex subunit;
3635761	2.04054	up	3.85035	up	ERG7	lanosterol synthase;
3635817	3.54734	up	0.440709	up	PRS1	ribose phosphate diphosphokinase subunit;
3635818	0.738285	up	1.84672	up	CAALFM_C202520WA	hypothetical protein;
3635860	1.46689	up	1.90331	up	CAALFM_C202580WA	hypothetical protein;
3635861	4.29389	up	0.395438	up	ZRT2	low-affinity Zn(2+) transporter;
3635863	1.88667	up	2.14914	up	HGT20	Hgt20p;
3635839	1.14216	up	1.40463	up	CAALFM_C202630WA	hypothetical protein;
3643005	0.438509	up	0.700983	up	CAALFM_C202700CA	aminodeoxychorismate lyase;
3643032	3.65311	up	2.77639	up	LHS1	Hsp70 family chaperone;
3643031	1.07416	up	0.0119901	up	CAALFM_C202770WA	hypothetical protein;
3642973	2.81546	up	2.02242	up	SUR2	sphingosine hydroxylase;
3643018	0.871351	up	1.56456	up	SCT2	bifunctional glycerol-3-phosphate/glycerone-phosphate O-acyltransferase;
3643015	3.15192	up	0.711452	up	CAALFM_C202930CA	hypothetical protein;
3643014	0.368277	up	2.21736	up	MET1	uroporphyrinogen-III C-methyltransferase;
3643011	1.23233	up	1.4696	up	CAALFM_C202960CA	S-adenosylmethionine-dependent methyltransferase;
3643026	0.624621	up	2.19702	up	ALD5	aldehyde dehydrogenase (NAD(P)(+));
3643021	1.906	up	0.188412	up	RNR21	ribonucleotide-diphosphate reductase subunit;
3642992	0.122933	up	0.580943	up	CAALFM_C203140CA	putative carboxylic ester hydrolase;
3642989	2.26857	up	0.348899	up	RNR1	ribonucleotide-diphosphate reductase subunit;
3637406	1.47496	up	0.0229187	up	PRP3	U4/U6-U5 snRNP complex subunit;
3637405	0.31097	up	0.0614877	up	STP4	Stp4p;
3637404	1.55359	up	0.177236	up	FEN12	fatty acid elongase;
3637434	0.44112	up	0.515304	up	ROM2	Rho family guanine nucleotide exchange factor;
3637432	0.357615	up	1.30978	up	CAALFM_C203260WA	hypothetical protein;
3637430	1.38349	up	0.837463	up	NSP1	FG-nucleoporin;
3637392	0.617667	up	2.22252	up	CAALFM_C203340WA	hypothetical protein;
3637389	2.67301	up	1.10299	up	CAALFM_C203360WA	AMP deaminase;
3637387	0.372306	up	0.212965	up	THI20	trifunctional hydroxymethylpyrimidine kinase/phosphomethylpyrimidine kinase/thiaminase;
3637413	1.67756	up	2.61424	up	DFG16	Dfg16p;
3637411	0.128048	up	0.390522	up	CAALFM_C203420CA	hypothetical protein;
3637410	1.87138	up	0.232019	up	NBN1	histone acetyltransferase;
3637346	1.61753	up	1.88	up	CAALFM_C203490CA	hypothetical protein;
3637342	0.82323	up	1.64676	up	ADAEC	Adaecp;
3637341	0.222488	up	1.15704	up	CAALFM_C203530WA	putative metalloreductase;
3637437	0.766971	up	1.02944	up	UGA11	Uga11p;
3637375	1.97821	up	2.42887	up	CAALFM_C203700WA	amidase;
3637369	0.133784	up	0.248253	up	STE11	mitogen-activated protein kinase kinase kinase;
3637401	0.662124	up	1.34265	up	CAALFM_C203800CA	hypothetical protein;
3637399	3.22795	up	0.0738313	up	CAALFM_C203830WA	diphthine--ammonia ligase;
3637397	0.466093	up	0.00997174	up	GNA1	glucosamine 6-phosphate N-acetyltransferase;
3637396	1.42643	up	1.45678	up	CAALFM_C203890WA	hypothetical protein;
3637424	1.3605	up	1.62297	up	GPI13	mannose-ethanolamine phosphotransferase;
3637423	0.754313	up	2.91591	up	CAALFM_C203930CA	hypothetical protein;
3637362	0.611629	up	0.748218	up	SDS22	type 1 protein phosphatase-activating protein;
3637384	2.29312	up	0.908443	up	DCK2	Dck2p;
3637379	0.727937	up	0.829657	up	CAALFM_C204100WA	hypothetical protein;
3637378	1.42506	up	1.43564	up	CAALFM_C204110WA	hypothetical protein;
3637333	0.406052	up	1.82964	up	CHS5	Chs5p;
3637329	0.0261408	up	0.736596	up	UGA1	4-aminobutyrate transaminase;
3637357	1.10306	up	0.836075	up	TAF14	TATA-binding protein-associated factor;
3637355	0.815385	up	1.06888	up	HYM1	Hym1p;
3637353	3.14762	up	1.76294	up	SSN3	cyclin-dependent serine/threonine protein kinase;
3637352	1.93858	up	0.545027	up	CAK1	cyclin-dependent protein kinase-activating kinase;
3637326	0.0929425	up	1.96349	up	CAALFM_C204280WA	hypothetical protein;
3648277	0.0929425	up	1.96349	up	RIM11	serine/threonine protein kinase;
3648275	2.39305	up	0.799882	up	ERG10	acetyl-CoA C-acetyltransferase;
3645453	1.70954	up	1.02331	up	CAALFM_C204330CA	hypothetical protein;
3645451	3.72618	up	2.09191	up	SUV3	ATP-dependent RNA helicase;
3645461	0.285074	up	0.134249	up	CAALFM_C204360WA	non-specific serine/threonine protein kinase;
3645460	2.32296	up	0.00297928	up	CAALFM_C204370WA	hypothetical protein;
3645459	0.794716	up	0.0675826	up	CAALFM_C204380CA	tetrahydrofolate synthase;
3645446	0.0606847	up	0.100108	up	MED8	Med8p;
3645444	3.98817	up	2.02235	up	NDH51	Ndh51p;
3645440	1.34782	up	0.498561	up	ERG20	bifunctional (2E,6E)-farnesyl diphosphate synthase/dimethylallyltranstransferase;
3645438	0.794519	up	1.06882	up	CAALFM_C204620WA	hypothetical protein;
3647800	1.6264	up	0.388854	up	RPB4	DNA-directed RNA polymerase II subunit;
3647801	0.190059	up	2.16959	up	YAK1	serine/threonine protein kinase;
3647787	2.54448	up	0.440537	up	CAALFM_C204730WA	hypothetical protein;
3647785	0.424224	up	0.686698	up	CAALFM_C204750WA	hypothetical protein;
3647784	1.46667	up	1.72914	up	KIC1	putative serine/threonine protein kinase;
3647781	0.161761	up	0.839006	up	CAALFM_C204780WA	hypothetical protein;
3647779	3.40159	up	0.149845	up	CAALFM_C204790CA	mitochondrial 37S ribosomal protein MRP51;
3647778	1.22958	up	2.47494	up	MDM10	Mdm10p;
3647776	1.38663	up	0.331733	up	CAALFM_C204820WA	hypothetical protein;
3643411	1.73137	up	1.99385	up	ARH2	NADPH-adrenodoxin reductase;
3643414	0.598171	up	1.53764	up	CRK1	cyclin-dependent serine/threonine protein kinase;
3643441	2.45204	up	1.08482	up	CYT1	ubiquinol--cytochrome-c reductase catalytic subunit;
3643443	0.298929	up	0.501142	up	ABP2	Abp2p;
3643444	1.22093	up	0.452545	up	CKA2	casein kinase 2 catalytic subunit;
3643448	1.57113	up	0.390022	up	RHO3	Rho family GTPase;
3643453	1.53278	up	0.405656	up	CAALFM_C205080CA	25S rRNA (adenine2142-N1)-methyltransferase;
3643456	0.749365	up	1.2481	up	LEM3	Lem3p;
3643463	0.249888	up	0.429911	up	CDC21	thymidylate synthase;
3643466	0.422786	up	0.0386939	up	CAALFM_C205220CA	hypothetical protein;
3643468	2.61249	up	1.39732	up	AAT1	aspartate transaminase;
3643470	2.29277	up	1.99922	up	CAALFM_C205270WA	hypothetical protein;
3643472	1.50986	up	0.362988	up	CAALFM_C205290CA	hypothetical protein;
3643435	0.0162518	up	0.585653	up	CAALFM_C205400WA	hypothetical protein;
3643436	1.77706	up	2.03954	up	PEX6	AAA family ATPase peroxin 6;
3643438	2.51618	up	1.08291	up	CDC19	pyruvate kinase;
3643416	1.08194	up	0.432055	up	COQ5	2-hexaprenyl-6-methoxy-1,4-benzoquinone methyltransferase;
3643420	2.54925	up	0.740369	up	CAALFM_C205510CA	hypothetical protein;
3645559	3.52922	up	1.37428	up	CAALFM_C205540CA	U1 snRNP complex subunit;
3645560	0.0831709	up	0.300489	up	CAALFM_C205550WA	hypothetical protein;
3645561	1.21143	up	2.22721	up	CAALFM_C205560WA	hypothetical protein;
3645562	2.30064	up	1.26843	up	CAALFM_C205570CA	hypothetical protein;
3645563	0.429063	up	1.46036	up	CAALFM_C205580WA	hypothetical protein;
3645564	0.118877	up	1.28894	up	CAALFM_C205590CA	putative amidotransferase;
3645566	2.07139	up	2.3912	up	CAALFM_C205640WA	hypothetical protein;
3645573	2.77667	up	2.87311	up	OSM1	Osm1p;
3645575	0.922132	up	1.0423	up	GWT1	glucosaminyl-phosphotidylinositol O-acyltransferase;
3645576	1.80269	up	0.446245	up	SPO7	Nem1-Spo7 phosphatase regulatory subunit;
3645579	1.36474	up	0.162792	up	CAALFM_C205770WA	hypothetical protein;
3645582	0.537887	up	0.657015	up	RFC1	replication factor C subunit 1;
3645584	0.278597	up	0.273185	up	CAALFM_C205800CA	hypothetical protein;
3647476	0.064051	up	0.635597	up	CAALFM_C205910WA	hypothetical protein;
3647477	0.0371935	up	0.155832	up	VPS33	tethering complex ATP-binding subunit;
3647479	3.02264	up	0.0338335	up	CAALFM_C205960CA	hypothetical protein;
3647480	0.455655	up	0.184387	up	TES1	Tes1p;
3644073	2.0077	up	1.8724	up	LAS1	rRNA-processing protein;
3644070	1.3141	up	1.57658	up	CAALFM_C206030WA	hypothetical protein;
3644100	0.801928	up	1.0644	up	FAA2-1	Faa2-1p;
3644098	0.774588	up	0.540112	up	CAALFM_C206080CA	hypothetical protein;
3644096	1.75452	up	1.49959	up	PMT4	dolichyl-phosphate-mannose-protein mannosyltransferase;
3644077	0.772757	up	1.93608	up	ECM17	sulfite reductase (NADPH) subunit beta;
3646918	0.764156	up	0.0134749	up	ILV1	threonine ammonia-lyase;
3646908	3.55505	up	2.39865	up	CAALFM_C206200CA	GTPase;
3646909	1.1623	up	0.660178	up	SER1	O-phospho-L-serine:2-oxoglutarate transaminase;
3646911	0.118108	up	0.775202	up	CAALFM_C206230WA	cleavage polyadenylation factor subunit;
3646925	1.30638	up	0.0582614	up	GSP1	Ran GTPase;
3646927	0.706538	up	0.324567	up	CAALFM_C206320WA	hypothetical protein;
3646928	0.0975068	up	1.07874	up	AVT1	Avt1p;
3646556	4.71595	up	1.51175	up	IMH3	IMP dehydrogenase;
3646557	0.248408	up	0.215582	up	RTS1	protein phosphatase 2A regulatory subunit;
3646561	0.107503	up	0.15073	up	CAALFM_C206570CA	hypothetical protein;
3646564	0.930234	up	1.51693	up	CAALFM_C206620WA	Golgi transport complex subunit;
3648419	1.6197	up	0.0835409	up	CAALFM_C206650CA	U4/U6-U5 snRNP complex subunit;
3648418	2.6454	up	0.308992	up	CAALFM_C206660WA	exosome non-catalytic core subunit;
3648101	0.687795	up	0.443258	up	DBF2	serine/threonine-protein kinase;
3648102	2.06503	up	1.06368	up	FRP3	putative ammonium permease;
3648025	0.284114	up	1.01456	up	LSP1	lipid-binding protein;
3648024	1.01543	up	0.630747	up	CAALFM_C206740WA	hypothetical protein;
3648023	1.81581	up	1.01991	up	CAALFM_C206750CA	hypothetical protein;
3648022	1.8608	up	1.47612	up	CAALFM_C206760CA	hypothetical protein;
3643515	0.295452	up	0.800327	up	CAALFM_C206770WA	hypothetical protein;
3643495	1.17772	up	0.557657	up	LTE1	mitotic regulator;
3643524	3.24104	up	1.81071	up	CAALFM_C206920CA	hypothetical protein;
3643527	1.45478	up	0.0291133	up	CAALFM_C206950CA	putative metalloprotease;
3643535	0.453524	up	1.65672	up	CAALFM_C207010WA	hypothetical protein;
3643499	2.90793	up	0.00657201	up	CAALFM_C207040WA	hypothetical protein;
3643500	1.02612	up	0.607649	up	CAALFM_C207060WA	U2 snRNP complex subunit;
3643502	1.20567	up	0.996836	up	CAALFM_C207080CA	hypothetical protein;
3643503	0.139138	up	0.179453	up	OLE2	Ole2p;
3643504	3.68113	up	2.14869	up	CAALFM_C207100WA	hypothetical protein;
3643505	0.800391	up	0.886933	up	CAALFM_C207110CA	hypothetical protein;
3643507	0.690573	up	0.562709	up	RCK2	serine/threonine protein kinase;
3643509	2.62169	up	0.727577	up	SMF12	divalent metal ion transporter;
3643512	0.0707485	up	0.51856	up	CAALFM_C207180WA	hypothetical protein;
3643482	0.796536	up	1.47635	up	TPK2	cAMP-dependent protein kinase catalytic subunit;
3643479	0.488314	up	0.860861	up	ARP3	actin-related protein 3;
3643480	0.015408	up	0.804542	up	TOR1	phosphatidylinositol kinase-related protein kinase;
3645232	0.954254	up	1.12079	up	SSC1	Hsp70 family ATPase;
3645202	1.01352	up	0.121042	up	CAALFM_C207420WA	sedoheptulose-bisphosphatase;
3645200	0.0993383	up	3.02395	up	CAALFM_C207440CA	sterol esterase;
3645198	0.597581	up	0.180767	up	TAF4	Taf4p;
3645212	0.444379	up	2.08712	up	LPT1	lysophospholipid acyltransferase;
3645209	0.768886	up	0.384205	up	MED4	Med4p;
3645217	4.64714	up	4.04957	up	RNR22	Rnr22p;
3645214	0.821639	up	1.06976	up	MSC7	meiotic recombination directing protein;
3642342	0.301222	up	1.51114	up	CAALFM_C207650CA	hypothetical protein;
3642341	0.607953	up	0.466837	up	PDS5	Pds5p;
3642339	2.77517	up	0.172434	up	CAALFM_C207680WA	mitochondrial 54S ribosomal protein YmL7/YmL5;
3642303	2.98034	up	0.648259	up	YVC1	Yvc1p;
3642302	0.815322	up	0.280648	up	CAALFM_C207740WA	hypothetical protein;
3642324	3.21447	up	0.0363059	up	CAALFM_C207810WA	hypothetical protein;
3642319	0.299404	up	0.561878	up	CAALFM_C207870CA	hypothetical protein;
3642296	1.90781	up	0.01261	up	PRS5	ribose phosphate diphosphokinase subunit;
3642293	0.135625	up	0.398098	up	VRP1	Vrp1p;
3642291	1.10157	up	1.70393	up	ALG7	UDP-N-acetylglucosamine--dolichyl-phosphate N-acetylglucosaminephosphotransferase;
3642312	0.163836	up	0.193284	up	CAALFM_C207980WA	hypothetical protein;
3642332	0.141386	up	1.79375	up	MAF1	RNA polymerase III-inhibiting protein;
3642329	3.08442	up	2.05454	up	PHM7	Phm7p;
3642344	1.49327	up	2.82578	up	CAALFM_C208240WA	hypothetical protein;
3642347	1.11263	up	0.450049	up	CAALFM_C208270CA	casein kinase;
3648318	1.17806	up	1.36109	up	EAF3	Eaf3p;
3648170	0.842932	up	5.43489	up	UCF1	Ucf1p;
3648167	1.35495	up	1.61743	up	CAALFM_C208320CA	hypothetical protein;
3648254	1.62261	up	0.484309	up	TEF1	translation elongation factor EF-1 alpha;
3648252	1.40289	up	3.01281	up	CAALFM_C208390WA	hypothetical protein;
3643901	0.824658	up	1.27403	up	STN1	Stn1p;
3643899	0.000962	up	2.9771	up	DSE1	Dse1p;
3643920	0.0702953	up	1.07524	up	CAALFM_C208540CA	hypothetical protein;
3643918	1.40055	up	1.95152	up	SMC2	condensin subunit;
3643915	4.83344	up	5.09591	up	YWP1	Ywp1p;
3643913	3.14864	up	1.4696	up	ERG9	bifunctional farnesyl-diphosphate farnesyltransferase/squalene synthase;
3643912	0.108668	up	1.19884	up	CAALFM_C208620WA	hypothetical protein;
3643910	0.423847	up	0.529528	up	CAALFM_C208630CA	hypothetical protein;
3643884	0.136576	up	0.201689	up	MFG1	Mfg1p;
3643882	0.918175	up	0.617	up	CAALFM_C208740WA	hypothetical protein;
3643876	2.56744	up	1.2968	up	JEM1	Jem1p;
3643875	1.00254	up	2.1178	up	APE3	Ape3p;
3643874	1.37447	up	0.777411	up	IPP1	inorganic diphosphatase;
3645776	1.72331	up	0.94298	up	CAALFM_C208860WA	serine/threonine protein kinase;
3645801	0.712359	up	1.35014	up	PIR1	beta-1,3-glucan linked protein;
3645784	0.0762852	up	0.338759	up	PGA55	Pga55p;
3645783	0.503505	up	0.765978	up	CAALFM_C208990CA	hypothetical protein;
3645780	1.88463	up	0.293999	up	CDC47	mini-chromosome maintenance complex protein 7;
3645791	1.6647	up	0.217805	up	CAALFM_C209050CA	hypothetical protein;
3644111	1.31592	up	0.51787	up	CAALFM_C209070CA	hypothetical protein;
3644087	0.384093	up	0.646567	up	IFF6	Iff6p;
3644089	1.96951	up	1.1932	up	MIT1	mannosylinositol phosphorylceramide synthase catalytic subunit;
3644091	0.731357	up	0.0428786	up	SLP2	Slp2p;
3644092	1.65108	up	0.602855	up	CAALFM_C209180WA	hypothetical protein;
3644068	0.459019	up	0.177077	up	SGT1	co-chaperone;
3644103	3.10054	up	1.13195	up	MED18	Med18p;
3644109	0.136088	up	0.751666	up	CAALFM_C209360WA	hypothetical protein;
3647716	2.03101	up	0.666999	up	ERG24	delta(14)-sterol reductase;
3647713	0.314206	up	0.438068	up	CAALFM_C209460CA	hypothetical protein;
3647714	0.876981	up	1.53472	up	PMS1	ATP-binding mismatch repair protein;
3643818	0.706339	up	0.951835	up	PHO13	Pho13p;
3643817	3.75127	up	0.25046	up	CAALFM_C209500WA	tRNA dihydrouridine synthase;
3643815	1.807	up	0.64196	up	CCT2	chaperonin-containing T-complex subunit;
3643813	1.50629	up	1.76877	up	CAALFM_C209560CA	hypothetical protein;
3643811	0.531903	up	0.794377	up	CAALFM_C209570CA	hypothetical protein;
3643810	2.31342	up	0.811618	up	AGE2	Age2p;
3643798	0.443786	up	1.35705	up	CAALFM_C209610WA	NAD+ transporter;
3643795	4.67324	up	2.34233	up	PMI1	mannose-6-phosphate isomerase;
3643789	2.62034	up	1.75618	up	CAALFM_C209690CA	hypothetical protein;
3643784	1.96274	up	0.387344	up	IPK2	inositol polyphosphate multikinase;
3643809	2.18046	up	1.16182	up	SSO2	syntaxin;
3643805	0.986416	up	0.640125	up	CAALFM_C209780CA	hypothetical protein;
3643804	1.18496	up	3.24183	up	CAALFM_C209790WA	hypothetical protein;
3643778	2.1642	up	0.865836	up	SMM1	Smm1p;
3643823	0.370636	up	1.65806	up	GCN4	amino acid starvation-responsive transcription factor;
3643821	0.686287	up	0.515571	up	CAALFM_C209960WA	thiosulfate sulfurtransferase;
3643962	0.978083	up	0.78523	up	CAALFM_C210010CA	hypothetical protein;
3643946	3.94933	up	2.79678	up	CAALFM_C210070WA	hypothetical protein;
3643945	1.09117	up	2.10288	up	RAP1	DNA-binding transcription factor;
3643932	2.36008	up	1.06625	up	CAALFM_C210160WA	hypothetical protein;
3643931	0.682492	up	2.68668	up	CAALFM_C210170CA	hypothetical protein;
3643927	0.787791	up	0.205025	up	RAS1	Ras family GTPase;
3643925	0.58299	up	0.334402	up	CAALFM_C210230WA	hypothetical protein;
3643924	0.776355	up	1.39734	up	GPD1	glycerol-3-phosphate dehydrogenase (NAD(+));
3643923	2.17589	up	1.20771	up	SET2	histone methyltransferase;
3643961	0.43052	up	2.36706	up	CMK2	calmodulin-dependent protein kinase;
3643958	0.264636	up	0.663797	up	SPT23	Spt23p;
3643954	1.68378	up	1.45681	up	KIP2	Kip2p;
3643944	0.734006	up	0.465134	up	CAALFM_C210320CA	hypothetical protein;
3643942	1.78122	up	0.211984	up	HEM4	uroporphyrinogen-III synthase;
3643941	3.85174	up	2.35988	up	ACS1	acetate--CoA ligase 1;
3643940	3.04058	up	2.69643	up	HEM3	hydroxymethylbilane synthase;
30515164	1.51283	up	1.7753	up	FGR6-4	Fgr6-4p;
3641192	0.465715	up	0.561819	up	RAD1	ssDNA endodeoxyribonuclease;
3641197	0.0931068	up	0.412617	up	MDH1-3	malate dehydrogenase;
3641256	2.26269	up	2.52516	up	GCN1	Gcn1p;
3641257	1.20449	up	2.95357	up	ZSF1	Zsf1p;
3641209	0.201448	up	0.0904214	up	CAALFM_C210720CA	hypothetical protein;
3641233	0.444659	up	0.29096	up	CAALFM_C210860CA	uroporphyrinogen decarboxylase;
3640565	2.13175	up	1.22898	up	SEC6	SNARE-binding exocyst subunit;
3640561	0.0887928	up	0.242066	up	ETR1	Etr1p;
3640528	2.8497	up	1.18708	up	BNA4	kynurenine 3-monooxygenase;
3640527	0.191514	up	0.402715	up	CAALFM_C300270CA	hypothetical protein;
3640526	1.03619	up	1.49844	up	ULP3	SUMO protease;
3640522	0.858777	up	1.10066	up	RHR2	glycerol-1-phosphatase;
3640548	1.37954	up	0.152723	up	CAALFM_C300450CA	mitochondrial 54S ribosomal protein RML2;
3640586	1.8535	up	1.20003	up	HRK1	putative serine/threonine protein kinase;
3640584	1.62501	up	0.014596	up	CAALFM_C300570CA	phosphatase;
3640576	0.234507	up	1.9259	up	CAALFM_C300630WA	hypothetical protein;
3640574	1.31543	up	0.0428326	up	CAALFM_C300640WA	hypothetical protein;
3640536	0.018667	up	0.198907	up	FKH2	forkhead family transcription factor;
3640537	0.175782	up	0.438256	up	CAALFM_C300680CA	hypothetical protein;
3640531	3.13376	up	0.0426736	up	PMA1	H(+)-exporting P2-type ATPase;
3640530	1.38275	up	0.4873	up	CAALFM_C300730WA	hypothetical protein;
3640512	0.566845	up	2.08595	up	LYS144	Lys144p;
3640511	4.2206	up	1.93369	up	ERG4	delta(24(24(1)))-sterol reductase;
3640509	0.150264	up	1.13797	up	HOS2	histone deacetylase;
3648188	1.73792	up	0.180702	up	MIH1	putative tyrosine protein phosphatase;
3648327	1.07957	up	1.34204	up	FOX2	bifunctional hydroxyacyl-CoA dehydrogenase/enoyl-CoA hydratase;
3648346	0.247467	up	1.72437	up	SCT1	bifunctional glycerol-3-phosphate/glycerone-phosphate O-acyltransferase;
3647757	0.597008	up	0.234509	up	CAALFM_C300830CA	DNA ligase (ATP);
3647750	0.0787606	up	0.38109	up	CSE4	centromeric DNA-binding histone H3-like protein;
3647752	0.65109	up	0.992497	up	KGD1	alpha-ketoglutarate dehydrogenase;
3647753	0.473678	up	0.745982	up	CAALFM_C300890CA	hypothetical protein;
3647755	0.840459	up	1.10293	up	CAALFM_C300910WA	hypothetical protein;
3639845	1.47316	up	0.688927	up	ATO2	Ato2p;
3639852	2.91235	up	0.454041	up	CAALFM_C300950CA	peptidylprolyl isomerase;
3639853	0.960349	up	0.587364	up	CAALFM_C300960WA	hypothetical protein;
3639854	1.76638	up	0.350289	up	FLC1	putative flavin adenine dinucleotide transporter;
3639828	1.05586	up	0.959317	up	CAALFM_C301020WA	hypothetical protein;
3639829	1.08251	up	0.483086	up	ARP9	Arp9p;
3639836	1.72925	up	1.10765	up	CAALFM_C301120WA	hypothetical protein;
3648401	1.08224	up	0.437812	up	CAALFM_C301150CA	hypothetical protein;
3647957	1.0592	up	0.85414	up	MSS4	1-phosphatidylinositol-4-phosphate 5-kinase;
3647958	3.09372	up	0.89432	up	CAALFM_C301170WA	hypothetical protein;
3647960	0.47936	up	2.2639	up	CAALFM_C301180CA	hypothetical protein;
3636648	0.235641	up	1.01467	up	IRO1	Iro1p;
3636646	1.07524	up	1.74861	up	GEA2	Arf family guanine nucleotide exchange factor;
3636644	1.04949	up	0.538222	up	END3	End3p;
3636635	2.04188	up	0.387601	up	ALI1	Ali1p;
3636631	0.270823	up	0.281404	up	MET18	Met18p;
3636571	0.0939715	up	0.356445	up	CAALFM_C301510WA	phosphatidate phosphatase;
3636567	3.93177	up	4.22535	up	CAALFM_C301540WA	hypothetical protein;
3636566	2.29574	up	1.00038	up	TOS1	Tos1p;
3636668	1.34729	up	0.789062	up	CAALFM_C301570WA	hypothetical protein;
3636666	0.0875465	up	0.35002	up	CAALFM_C301590WA	hypothetical protein;
3636664	1.91057	up	0.744151	up	CAALFM_C301610WA	hypothetical protein;
3636662	2.32801	up	1.91787	up	TFP1	H(+)-transporting V1 sector ATPase subunit A;
3636603	0.402887	up	2.4968	up	CDC53	cullin;
3636602	2.39649	up	0.0702617	up	PPT1	protein serine/threonine phosphatase;
3636601	1.33135	up	0.780431	up	CAALFM_C301720CA	coatomer subunit alpha;
3636590	1.14322	up	2.0592	up	BRO1	Bro1p;
3636588	0.638726	up	0.757254	up	CAALFM_C301770CA	hypothetical protein;
3636587	0.892647	up	1.11856	up	CAALFM_C301790CA	hypothetical protein;
3636586	0.723494	up	1.40352	up	CAALFM_C301800CA	hypothetical protein;
3636585	2.46098	up	1.09819	up	MNT1	alpha-1,2-mannosyltransferase KTR1;
3636584	1.69836	up	2.3561	up	CAALFM_C301820WA	hypothetical protein;
3636565	2.23385	up	0.0500684	up	CAALFM_C301850WA	mitochondrial 37S ribosomal protein MRP1;
3636564	2.29451	up	0.798327	up	DBP5	ATP-dependent RNA helicase;
3636562	0.771268	up	1.46508	up	ALG8	dolichyl-P-Glc:Glc1Man(9)GlcNAc(2)-PP-dolichol alpha-1,3-glucosyltransferase;
3636598	2.4895	up	1.55755	up	POX1-3	acyl-CoA oxidase;
3636595	0.771435	up	0.59271	up	RNA1	GTPase-activating protein;
3636594	1.64001	up	1.90248	up	RAD50	MRX complex DNA-binding subunit;
3636658	0.372255	up	2.69025	up	CAALFM_C302120WA	hypothetical protein;
3636655	4.01227	up	0.71534	up	ERG6	sterol 24-C-methyltransferase;
3636638	0.528382	up	1.63628	up	GPA2	guanine nucleotide-binding protein subunit alpha;
3636556	0.122753	up	0.613789	up	CAALFM_C302290WA	hypothetical protein;
3636550	0.211688	up	0.893445	up	CAALFM_C302330CA	hypothetical protein;
3638342	1.60727	up	0.107294	up	CAALFM_C302420CA	hypothetical protein;
3638344	1.16962	up	0.710219	up	MED7	mediator complex subunit;
3638346	0.23609	up	0.699688	up	PHA2	prephenate dehydratase;
3638351	1.7008	up	2.25643	up	CAALFM_C302490CA	RSC chromatin remodeling complex ATPase subunit;
3638371	0.193191	up	0.455665	up	SAP8	Sap8p;
3638373	1.04763	up	1.1436	up	DCG1	Dcg1p;
3638377	0.661664	up	0.933097	up	APL5	Apl5p;
3638324	3.90937	up	1.49168	up	SLC1	1-acylglycerol-3-phosphate O-acyltransferase;
3638329	2.06228	up	0.412275	up	ZCF1	Zcf1p;
3638408	1.08315	up	0.675597	up	SMC3	cohesin subunit;
3638410	0.423904	up	2.08457	up	CAALFM_C302720WA	hypothetical protein;
3638413	1.17224	up	0.334942	up	CAALFM_C302760CA	hypothetical protein;
3638418	2.06742	up	1.26147	up	FAA21	medium-chain fatty acid-CoA ligase;
3638420	0.0483615	up	0.821773	up	TFC4	transcription factor TFIIIC subunit;
3638337	1.18387	up	1.44634	up	CAALFM_C302900WA	hypothetical protein;
3638382	0.535991	up	1.72904	up	MET13	methylenetetrahydrofolate reductase (NAD(P)H);
3638384	2.04796	up	2.31043	up	KRE5	Kre5p;
3638393	2.3301	up	1.56788	up	AIP2	D-lactate dehydrogenase;
3638394	0.978126	up	1.2406	up	PGA18	Pga18p;
3638395	0.212418	up	0.554527	up	CAALFM_C303060WA	TRAPP subunit;
3638397	0.667348	up	0.616736	up	CAALFM_C303080WA	hypothetical protein;
3638421	0.679836	up	0.675074	up	CAALFM_C303130CA	hypothetical protein;
3638422	0.678337	up	0.940811	up	DAL4	allantoin permease;
3638423	0.502438	up	1.29029	up	CAALFM_C303150WA	hypothetical protein;
3638425	0.582577	up	0.934432	up	SEC13	GTPase-activating protein;
3638427	0.228773	up	1.23324	up	CAALFM_C303190CA	hypothetical protein;
3638315	2.53477	up	0.789426	up	CAALFM_C303210WA	hypothetical protein;
3638318	0.295442	up	0.557916	up	CAALFM_C303250WA	hypothetical protein;
3638320	1.84756	up	0.0712731	up	CAALFM_C303260WA	cleavage polyadenylation factor subunit;
3638360	1.30527	up	1.47573	up	NPR2	nitrogen permease regulating protein;
3638364	1.08035	up	1.19934	up	CAALFM_C303330CA	hypothetical protein;
3638365	0.497979	up	1.0454	up	FCY2	Fcy2p;
3638366	0.517012	up	0.809238	up	CAALFM_C303370CA	hypothetical protein;
3638354	1.06935	up	1.37089	up	NDE1	NADH-ubiquinone reductase (H(+)-translocating);
3638307	0.170623	up	0.893212	up	ALT1	alanine transaminase;
3638310	2.48735	up	3.24967	up	CAALFM_C303510CA	hypothetical protein;
3638313	0.770938	up	0.909219	up	CAALFM_C303540WA	hypothetical protein;
3638305	1.257	up	0.250587	up	FUR4	uracil permease;
3645650	0.211012	up	0.625681	up	IRS4	Irs4p;
3645649	1.0125	up	2.40994	up	CAALFM_C303670WA	hypothetical protein;
3645645	1.19244	up	1.63701	up	CCC1	Ccc1p;
3645633	1.43911	up	0.580542	up	RAD53	serine/threonine/tyrosine protein kinase;
3645625	0.171132	up	4.38414	up	SAP9	aspartyl protease;
3645657	0.639177	up	1.72028	up	CAALFM_C303930WA	hypothetical protein;
3647393	0.280933	up	0.543407	up	PEX8	Pex8p;
3647390	3.51546	up	3.97186	up	HEM13	coproporphyrinogen oxidase;
30515200	2.00712	up	0.20055	up	CAALFM_C304080WA	ubiquinol--cytochrome-c reductase subunit 6;
3635183	2.50815	up	0.173721	up	KRE9	Kre9p;
3635186	2.67481	up	0.488657	up	URK1	uridine kinase;
3635187	1.20822	up	0.781481	up	CAALFM_C304230WA	DEAH-box RNA-dependent ATPase;
3648297	3.32611	up	0.394287	up	SNF5	Snf5p;
3635144	0.947091	up	1.91169	up	POL1	DNA-directed DNA polymerase alpha catalytic subunit;
3635175	2.93088	up	0.268781	up	NUP85	Nup85p;
3635178	0.690203	up	0.98105	up	CAALFM_C304410CA	hypothetical protein;
3635180	1.08423	up	1.39778	up	CAALFM_C304420WA	putative E3 ubiquitin-protein ligase;
3635208	0.448035	up	0.00179458	up	CAALFM_C304460WA	hypothetical protein;
3635210	0.171663	up	0.609209	up	PKC1	protein kinase C;
3635256	1.4732	up	1.6898	up	RAX1	Rax1p;
3635259	1.5949	up	0.124118	up	ADE2	phosphoribosylaminoimidazole carboxylase;
3635261	1.84216	up	1.97283	up	TEC1	Tec1p;
3635262	1.35539	up	1.61787	up	CAALFM_C304540CA	hypothetical protein;
3635263	0.936868	up	2.52628	up	CMK1	protein kinase;
3635189	1.82506	up	2.28231	up	CAALFM_C304630WA	hypothetical protein;
3635191	0.622727	up	1.5831	up	ZCF31	Zcf31p;
3635193	1.21055	up	0.0778414	up	ARG11	Arg11p;
3635247	0.612752	up	1.21633	up	CAALFM_C304700WA	FG-nucleoporin;
3635249	0.937502	up	1.60236	up	CAALFM_C304720CA	hypothetical protein;
3635252	1.67984	up	0.410881	up	CAALFM_C304750WA	hypothetical protein;
3635214	0.778714	up	0.44209	up	CAALFM_C304780CA	hypothetical protein;
3635225	1.59197	up	0.0812855	up	SFP1	zinc-coordinating transcription factor;
3635270	0.439022	up	0.242432	up	CAALFM_C304940WA	ditrans,polycis-polyprenyl diphosphate synthase;
3635271	0.676784	up	0.129615	up	ARF2	Arf family GTPase;
3635166	2.10512	up	0.095253	up	FGR44	Fgr44p;
3635169	2.29741	up	2.55989	up	CAALFM_C305010CA	DNA helicase;
3635170	1.66574	up	1.92822	up	CAALFM_C305020WA	hypothetical protein;
3635161	1.35856	up	0.336273	up	CAALFM_C305140CA	tRNA (guanine-N2-)-methyltransferase;
3635232	2.22713	up	1.80796	up	RHB1	putative GTPase;
3635233	0.740525	up	2.0603	up	MCA1	Ca(2+)-dependent cysteine protease;
3643646	0.644661	up	2.40983	up	CAALFM_C305300CA	bifunctional choline kinase/ethanolamine kinase;
3643647	2.75081	up	0.116905	up	USO6	Uso6p;
3643648	0.697312	up	0.549803	up	CAALFM_C305320WA	hypothetical protein;
3643675	1.55411	up	0.19812	up	SMI1B	Smi1bp;
3643679	2.0766	up	0.791065	up	CAALFM_C305380WA	hypothetical protein;
3643665	1.74424	up	2.00671	up	CAALFM_C305410WA	hypothetical protein;
3643667	0.0801388	up	1.96573	up	CAALFM_C305430WA	hypothetical protein;
3643670	0.32445	up	0.0262291	up	CAALFM_C305460WA	hypothetical protein;
3643673	0.0494351	up	0.41703	up	DNM1	dynamin-related GTPase;
3643657	0.91531	up	1.17778	up	OST1	dolichyl-diphosphooligosaccharide--protein glycotransferase subunit;
3643659	0.149052	up	0.539108	up	CAALFM_C305550CA	hypothetical protein;
3643655	1.44809	up	2.13015	up	YCK2	serine/threonine protein kinase;
3641718	0.435383	up	1.16015	up	SSN8	cyclin-dependent protein serine/threonine kinase regulator;
3641720	2.44938	up	2.81874	up	CAALFM_C305760WA	phosphopantothenate--cysteine ligase;
3641721	2.24713	up	1.86245	up	SAM50	SAM complex subunit;
3641722	1.19686	up	1.45933	up	CRZ1	DNA-binding transcription factor;
3641753	0.691238	up	0.252128	up	CAALFM_C305790CA	SAGA histone acetyltransferase complex subunit;
3641756	1.17035	up	0.417782	up	KRE6	beta-glucan synthesis-associated protein;
3641737	2.78194	up	1.41503	up	CAALFM_C305880CA	hypothetical protein;
3641729	0.420009	up	0.682483	up	ASE1	Ase1p;
3641730	1.28107	up	1.12151	up	CAALFM_C305970CA	phosphopantothenoylcysteine decarboxylase complex subunit;
3641733	0.710152	up	1.04659	up	AHR1	Ahr1p;
3641735	1.33758	up	0.302733	up	MNN9	mannosyltransferase complex subunit;
3641746	2.22338	up	0.139669	up	CAALFM_C306050CA	hypothetical protein;
3641748	2.6315	up	0.568607	up	PBS2	mitogen-activated protein kinase kinase;
3641752	2.02196	up	2.28444	up	DED1	DEAD-box ATP-dependent RNA helicase;
3641762	2.42535	up	0.0139377	up	GDA1	guanosine diphosphatase;
3642265	2.60893	up	0.515003	up	MMS21	SUMO ligase;
3642237	0.069469	up	0.333513	up	CAALFM_C306290WA	hypothetical protein;
3642236	2.59189	up	2.23017	up	DOT1	histone methyltransferase;
30515215	0.0504546	up	0.756694	up	CAALFM_C306350WA	mediator complex subunit;
3642262	1.85068	up	0.264035	up	CAALFM_C306420CA	hypothetical protein;
3642263	0.200251	up	0.869946	up	APN1	DNA-(apurinic or apyrimidinic site) lyase;
3642281	0.780614	up	0.978228	up	CAALFM_C306440WA	FG-nucleoporin;
3642289	1.52961	up	1.1701	up	CAALFM_C306520CA	hypothetical protein;
3642275	1.38007	up	1.64255	up	CAALFM_C306550CA	TFIIH complex subunit;
3642252	0.932307	up	0.669317	up	TAF60	Taf60p;
3642254	0.768438	up	1.10026	up	CAALFM_C306670CA	hypothetical protein;
3642247	1.99171	up	1.72744	up	CAALFM_C306700CA	hypothetical protein;
3638448	0.297799	up	0.955534	up	CAALFM_C306710WA	hypothetical protein;
3638501	0.460938	up	0.723412	up	SLU7	mRNA splicing protein;
3638500	0.513732	up	1.20236	up	SLF1	Slf1p;
3638497	0.760162	up	0.729587	up	CAALFM_C306800CA	NEDD8 ligase;
3638545	0.200642	up	1.21122	up	CAALFM_C306810WA	anaphase promoting complex subunit 2;
3638542	2.6743	up	3.85081	up	FCR1	Fcr1p;
3638540	0.284609	up	1.44345	up	TDH3	glyceraldehyde-3-phosphate dehydrogenase (phosphorylating);
3638538	3.72619	up	1.83239	up	PMT2	dolichyl-phosphate-mannose-protein mannosyltransferase;
3638512	2.0813	up	0.769508	up	TPD3	protein phosphatase 2A structural subunit;
3638511	0.390335	up	1.23828	up	CAALFM_C306920WA	putative phosphomutase;
3638506	2.29107	up	0.930485	up	CAALFM_C306970WA	signal recognition particle subunit;
3638505	3.35997	up	1.75769	up	HUT1	Hut1p;
3638520	0.120304	up	0.452707	up	RPD31	histone deacetylase;
3638517	0.956973	up	0.207637	up	CAALFM_C307030CA	hypothetical protein;
3638514	0.997184	up	0.146789	up	FESUR1	Fesur1p;
3638445	0.525587	up	0.788061	up	RRD1	peptidylprolyl isomerase;
3638442	1.07712	up	0.495192	up	CAALFM_C307110WA	hypothetical protein;
3638441	0.493299	up	2.51611	up	CAALFM_C307120WA	hypothetical protein;
3638439	1.07864	up	0.00851941	up	CAALFM_C307140CA	hypothetical protein;
3638536	1.65853	up	0.610205	up	CAALFM_C307170CA	GTPase-activating protein;
3638535	0.849689	up	0.465008	up	BMT1	Bmt1p;
3638533	0.0651065	up	1.07149	up	MET8	bifunctional precorrin-2 dehydrogenase/sirohydrochlorin ferrochelatase;
3638431	1.38852	up	0.878619	up	CAALFM_C307280CA	hypothetical protein;
3638466	0.0548942	up	0.719198	up	SLK19	Slk19p;
3638464	1.70839	up	0.21512	up	MDS3	Mds3p;
3638486	1.26663	up	0.155954	up	KRS1	lysine--tRNA ligase;
3638485	1.84001	up	0.00622845	up	CAALFM_C307420WA	hypothetical protein;
3638480	1.42603	up	0.592811	up	CAALFM_C307460WA	protein serine/threonine phosphatase;
3638479	1.49107	up	0.0928831	up	CAALFM_C307470WA	hypothetical protein;
3638529	1.24971	up	0.191058	up	CAALFM_C307480WA	E3 ubiquitin-protein ligase;
3638528	1.08871	up	2.60064	up	CAALFM_C307490WA	phosphoribomutase;
3638525	3.22443	up	1.24548	up	CAALFM_C307550CA	hypothetical protein;
3638522	0.686701	up	0.857461	up	CAALFM_C307570CA	hypothetical protein;
3638494	0.763797	up	1.02627	up	TIP120	Tip120p;
3638459	0.149866	up	0.412339	up	CAALFM_C307680WA	hypothetical protein;
3638456	1.35058	up	1.62655	up	ABD1	mRNA (guanine-N7)-methyltransferase;
3638453	0.642217	up	0.819726	up	CAALFM_C307740WA	hypothetical protein;
3647457	2.56449	up	1.11126	up	CAALFM_C307770CA	hypothetical protein;
3647462	1.99538	up	0.331024	up	SEC61	translocon subunit;
3648055	0.358875	up	0.737894	up	CAALFM_C400030CA	hypothetical protein;
3645025	1.03877	up	0.061152	up	HIS4	trifunctional histidinol dehydrogenase/phosphoribosyl-AMP cyclohydrolase/phosphoribosyl-ATP diphosphatase;
3645037	0.0151999	up	0.34472	up	CAALFM_C400260WA	histone demethylase;
3645039	1.4334	up	1.04674	up	ATP2	F1F0 ATP synthase subunit beta;
3645002	1.94562	up	2.2081	up	RCH1	Rch1p;
3645021	1.06035	up	1.00641	up	CAALFM_C400420CA	hypothetical protein;
3645022	0.519486	up	1.15614	up	MEP2	ammonium permease;
3645009	0.328749	up	1.98153	up	PGA10	Pga10p;
3645012	0.309362	up	0.571836	up	DUR4	Dur4p;
3645746	0.625912	up	0.549243	up	CAALFM_C400530CA	hypothetical protein;
3645745	3.60436	up	0.0286524	up	NMD5	Nmd5p;
3645744	0.713436	up	1.16829	up	CAALFM_C400560CA	ERMES complex subunit;
3645743	0.70075	up	0.0161452	up	PCT1	choline-phosphate cytidylyltransferase;
3645772	0.54483	up	0.325165	up	CAALFM_C400590CA	hypothetical protein;
3645755	3.46197	up	0.0864725	up	CAALFM_C400660WA	mitochondrial 37S ribosomal protein MRPS17;
3645750	0.279149	up	1.0672	up	CAALFM_C400710WA	hypothetical protein;
3645760	0.573921	up	0.156116	up	CAALFM_C400770CA	hypothetical protein;
3645759	1.59832	up	1.02417	up	CAALFM_C400780CA	hypothetical protein;
3645739	0.328816	up	1.99963	up	SPS20	Sps20p;
3635680	0.311017	up	0.249998	up	ARO1	Aro1p;
3635679	1.68445	up	1.94692	up	CAALFM_C400910CA	hypothetical protein;
3635678	0.0315326	up	0.294007	up	CAALFM_C400920CA	hypothetical protein;
3635674	3.32499	up	3.58746	up	PTC8	Ptc8p;
3635607	2.95764	up	1.51336	up	DAG7	Dag7p;
3635688	0.213808	up	0.721801	up	MLP1	Mlp1p;
3635685	0.565283	up	0.827757	up	CAALFM_C401090CA	hypothetical protein;
3635684	2.89499	up	2.9323	up	AGP2	Agp2p;
3635656	2.24776	up	1.0464	up	ASK1	Ask1p;
3635651	4.90692	up	1.19986	up	AAT22	Aat22p;
3635705	2.275	up	0.0936155	up	CAALFM_C401240CA	hypothetical protein;
3635700	1.09668	up	2.03859	up	CAALFM_C401280CA	hypothetical protein;
3635605	0.536092	up	1.75247	up	CAALFM_C401300WA	Nem1-Spo7 phosphatase catalytic subunit;
3635604	0.486936	up	0.979137	up	CAALFM_C401310WA	hypothetical protein;
3635603	1.19293	up	1.85067	up	OPT6	Opt6p;
3635598	0.39947	up	0.909979	up	ILV6	acetolactate synthase regulatory subunit;
3635629	0.663997	up	0.926471	up	HAP3	Hap3p;
3635627	0.626822	up	0.889296	up	BEM1	phosphatidylinositol-3-phosphate-binding protein;
3635621	0.59309	up	1.67387	up	CAALFM_C401470WA	SCF ubiquitin ligase complex subunit;
3635618	1.90664	up	1.3888	up	NIP1	translation initiation factor eIF3 subunit c;
3635716	2.88176	up	3.12134	up	ERG251	Erg251p;
3635713	1.54536	up	0.346824	up	CAALFM_C401650CA	cleavage polyadenylation factor subunit;
3635709	0.737734	up	3.7341	up	HRT2	putative methyltransferase;
3635585	0.819328	up	1.10061	up	FBA1	fructose-bisphosphate aldolase;
3635584	0.46453	up	1.13685	up	CAALFM_C401760WA	peptide alpha-N-acetyltransferase;
3635593	0.0129972	up	0.275471	up	CAALFM_C401830CA	hypothetical protein;
3635640	0.236786	up	0.845144	up	ERG8	phosphomevalonate kinase;
3635639	0.555826	up	1.28543	up	TYR1	prephenate dehydrogenase (NADP(+));
3635635	1.62885	up	2.23615	up	CAALFM_C401910WA	transcription factor TFIIIC subunit;
3635663	1.25406	up	2.59225	up	CAALFM_C401970WA	hypothetical protein;
3635659	2.02824	up	1.08528	up	CAT2	carnitine O-acetyltransferase;
3635641	1.11236	up	1.54853	up	CAALFM_C402100CA	glycosylphosphatidylinositol-alpha 1,4 mannosyltransferase I;
3635672	0.984232	up	1.94422	up	ERV29	Erv29p;
3635668	0.779937	up	0.820786	up	CAALFM_C402160CA	hypothetical protein;
3635691	0.394845	up	0.212926	up	BGL2	glucan 1,3-beta-glucosidase;
3635579	3.00605	up	1.31235	up	BFR1	Bfr1p;
3637894	5.65736	up	0.0671511	up	IDI1	isopentenyl-diphosphate delta-isomerase;
3637886	0.334747	up	2.24535	up	HOS3	histone deacetylase;
3637879	1.09877	up	0.995008	up	PGA62	Pga62p;
3637851	0.930824	up	1.98471	up	CAALFM_C402400CA	hypothetical protein;
3637848	1.21418	up	0.865466	up	CAALFM_C402430WA	hypothetical protein;
3637846	1.6265	up	1.19401	up	PGA38	Pga38p;
3637844	2.19873	up	1.4469	up	CAALFM_C402460WA	hypothetical protein;
3637912	1.25373	up	0.0234113	up	CAALFM_C402600CA	hypothetical protein;
3637830	1.59312	up	0.262562	up	CAALFM_C402670WA	beclin 1;
3637853	1.53916	up	1.10486	up	CGR1	Cgr1p;
3637911	2.32623	up	0.0781784	up	HCA4	RNA-dependent ATPase;
3637907	0.38785	up	0.00660563	up	CAALFM_C402880CA	guanine nucleotide exchange factor;
3637905	0.842802	up	1.26137	up	CRH11	transglycosylase;
3637875	0.0673509	up	1.59773	up	ABP1	Abp1p;
3637870	2.33742	up	0.21407	up	TYS1	tyrosine--tRNA ligase;
3637935	0.922412	up	1.18489	up	CAALFM_C403000CA	hypothetical protein;
3637929	2.83252	up	2.60299	up	PGA54	Pga54p;
3637928	2.14331	up	0.145522	up	CAALFM_C403080WA	hypothetical protein;
3637921	1.72712	up	1.9896	up	CAALFM_C403130WA	GPI-anchor transamidase subunit;
3637842	1.76762	up	0.515405	up	CAALFM_C403150WA	mRNA-binding U2 snRNP complex subunit;
3637839	3.97677	up	2.70115	up	NCP1	Ncp1p;
3637836	2.56643	up	2.26158	up	CAALFM_C403230CA	hypothetical protein;
3637887	3.04895	up	3.91176	up	CAALFM_C403290WA	hypothetical protein;
3648092	2.28072	up	1.02735	up	CAALFM_C403320WA	hypothetical protein;
3648090	0.552813	up	1.62268	up	CAALFM_C403340CA	hypothetical protein;
3646795	2.0874	up	0.713179	up	VTC4	Vtc4p;
3646807	1.10658	up	0.0177717	up	CAALFM_C403410WA	mitochondrial 54S ribosomal protein YmL22;
3646811	0.378035	up	0.232849	up	JAB1	COP9 signalosome catalytic subunit;
3645375	0.344664	up	0.651021	up	ECM38	Ecm38p;
3645373	1.41678	up	0.501657	up	CAALFM_C403560WA	hypothetical protein;
3645369	2.13201	up	0.0900538	up	CAALFM_C403580WA	hypothetical protein;
3645359	2.14837	up	0.281833	up	CAALFM_C403720CA	hypothetical protein;
3645358	0.87854	up	0.0819402	up	CAALFM_C403730CA	tRNA (guanine) methyltransferase;
3645356	2.00856	up	0.338954	up	CAALFM_C403750CA	hypothetical protein;
3645352	0.216455	up	3.2755	up	RPN6	proteasome regulatory particle lid subunit;
3645351	1.02536	up	1.03594	up	NUP84	Nup84p;
3647853	3.00462	up	2.02084	up	CAALFM_C403850WA	FG-nucleoporin;
3647858	0.0893378	up	2.26161	up	PTP2	tyrosine protein phosphatase;
3648295	0.251907	up	0.514381	up	CAALFM_C403990CA	hypothetical protein;
3641219	0.17076	up	1.38766	up	MET4	Met4p;
30515265	0.621495	up	0.327901	up	CAALFM_C404110WA	hypothetical protein;
3641220	0.620275	up	0.882749	up	CAALFM_C404140WA	hypothetical protein;
3641186	0.949462	up	0.129774	up	PDB1	pyruvate dehydrogenase (acetyl-transferring) subunit E1 beta;
3641184	0.916275	up	1.17875	up	AXL2	Axl2p;
3646858	2.28643	up	2.5489	up	DUO1	Duo1p;
3646857	0.685077	up	1.34281	up	CAALFM_C404230WA	hypothetical protein;
3646856	0.944014	up	0.254915	up	CAALFM_C404240CA	hypothetical protein;
3646848	1.0514	up	0.870353	up	FZO1	mitofusin;
3646840	0.43533	up	0.802859	up	CAALFM_C404330CA	hypothetical protein;
3646849	0.959313	up	1.26857	up	VAC7	Vac7p;
3641108	2.85106	up	0.480761	up	PHR1	Phr1p;
3641157	2.13715	up	0.559187	up	SCS7	fatty acid alpha-hydroxylase;
3641156	0.33483	up	0.87339	up	CAALFM_C404600CA	hypothetical protein;
3641155	1.1137	up	1.67922	up	CAALFM_C404620CA	hypothetical protein;
3641139	5.03362	up	0.268371	up	SSZ1	Ssz1p;
3641137	3.64715	up	1.88724	up	CAALFM_C404720WA	methylenetetrahydrofolate dehydrogenase (NAD(+));
3641117	0.978974	up	1.6924	up	MNN22	Mnn22p;
3641116	0.633263	up	0.89207	up	PMT6	dolichyl-phosphate-mannose-protein mannosyltransferase;
3641113	2.81609	up	1.43708	up	CAALFM_C404800WA	hypothetical protein;
3641164	2.39127	up	0.144486	up	DCR1	ribonuclease III;
3641162	0.574365	up	0.836839	up	CSR1	Csr1p;
3641161	0.853038	up	0.477615	up	CAALFM_C404860WA	hypothetical protein;
3641160	0.649404	up	1.37883	up	CAALFM_C404870CA	hypothetical protein;
3641173	0.0538499	up	1.1768	up	SPC34	Spc34p;
3641172	0.792022	up	0.569765	up	CAALFM_C404920WA	chromatin DNA-binding HSP70/DnaK family ATPase;
3641166	0.138194	up	0.400668	up	CAALFM_C404990CA	hypothetical protein;
3641144	2.43224	up	0.283106	up	SSK2	mitogen-activated protein kinase kinase kinase;
3641129	0.115245	up	0.714413	up	CAALFM_C405080CA	Zn(2+) transporter;
3647410	0.153764	up	2.14197	up	VAC8	protein anchor;
3647413	1.52671	up	1.82247	up	CAALFM_C405180CA	nucleocytoplasmic transporter;
3646155	1.48548	up	1.74795	up	CAALFM_C405220CA	anaphase promoting complex subunit 5;
3646157	0.762615	up	0.355354	up	VPH1	H(+)-transporting V0 sector ATPase subunit a;
3648306	0.0824206	up	3.64351	up	XKS1	xylulokinase;
3646958	1.13315	up	1.1697	up	CAALFM_C405310WA	hypothetical protein;
3646948	0.285933	up	0.548407	up	CAALFM_C405350WA	hypothetical protein;
3646950	0.615215	up	1.66191	up	PUF3	mRNA-binding protein;
3646951	0.332142	up	2.52811	up	CAALFM_C405390WA	glyoxylate reductase;
3646961	2.27412	up	0.971306	up	CBR1	Cbr1p;
3646962	4.07579	up	1.3875	up	OFD1	oxidative DNA demethylase;
3641770	0.735614	up	0.998088	up	FGR6-10	Fgr6-10p;
3641771	0.698974	up	2.30127	up	HOM3	aspartate kinase;
3641772	1.76359	up	1.38214	up	GVP36	Gvp36p;
3641774	2.65855	up	3.0059	up	TUB4	gamma-tubulin;
3641782	1.68688	up	1.94935	up	CAALFM_C405610CA	hypothetical protein;
3641815	0.821768	up	1.08424	up	BRN1	condensin subunit;
3641816	0.986589	up	2.02198	up	YME1	i-AAA protease;
3641817	1.73943	up	1.93894	up	PHO4	phosphate-sensing transcription factor;
3641818	1.92744	up	1.1909	up	SEC23	GTPase-activating protein;
3641807	3.28111	up	0.067611	up	LEA1	U2 snRNP complex subunit;
3641808	2.65071	up	0.83126	up	CGT1	mRNA guanylyltransferase;
3641811	1.27558	up	0.819859	up	CFL2	Cfl2p;
3641784	2.23475	up	2.49722	up	CAALFM_C405790WA	transport protein particle complex II subunit;
3641791	3.6259	up	1.21202	up	CAALFM_C405850CA	hypothetical protein;
3646524	1.17259	up	1.73375	up	VPS11	tethering complex subunit;
3646527	0.173845	up	0.720654	up	NIF3	Nif3p;
3646514	1.61934	up	0.469767	up	CAALFM_C405970WA	hypothetical protein;
3646522	0.0370425	up	0.682585	up	MED3	Med3p;
3646530	1.52223	up	0.268164	up	FMT1	methionyl-tRNA formyltransferase;
3646532	0.14567	up	1.12178	up	CAALFM_C406090CA	hypothetical protein;
3646533	1.6813	up	1.48837	up	CWH41	Cwh41p;
3642821	0.574862	up	0.338182	up	CAALFM_C406140CA	hypothetical protein;
3642819	0.76802	up	0.383339	up	CAALFM_C406160WA	hypothetical protein;
3642807	1.99171	up	2.25418	up	CAALFM_C406240WA	hypothetical protein;
3642804	0.20693	up	0.469404	up	PGA43	Pga43p;
3642803	0.411521	up	1.40682	up	ERG26	sterol-4-alpha-carboxylate 3-dehydrogenase (decarboxylating);
3642828	2.47418	up	2.0895	up	AGO1	Ago1p;
3642824	0.656158	up	0.391895	up	CAALFM_C406370CA	hypothetical protein;
3642799	0.379081	up	1.43453	up	SOU1	Sou1p;
3642795	1.6213	up	0.686286	up	CAALFM_C406420WA	hypothetical protein;
3642793	0.540845	up	1.97101	up	CAALFM_C406440CA	hypothetical protein;
3642789	1.56942	up	0.798223	up	CEK1	mitogen-activated serine/threonine-protein kinase;
3642787	0.595963	up	0.554991	up	CDC68	chromatin-remodeling protein;
3642786	0.249805	up	1.26085	up	CSO99	Cso99p;
3642784	1.49235	up	0.900734	up	MNN4	Mnn4p;
3642782	1.01246	up	1.27494	up	IFF5	Iff5p;
3642780	2.32564	up	1.50573	up	PDC11	indolepyruvate decarboxylase 1;
3642779	0.810009	up	0.740031	up	CBF1	Cbf1p;
3642778	3.97076	up	0.102602	up	CAALFM_C406590WA	hypothetical protein;
3642775	2.82039	up	0.922398	up	SDH12	Sdh12p;
3642951	1.26038	up	0.565359	up	CAALFM_C406670WA	hypothetical protein;
3642917	1.49053	up	0.323354	up	CAALFM_C406800WA	RuvB family ATP-dependent DNA helicase pontin;
3642914	1.94723	up	0.350734	up	CCT6	chaperonin-containing T-complex subunit;
3642929	1.06183	up	1.6385	up	EXM2	Exm2p;
3642968	0.411196	up	0.220053	up	CAALFM_C406990WA	hypothetical protein;
3642964	0.584026	up	0.359797	up	MET16	phosphoadenylyl-sulfate reductase (thioredoxin);
3642904	0.299419	up	0.801235	up	TRP4	anthranilate phosphoribosyltransferase;
3642903	1.1636	up	0.0460889	up	CAALFM_C407100CA	ATP-dependent RNA helicase;
3642902	0.336471	up	0.0649743	up	PDA1	pyruvate dehydrogenase (acetyl-transferring) subunit E1 alpha;
3642939	0.994195	up	2.50206	up	MSH2	mismatch repair ATPase;
3642943	0.589579	up	1.30786	up	TLO10	Tlo10p;
3647888	1.74374	up	2.00621	up	CDC11	septin;
3647872	2.17574	up	0.461544	up	CAALFM_C500150CA	karyopherin alpha;
3647870	0.553489	up	1.3701	up	CAALFM_C500170WA	hypothetical protein;
3641594	1.46344	up	1.26624	up	AFL1	inositol polyphosphate kinase;
3641592	1.26617	up	0.098814	up	BDF1	chromatin-binding protein;
3641568	1.64609	up	0.804872	up	BRE1	E3 ubiquitin-protein ligase;
3641563	0.206841	up	0.469315	up	SKN7	kinase-regulated stress-responsive transcription factor;
3641580	0.958892	up	0.614905	up	DUS4	tRNA dihydrouridine synthase;
3641578	0.980874	up	1.85492	up	SMC4	condensin subunit;
3641555	2.53138	up	0.207024	up	CAALFM_C500340WA	hypothetical protein;
3641550	0.38099	up	1.73216	up	CAALFM_C500400CA	hypothetical protein;
3641542	0.849601	up	1.06812	up	SEC14	phosphatidylinositol/phosphatidylcholine transfer protein;
3641589	0.269193	up	2.52956	up	CAALFM_C500570WA	aminophospholipid-translocating P4-type ATPase;
3641585	1.15512	up	1.5162	up	CAALFM_C500610CA	hypothetical protein;
3641582	0.693828	up	0.733561	up	SAM51	Sam51p;
3641571	3.47262	up	1.26319	up	ERG11	sterol 14-demethylase;
3641570	2.37186	up	1.59656	up	HMS1	Hms1p;
3644117	0.383902	up	0.646376	up	IFF8	Iff8p;
3644119	0.511934	up	1.78146	up	HYR3	Hyr3p;
3644124	0.0159948	up	0.13326	up	CAALFM_C500780CA	hypothetical protein;
3644126	0.475699	up	1.0752	up	CAALFM_C500800CA	dioxygenase;
3644129	2.17592	up	0.969226	up	ERV46	Erv46p;
3642633	2.75938	up	3.02186	up	GIT2	Git2p;
3642632	1.69705	up	0.461275	up	URA4	dihydroorotase;
3642652	2.07557	up	0.519934	up	TRY3	Try3p;
3642650	2.35503	up	0.868278	up	CCW14	Ccw14p;
3642627	2.92876	up	0.893356	up	CAALFM_C501070CA	hypothetical protein;
3642625	3.86787	up	1.1971	up	CAALFM_C501090CA	hypothetical protein;
3642624	1.00066	up	0.178734	up	CLN3	cyclin;
3642659	3.61982	up	0.00974488	up	CAALFM_C501190WA	hypothetical protein;
3642620	0.542397	up	0.80487	up	CAALFM_C501220WA	hypothetical protein;
3642617	1.39519	up	1.65767	up	AUR1	inositol phosphorylceramide synthase;
3642616	1.33632	up	0.535165	up	GPR1	Gpr1p;
3642643	0.156171	up	0.873116	up	SNF1	AMP-activated serine/threonine-protein kinase catalytic subunit;
3642609	1.66454	up	0.884361	up	SNM1	Snm1p;
3647054	0.670764	up	0.933238	up	CAALFM_C501410CA	hypothetical protein;
3647050	0.32518	up	0.538882	up	CAALFM_C501470CA	hypothetical protein;
3647040	3.04158	up	0.0376682	up	CEF3	translation elongation factor EF-3;
3647252	0.943288	up	0.66234	up	SPB4	putative ATP-dependent RNA helicase;
3647251	0.769497	up	0.384816	up	CAALFM_C501610WA	pseudouridine synthase;
3647249	1.70826	up	0.915324	up	MAS2	mitochondrial-processing protease subunit alpha;
3647248	1.49372	up	0.498378	up	MYO1	myosin 1;
3643735	0.140367	up	0.383493	up	CCN1	Ccn1p;
3643734	2.28914	up	0.620887	up	CCT7	chaperonin-containing T-complex subunit;
3643730	0.24488	up	0.402137	up	CAALFM_C501730WA	hypothetical protein;
3643764	1.21329	up	0.935778	up	OBPA	oxysterol-binding protein related protein;
3643763	1.11719	up	2.9179	up	PAP1	polynucleotide adenylyltransferase;
3643760	0.258816	up	0.681523	up	FCR3	Fcr3p;
3643758	2.16617	up	1.78257	up	STI1	Hsp90 cochaperone;
3643741	0.464056	up	0.145848	up	CAALFM_C501930WA	SF3a splicing factor complex subunit;
3643740	0.162656	up	0.42513	up	CAALFM_C501940WA	bifunctional DRAP deaminase/tRNA pseudouridine synthase;
3643739	0.154972	up	0.417446	up	RIM21	Rim21p;
3643738	3.18546	up	1.8289	up	CAALFM_C501960CA	putative electron-transferring-flavoprotein dehydrogenase;
3643773	4.57583	up	1.41584	up	ACH1	acetyl-CoA hydrolase;
3643769	0.996534	up	0.199138	up	CAALFM_C502040WA	protoheme IX farnesyltransferase;
3643768	0.479448	up	2.71022	up	CAALFM_C502050WA	hypothetical protein;
3637710	0.497385	up	0.429095	up	PTH1	putative phosphatidate cytidylyltransferase;
3637711	0.464695	up	0.431098	up	THR4	threonine synthase;
3637712	2.35019	up	2.17654	up	CAALFM_C502280CA	hypothetical protein;
3637714	2.54563	up	0.75987	up	RET2	coatomer subunit delta;
3637787	0.288286	up	0.952935	up	CAALFM_C502310CA	hypothetical protein;
3637790	1.16308	up	0.368439	up	CST20	mitogen-activated protein kinase kinase kinase kinase;
3637728	1.97689	up	0.0527551	up	CAALFM_C502440CA	serine/threonine protein kinase;
3637761	2.42744	up	2.68991	up	INT1	Int1p;
3637766	0.0718206	up	0.334294	up	CAALFM_C502500CA	hypothetical protein;
3637716	0.97196	up	0.353731	up	SPR28	Spr28p;
3637718	3.13645	up	1.1702	up	UTP13	Utp13p;
3637779	0.767531	up	1.03001	up	PUT1	proline dehydrogenase;
3637784	1.14257	up	1.40504	up	MNN1	Mnn1p;
3637785	3.39834	up	3.66281	up	CAALFM_C502640WA	hypothetical protein;
3637771	3.11635	up	0.703621	up	CAALFM_C502660CA	hypothetical protein;
3637772	1.84141	up	0.498112	up	BUR2	Bur2p;
3637739	0.740189	up	1.93097	up	CAALFM_C502740WA	oxidoreductase;
3637741	1.73705	up	1.46042	up	CKB2	casein kinase 2 regulatory subunit;
3637743	2.92692	up	1.41058	up	MSW1	tryptophan--tRNA ligase;
3637808	1.58094	up	0.281654	up	CAALFM_C502820CA	methylthioribulose 1-phosphate dehydratase;
3637810	1.35319	up	1.61567	up	HSL1	protein kinase;
3637750	0.0574794	up	0.951961	up	GYP8	Gyp8p;
3637812	1.69683	up	1.86696	up	MIG1	transcription factor;
3637818	1.02962	up	1.68736	up	CAALFM_C503000CA	hypothetical protein;
3637819	0.780544	up	1.07446	up	CAALFM_C503010WA	U4/U6-U5 snRNP complex subunit;
3637822	1.67908	up	1.94155	up	CAALFM_C503030WA	hypothetical protein;
3637701	0.721722	up	0.984196	up	CAALFM_C503080CA	hypothetical protein;
3637704	0.845179	up	1.03892	up	CAALFM_C503100CA	hypothetical protein;
3637706	2.68757	up	2.95005	up	SUT1	Sut1p;
3646362	0.687568	up	3.23319	up	BUB3	Bub3p;
3646355	0.0549664	up	0.31744	up	ZCF14	Zcf14p;
3646352	2.15917	up	0.690321	up	QCR2	ubiquinol--cytochrome-c reductase subunit 2;
3646345	0.359011	up	0.665846	up	CAALFM_C503460CA	hypothetical protein;
3646969	1.32831	up	2.09294	up	CAALFM_C503510CA	hypothetical protein;
3646973	3.31405	up	0.366661	up	CAALFM_C503550WA	nucleoporin;
3646979	0.717415	up	2.50674	up	LAP4	Lap4p;
3646980	1.16673	up	0.0308428	up	MDJ1	Mdj1p;
3647237	0.367922	up	0.602003	up	CAALFM_C503740WA	hypothetical protein;
3647235	0.162946	up	0.452641	up	MTR10	Mtr10p;
3647229	2.22413	up	0.384588	up	CAALFM_C503810CA	hypothetical protein;
3647228	2.93298	up	1.79529	up	BUD7	exomer complex subunit;
3647226	0.553118	up	1.02269	up	CAALFM_C503840WA	thiamine diphosphokinase;
3647445	0.524765	up	0.124898	up	CAALFM_C503950WA	hypothetical protein;
3647443	2.16493	up	1.22028	up	CAALFM_C503970WA	hypothetical protein;
3647441	1.32483	up	1.18516	up	MID1	Mid1p;
3647735	1.56049	up	1.97342	up	CAALFM_C504050WA	hypothetical protein;
3636523	5.05369	up	0.802208	up	CHT2	Cht2p;
3636543	0.814489	up	0.656758	up	CAALFM_C504170WA	hypothetical protein;
3636544	0.746084	up	1.00856	up	CAALFM_C504180WA	hypothetical protein;
3636452	1.07733	up	1.57281	up	SAH1	adenosylhomocysteinase;
3636456	0.503607	up	0.547202	up	CAALFM_C504300CA	metallodipeptidase;
3636480	1.59747	up	1.15408	up	CAALFM_C504320CA	hypothetical protein;
3636412	0.0185652	up	1.00066	up	YUH2	Yuh2p;
3636413	1.03707	up	0.806944	up	SFC1	Sfc1p;
3636509	1.22448	up	1.48695	up	CAALFM_C504540CA	hypothetical protein;
3636392	1.50984	up	2.6115	up	GRR1	SCF ubiquitin ligase complex subunit;
3636393	1.39943	up	0.433799	up	CAALFM_C504610WA	hypothetical protein;
3636394	2.15741	up	0.788895	up	CAALFM_C504620CA	membrane insertase;
3636397	0.0126793	up	0.438628	up	CAALFM_C504640CA	hypothetical protein;
3636398	1.56282	up	1.82529	up	MSM1	methionine--tRNA ligase;
3636516	0.618823	up	1.47196	up	MES1	methionine--tRNA ligase;
3636518	2.69153	up	2.24087	up	CAALFM_C504720CA	GTP cyclohydrolase I;
3636441	3.06331	up	0.600195	up	HYS2	DNA-directed DNA polymerase delta subunit;
3636444	0.402475	up	0.891074	up	CAALFM_C504770WA	hypothetical protein;
3636447	0.572975	up	3.00592	up	CRH12	Crh12p;
3636448	2.59879	up	1.1673	up	PFK1	6-phosphofructokinase subunit alpha;
3636439	3.39003	up	0.727473	up	PUT2	1-pyrroline-5-carboxylate dehydrogenase;
3636415	0.90236	up	2.73055	up	CAALFM_C504890CA	hypothetical protein;
3636416	1.44351	up	0.102229	up	CAALFM_C504900CA	hypothetical protein;
3636535	0.248325	up	0.510799	up	PPR1	Ppr1p;
3636539	2.18341	up	0.104209	up	CAALFM_C505000CA	putative lipase;
3636486	0.815151	up	1.17717	up	CAALFM_C505020CA	dolichyl-diphosphooligosaccharide--protein glycotransferase;
3636489	0.421749	up	1.29806	up	ADH1	Adh1p;
3636491	0.50698	up	0.769454	up	CAALFM_C505070WA	hypothetical protein;
3636492	1.59615	up	0.202505	up	GRF10	Grf10p;
3636493	1.51753	up	4.13406	up	CAALFM_C505090WA	hypothetical protein;
3636457	0.511407	up	1.71286	up	TIP20	Tip20p;
3636464	2.34806	up	2.61053	up	PAN3	Pan3p;
3636467	0.780979	up	1.14989	up	CAALFM_C505200CA	hypothetical protein;
3636468	0.902895	up	2.38499	up	CAALFM_C505210WA	hypothetical protein;
3636469	0.0844444	up	0.593478	up	CAG1	guanine nucleotide-binding protein subunit alpha;
3636470	2.14496	up	0.133748	up	CAALFM_C505230CA	ubiquinol--cytochrome-c reductase subunit;
3636496	0.972918	up	0.0693221	up	CAALFM_C505270CA	hypothetical protein;
3636406	0.787595	up	0.783174	up	PGA4	1\3-beta-glucanosyltransferase;
3636424	1.25014	up	0.306343	up	APM1	Apm1p;
3636428	1.23647	up	1.24816	up	ILV3	dihydroxy-acid dehydratase;
3636532	1.65021	up	0.784791	up	HTS1	histidine--tRNA ligase;
3636475	0.144729	up	0.418998	up	CTA24	Cta24p;
3647890	0.31404	up	0.576514	up	PGA25	Pga25p;
3647897	0.1058	up	0.162388	up	HET1	Het1p;
3647905	0.0985842	up	0.0884082	up	PGA48	Pga48p;
3647903	0.345322	up	0.277039	up	CAALFM_C600170CA	mRNA-binding ubiquitin-specific protease;
3646080	0.114253	up	0.761793	up	CAALFM_C600190WA	hypothetical protein;
3646063	0.153199	up	0.522263	up	CAALFM_C600250WA	hypothetical protein;
3646065	1.37324	up	0.745542	up	CAALFM_C600260WA	ubiquitin-conjugating protein;
3646067	0.891306	up	2.23689	up	CPH2	Cph2p;
3646069	0.32534	up	1.55434	up	CAALFM_C600290WA	hypothetical protein;
3646074	1.27413	up	0.385466	up	CAALFM_C600340CA	metalloendopeptidase;
3646085	1.1307	up	0.830113	up	CAALFM_C600380CA	hypothetical protein;
3646088	0.087266	up	0.883818	up	SRO77	putative Rab GTPase-binding protein;
3647151	3.66703	up	2.53123	up	FET31	Fet31p;
3647150	0.0679364	up	0.678263	up	CAALFM_C600490WA	carboxylic ester hydrolase;
3647148	1.0945	up	1.03489	up	RAD52	recombinase;
3647146	1.04995	up	1.30022	up	CAALFM_C600540WA	hypothetical protein;
3647143	0.718021	up	0.0320733	up	CAALFM_C600560WA	hypothetical protein;
3647137	0.534139	up	0.672076	up	YHM2	Yhm2p;
3647132	2.58068	up	1.14132	up	CDC14	phosphoprotein phosphatase;
3647071	1.80237	up	3.33793	up	COX15	Cox15p;
3647083	1.02207	up	0.0131965	up	FAT1	long-chain fatty acid transporter;
3647081	1.76192	up	2.39802	up	PGK1	phosphoglycerate kinase;
3647078	1.56896	up	0.59554	up	SEC8	exocyst subunit;
3647067	2.94564	up	1.00807	up	SUN41	putative glucosidase;
3647066	0.225284	up	0.52161	up	CAN3	Can3p;
3644029	0.764399	up	0.8436	up	CAALFM_C600900CA	hypothetical protein;
3644051	0.0747497	up	1.36181	up	HAL22	Hal22p;
3644015	1.66225	up	1.18145	up	CAALFM_C601050WA	tyrosine--tRNA ligase;
3644054	1.58284	up	1.38996	up	CAALFM_C601120CA	protein-S-isoprenylcysteine carboxyl O-methyltransferase;
3644042	0.97807	up	1.14248	up	CAALFM_C601220CA	hypothetical protein;
3641644	0.490736	up	0.0272341	up	TRA1	histone acetyltransferase;
3641643	1.14026	up	1.40273	up	CAALFM_C601330CA	hypothetical protein;
3641608	1.3992	up	1.18912	up	CAALFM_C601360WA	hypothetical protein;
3641602	0.761913	up	1.22471	up	CAALFM_C601420CA	hypothetical protein;
3641601	0.8985	up	0.814514	up	FRP6	Frp6p;
3641624	0.995772	up	0.161764	up	CAALFM_C601450CA	hypothetical protein;
3641623	2.56523	up	0.45569	up	CAALFM_C601460CA	hypothetical protein;
3641622	0.129995	up	0.61097	up	CAALFM_C601470WA	hypothetical protein;
3641617	0.459222	up	0.721696	up	CAALFM_C601520WA	hypothetical protein;
30515332	0.300089	up	0.142228	up	CAALFM_C601530CA	proteolipid ATPase;
3641653	1.45949	up	0.140015	up	CAALFM_C601550CA	DNA-directed DNA polymerase gamma;
3641646	4.61679	up	0.916541	up	TIF3	Tif3p;
3641615	4.24815	up	4.21588	up	MAE1	malate dehydrogenase (oxaloacetate-decarboxylating);
3641613	0.387026	up	2.00422	up	ACF2	Acf2p;
3641611	0.754674	up	0.397337	up	PTK2	protein kinase;
3641610	2.2479	up	1.31496	up	SUR7	Sur7p;
3641639	0.053134	up	0.0181239	up	SEC12	Sec12p;
3641637	1.99631	up	2.25879	up	RAD18	E3 ubiquitin-protein ligase;
3641636	2.29766	up	1.11749	up	CAALFM_C601780CA	hypothetical protein;
3641635	1.29137	up	1.79071	up	ZCF18	Zcf18p;
3641597	0.110661	up	0.170598	up	DOG1	2-deoxyglucose-6-phosphatase;
3644533	2.61348	up	0.28939	up	ADK1	adenylate kinase;
3644534	0.371278	up	1.42526	up	CAALFM_C601920CA	hypothetical protein;
3644558	1.00602	up	1.18406	up	CAALFM_C601950CA	hypothetical protein;
3644559	2.31614	up	0.693204	up	CAALFM_C601960WA	hypothetical protein;
3644563	0.349854	up	3.18688	up	GPD2	Gpd2p;
3647552	1.31141	up	0.965818	up	CHC1	clathrin heavy chain;
3645886	0.307063	up	0.054742	up	CAALFM_C602140WA	hypothetical protein;
3645890	0.108467	up	1.18949	up	SWD3	Swd3p;
3645862	1.38829	up	0.108358	up	CAALFM_C602190CA	serine/threonine/tyrosine protein kinase;
3645865	0.919116	up	0.469426	up	SAR1	Arf family GTPase;
3645869	2.12722	up	0.59826	up	CAALFM_C602250WA	hypothetical protein;
3645870	0.654253	up	0.345504	up	SEC27	coatomer subunit beta';
3645872	0.46117	up	0.763767	up	CAALFM_C602280WA	hypothetical protein;
3645877	3.42637	up	1.6378	up	CAALFM_C602330WA	hypothetical protein;
3645878	0.0593629	up	2.13494	up	HRR25	serine/threonine protein kinase;
3645881	2.43479	up	0.190848	up	CAALFM_C602350CA	pseudouridine synthase;
3645882	3.84584	up	0.315551	up	CAALFM_C602370CA	mitochondrial 37S ribosomal protein RSM23;
3645883	3.59311	up	0.125563	up	CAALFM_C602380WA	ATP-dependent RNA helicase;
3645884	0.0303221	up	3.18232	up	CAALFM_C602410WA	NAD(+) diphosphatase;
3639163	2.81177	up	0.0395403	up	CAALFM_C602430WA	hypothetical protein;
3639169	1.45764	up	0.838341	up	CAALFM_C602470WA	signal recognition particle subunit;
3639172	5.09932	up	1.30686	up	GCV1	glycine decarboxylase subunit T;
3639207	0.348611	up	1.00635	up	CAALFM_C602580WA	RNA exonuclease;
3639221	0.969919	up	0.514533	up	CAALFM_C602630CA	guanine nucleotide exchange factor;
3639225	1.72174	up	1.14432	up	WSC2	Wsc2p;
3639226	0.147752	up	1.87898	up	CAALFM_C602680WA	SNAP receptor;
3639228	1.79237	up	0.169642	up	CAALFM_C602690CA	hypothetical protein;
3639248	2.17946	up	1.33997	up	CAALFM_C602810CA	hypothetical protein;
3639240	3.01772	up	0.519952	up	CAALFM_C602900CA	putative lipoate--protein ligase;
3639187	1.16694	up	3.11462	up	CAALFM_C602940CA	hypothetical protein;
3639189	2.30135	up	0.495697	up	CAALFM_C602960WA	putative cysteine synthase;
3639192	2.2752	up	1.9244	up	CAALFM_C602980CA	pantothenate kinase;
3639272	2.05961	up	1.07019	up	CAALFM_C603070CA	hypothetical protein;
3639274	1.22289	up	1.19436	up	ADO1	adenosine kinase;
3639278	1.94729	up	1.61282	up	CAALFM_C603110CA	hypothetical protein;
3639256	0.79742	up	0.942805	up	MDL2	Mdl2p;
3639258	1.56783	up	0.133421	up	BMT6	Bmt6p;
3639177	3.30561	up	0.246022	up	CAALFM_C603200WA	hypothetical protein;
3639184	0.207635	up	1.74615	up	AYR2	Ayr2p;
3639196	0.108787	up	1.63707	up	CAALFM_C603300CA	hypothetical protein;
3639200	0.208592	up	0.828462	up	GLC3	1,4-alpha-glucan branching enzyme;
3639230	1.64398	up	2.23454	up	CAALFM_C603370WA	hypothetical protein;
3639231	2.99683	up	1.01555	up	CAALFM_C603380WA	hypothetical protein;
3639232	3.59954	up	0.660183	up	CAALFM_C603390WA	hypothetical protein;
3639234	0.381045	up	1.29447	up	APA2	bifunctional AP-4-A phosphorylase/ADP sulfurylase;
3640253	1.11363	up	2.35632	up	CAALFM_C603470WA	hypothetical protein;
3640247	0.667801	up	0.548124	up	POX1	Pox1p;
3640296	0.32673	up	0.984465	up	FGR17	Fgr17p;
3640301	0.970675	up	1.41286	up	POP2	CCR4-NOT core DEDD family RNase subunit;
3640303	3.7664	up	1.27526	up	CAALFM_C603730CA	mitochondrial 37S ribosomal protein MRP4;
3640305	0.284294	up	1.13274	up	SBA1	Hsp90 cochaperone;
3640306	2.79761	up	0.238634	up	SHM2	glycine hydroxymethyltransferase;
3640307	1.3864	up	2.75607	up	ORM1	sphingolipid homeostasis protein;
3640309	0.198659	up	0.461133	up	HGT10	glucose-inactivated glycerol proton symporter;
3640310	2.8185	up	0.235144	up	CAALFM_C603800CA	hypothetical protein;
3640286	1.55381	up	0.41104	up	CAALFM_C603810WA	hypothetical protein;
3640291	3.25273	up	1.55123	up	IHD1	Ihd1p;
3640294	0.777973	up	1.39279	up	SKI8	SKI complex subunit WD repeat protein;
3640261	1.83222	up	0.910877	up	NUP82	linker nucleoporin;
3640267	0.86611	up	0.644387	up	PBP2	Pbp2p;
3647832	2.25361	up	0.207007	up	ALG2	GDP-Man:Man(1)GlcNAc(2)-PP-dolichol alpha-1,3-mannosyltransferase;
3647831	0.301695	up	2.11273	up	RVS167	amphiphysin;
3647828	0.628294	up	0.801007	up	CAALFM_C604060WA	ubiquitin-protein ligase;
3647836	3.65819	up	1.67609	up	CAALFM_C604100WA	phosphatidylinositol-binding protein;
3647974	0.364717	up	1.82022	up	CAALFM_C604120CA	hypothetical protein;
3647972	1.06341	up	1.09642	up	ALS4	Als4p;
3648178	0.100932	up	1.52984	up	SEC5	exocyst subunit;
3646282	0.496338	up	0.358939	up	CAALFM_C604190CA	hypothetical protein;
3646278	0.489106	up	1.02312	up	CDC39	CCR4-NOT core subunit;
3646279	0.604744	up	2.58271	up	CAALFM_C604280WA	E2 ubiquitin-conjugating protein;
3646280	1.32008	up	0.446928	up	CAALFM_C604290WA	hypothetical protein;
3646286	2.12073	up	1.6419	up	CAALFM_C604300WA	hypothetical protein;
3646288	1.24415	up	1.97138	up	PEX11	Pex11p;
3646291	0.619979	up	1.79779	up	CAALFM_C604340WA	dolichyl-P-Man:Man(5)GlcNAc(2)-PP-dolichol alpha-1,3-mannosyltransferase;
3646292	0.784209	up	1.04668	up	FLO8	Flo8p;
3646293	0.493673	up	1.18741	up	GLE2	RNA export factor;
3645983	0.820276	up	1.08275	up	CAALFM_C604440CA	hypothetical protein;
3645987	0.298004	up	0.935655	up	LIP4	Lip4p;
3645956	0.077584	up	0.184534	up	ILS1	isoleucine--tRNA ligase;
3645973	0.492236	up	0.55791	up	HAT2	Hat2p;
3645961	0.359948	up	0.0475302	up	NAG6	dynamin-like GTPase;
3637971	0.743925	up	1.0064	up	VPS70	putative zinc metalloprotease;
3637982	1.44849	up	1.46225	up	CAALFM_C700230WA	hypothetical protein;
3637980	0.287869	up	0.415071	up	CAALFM_C700240WA	hypothetical protein;
3637977	0.916326	up	0.576175	up	CAALFM_C700270WA	fluoride transporter;
3638039	0.108713	up	2.83495	up	CAALFM_C700350CA	hypothetical protein;
3638037	1.23692	up	0.473275	up	DCC1	Dcc1p;
3637993	0.629677	up	0.386175	up	CAALFM_C700430WA	putative ferric-chelate reductase;
3637992	0.957064	up	1.2748	up	GBP2	single-stranded telomeric DNA-binding/mRNA-binding protein;
3637985	0.0844388	up	0.320076	up	MAC1	Mac1p;
3637994	0.735389	up	0.723822	up	CAALFM_C700590WA	hypothetical protein;
3638029	2.99678	up	0.384034	up	GUS1	glutamate--tRNA ligase;
3638028	0.346457	up	0.60893	up	CAALFM_C700630CA	hypothetical protein;
3638025	0.571513	up	0.833987	up	GAC1	protein phosphatase regulator;
3638024	2.16366	up	0.33072	up	CAALFM_C700670CA	phosphatidylinositol-3-/phosphoinositide 5-phosphatase;
3637967	0.717705	up	0.164137	up	CAALFM_C700680WA	hypothetical protein;
3637965	1.72128	up	0.108243	up	CYB5	Cyb5p;
3637962	0.0587525	up	0.271614	up	MET28	Met28p;
3637945	0.622197	up	0.272062	up	CAALFM_C700780WA	RNA-processing protein;
3637940	1.5141	up	1.91948	up	CAALFM_C700810WA	hypothetical protein;
3637939	0.912135	up	0.87922	up	RFC2	replication factor C subunit 2;
3637938	0.15937	up	0.104668	up	CAALFM_C700830CA	hypothetical protein;
3638057	0.127141	up	0.389615	up	CAALFM_C700840CA	tyrosine/serine/threonine protein phosphatase;
3638056	0.842559	up	1.10503	up	CAALFM_C700850WA	hypothetical protein;
3638055	1.54087	up	1.02529	up	SSR1	Ssr1p;
3638050	1.00655	up	1.00177	up	MCM1	transcription factor;
3637957	2.46659	up	1.26507	up	CAALFM_C700920CA	hypothetical protein;
3637952	2.66826	up	2.93073	up	YOX1	Yox1p;
3637951	0.633083	up	1.12824	up	PHM5	endopolyphosphatase;
3645915	0.535478	up	1.13962	up	CAALFM_C701180WA	ERMES complex subunit;
3645906	1.26068	up	2.56602	up	CAALFM_C701230CA	hypothetical protein;
3645909	1.73143	up	0.934972	up	CAALFM_C701280CA	dihydrofolate synthase;
3645896	1.41269	up	0.368521	up	CAALFM_C701320WA	hypothetical protein;
3645897	0.678919	up	2.18377	up	GCN2	serine/threonine-protein kinase;
3645899	1.02743	up	0.56883	up	CAALFM_C701350CA	hypothetical protein;
3645901	1.30093	up	0.128152	up	CAALFM_C701370WA	hypothetical protein;
3636963	0.404308	up	2.06204	up	NBP2	Nbp2p;
3636962	1.69685	up	0.673428	up	GIR2	Gir2p;
3636961	1.96817	up	1.36704	up	CAALFM_C701430CA	hypothetical protein;
3636959	3.84548	up	0.0942965	up	PRT1	translation initiation factor eIF3 subunit b;
3637051	2.393	up	1.04777	up	CAALFM_C701490WA	hypothetical protein;
3637048	3.69291	up	1.44168	up	FLU1	Flu1p;
3637044	1.04268	up	0.201047	up	BEM2	Bem2p;
3637040	1.21318	up	1.47565	up	CAALFM_C701570CA	hypothetical protein;
3637037	2.93494	up	3.35459	up	CAALFM_C701590CA	hypothetical protein;
3636988	0.439943	up	0.702417	up	KCH1	Kch1p;
3636987	3.08532	up	1.03108	up	RNH35	ribonuclease H2 catalytic subunit;
3636986	1.27018	up	0.59	up	LAT1	dihydrolipoyllysine-residue acetyltransferase;
3636984	0.675571	up	1.65662	up	CAALFM_C701650WA	transcription factor TFIIIC subunit;
3637011	1.05643	up	0.440232	up	CAALFM_C701720WA	flavin-linked sulfhydryl oxidase;
3637010	1.18086	up	0.748083	up	CAALFM_C701740CA	hypothetical protein;
3637056	1.31322	up	1.94084	up	PFK2	6-phosphofructokinase subunit beta;
3637055	1.11024	up	0.726459	up	RVB2	RuvB family ATP-dependent DNA helicase reptin;
3637053	0.153001	up	0.232575	up	CAALFM_C701830WA	MIND complex subunit;
3637052	1.20318	up	0.523007	up	IQG1	Iqg1p;
3637034	2.39158	up	2.64685	up	CRN1	Crn1p;
3637032	2.12416	up	0.510024	up	MSK1	lysine--tRNA ligase;
3637030	4.0405	up	0.802186	up	NUC2	Nuc2p;
3637028	0.358043	up	1.60773	up	CDC34	SCF E2 ubiquitin-protein ligase catalytic subunit;
3636970	3.25663	up	0.757605	up	CAALFM_C701950WA	putative rhomboid protease;
3636951	1.14671	up	0.794726	up	HSP90	Hsp90 family chaperone;
3636948	0.858072	up	0.473392	up	EXO70	GTP-Rho binding exocyst subunit;
3637022	0.172012	up	1.00033	up	CAALFM_C702110WA	hypothetical protein;
3636994	0.285906	up	0.528416	up	CAALFM_C702160WA	hypothetical protein;
3636991	0.945956	up	1.20843	up	WHI3	mRNA-binding protein;
3636937	2.03512	up	0.828442	up	YPS7	putative aspartic endopeptidase;
3636936	1.48684	up	1.74931	up	CAALFM_C702310CA	hypothetical protein;
3636939	0.286614	up	0.549088	up	CAALFM_C702540WA	hypothetical protein;
3637016	0.794566	up	0.134709	up	CAALFM_C702560WA	hypothetical protein;
3648286	2.8462	up	2.85619	up	CAALFM_C702600CA	hypothetical protein;
3648285	4.34457	up	2.93074	up	CAALFM_C702610CA	hypothetical protein;
3647645	2.64634	up	0.730411	up	TOM70	protein channel;
3647653	0.140734	up	1.34577	up	TEP1	putative phosphatidylinositol-3,4,5-trisphosphate 3-phosphatase;
3647651	1.20863	up	0.975266	up	CAALFM_C702670WA	hypothetical protein;
3647649	3.78283	up	2.93254	up	CAALFM_C702690CA	bifunctional diacylglycerol cholinephosphotransferase/ethanolaminephosphotransferase;
3641361	0.112081	up	0.592991	up	CAALFM_C702780WA	Ran guanyl-nucleotide exchange factor;
3641400	4.48311	up	0.692346	up	ERG5	C-22 sterol desaturase;
3641399	3.0497	up	3.31217	up	CAALFM_C702850WA	hypothetical protein;
3641393	2.69549	up	0.887424	up	PMT1	dolichyl-phosphate-mannose-protein mannosyltransferase;
3641389	2.24893	up	0.326458	up	IFM1	translation initiation factor 2;
3641386	0.749768	up	1.01224	up	ECM39	dolichyl-P-Man:Man(7)GlcNAc(2)-PP-dolichol alpha-1,6-mannosyltransferase;
3641382	0.346451	up	0.229985	up	CAALFM_C703010WA	hypothetical protein;
3641377	1.11428	up	1.37676	up	CHS6	Chs6p;
3641403	3.17265	up	1.6047	up	LMO1	Lmo1p;
3641345	0.73996	up	0.345219	up	CAALFM_C703160WA	hypothetical protein;
3641344	2.0393	up	2.30177	up	IFA21	Ifa21p;
30515358	2.36956	up	0.993646	up	HHO1	histone;
3641371	2.3332	up	0.735376	up	CAALFM_C703210WA	hypothetical protein;
3641370	1.60106	up	1.21638	up	ZCF29	Zcf29p;
3641365	2.01006	up	0.739571	up	CAALFM_C703270WA	hypothetical protein;
3646724	3.51906	up	0.262941	up	SHM1	glycine hydroxymethyltransferase;
3646716	0.260425	up	0.198612	up	CAALFM_C703410CA	hypothetical protein;
3646715	0.975371	up	0.793376	up	SNG3	Sng3p;
3646714	1.38448	up	2.04221	up	SNG4	Sng4p;
3646242	1.21614	up	0.229558	up	CAALFM_C703620CA	hypothetical protein;
3646223	1.70327	up	0.430616	up	CAALFM_C703640CA	asparagine--tRNA ligase;
3646226	2.54073	up	0.947598	up	CAALFM_C703660CA	proline--tRNA ligase;
3647860	2.21532	up	0.340425	up	PLC1	phosphatidylinositol phospholipase C;
3643146	0.252502	up	0.567657	up	CAALFM_C703840WA	CCR4-NOT core subunit;
3643108	1.358	up	0.372429	up	CAALFM_C703890CA	hypothetical protein;
3643102	2.01105	up	2.27353	up	CLB4	B-type cyclin;
3643101	1.5648	up	2.22619	up	UME1	Ume1p;
3643114	1.89761	up	1.28747	up	CAALFM_C704000WA	hypothetical protein;
3643110	1.44579	up	0.452375	up	KAP120	Kap120p;
3643134	1.38518	up	1.1275	up	MED9	Med9p;
3643122	3.16844	up	0.0964525	up	CAALFM_C704200CA	Ran GTPase-binding protein;
3643121	0.00610828	up	1.97123	up	CAALFM_C704210CA	hypothetical protein;
3643165	0.883115	up	0.372274	up	CAALFM_C704240CA	hypothetical protein;
3639677	0.71939	up	1.33488	up	TLO1	Tlo1p;
3639675	0.337858	up	0.417236	up	CAALFM_CR00040CA	hypothetical protein;
3639673	1.9195	up	0.491291	up	CAALFM_CR00060CA	hypothetical protein;
3639731	0.750121	up	1.46945	up	CAALFM_CR00110WA	hypothetical protein;
3639710	1.88989	up	0.699775	up	MKC1	mitogen-activated serine/threonine-protein kinase;
3639709	0.833928	up	0.278682	up	CAALFM_CR00130CA	hypothetical protein;
3639703	2.62383	up	0.0139704	up	NGS1	Ngs1p;
3639701	2.47891	up	2.35033	up	PCK1	phosphoenolpyruvate carboxykinase;
3639700	1.01994	up	0.787259	up	ALK2	Alk2p;
3639699	0.0872846	up	0.561652	up	CAALFM_CR00220WA	hypothetical protein;
3639715	3.05011	up	0.0154159	up	CAALFM_CR00310CA	hypothetical protein;
3639713	0.532777	up	1.13151	up	PXA1	ATP-binding cassette long-chain fatty acid transporter;
3639686	1.56866	up	1.1531	up	CAALFM_CR00350WA	nicotinamide-nucleotide adenylyltransferase;
3639679	0.369133	up	0.258502	up	SWC4	Swc4p;
3639678	1.01516	up	0.65028	up	RTT109	H3 histone acetyltransferase;
3639727	2.58218	up	0.144482	up	LRG1	Lrg1p;
3639721	1.08405	up	0.0497214	up	CRM1	exportin;
3639667	0.092777	up	2.5339	up	MDH1	malate dehydrogenase;
3639664	1.80655	up	0.490347	up	CAALFM_CR00570WA	trans-hexaprenyltranstransferase;
3639662	0.250569	up	1.21837	up	PHO81	Pho81p;
3639660	0.358542	up	2.44248	up	CAALFM_CR00600CA	hypothetical protein;
3639690	2.3301	up	0.450551	up	CAALFM_CR00630WA	hypothetical protein;
3640438	1.21535	up	0.137533	up	CAALFM_CR00750CA	[Histone H3]-lysine-36 demethylase;
3640413	0.97824	up	1.16493	up	CAALFM_CR00820CA	hypothetical protein;
3640395	0.262662	up	0.920397	up	CCE1	cruciform cutting endonuclease;
3640425	0.606724	up	0.133171	up	CAALFM_CR00990WA	signal peptidase complex catalytic subunit;
3640422	1.04907	up	0.491563	up	SLN1	Sln1p;
3640420	0.642203	up	1.44245	up	CAALFM_CR01020CA	hypothetical protein;
3640383	2.00922	up	3.13135	up	LAG1	sphingosine N-acyltransferase;
3640382	1.81656	up	2.01841	up	CAALFM_CR01070WA	hypothetical protein;
3640432	0.248586	up	0.326958	up	ERG27	3-keto-steroid reductase;
3640431	0.184205	up	0.919164	up	CTF18	Ctf18p;
3640427	0.0360289	up	1.25188	up	CAALFM_CR01180WA	hypothetical protein;
3640405	0.232826	up	0.923482	up	CDC27	anaphase promoting complex subunit;
3640402	0.759666	up	0.100394	up	CAALFM_CR01260WA	hypothetical protein;
3640401	2.65076	up	0.72388	up	FTH2	Fth2p;
3640389	2.04175	up	0.874532	up	CWH43	Cwh43p;
3640387	0.61093	up	0.00773764	up	ATP3	F1F0 ATP synthase subunit gamma;
3640386	2.42304	up	0.875868	up	CAALFM_CR01320CA	hypothetical protein;
3640166	0.108449	up	0.724516	up	CAALFM_CR01350CA	hypothetical protein;
3640137	1.04133	up	0.979166	up	CAALFM_CR01420WA	transcription factor TFIIIB subunit;
3640138	0.544637	up	1.01255	up	CAALFM_CR01430WA	phosphatidylinositol N-acetylglucosaminyltransferase;
3640100	1.16294	up	0.839051	up	PRS	putative proline--tRNA ligase;
3640073	1.98597	up	2.14855	up	SAS3	Sas3p;
3640079	2.29018	up	0.787389	up	TRP2	anthranilate synthase;
3640084	0.752224	up	2.7098	up	MET6	5-methyltetrahydropteroyltriglutamate- homocysteine S-methyltransferase;
3640124	0.282788	up	1.62841	up	CAALFM_CR01670WA	hypothetical protein;
3640125	1.12304	up	0.011947	up	CDC4	SCF ubiquitin ligase complex subunit;
3640128	2.24392	up	0.701554	up	CDC60	leucine--tRNA ligase;
3640121	1.71671	up	0.153377	up	FRS1	phenylalanine--tRNA ligase subunit beta;
3640164	2.78348	up	1.27774	up	CAALFM_CR01820WA	hypothetical protein;
3640107	3.24841	up	0.116275	up	CAALFM_CR01950WA	DNA-directed RNA polymerase I subunit;
3640111	0.474022	up	0.700378	up	VMA4	H(+)-transporting V1 sector ATPase subunit E;
3640112	1.59007	up	0.4076	up	CRC1	carnitine:acyl carnitine antiporter;
3640113	0.952874	up	2.05394	up	SPC98	Spc98p;
3640149	0.889626	up	0.434201	up	HEM1	5-aminolevulinate synthase;
3640153	0.487199	up	2.01086	up	PRK1	serine/threonine protein kinase;
3640154	2.35422	up	0.679796	up	HDA1	histone deacetylase;
3640140	0.389395	up	0.181378	up	CET1	polynucleotide 5'-phosphatase;
3640142	0.478475	up	0.030605	up	MCM6	MCM DNA helicase complex subunit;
3640145	0.276106	up	0.114875	up	RSR1	Ras family GTPase;
3640146	0.340864	up	0.98393	up	MDL1	ATP-binding cassette permease;
3640147	0.276865	up	1.85604	up	UGT51C1	Ugt51c1p;
3640070	2.29821	up	3.696	up	MET2	homoserine O-acetyltransferase;
3644946	2.32037	up	0.641402	up	PHO113	acid phosphatase;
3644944	1.8317	up	0.147755	up	RAD51	recombinase;
3644943	0.877391	up	0.0764098	up	CAALFM_CR02210WA	protein kinase;
3644913	1.67763	up	1.9401	up	CEX1	Cex1p;
3644933	1.90496	up	0.0581422	up	ERG25	methylsterol monooxygenase;
3644928	1.62094	up	1.79606	up	CAALFM_CR02410WA	hypothetical protein;
3644922	0.30523	up	0.440905	up	CAALFM_CR02460WA	hypothetical protein;
3647687	2.76275	up	0.126959	up	ASG1	Asg1p;
3647685	3.40785	up	2.99802	up	CAALFM_CR02570CA	triglyceride lipase;
3647684	2.43541	up	0.657074	up	PAN6	pantoate--beta-alanine ligase;
3642566	0.382275	up	0.0792935	up	CAALFM_CR02610CA	FG-nucleoporin;
3642567	1.14149	up	0.195459	up	CAALFM_CR02620CA	hypothetical protein;
3642568	0.442927	up	0.557182	up	CAALFM_CR02630CA	Golgi transport complex subunit;
3642570	1.50833	up	1.25847	up	RFG1	Rfg1p;
3642572	0.783701	up	1.74145	up	CAALFM_CR02670CA	hypothetical protein;
3642573	0.446663	up	0.277764	up	CAALFM_CR02680WA	kinetochore-associated Ndc80 complex subunit;
3642574	0.0441427	up	2.32709	up	CAALFM_CR02690WA	hypothetical protein;
3642581	1.98484	up	0.91212	up	CAALFM_CR02770CA	E1 ubiquitin-activating protein;
3642558	1.32278	up	0.0636067	up	ALG5	dolichyl-phosphate beta-glucosyltransferase;
3642560	0.320549	up	2.32663	up	CIRT4B	Cirt4bp;
3642562	0.564368	up	1.61158	up	PGM2	phosphoglucomutase;
3642563	1.18627	up	0.43167	up	GZF3	Gzf3p;
3642565	0.61565	up	0.325512	up	APL4	Apl4p;
3642588	0.300275	up	1.03535	up	CAALFM_CR02930WA	hypothetical protein;
3642589	1.65483	up	1.9173	up	CAALFM_CR02940CA	hypothetical protein;
3642603	0.68887	up	0.982949	up	CAALFM_CR02970CA	TFIIH/NER complex ATPase/helicase subunit;
3642598	2.81128	up	1.14391	up	CAALFM_CR03020CA	hypothetical protein;
3645108	2.12221	up	0.353816	up	ARC1	Arc1p;
3645105	0.655891	up	0.764557	up	CAALFM_CR03070WA	ribosome dissociation factor;
3645124	0.0326874	up	0.0334206	up	CAALFM_CR03110WA	glutamate--tRNA ligase;
3645134	1.87094	up	1.1325	up	DPS1-1	aspartate--tRNA ligase;
3645133	0.287673	up	1.9883	up	CAALFM_CR03180WA	hypothetical protein;
3645131	2.56808	up	0.775521	up	CAALFM_CR03200CA	ribonuclease P/MRP protein subunit;
3645126	0.521338	up	1.1438	up	CAALFM_CR03240CA	hypothetical protein;
3645142	0.756137	up	0.236515	up	CAALFM_CR03350CA	hypothetical protein;
3645137	2.93054	up	0.958447	up	CAALFM_CR03400WA	isoleucine--tRNA ligase;
3645136	0.186528	up	1.19317	up	CAALFM_CR03410WA	hypothetical protein;
3643209	0.0145322	up	0.277006	up	HXT5	Hxt5p;
3643213	1.23767	up	0.421444	up	CAALFM_CR03460WA	hypothetical protein;
3643201	1.27409	up	0.540435	up	CIT1	citrate (Si)-synthase;
3643203	0.0607131	up	1.38513	up	CAALFM_CR03520CA	hypothetical protein;
3643204	0.697575	up	0.912136	up	CAALFM_CR03530WA	hypothetical protein;
3643177	1.8315	up	0.520981	up	PRP42	mRNA splicing protein;
3643178	3.02612	up	0.0480533	up	CAALFM_CR03760WA	S-adenosylmethionine-dependent methyltransferase;
3643196	0.533385	up	0.931556	up	ULP2	SUMO protease;
3643184	1.75119	up	0.736548	up	CAALFM_CR03840CA	hypothetical protein;
3640953	2.12443	up	1.35014	up	HST7	mitogen-activated protein kinase kinase;
3640956	3.41239	up	1.57073	up	TPO4	Tpo4p;
3640957	0.380498	up	1.57169	up	CAALFM_CR03930CA	hypothetical protein;
3640969	0.513916	up	0.070215	up	CAALFM_CR04020CA	centrin;
3640970	1.61139	up	1.62212	up	NIP100	Nip100p;
3641019	1.85582	up	2.1183	up	SPT14	phosphatidylinositol N-acetylglucosaminyltransferase;
3641020	3.34995	up	0.000521	up	MEX67	Mex67p;
3641023	1.02889	up	0.371434	up	CAALFM_CR04080CA	protein-transporting protein;
3641024	3.65167	up	1.07568	up	ADE17	bifunctional phosphoribosylaminoimidazolecarboxamide formyltransferase/IMP cyclohydrolase;
3640972	1.01525	up	0.630566	up	CAALFM_CR04120CA	mismatch repair ATPase;
3640973	0.318825	up	1.25433	up	EAF7	Eaf7p;
3640976	2.96496	up	0.500448	up	CAALFM_CR04160CA	tRNA 1-methyladenosine methyltransferase subunit;
3640937	0.240013	up	0.78301	up	CAALFM_CR04180CA	hypothetical protein;
3640938	0.550902	up	2.24179	up	SRV2	adenylate cyclase-binding protein;
3640939	2.5659	up	0.737073	up	YDJ1	type I HSP40 co-chaperone;
3640941	3.72321	up	3.13306	up	QDR1	multidrug transporter;
3640997	0.838594	up	1.21195	up	CAALFM_CR04330WA	hypothetical protein;
3641001	1.27577	up	2.72016	up	CAALFM_CR04350CA	hypothetical protein;
3641004	0.298658	up	0.937407	up	CAALFM_CR04370WA	hypothetical protein;
3641005	2.97164	up	0.318175	up	SEC26	coatomer subunit beta;
3640987	0.553643	up	0.571829	up	CAALFM_CR04450CA	chromatin modification protein;
3641014	0.7669	up	0.0843861	up	CAALFM_CR04500CA	hypothetical protein;
3641015	2.05695	up	2.04892	up	HXK2	hexokinase 2;
3640946	0.27646	up	0.934195	up	CAALFM_CR04560CA	multifunctional nuclease;
3640947	4.10835	up	1.06823	up	CDC10	septin;
3640949	1.68708	up	1.13075	up	PDX3	pyridoxamine-phosphate oxidase;
3640950	2.31578	up	0.0917745	up	CAALFM_CR04600WA	hypothetical protein;
3648144	2.87804	up	1.20571	up	UGP1	UTP glucose-1-phosphate uridylyltransferase;
3647296	0.234099	up	1.42267	up	MSS11	Mss11p;
3647308	1.825	up	0.746487	up	LYS5	holo-[acyl-carrier-protein] synthase;
3648206	0.735403	up	0.61545	up	CDC43	protein geranylgeranyltransferase type I subunit;
3648208	1.85601	up	0.958145	up	PEX14	Pex14p;
6335417	0.462895	up	0.725369	up	LYP1	Lyp1p;
3646388	1.14781	up	2.06581	up	CAALFM_CR05030WA	hypothetical protein;
3646386	0.705531	up	0.522836	up	GLN1	glutamate--ammonia ligase;
30515402	1.53556	up	2.84619	up	VMA13	H(+)-transporting V1 sector ATPase subunit H;
3646398	2.24469	up	2.74254	up	FDH1	formate dehydrogenase (NAD+);
3646397	1.23115	up	0.813055	up	SDH2	succinate dehydrogenase iron-sulfur protein subunit;
3648081	3.61423	up	0.534599	up	CAALFM_CR05210WA	hypothetical protein;
3648078	1.66015	up	0.853032	up	FGR13	Fgr13p;
3648120	1.95748	up	0.0456281	up	KCS1	inositol polyphosphate kinase;
3648123	0.262613	up	1.11598	up	MNT3	Mnt3p;
3648125	0.103515	up	0.183687	up	CAALFM_CR05310WA	hypothetical protein;
3648027	0.318771	up	3.87489	up	IFE2	Ife2p;
3647598	0.00164676	up	1.43419	up	CAALFM_CR05500CA	hypothetical protein;
3647594	1.3502	up	1.61267	up	CAALFM_CR05540CA	hypothetical protein;
3647592	1.24453	up	0.918706	up	CAALFM_CR05560WA	TFIIH/NER complex subunit;
3647589	2.89121	up	0.334477	up	SRR1	Srr1p;
3646693	1.56718	up	0.122233	up	MTG2	putative GTPase;
3646689	1.28545	up	0.131693	up	BRF1	transcription factor TFIIIB subunit;
3646683	1.42486	up	2.14702	up	MCT1	[acyl-carrier-protein] S-malonyltransferase;
3646700	1.23742	up	1.32705	up	CAALFM_CR05710CA	hypothetical protein;
3646699	0.597147	up	3.01895	up	TPS1	alpha,alpha-trehalose-phosphate synthase (UDP-forming) TPS1;
3646697	0.421267	up	1.8094	up	PTC4	type 2C protein phosphatase;
3646695	1.06881	up	0.772262	up	CAALFM_CR05760CA	hypothetical protein;
3646705	0.733544	up	0.767752	up	ISC1	inositol phosphosphingolipid phospholipase;
3646704	2.09801	up	0.474988	up	CAALFM_CR05840WA	hypothetical protein;
3646681	1.1205	up	0.789215	up	CAALFM_CR05900WA	hypothetical protein;
3642460	0.0427768	up	2.38021	up	MHP1	Mhp1p;
3642495	2.36812	up	2.00914	up	SOK1	Sok1p;
3644874	0.0848995	up	0.742634	up	CAALFM_CR06030CA	hypothetical protein;
3644838	3.84858	up	1.20101	up	CDC28	cyclin-dependent serine/threonine-protein kinase;
6335358	0.601805	up	1.63008	up	CAALFM_CR06060WA	hypothetical protein;
3644844	0.316681	up	0.579154	up	RFX1	Rfx1p;
3644862	1.85442	up	2.11689	up	CAALFM_CR06140WA	hypothetical protein;
3644863	5.50151	up	0.62317	up	ADE13	adenylosuccinase;
3644864	2.41723	up	0.757022	up	DAD3	Dad3p;
3644865	2.34407	up	2.32568	up	CAALFM_CR06170WA	hypothetical protein;
3644866	0.662476	up	0.927153	up	ARC40	Arc40p;
3644867	0.133932	up	0.396406	up	CAALFM_CR06230WA	hypothetical protein;
3648139	0.464804	up	0.727278	up	CAALFM_CR06380CA	hypothetical protein;
3645282	1.01531	up	2.02862	up	CAALFM_CR06430WA	hypothetical protein;
3645279	1.28053	up	1.543	up	CAALFM_CR06450WA	polynucleotide 5'-hydroxyl-kinase;
3645277	0.509534	up	1.65168	up	CAALFM_CR06470WA	E3 ubiquitin-protein ligase;
3645275	1.79841	up	0.370927	up	HSP60	chaperone ATPase;
3645274	0.479152	up	0.00121272	up	CAALFM_CR06500CA	hypothetical protein;
3645264	1.70867	up	1.97114	up	CAALFM_CR06510WA	hypothetical protein;
3645261	1.82652	up	2.089	up	KIP1	Kip1p;
3648366	4.18816	up	3.2069	up	CAALFM_CR06570CA	hypothetical protein;
3647311	2.49889	up	0.861741	up	CAALFM_CR06790CA	hypothetical protein;
3647320	4.06446	up	0.774362	up	ARO10	phenylpyruvate decarboxylase;
3647316	2.33253	up	0.960506	up	ALG6	dolichyl-P-Glc:Man(9)GlcNAc(2)-PP-dolichol alpha-1,3-glucosyltransferase;
3647314	0.842144	up	0.292951	up	CAALFM_CR06920WA	hypothetical protein;
3648382	1.14548	up	1.67816	up	CAALFM_CR06930WA	hypothetical protein;
3645737	1.82231	up	0.456151	up	CAALFM_CR06960WA	origin recognition complex subunit 5;
3645735	0.0464187	up	0.81931	up	CAALFM_CR06980WA	ribosome biosynthesis protein;
3645732	1.67221	up	1.7511	up	MIS11	trifunctional formate-tetrahydrofolate ligase/methenyltetrahydrofolate cyclohydrolase/methylenetetrahydrofolate dehydrogenase;
3645730	3.13257	up	0.177914	up	CAALFM_CR07030CA	rRNA-processing protein;
3645729	0.623035	up	1.97926	up	SPT10	Spt10p;
3645728	2.99671	up	0.0490305	up	URA2	bifunctional carbamoylphosphate synthetase/aspartate transcarbamylase;
3647962	0.31805	up	0.703254	up	FLC2	flavin adenine dinucleotide transporter;
3648225	2.31405	up	0.584678	up	CAALFM_CR07120CA	hypothetical protein;
3645270	1.45305	up	0.499605	up	EMP46	Emp46p;
3645269	0.799119	up	1.06159	up	CAALFM_CR07190WA	hypothetical protein;
3646058	2.38559	up	0.403141	up	CAALFM_CR07310WA	hypothetical protein;
3646055	0.323174	up	1.81985	up	CAALFM_CR07350WA	hypothetical protein;
3646054	0.627492	up	0.185573	up	PIF1	DNA helicase;
3646052	0.0165856	up	0.316651	up	KSR1	3-dehydrosphinganine reductase;
3646034	0.875898	up	0.0798427	up	ACE2	DNA-binding transcription factor;
3646050	0.477677	up	2.56264	up	MNL1	Mnl1p;
3648003	1.57237	up	2.35908	up	RGD3	Rgd3p;
3645267	0.0164036	up	1.07626	up	TSC11	TORC2 complex subunit;
3647241	0.351734	up	0.804149	up	AAT21	aspartate transaminase;
3647258	0.173848	up	1.17983	up	CAALFM_CR07640CA	hypothetical protein;
3647257	1.2447	up	3.14133	up	GLC7	type 1 serine/threonine-protein phosphatase catalytic subunit;
3647256	2.20673	up	0.117663	up	CAALFM_CR07660CA	Signal recognition particle receptor subunit beta;
3648193	0.485436	up	1.14317	up	CAALFM_CR07680CA	hypothetical protein;
3648190	1.56307	up	0.202187	up	ARO2	bifunctional chorismate synthase/riboflavin reductase [NAD(P)H];
3648293	2.21401	up	0.189032	up	CDC45	DNA replication initiation factor;
3647353	1.47672	up	2.45218	up	YHB1	Yhb1p;
3647343	0.446419	up	0.298718	up	YHB5	Yhb5p;
3647345	1.47407	up	1.73654	up	CAALFM_CR07830CA	hypothetical protein;
3647347	1.61838	up	1.14547	up	CAALFM_CR07850WA	hypothetical protein;
3644145	2.87558	up	2.37921	up	EFG1	Efg1p;
3644136	0.879207	up	3.3479	up	FGR32	Fgr32p;
3642093	2.07184	up	0.536673	up	PTP1	tyrosine protein phosphatase;
3642095	3.21365	up	0.529234	up	SSB1	Hsp70 family ATPase;
3642067	1.68295	up	0.306511	up	CAALFM_CR08110WA	hypothetical protein;
3642069	1.22072	up	1.2313	up	DCP2	decapping enzyme complex catalytic subunit;
3642070	0.584278	up	0.814658	up	CAALFM_CR08130WA	hypothetical protein;
3642072	2.82539	up	3.07229	up	PTC5	type 2C protein phosphatase;
3642073	2.73072	up	2.67535	up	CAALFM_CR08170CA	leucine carboxy methyltransferase;
3642097	0.0386686	up	1.62319	up	HSP104	chaperone ATPase;
3642100	0.769497	up	1.03197	up	CAALFM_CR08260CA	hypothetical protein;
3642103	0.887375	up	1.9354	up	CAALFM_CR08290WA	hypothetical protein;
3642076	0.141141	up	2.28692	up	CAALFM_CR08300CA	lysophospholipase;
3642083	0.620242	up	0.216828	up	GSH2	glutathione synthase;
3642116	0.0412138	up	1.01496	up	CAALFM_CR08410WA	hypothetical protein;
3642117	0.454314	up	2.01296	up	CAALFM_CR08420WA	hypothetical protein;
3642120	1.91096	up	2.5687	up	CAALFM_CR08430WA	hypothetical protein;
3642143	1.20446	up	0.612924	up	SKI2	SKI complex RNA helicase subunit;
3642105	0.810886	up	0.148076	up	CAALFM_CR08580CA	hypothetical protein;
3642106	1.22997	up	0.0775652	up	CAALFM_CR08590WA	AAA family ATPase;
3642131	1.41997	up	1.12209	up	CAALFM_CR08710WA	hypothetical protein;
30515447	0.988925	up	0.910178	up	ITS1	internal transcribed spacer 1; (ITS1) Non-coding region in the 55 copies of rDNA repeat, between RDN18 and RDN58; in S. cerevisiae it is transcribed as part of the 35S precursor that is processed during rRNA maturation to yield 18S, 5.8S, and 25S rRNA species;
3641874	1.7394	up	1.65858	up	NIT2	putative hydrolase;
3641876	0.957457	up	0.624735	up	PDK2	protein kinase;
3641893	1.64907	up	0.0575075	up	CHS2	chitin synthase;
3641926	1.57441	up	2.23215	up	CAALFM_CR09070CA	hypothetical protein;
3641927	1.42602	up	0.963758	up	CAALFM_CR09090CA	hypothetical protein;
3641930	2.48927	up	1.05056	up	TUB1	alpha-tubulin;
3641881	4.27702	up	0.93335	up	ERG13	hydroxymethylglutaryl-CoA synthase;
3641885	0.308475	up	1.79887	up	CAALFM_CR09190CA	hypothetical protein;
3641918	2.12078	up	1.96314	up	CAALFM_CR09230CA	hypothetical protein;
3641920	0.599502	up	2.32279	up	CBP1	Cbp1p;
3641922	1.30883	up	0.156066	up	SCO1	Cu-binding protein;
3641899	0.128168	up	0.487164	up	CAALFM_CR09330CA	hypothetical protein;
3641902	1.00135	up	1.17854	up	FCY24	Fcy24p;
3641937	0.635922	up	0.661542	up	CAALFM_CR09440CA	hypothetical protein;
3641938	1.04037	up	1.31399	up	AXL1	Axl1p;
3641896	0.196616	up	0.365111	up	CAALFM_CR09490WA	hypothetical protein;
3647101	1.6423	up	0.0690324	up	CAALFM_CR09530CA	hypothetical protein;
3647099	0.626901	up	0.889375	up	CAALFM_CR09560CA	hypothetical protein;
3647097	1.75184	up	2.4487	up	CAALFM_CR09580CA	hypothetical protein;
3647095	1.5562	up	0.0233245	up	CAALFM_CR09590WA	ubiquinone biosynthesis protein;
30515454	1.47905	up	0.593345	up	YKE2	tubulin-binding prefolding complex subunit;
3647094	0.46065	up	0.471231	up	CAALFM_CR09610CA	hypothetical protein;
6335435	2.76554	up	3.07201	up	CAALFM_CR09620CA	hypothetical protein;
3647089	0.173285	up	0.962558	up	PLB3	lysophospholipase;
3647087	0.94279	up	0.661229	up	PCD1	8-oxo-dGTP diphosphatase;
3647086	0.00207144	up	0.264545	up	VMA22	Vma22p;
3638983	1.5976	up	1.75237	up	ALO1	D-arabinono-1,4-lactone oxidase;
3638985	1.21395	up	0.65113	up	CAALFM_CR09810WA	hypothetical protein;
3638988	1.2291	up	1.01097	up	CAALFM_CR09840CA	hypothetical protein;
3639023	4.81707	up	0.710318	up	DEF1	Def1p;
3639025	1.08494	up	0.516973	up	BET2	Rab geranylgeranyltransferase;
3638928	1.95411	up	1.90515	up	SPT7	SAGA histone acetyltransferase complex subunit;
3639031	1.87202	up	0.639015	up	MSS51	Mss51p;
3639035	2.59369	up	2.85617	up	CAALFM_CR10060WA	U2 snRNP complex subunit;
3638967	1.45399	up	2.95179	up	CHT3	Cht3p;
3638972	3.04002	up	1.31839	up	CAALFM_CR10140WA	hypothetical protein;
3638916	0.495806	up	0.195071	up	CAALFM_CR10170CA	asparaginase;
3638918	1.03517	up	0.0922463	up	CAALFM_CR10190CA	hypothetical protein;
3638933	1.24451	up	0.915471	up	AHA1	Aha1p;
3638940	1.78786	up	1.02983	up	PTP3	tyrosine protein phosphatase;
3638951	1.28398	up	1.76831	up	CTM1	cytochrome c lysine N-methyltransferase;
3639000	0.24837	up	1.50669	up	PRO1	glutamate 5-kinase;
3639003	0.926447	up	0.00456822	up	CAALFM_CR10590WA	CORVET complex subunit;
3639020	0.880349	up	0.786682	up	CPR6	peptidylprolyl isomerase;
3638991	1.18293	up	1.84067	up	RPO21	DNA-directed RNA polymerase II core subunit;
3638994	2.38404	up	0.308743	up	RFC4	replication factor C subunit 4;
3638965	1.23343	up	1.63617	up	CTA26	Cta26p;
3639306	0.160852	up	-1.48795	down	MVD	diphosphomevalonate decarboxylase;
3639341	3.76277	up	-1.48182	down	CAALFM_C100160CA	hypothetical protein;
3639338	1.61754	up	-1.00234	down	RPL16A	ribosomal 60S subunit protein L16A;
3639334	0.493265	up	-0.149943	down	PHR2	1,3-beta-glucanosyltransferase;
3639295	1.20756	up	-0.564117	down	HBR1	nucleoside-triphosphatase;
3639287	0.774677	up	-0.386145	down	CAALFM_C100410CA	hexadecenal dehydrogenase;
30514955	0.286776	up	-1.08066	down	CAALFM_C100450CA	hypothetical protein;
3639310	1.26553	up	-0.314635	down	CAALFM_C100520WA	phosphoglycerate mutase;
3639367	1.65763	up	-0.998985	down	CAALFM_C100540CA	hypothetical protein;
3639365	0.215708	up	-0.740893	down	CNS1	HSP70/90 family co-chaperone;
3639383	0.790277	up	-0.589667	down	APC1	anaphase promoting complex subunit 1;
3639330	0.363745	up	-1.45649	down	CAALFM_C100700WA	hypothetical protein;
3639347	4.56239	up	-0.0473757	down	ERG2	C-8 sterol isomerase;
3639343	1.20333	up	-0.390533	down	NRM1	Nrm1p;
3639359	0.0245162	up	-0.603855	down	IHD2	Ihd2p;
3639354	0.0462588	up	-0.575801	down	CAALFM_C100890WA	ERMES complex Ca(2+)-binding regulatory GTPase;
3639352	3.54603	up	-1.62723	down	RRS1	Rrs1p;
3639281	2.61762	up	-0.601348	down	CDC5	polo kinase;
30514959	0.699161	up	-1.40309	down	CAALFM_C100980WA	hypothetical protein;
3640181	0.0417819	up	-0.953528	down	CAALFM_C101010WA	hypothetical protein;
3640182	1.48269	up	-0.0564852	down	HMT1	protein-arginine omega-N methyltransferase;
3640175	1.25348	up	-0.547075	down	CCH1	Cch1p;
3640204	1.70731	up	-0.571255	down	CAALFM_C101160CA	exosome non-catalytic core subunit;
3640205	0.84987	up	-0.63746	down	ZCF17	Zcf17p;
3640188	3.73129	up	-1.81425	down	DUT1	bifunctional dITP/dUTP diphosphatase;
30514961	0.714696	up	-1.65381	down	RPS21B	ribosomal 40S subunit protein S21B;
3640235	3.58099	up	-0.23557	down	TRM2	Trm2p;
3640242	2.21227	up	-1.25497	down	RPS21	ribosomal 40S subunit protein S2;
3640226	0.90452	up	-0.734176	down	CAALFM_C101490WA	hypothetical protein;
3640232	0.668209	up	-0.0104856	down	CAALFM_C101530CA	arginine--tRNA ligase;
3640221	0.463907	up	-0.759528	down	RPB7	DNA-directed RNA polymerase II subunit;
3640222	0.777561	up	-0.983757	down	CAALFM_C101580WA	mitochondrial 54S ribosomal protein YmL23;
3640224	2.24988	up	-0.59484	down	MRP20	mitochondrial 54S ribosomal protein YmL41;
3640195	2.16801	up	-2.43766	down	RPS42	ribosomal 40S subunit protein S4A;
3640198	2.16729	up	-0.428704	down	CAALFM_C101680CA	hypothetical protein;
3645412	0.271111	up	-0.437022	down	FGR38	Fgr38p;
3645429	1.56588	up	-0.192291	down	CYS4	cystathionine beta-synthase;
3645425	2.53285	up	-0.366892	down	CAALFM_C101910WA	hypothetical protein;
3644590	0.521329	up	-1.86378	down	SET6	Set6p;
3644577	0.190884	up	-1.76921	down	CAALFM_C102090CA	hypothetical protein;
30514969	2.19166	up	-0.726536	down	CAALFM_C102330CA	ribosomal 60S subunit protein L26B;
3644573	1.53786	up	-1.0962	down	TIM21	Tim21p;
3644575	0.614768	up	-0.807356	down	PGA5	1,3-beta-glucanosyltransferase;
3636792	1.91069	up	-0.959921	down	MNN11	alpha-1,6-mannosyltransferase;
3636846	1.21701	up	-0.934633	down	CAALFM_C102430CA	hypothetical protein;
3636849	3.39254	up	-0.310464	down	CAALFM_C102450CA	hypothetical protein;
3636796	0.955112	up	-0.0180538	down	CAALFM_C102510WA	hypothetical protein;
3636813	1.83878	up	-0.282196	down	IML1	Iml1p;
3636816	0.0843923	up	-0.760206	down	EXG2	glucan exo-1,3-beta-glucosidase;
3636817	0.414934	up	-1.24703	down	TOM20	Tom20p;
3636818	0.000612	up	-1.06607	down	CAALFM_C102650WA	hypothetical protein;
3636824	2.04151	up	-0.185002	down	FRS2	phenylalanine--tRNA ligase subunit alpha;
3636862	0.489451	up	-0.415807	down	CAALFM_C102850WA	hypothetical protein;
3636839	1.54333	up	-1.87555	down	RPP1A	ribosomal protein P1A;
3636841	1.79175	up	-0.676916	down	RPL13	ribosomal 60S subunit protein L13A;
30514974	1.48333	up	-1.13926	down	RPS16A	ribosomal 40S subunit protein S16A;
3636845	2.77548	up	-2.47878	down	TSR2	Tsr2p;
3636924	1.65661	up	-0.233518	down	RPS1	ribosomal 40S subunit protein S1B;
30514975	2.43754	up	-0.227815	down	RPL6	ribosomal 60S subunit protein L6B;
3636808	1.06546	up	-1.11578	down	ARO80	Aro80p;
3636811	4.50604	up	-0.791257	down	ARX1	putative hydrolase;
3636901	0.991269	up	-0.559028	down	CAALFM_C103280WA	mitochondrial 37S ribosomal protein RSM24;
3636856	0.564261	up	-0.107451	down	CAALFM_C103310WA	hypothetical protein;
3636860	0.956363	up	-0.253239	down	SEC62	Sec63 complex subunit;
3636913	1.86648	up	-0.0684416	down	AGE1	Age1p;
3636884	0.0792313	up	-1.90265	down	MRPL27	mitochondrial 54S ribosomal protein YmL27;
3636886	1.57606	up	-0.0470028	down	ENG1	endo-1,3(4)-beta-glucanase;
3644682	3.74673	up	-1.36303	down	CAALFM_C103790CA	peptidylprolyl isomerase;
3644681	2.32701	up	-1.83258	down	RPP1	RNA-binding RNA processing protein;
3644678	2.36216	up	-0.711327	down	CAALFM_C103830CA	exosome non-catalytic core subunit;
3646425	1.76557	up	-0.52439	down	KTR4	putative mannosyltransferase;
3646429	2.78343	up	-0.86491	down	CAALFM_C104040CA	RNA-binding RNA processing protein;
3644699	0.789847	up	-0.24148	down	CAALFM_C104110WA	lysophosphatidic acid acyltransferase;
3644701	0.411737	up	-1.24065	down	CAALFM_C104120CA	U2 snRNP complex subunit;
3644714	1.75693	up	-1.02941	down	CAALFM_C104160CA	putative ADP-ribose 1''-phosphate phosphatase;
3644717	0.441141	up	-0.0375879	down	CAALFM_C104190CA	hypothetical protein;
3647994	1.94467	up	-1.00626	down	CAALFM_C104370CA	mitochondrial 37S ribosomal protein RSM18;
3647991	2.17243	up	-1.53489	down	NOP4	mRNA-binding ribosome biosynthesis protein;
30514987	2.04784	up	-0.422754	down	CAALFM_C104590WA	hypothetical protein;
3646133	2.55282	up	-0.0222254	down	CAALFM_C104600CA	hypothetical protein;
3644764	2.31075	up	-0.250122	down	CAALFM_C104710CA	hypothetical protein;
3644777	0.313904	up	-1.81289	down	SYG1	Syg1p;
3644774	1.34732	up	-0.122347	down	CAALFM_C104780CA	hypothetical protein;
3644782	1.73013	up	-1.63677	down	MRPL37	mitochondrial 54S ribosomal protein YmL37;
3644781	2.55546	up	-0.22864	down	YBN5	Obg-like ATPase;
3647528	1.68895	up	-0.814158	down	CAALFM_C104970WA	translation initiation factor 3 subunit;
3647534	0.178365	up	-0.140745	down	PSF2	DNA replication protein;
3647535	1.61724	up	-0.979532	down	RRP6	exosome nuclease subunit;
3647536	0.633776	up	-1.89833	down	REI1	Rei1p;
30514991	0.755608	up	-0.913306	down	CAALFM_C105190CA	hypothetical protein;
3642463	1.26077	up	-1.5517	down	CAALFM_C105230WA	DNA-directed RNA polymerase III subunit;
3642476	0.999687	up	-1.1492	down	CAALFM_C105270CA	hypothetical protein;
3642474	0.49733	up	-0.385878	down	GRS1	glycine--tRNA ligase;
3642470	0.313044	up	-1.30714	down	CAALFM_C105320CA	hypothetical protein;
3642480	0.521933	up	-0.193341	down	CAALFM_C105380CA	DNA-binding protein;
3642478	0.232801	up	-1.05273	down	CAALFM_C105400CA	hypothetical protein;
3642507	0.391317	up	-0.252805	down	CAALFM_C105490CA	hypothetical protein;
3642506	2.07976	up	-0.323078	down	RSM22	mitochondrial 37S ribosomal protein RSM22;
3639843	2.13573	up	-0.262482	down	CAALFM_C105610WA	glutamyl-tRNA(Gln) amidotransferase subunit;
3639840	3.55533	up	-0.794926	down	CAALFM_C105630CA	hypothetical protein;
30515000	2.00827	up	-0.941804	down	CAALFM_C105720WA	ribosomal 60S subunit protein L7A;
3639891	0.427839	up	-0.474067	down	CAALFM_C105750CA	hypothetical protein;
3639887	0.186252	up	-0.975102	down	CAALFM_C105800CA	hypothetical protein;
3639881	0.481663	up	-0.555661	down	POL32	DNA polymerase delta subunit;
3639862	1.48476	up	-0.173558	down	CAALFM_C105930CA	glutamine amidotransferase subunit;
3639825	0.335978	up	-0.260873	down	ACP1	Acp1p;
3639824	1.30449	up	-1.27724	down	CAALFM_C106070WA	putative mitochondrial 37S ribosomal protein MRPS12;
3647519	1.29993	up	-0.433371	down	BUD16	putative pyridoxal kinase;
3647525	1.10021	up	-0.855101	down	CAALFM_C106250WA	hypothetical protein;
3639499	0.850668	up	-1.01381	down	CAALFM_C106340WA	hypothetical protein;
3639557	0.0397303	up	-0.405049	down	CAALFM_C106400CA	hypothetical protein;
3639554	1.56551	up	-0.493011	down	CAALFM_C106420CA	hypothetical protein;
3639552	1.28247	up	-1.06957	down	CAALFM_C106440CA	hypothetical protein;
30515006	1.29232	up	-1.05082	down	RPS14B	ribosomal 40S subunit protein S14B;
3639551	1.75165	up	-1.67041	down	RPS22A	ribosomal 40S subunit protein S22A;
30515007	0.159558	up	-1.92915	down	CAALFM_C106470WA	ribosomal 60S subunit protein L39;
30515008	0.85472	up	-1.45786	down	CAALFM_C106480CA	hypothetical protein;
3639549	0.0935848	up	-0.532607	down	CAALFM_C106510CA	hypothetical protein;
3639515	1.13369	up	-1.07367	down	RPS23A	ribosomal 40S subunit protein S23B;
3639544	2.61541	up	-0.198231	down	CAALFM_C106630WA	chromatin-binding protein;
3639507	3.03159	up	-1.59518	down	NOP6	Nop6p;
3639505	3.69134	up	-0.845979	down	CAALFM_C106760CA	chromatin-binding/pre-rRNA-processing protein;
3639496	3.33693	up	-0.174359	down	CAALFM_C106800WA	decapping nuclease;
30515014	0.96528	up	-1.9102	down	CAALFM_C106890CA	ribosomal 60S subunit protein L34B;
30515015	0.0995712	up	-0.977236	down	MMD1	isoleucine biosynthesis protein;
3639569	2.4238	up	-0.442798	down	SUI2	translation initiation factor eIF2 subunit alpha;
3639564	1.25169	up	-0.782128	down	MEF2	Mef2p;
3639535	0.961032	up	-0.437632	down	PUT3	Put3p;
3639488	1.55724	up	-0.760094	down	CAALFM_C107090CA	hypothetical protein;
3644463	3.43559	up	-0.375292	down	GAP4	Gap4p;
3644462	0.749234	up	-0.952034	down	CAALFM_C107130CA	hypothetical protein;
3644478	1.10109	up	-0.463861	down	RIA1	GTPase;
3644474	2.52312	up	-0.971118	down	YMC1	organic acid transporter;
3644455	1.72875	up	-1.07306	down	SEC34	Golgi transport complex subunit;
3644472	0.723302	up	-0.635543	down	CAALFM_C107340WA	chromatin-remodeling ATPase;
3644470	1.4227	up	-1.05653	down	CAALFM_C107360WA	hypothetical protein;
3644484	1.69882	up	-0.153591	down	PEX3	Pex3p;
3646666	1.63396	up	-1.34755	down	CAALFM_C107490CA	DNA-directed DNA polymerase alpha subunit;
3646665	3.18787	up	-0.530899	down	LHP1	Lhp1p;
3646672	0.211793	up	-0.0912533	down	ATP7	F1F0 ATP synthase subunit d;
3646659	0.410157	up	-0.763047	down	CAALFM_C107640CA	hypothetical protein;
3640706	0.749256	up	-0.463088	down	CAALFM_C107790CA	hypothetical protein;
3640707	0.855455	up	-1.58813	down	MTO1	tRNA modification protein;
3640736	0.453562	up	-1.11188	down	CAALFM_C107830CA	hypothetical protein;
3640724	3.35603	up	-0.743578	down	CAALFM_C107950CA	hypothetical protein;
3640725	2.38498	up	-0.763535	down	CAALFM_C107960WA	hypothetical protein;
3640726	0.518936	up	-0.387233	down	IRE1	bifunctional endoribonuclease/protein kinase;
3640709	1.80441	up	-0.488724	down	CAALFM_C108050WA	hypothetical protein;
30515029	0.239511	up	-1.37442	down	CAALFM_C108080CA	hypothetical protein;
3640714	5.10731	up	-0.0471244	down	DRG1	GTP-binding protein;
3640716	0.904006	up	-1.24901	down	CAALFM_C108110WA	hypothetical protein;
3640730	0.425576	up	-1.86556	down	CAALFM_C108140WA	hypothetical protein;
3640762	3.49491	up	-0.188431	down	DIP2	snoRNA-binding rRNA-processing protein;
3640763	0.285393	up	-0.144019	down	NOT5	CCR4-NOT core subunit;
3646505	4.77924	up	-0.111792	down	GCV2	glycine decarboxylase subunit P;
3646487	3.09849	up	-1.11939	down	CAALFM_C108440CA	hypothetical protein;
3646488	0.415912	up	-0.354219	down	CDC42	Rho family GTPase;
3646495	1.27931	up	-1.33356	down	CAALFM_C108520CA	mitochondrial 54S ribosomal protein YmL28;
3646501	2.41112	up	-1.0265	down	PCL2	cyclin;
3634931	1.20124	up	-0.234592	down	CAALFM_C108660CA	hypothetical protein;
3634932	0.790788	up	-0.242695	down	SWI6	transcriptional regulator;
3634937	0.392565	up	-0.0902455	down	CAALFM_C108710WA	hypothetical protein;
3634792	1.38461	up	-0.601381	down	MSS116	ATP-dependent RNA helicase;
3634922	3.39421	up	-0.420889	down	JIP5	Jip5p;
3634910	1.71252	up	-0.300454	down	CAALFM_C108920WA	mitochondrial 37S ribosomal protein RSM25;
3634917	1.00147	up	-0.146426	down	CAALFM_C109020WA	hypothetical protein;
3634768	0.165685	up	-0.270051	down	COX5	cytochrome c oxidase subunit Va;
3634775	1.11519	up	-0.80746	down	ARG81	Arg81p;
3634947	0.524475	up	-1.37473	down	CTA8	stress-responsive transcription factor;
3634899	1.26542	up	-0.553465	down	GRP1	Grp1p;
3634829	0.511823	up	-0.802868	down	CAALFM_C109280WA	hypothetical protein;
3634802	3.64969	up	-1.57789	down	CAALFM_C109330WA	hypothetical protein;
3634805	1.32137	up	-0.807511	down	CAALFM_C109350WA	hypothetical protein;
3634807	0.725868	up	-0.251725	down	CAALFM_C109360CA	hypothetical protein;
3634858	1.39975	up	-0.833242	down	NUP188	Nup188p;
3634765	3.11731	up	-1.31419	down	YTM1	Ytm1p;
3634887	0.802052	up	-0.709623	down	CAALFM_C109570WA	hypothetical protein;
3634818	2.06709	up	-0.865678	down	CAALFM_C109710CA	hypothetical protein;
3634845	2.3328	up	-0.736391	down	CAALFM_C109810WA	hypothetical protein;
3634798	1.89447	up	-0.817622	down	CAALFM_C109910CA	hypothetical protein;
3634868	2.69232	up	-1.5037	down	DBP3	RNA-dependent ATPase;
3634813	0.458014	up	-0.781504	down	MNN23	Mnn23p;
3634814	0.257359	up	-0.140654	down	CAALFM_C110080WA	U2-type spliceosomal complex subunit;
[truncated: 4,265 more rows]

## Sheet: GSEA Upregulated
Gene Categories induced in SC5314 exposed to Pb (10 µM) 60 minutes compared to DMSO treated cells:
NAME	SIZE	ES	NES	NOM p-val	FDR q-val	FWER p-val	RANK AT MAX	LEADING EDGE
SKO1_UP	410	0.584989	2.57475	0	0	0	1226	tags=48%, list=20%, signal=56%
XS(2006)_UP	448	0.577973	2.54193	0	0	0	1232	tags=49%, list=20%, signal=57%
CCR4_DN	113	0.649823	2.47516	0	0	0	1147	tags=58%, list=19%, signal=70%
XS(HOG1)_UP	478	0.558657	2.46427	0	0	0	1211	tags=47%, list=20%, signal=54%
CD_UP	103	0.617543	2.35333	0	0	0	1578	tags=63%, list=26%, signal=84%
WHITE_UP	105	0.611664	2.33248	0	0	0	921	tags=47%, list=15%, signal=54%
SIT4_HYPHAE_UP	78	0.632783	2.30292	0	0	0	601	tags=41%, list=10%, signal=45%
HU_2H_DN	164	0.561069	2.25531	0	0	0	1222	tags=44%, list=20%, signal=54%
HS_UP	155	0.556038	2.21569	0	0.000260343	0.002	1097	tags=44%, list=18%, signal=52%
MED31_DN	118	0.568376	2.19116	0	0.000576974	0.005	1025	tags=46%, list=17%, signal=54%
EFG1_YEAST_DN	45	0.665912	2.18895	0	0.000524522	0.005	1163	tags=69%, list=19%, signal=85%
OS(2006)_UP	196	0.528087	2.18208	0	0.000480812	0.005	1156	tags=45%, list=19%, signal=54%
CLA37_UP	143	0.543561	2.15773	0	0.000711807	0.008	1156	tags=50%, list=19%, signal=60%
GAL4_UP	254	0.506757	2.14413	0	0.000825834	0.01	1480	tags=50%, list=24%, signal=64%
PEPTIDASE ACTIVITY_MOL	104	0.557905	2.11503	0	0.00131224	0.017	1515	tags=51%, list=25%, signal=67%
RHE90_UP	216	0.511002	2.10962	0	0.00130377	0.018	1302	tags=44%, list=22%, signal=53%
ENDOPEPTIDASE ACTIVITY_MOL	58	0.601151	2.09257	0	0.00129529	0.019	1572	tags=52%, list=26%, signal=69%
ZAP1_DN	258	0.49078	2.06005	0	0.00212983	0.033	1578	tags=43%, list=26%, signal=55%
LATE BIOFILM_UP	55	0.603764	2.0531	0	0.00250648	0.041	1053	tags=53%, list=17%, signal=63%
CSR_UP	21	0.753993	2.04664	0	0.00267398	0.046	564	tags=52%, list=9%, signal=58%
HYPHAE_SPIDER_UP	185	0.501654	2.03553	0	0.00309631	0.056	1282	tags=41%, list=21%, signal=51%
RPN9_BIND	31	0.664539	2.01998	0	0.004064	0.076	1296	tags=52%, list=21%, signal=65%
CD(HOG1)_UP	72	0.557687	1.99972	0	0.00595172	0.109	1586	tags=58%, list=26%, signal=78%
RPT2_BIND	34	0.635933	1.96534	0	0.00956098	0.181	1529	tags=65%, list=25%, signal=86%
PMN PHAGOCYTOSIS_UP	190	0.482836	1.96357	0	0.00945549	0.185	1290	tags=42%, list=21%, signal=51%
BIOFILMBATCH_UP	193	0.479133	1.95834	0	0.00998409	0.203	1285	tags=45%, list=21%, signal=55%
KSP1_BIND	25	0.662634	1.9449	0	0.0124445	0.255	1876	tags=72%, list=31%, signal=104%
RPN5_BIND	33	0.633264	1.94472	0	0.0120416	0.256	1479	tags=58%, list=24%, signal=76%
OS(HOG1)_UP	81	0.528831	1.94379	0	0.0117844	0.26	1156	tags=47%, list=19%, signal=57%
RPN7_BIND	38	0.621504	1.94094	0	0.0118183	0.266	1756	tags=63%, list=29%, signal=88%
CUP2P_TFMOTIF	84	0.529147	1.93352	0	0.0135661	0.304	1303	tags=44%, list=22%, signal=55%
HYPHAE FBS37 (NANTEL)_DN	74	0.539309	1.93339	0	0.0131421	0.304	946	tags=46%, list=16%, signal=54%
STEROID METABOLIC PROCESS_BIO	39	0.602057	1.92802	0	0.0140093	0.332	1760	tags=64%, list=29%, signal=90%
ERG28_BIND	16	0.746866	1.91691	0	0.0164316	0.383	1046	tags=63%, list=17%, signal=75%
ORGANELLE LOCALIZATION_BIO	29	0.640699	1.91599	0	0.0162592	0.388	1288	tags=59%, list=21%, signal=74%
RPT1_BIND	51	0.572091	1.91521	0.00158983	0.0160655	0.393	1756	tags=57%, list=29%, signal=79%
TSA1_DN	15	0.738565	1.91052	0.00352113	0.0166034	0.41	839	tags=67%, list=14%, signal=77%
PIGMENT BIOSYNTHETIC PROCESS_BIO	18	0.700547	1.91026	0.00163399	0.0161971	0.411	453	tags=33%, list=7%, signal=36%
RPN12_BIND	37	0.612503	1.90943	0	0.0159312	0.412	1756	tags=68%, list=29%, signal=95%
METHIONINE METABOLIC PROCESS_BIO	21	0.675697	1.89686	0	0.0190108	0.486	868	tags=48%, list=14%, signal=55%
YAK1_Y_DN	199	0.461357	1.8937	0	0.0194546	0.503	1602	tags=53%, list=26%, signal=69%
EHT1_BIND	25	0.64992	1.89004	0	0.0198733	0.519	1060	tags=36%, list=18%, signal=43%
TYE7_TF	265	0.448316	1.88968	0	0.0196259	0.521	1228	tags=39%, list=20%, signal=47%
RPN3_BIND	44	0.578981	1.8887	0	0.0196021	0.528	1756	tags=59%, list=29%, signal=83%
ACE2_YEAST_DN	16	0.726943	1.87822	0	0.022458	0.591	1139	tags=69%, list=19%, signal=84%
IME1P_TFMOTIF	412	0.429193	1.87258	0	0.0237053	0.618	1650	tags=42%, list=27%, signal=54%
PIGMENT METABOLIC PROCESS_BIO	18	0.700547	1.86754	0.00162866	0.0248263	0.631	453	tags=33%, list=7%, signal=36%
PROTEASOME REGULATORY PARTICLE (SENSU EUKARYOTA)_CEL	21	0.676548	1.85655	0.00338409	0.0282002	0.694	1529	tags=67%, list=25%, signal=89%
RPN2_BIND	45	0.561619	1.85618	0	0.027815	0.696	1883	tags=60%, list=31%, signal=86%
PRE1_BIND	35	0.5933	1.85596	0	0.027351	0.697	1756	tags=60%, list=29%, signal=84%
SSO1_BIND	24	0.641558	1.85361	0	0.0276344	0.712	1857	tags=71%, list=31%, signal=102%
TETRAPYRROLE METABOLIC PROCESS_BIO	15	0.719536	1.84963	0.003367	0.0288404	0.726	386	tags=40%, list=6%, signal=43%
PRE3_BIND	31	0.612155	1.84865	0	0.0286467	0.73	1747	tags=61%, list=29%, signal=86%
PUP1_BIND	32	0.601101	1.84416	0.00325203	0.0298546	0.753	1572	tags=53%, list=26%, signal=71%
STEROL METABOLIC PROCESS_BIO	34	0.587113	1.83346	0	0.0346029	0.805	1760	tags=62%, list=29%, signal=87%
HYPHAE_FBS_37_DN	45	0.548102	1.83217	0.00159236	0.0344403	0.81	1181	tags=49%, list=20%, signal=60%
PORPHYRIN METABOLIC PROCESS_BIO	15	0.719536	1.83095	0	0.0343439	0.815	386	tags=40%, list=6%, signal=43%
POSITIVE REGULATION OF TRANSCRIPTION, DNA-DEPENDENT_BIO	26	0.61725	1.82898	0	0.0346527	0.82	639	tags=38%, list=11%, signal=43%
ALCOHOL METABOLIC PROCESS_BIO	113	0.480328	1.82422	0	0.0365206	0.846	1554	tags=53%, list=26%, signal=70%
LIPID METABOLIC PROCESS_BIO	192	0.445561	1.82321	0	0.0363942	0.848	1364	tags=41%, list=23%, signal=51%
ERGOSTEROL METABOLIC PROCESS_BIO	27	0.613475	1.82046	0.00323102	0.0369923	0.855	1760	tags=63%, list=29%, signal=88%
PRE8_BIND	32	0.588007	1.81783	0	0.0378345	0.865	1756	tags=63%, list=29%, signal=88%
POSITIVE REGULATION OF TRANSCRIPTION_BIO	26	0.61725	1.81687	0.00327332	0.037713	0.872	639	tags=38%, list=11%, signal=43%
PMT2/PMT2_DN	39	0.567109	1.8129	0	0.0391356	0.883	1139	tags=54%, list=19%, signal=66%
SULFUR AMINO ACID METABOLIC PROCESS_BIO	26	0.620124	1.81012	0	0.0400469	0.895	868	tags=38%, list=14%, signal=45%
ESTABLISHMENT OF ORGANELLE LOCALIZATION_BIO	19	0.65697	1.80879	0	0.0402992	0.906	1288	tags=58%, list=21%, signal=73%
ACF2_BIND	15	0.704337	1.80818	0.00510204	0.0399941	0.906	1046	tags=53%, list=17%, signal=64%
RHE30_UP	161	0.446526	1.80394	0	0.0417615	0.923	1149	tags=35%, list=19%, signal=42%
SPG5_BIND	16	0.687266	1.80088	0	0.0430408	0.931	1529	tags=63%, list=25%, signal=83%
POSITIVE REGULATION OF NUCLEOBASE, NUCLEOSIDE, NUCLEOTIDE AND NUCLEIC ACID METABOLIC PROCESS_BIO	26	0.61725	1.79712	0	0.0449612	0.948	639	tags=38%, list=11%, signal=43%
PROTEASOME COMPLEX (SENSU EUKARYOTA)_CEL	43	0.548816	1.79676	0	0.0445072	0.951	1756	tags=58%, list=29%, signal=81%
ERG11_BIND	31	0.584025	1.79287	0	0.0462432	0.961	1777	tags=68%, list=29%, signal=95%
PMT4_CAP4-216_DN	58	0.523411	1.79248	0.0014556	0.045784	0.963	621	tags=29%, list=10%, signal=32%
PUT3P_TFMOTIF	162	0.446549	1.78911	0	0.0469828	0.968	1546	tags=44%, list=26%, signal=57%
PRE10_BIND	39	0.556953	1.78835	0	0.0469282	0.97	1756	tags=62%, list=29%, signal=86%
HYPOXIA_SYNNOTT_UP	241	0.425641	1.78364	0	0.0489343	0.976	1285	tags=41%, list=21%, signal=50%
CELLULAR PROTEIN CATABOLIC PROCESS_BIO	78	0.493387	1.78281	0	0.0488574	0.978	1789	tags=56%, list=30%, signal=79%

## Sheet: GSEA Downregulated
Gene Categories downregulated in SC5314 exposed to Pb (10 µM) 60 minutes compared to DMSO treated cells:
NAME	SIZE	ES	NES	NOM p-val	FDR q-val	FWER p-val	RANK AT MAX	LEADING EDGE
STRUCTURAL CONSTITUENT OF RIBOSOME_MOL	145	-0.646312	-2.82248	0	0	0	1420	tags=63%, list=23%, signal=81%
RIBOSOME BIOGENESIS AND ASSEMBLY_BIO	152	-0.616917	-2.71847	0	0	0	1750	tags=71%, list=29%, signal=97%
NUCLEOLUS_CEL	111	-0.634814	-2.67237	0	0	0	1423	tags=68%, list=24%, signal=88%
RIBOSOME_CEL	184	-0.588223	-2.65554	0	0	0	1632	tags=63%, list=27%, signal=84%
CCR4_UP	164	-0.591585	-2.65237	0	0	0	958	tags=47%, list=16%, signal=54%
RRNA METABOLIC PROCESS_BIO	98	-0.633364	-2.64287	0	0	0	1423	tags=65%, list=24%, signal=84%
HYPHAE_SPIDER_DN	307	-0.539951	-2.61028	0	0	0	1351	tags=52%, list=22%, signal=64%
RRNA PROCESSING_BIO	95	-0.629381	-2.60542	0	0	0	1423	tags=65%, list=24%, signal=84%
RPL25_BIND	98	-0.632618	-2.60367	0	0	0	1414	tags=65%, list=23%, signal=84%
HS_DN	225	-0.553123	-2.57366	0	0	0	1399	tags=58%, list=23%, signal=72%
LARGE RIBOSOMAL SUBUNIT_CEL	86	-0.641615	-2.56842	0	0	0	1420	tags=63%, list=23%, signal=81%
RIBONUCLEOPROTEIN COMPLEX_CEL	298	-0.533519	-2.54775	0	0	0	1632	tags=58%, list=27%, signal=76%
NOG1_BIND	88	-0.62896	-2.54364	0	0	0	1399	tags=70%, list=23%, signal=90%
RPL3_BIND	134	-0.575376	-2.53947	0	0	0	1414	tags=62%, list=23%, signal=79%
CYTOSOLIC RIBOSOME (SENSU EUKARYOTA)_CEL	95	-0.614303	-2.53588	0	0	0	1414	tags=66%, list=23%, signal=85%
BRX1_BIND	69	-0.639967	-2.51913	0	0	0	1459	tags=75%, list=24%, signal=98%
UPC2_DN	262	-0.535585	-2.5156	0	0	0	1399	tags=58%, list=23%, signal=73%
RIBONUCLEOPROTEIN COMPLEX BIOGENESIS AND ASSEMBLY_BIO	194	-0.551174	-2.51201	0	0	0	1588	tags=61%, list=26%, signal=81%
RPS7A_BIND	100	-0.597132	-2.48531	0	0	0	1499	tags=63%, list=25%, signal=82%
CLA37_DN	134	-0.556795	-2.44056	0	0	0	1176	tags=48%, list=19%, signal=58%
RPL5_BIND	93	-0.59784	-2.43682	0	0	0	1414	tags=67%, list=23%, signal=86%
CYTOSOLIC LARGE RIBOSOMAL SUBUNIT (SENSU EUKARYOTA)_CEL	49	-0.675733	-2.43502	0	0	0	1390	tags=69%, list=23%, signal=89%
CYTOSOLIC PART_CEL	99	-0.579689	-2.41383	0	0	0	1414	tags=64%, list=23%, signal=82%
RRP12_BIND	64	-0.618932	-2.4012	0	0	0	1370	tags=63%, list=23%, signal=80%
RLP7_BIND	62	-0.613739	-2.36733	0	0	0	1396	tags=73%, list=23%, signal=93%
FHL1_TF	107	-0.562032	-2.36597	0	0	0	1414	tags=63%, list=23%, signal=80%
NOC2_BIND	65	-0.616856	-2.35597	0	0	0	1418	tags=75%, list=23%, signal=97%
SMALL RIBOSOMAL SUBUNIT_CEL	62	-0.618429	-2.34333	0	2.5607e-05	0.001	1609	tags=69%, list=27%, signal=94%
RPL20A_BIND	96	-0.578901	-2.3393	0	2.4724e-05	0.001	1504	tags=63%, list=25%, signal=82%
RIBOSOMAL LARGE SUBUNIT BIOGENESIS AND ASSEMBLY_BIO	43	-0.658235	-2.33749	0	2.38998e-05	0.001	1495	tags=72%, list=25%, signal=95%
RPL6A_BIND	74	-0.589669	-2.32654	0	2.31289e-05	0.001	1541	tags=62%, list=25%, signal=82%
EBP2_BIND	45	-0.661741	-2.32602	0	2.24061e-05	0.001	1459	tags=76%, list=24%, signal=99%
MPP10_BIND	51	-0.63538	-2.28202	0	6.50493e-05	0.003	1397	tags=69%, list=23%, signal=88%
TRANSLATION_BIO	245	-0.484476	-2.27133	0	8.40025e-05	0.004	1632	tags=52%, list=27%, signal=69%
RPS5_BIND	79	-0.568227	-2.26559	0	0.000122135	0.006	1403	tags=54%, list=23%, signal=70%
RPL7B_BIND	78	-0.568837	-2.26468	0	0.000118742	0.006	1399	tags=58%, list=23%, signal=74%
RPL15A_BIND	58	-0.614127	-2.25628	0	0.000115533	0.006	1414	tags=67%, list=23%, signal=87%
RPL17A_BIND	70	-0.568712	-2.23584	0	0.000168563	0.009	1414	tags=61%, list=23%, signal=79%
NUCLEOLAR PART_CEL	48	-0.618009	-2.23461	0	0.000164241	0.009	1181	tags=60%, list=20%, signal=74%
CYTOSOLIC SMALL RIBOSOMAL SUBUNIT (SENSU EUKARYOTA)_CEL	38	-0.653409	-2.22664	0	0.000196177	0.011	1499	tags=76%, list=25%, signal=101%
NOP4_BIND	46	-0.615144	-2.22526	0	0.000191392	0.011	1399	tags=65%, list=23%, signal=84%
CDC5_2H_UP	62	-0.580824	-2.21861	0	0.000186835	0.011	1543	tags=65%, list=26%, signal=86%
EUKARYOTIC 48S INITIATION COMPLEX_CEL	38	-0.653409	-2.21642	0	0.00018249	0.011	1499	tags=76%, list=25%, signal=101%
EUKARYOTIC 43S PREINITIATION COMPLEX_CEL	43	-0.627632	-2.21608	0	0.000194889	0.012	1414	tags=70%, list=23%, signal=90%
KRE33_BIND	77	-0.566284	-2.21562	0	0.000190558	0.012	1495	tags=61%, list=25%, signal=80%
RIBOSOME ASSEMBLY_BIO	41	-0.631838	-2.21434	0	0.000186416	0.012	1736	tags=76%, list=29%, signal=105%
NOP56_BIND	76	-0.549283	-2.21268	0	0.000212753	0.014	1666	tags=63%, list=28%, signal=86%
CAP2_UP	390	-0.452418	-2.20862	0	0.000238134	0.016	1424	tags=46%, list=24%, signal=57%
RIX7_BIND	22	-0.723525	-2.19922	0	0.000262318	0.018	1312	tags=82%, list=22%, signal=104%
MITOCHONDRIAL RIBOSOME_CEL	64	-0.570072	-2.19488	0	0.000257072	0.018	1603	tags=56%, list=27%, signal=76%
35S PRIMARY TRANSCRIPT PROCESSING_BIO	45	-0.617783	-2.19257	0	0.000265839	0.019	1582	tags=69%, list=26%, signal=93%
NIP7_BIND	52	-0.602017	-2.1861	0	0.000274089	0.02	1399	tags=69%, list=23%, signal=89%
RRP5_BIND	95	-0.525153	-2.18219	0	0.000268917	0.02	1666	tags=67%, list=28%, signal=92%
ORGANELLAR RIBOSOME_CEL	64	-0.570072	-2.17228	0	0.000303503	0.023	1603	tags=56%, list=27%, signal=76%
SNORNA BINDING_MOL	29	-0.668368	-2.16734	0	0.000297985	0.023	1297	tags=72%, list=21%, signal=92%
IFH1_TF	103	-0.521628	-2.16719	0	0.000292664	0.023	1414	tags=59%, list=23%, signal=76%
RIX1_BIND	28	-0.677333	-2.16705	0	0.000287529	0.023	1312	tags=79%, list=22%, signal=100%
HAS1_BIND	99	-0.521402	-2.16044	0	0.00033215	0.026	1418	tags=64%, list=23%, signal=82%
EMG1_BIND	28	-0.663195	-2.15364	0.0026455	0.000350208	0.028	1397	tags=71%, list=23%, signal=92%
IPI3_BIND	17	-0.747386	-2.14464	0.00241546	0.000379768	0.031	1245	tags=82%, list=21%, signal=103%
PROCESSING OF 20S PRE-RRNA_BIO	28	-0.668029	-2.14066	0	0.000419565	0.035	1297	tags=71%, list=21%, signal=91%
YTM1_BIND	48	-0.585819	-2.13822	0	0.000458117	0.039	1399	tags=71%, list=23%, signal=91%
RIBOSOMAL SUBUNIT ASSEMBLY_BIO	39	-0.626408	-2.1358	0	0.000461883	0.04	1736	tags=74%, list=29%, signal=104%
TBF1_TF	113	-0.505847	-2.12827	0	0.000544505	0.048	1414	tags=58%, list=23%, signal=74%
NOP58_BIND	39	-0.607656	-2.12616	0	0.000558065	0.05	1459	tags=62%, list=24%, signal=81%
UTP10_BIND	44	-0.603586	-2.12542	0	0.000549609	0.05	1689	tags=80%, list=28%, signal=110%
NOC4_BIND	42	-0.605177	-2.123	0	0.000563636	0.052	1370	tags=64%, list=23%, signal=83%
RPS4A_BIND	87	-0.526913	-2.1101	0	0.000691767	0.064	1666	tags=61%, list=28%, signal=83%
SKO1_DN	472	-0.42474	-2.10601	0	0.000743485	0.07	1425	tags=43%, list=24%, signal=52%
HYPHAE FBS37 (NANTEL)_UP	129	-0.490003	-2.10497	0	0.000732863	0.07	1297	tags=55%, list=21%, signal=69%
DBP10_BIND	26	-0.682182	-2.10251	0	0.000732663	0.071	1459	tags=77%, list=24%, signal=101%
RPS3_BIND	92	-0.516502	-2.10087	0	0.000732109	0.072	1499	tags=57%, list=25%, signal=74%
NOP2_BIND	58	-0.563077	-2.10004	0.00321543	0.000731792	0.073	1423	tags=69%, list=24%, signal=89%
ORGANELLAR LARGE RIBOSOMAL SUBUNIT_CEL	37	-0.598249	-2.0756	0	0.000970597	0.097	1020	tags=46%, list=17%, signal=55%
MITOCHONDRIAL MEMBRANE PART_CEL	46	-0.574097	-2.07363	0	0.000986092	0.1	1035	tags=50%, list=17%, signal=60%
MITOCHONDRIAL LARGE RIBOSOMAL SUBUNIT_CEL	37	-0.598249	-2.07184	0	0.00101901	0.104	1020	tags=46%, list=17%, signal=55%
NSA1_BIND	39	-0.590014	-2.06591	0	0.00109785	0.113	1399	tags=79%, list=23%, signal=103%
NOP7_BIND	60	-0.537492	-2.06572	0	0.00108378	0.113	1399	tags=65%, list=23%, signal=84%
TIF6_BIND	68	-0.539252	-2.06569	0	0.00107006	0.113	1399	tags=63%, list=23%, signal=81%
RPS7B_BIND	57	-0.551068	-2.06517	0	0.00106544	0.114	1414	tags=56%, list=23%, signal=73%
RPL10_BIND	76	-0.517697	-2.06481	0	0.00105228	0.114	1414	tags=54%, list=23%, signal=70%
RRP8_BIND	58	-0.548392	-2.05756	0	0.00117017	0.128	1350	tags=55%, list=22%, signal=70%
RNA BINDING_MOL	116	-0.493647	-2.05635	0	0.00115607	0.128	1689	tags=61%, list=28%, signal=83%
RPL1B_BIND	28	-0.631104	-2.05421	0	0.00118409	0.132	1388	tags=61%, list=23%, signal=78%
RPS1A_BIND	73	-0.524391	-2.05355	0	0.00118722	0.134	1414	tags=55%, list=23%, signal=71%
SMALL NUCLEOLAR RIBONUCLEOPROTEIN COMPLEX_CEL	28	-0.642234	-2.04963	0	0.00126513	0.143	1297	tags=68%, list=21%, signal=86%
DIB1_BIND	28	-0.637281	-2.04918	0	0.00127495	0.146	634	tags=43%, list=10%, signal=48%
DNA-DIRECTED RNA POLYMERASE COMPLEX_CEL	30	-0.612219	-2.03522	0	0.00150989	0.174	1565	tags=70%, list=26%, signal=94%
HBS1_BIND	18	-0.697914	-2.03518	0	0.00149292	0.174	1133	tags=61%, list=19%, signal=75%
RSA4_BIND	21	-0.679421	-2.03323	0	0.00153841	0.181	1245	tags=81%, list=21%, signal=102%
BMS1_BIND	50	-0.542995	-2.02577	0	0.001731	0.204	1643	tags=70%, list=27%, signal=95%
RPL28_BIND	43	-0.5668	-2.01635	0	0.00191423	0.223	1285	tags=53%, list=21%, signal=67%
RPL36B_BIND	67	-0.523318	-2.00904	0	0.00203734	0.237	1399	tags=57%, list=23%, signal=73%
RPL2B_BIND	38	-0.587117	-2.00677	0	0.00209796	0.243	1388	tags=61%, list=23%, signal=78%
ERB1_BIND	64	-0.524393	-2.00375	0	0.00219597	0.257	1312	tags=58%, list=22%, signal=73%
NUCLEAR DNA-DIRECTED RNA POLYMERASE COMPLEX_CEL	30	-0.612219	-2.00114	0	0.00224718	0.265	1565	tags=70%, list=26%, signal=94%
CWT1_EXPPHASE_UP	58	-0.539443	-2.00023	0	0.00223861	0.267	896	tags=47%, list=15%, signal=54%
NOP15_BIND	66	-0.524533	-1.99642	0	0.00236073	0.279	1399	tags=61%, list=23%, signal=78%
IMP3_BIND	22	-0.656332	-1.9922	0	0.00249466	0.293	1666	tags=82%, list=28%, signal=113%
DBP9_BIND	25	-0.633762	-1.9909	0	0.00256206	0.3	1245	tags=68%, list=21%, signal=85%
RPL36A_BIND	66	-0.511286	-1.99076	0	0.00254377	0.301	1414	tags=58%, list=23%, signal=74%
RNA PROCESSING_BIO	226	-0.426758	-1.98744	0	0.00262236	0.31	1666	tags=53%, list=28%, signal=70%
RIBOSOMAL LARGE SUBUNIT ASSEMBLY AND MAINTENANCE_BIO	30	-0.606513	-1.97956	0	0.00292792	0.341	1970	tags=80%, list=33%, signal=118%
RNA POLYMERASE COMPLEX_CEL	30	-0.612219	-1.97815	0	0.00293378	0.344	1565	tags=70%, list=26%, signal=94%
CIC1_BIND	58	-0.52445	-1.97633	0	0.00298606	0.349	1312	tags=57%, list=22%, signal=72%
SOF1_BIND	27	-0.623662	-1.97421	0	0.00305828	0.356	1969	tags=85%, list=33%, signal=126%
DNA-DIRECTED RNA POLYMERASE III COMPLEX_CEL	17	-0.699466	-1.96488	0.00251256	0.00344294	0.394	1565	tags=82%, list=26%, signal=111%
SPB4_BIND	22	-0.664537	-1.96076	0	0.0036352	0.415	1399	tags=82%, list=23%, signal=106%
NSA2_BIND	25	-0.645049	-1.95958	0	0.00366059	0.421	1459	tags=80%, list=24%, signal=105%
NAN1_BIND	45	-0.55148	-1.95516	0	0.00375674	0.428	1373	tags=60%, list=23%, signal=77%
RPL2A_BIND	55	-0.518606	-1.95403	0	0.0037741	0.434	1588	tags=60%, list=26%, signal=81%
RRP9_BIND	31	-0.600437	-1.94917	0	0.00399457	0.456	1370	tags=61%, list=23%, signal=79%
DOM34_BIND	29	-0.594557	-1.93715	0	0.00452608	0.504	1388	tags=69%, list=23%, signal=89%
ENP2_BIND	26	-0.627258	-1.9316	0.00259067	0.00482444	0.528	1643	tags=81%, list=27%, signal=110%
RPL4B_BIND	49	-0.539238	-1.92982	0	0.00490071	0.534	1403	tags=61%, list=23%, signal=79%
RPS15_BIND	37	-0.568457	-1.92886	0	0.00494499	0.545	1898	tags=70%, list=31%, signal=102%
SMB1_BIND	28	-0.596268	-1.92783	0	0.00499362	0.551	590	tags=36%, list=10%, signal=39%
DNA-DIRECTED RNA POLYMERASE ACTIVITY_MOL	32	-0.572661	-1.92369	0	0.00520411	0.567	1565	tags=66%, list=26%, signal=88%
RPA43_BIND	20	-0.64715	-1.91959	0	0.00544191	0.584	609	tags=50%, list=10%, signal=55%
RPL16B_BIND	70	-0.483645	-1.91791	0	0.00547467	0.588	1993	tags=71%, list=33%, signal=105%
UTP13_BIND	32	-0.567161	-1.91589	0.00265957	0.00558921	0.599	1373	tags=63%, list=23%, signal=80%
RPL7A_BIND	55	-0.516074	-1.91478	0	0.00561325	0.604	1388	tags=58%, list=23%, signal=75%
POL5_BIND	17	-0.690195	-1.90492	0	0.00624832	0.653	1282	tags=71%, list=21%, signal=89%
RNA SPLICING FACTOR ACTIVITY, TRANSESTERIFICATION MECHANISM_MOL	31	-0.569793	-1.90029	0	0.0064749	0.674	832	tags=35%, list=14%, signal=41%
RRNA MODIFICATION_BIO	16	-0.689328	-1.8995	0	0.00645173	0.674	1666	tags=81%, list=28%, signal=112%
RPL20B_BIND	62	-0.50488	-1.89803	0	0.00651364	0.685	1414	tags=56%, list=23%, signal=73%
RPS13_BIND	47	-0.520285	-1.88872	0	0.00721823	0.723	1388	tags=57%, list=23%, signal=74%
RPL26B_BIND	51	-0.507841	-1.88731	0	0.00726101	0.729	1399	tags=53%, list=23%, signal=68%
NOG2_BIND	36	-0.551903	-1.88542	0	0.00733655	0.734	1312	tags=64%, list=22%, signal=81%
RPL11B_BIND	57	-0.495004	-1.88252	0	0.00747603	0.742	1399	tags=58%, list=23%, signal=75%
URB1_BIND	21	-0.631842	-1.88031	0.00253807	0.00760892	0.753	1459	tags=67%, list=24%, signal=88%
RNA MODIFICATION_BIO	32	-0.565939	-1.8705	0	0.00832691	0.775	1666	tags=56%, list=28%, signal=77%
OS(2006)_DN	205	-0.406071	-1.85455	0	0.00985015	0.823	1423	tags=49%, list=24%, signal=62%
PWP2_BIND	20	-0.641313	-1.85417	0	0.00980846	0.826	1373	tags=85%, list=23%, signal=110%
OS_DN	220	-0.402816	-1.85084	0	0.0101155	0.838	1580	tags=55%, list=26%, signal=72%
PROTEIN-RNA COMPLEX ASSEMBLY_BIO	83	-0.455299	-1.84768	0	0.0103895	0.848	1588	tags=58%, list=26%, signal=77%
RPL14B_BIND	34	-0.544941	-1.8445	0.0027933	0.0106299	0.858	1388	tags=59%, list=23%, signal=76%
RPL18B_BIND	44	-0.516827	-1.84303	0.00268097	0.0107325	0.861	1495	tags=57%, list=25%, signal=75%
SMALL NUCLEAR RIBONUCLEOPROTEIN COMPLEX_CEL	51	-0.494627	-1.84076	0	0.0108767	0.864	1666	tags=61%, list=28%, signal=83%
DIP2_BIND	28	-0.581362	-1.83997	0	0.0108598	0.866	1397	tags=68%, list=23%, signal=88%
PROTEIN TRANSPORTER ACTIVITY_MOL	35	-0.537843	-1.83944	0	0.010859	0.871	964	tags=51%, list=16%, signal=61%
RPF2_BIND	54	-0.494333	-1.83757	0.00307692	0.0109908	0.877	1479	tags=63%, list=24%, signal=83%
CDC5_9H_DN	110	-0.433849	-1.82896	0	0.0117717	0.896	1505	tags=44%, list=25%, signal=57%
UTP20_BIND	36	-0.524046	-1.82673	0	0.0120073	0.901	2051	tags=89%, list=34%, signal=134%
NUG1_BIND	56	-0.482355	-1.82287	0	0.012356	0.907	1459	tags=63%, list=24%, signal=82%
RPS23A_BIND	32	-0.536188	-1.82114	0	0.0125119	0.913	1131	tags=53%, list=19%, signal=65%
SDA1_BIND	19	-0.633136	-1.81354	0.00249377	0.0134808	0.932	1312	tags=79%, list=22%, signal=101%
UTP15_BIND	42	-0.520099	-1.81094	0	0.0137418	0.934	1689	tags=74%, list=28%, signal=102%
TSA1_¬∑-MEM_DN	16	-0.655035	-1.80784	0.0143885	0.0140519	0.939	942	tags=31%, list=16%, signal=37%
RPL16A_BIND	80	-0.457057	-1.80498	0	0.0143509	0.946	1388	tags=49%, list=23%, signal=62%
RCL1_BIND	16	-0.665842	-1.80455	0.00787402	0.0143073	0.946	1628	tags=81%, list=27%, signal=111%
RPL13B_BIND	50	-0.495005	-1.80072	0	0.0146663	0.951	1625	tags=60%, list=27%, signal=81%
KRI1_BIND	31	-0.53601	-1.79894	0	0.0147933	0.952	1643	tags=68%, list=27%, signal=93%
ECM16_BIND	39	-0.50353	-1.79709	0	0.0150482	0.954	1672	tags=69%, list=28%, signal=95%
STRUCTURAL MOLECULE ACTIVITY_MOL	238	-0.389635	-1.79422	0	0.0154012	0.959	1420	tags=43%, list=23%, signal=54%
ARX1_BIND	57	-0.476851	-1.79012	0	0.015995	0.961	1312	tags=49%, list=22%, signal=62%
RPS22A_BIND	58	-0.464982	-1.78763	0	0.0162194	0.965	1643	tags=62%, list=27%, signal=84%
MITOCHONDRIAL INTERMEMBRANE SPACE_CEL	17	-0.622893	-1.78049	0.0119617	0.0173012	0.974	785	tags=59%, list=13%, signal=67%
MEMBRANE-ENCLOSED LUMEN_CEL	452	-0.356415	-1.77547	0	0.0180573	0.979	1401	tags=39%, list=23%, signal=47%
RPL17B_BIND	61	-0.469699	-1.77285	0	0.018455	0.982	1388	tags=49%, list=23%, signal=63%
RPS24B_BIND	51	-0.48861	-1.77001	0	0.0189064	0.984	1397	tags=55%, list=23%, signal=71%
RPL12B_BIND	26	-0.557453	-1.76733	0	0.0192733	0.985	1992	tags=77%, list=33%, signal=114%
ORGANELLE LUMEN_CEL	452	-0.356415	-1.7666	0	0.0192815	0.986	1401	tags=39%, list=23%, signal=47%
MONOVALENT INORGANIC CATION TRANSPORT_BIO	17	-0.619925	-1.76037	0.00915332	0.0203351	0.992	619	tags=35%, list=10%, signal=39%
RHE30_DN	257	-0.370316	-1.75853	0	0.0205403	0.993	1541	tags=41%, list=25%, signal=52%
NOP16_BIND	30	-0.53143	-1.75806	0.005291	0.0204979	0.993	980	tags=53%, list=16%, signal=63%
UTP22_BIND	63	-0.45683	-1.7519	0	0.0215475	0.994	1504	tags=56%, list=25%, signal=73%
UTP6_BIND	24	-0.565917	-1.74854	0.00947867	0.0219954	0.996	1373	tags=71%, list=23%, signal=91%
RPS1B_BIND	85	-0.433717	-1.74825	0	0.0219413	0.996	1414	tags=48%, list=23%, signal=62%
CLA30_DN	78	-0.441588	-1.74733	0	0.0220099	0.996	1129	tags=40%, list=19%, signal=48%
OXIDATIVE PHOSPHORYLATION_BIO	24	-0.560508	-1.73603	0.017199	0.0241221	0.997	619	tags=38%, list=10%, signal=42%
RPL1A_BIND	66	-0.453371	-1.73562	0	0.0240772	0.998	1414	tags=52%, list=23%, signal=67%
NOP1_BIND	134	-0.399827	-1.72944	0	0.0252285	0.998	1480	tags=48%, list=24%, signal=62%
SME1_BIND	22	-0.582096	-1.72866	0	0.0252592	0.998	587	tags=32%, list=10%, signal=35%
MRP7_BIND	26	-0.546457	-1.72732	0.00769231	0.0254347	0.998	1330	tags=54%, list=22%, signal=69%
ORGANELLE ENVELOPE LUMEN_CEL	17	-0.622893	-1.72228	0	0.0264333	0.998	785	tags=59%, list=13%, signal=67%
DIM1_BIND	26	-0.549034	-1.72131	0.00488998	0.0265263	0.998	1414	tags=69%, list=23%, signal=90%
RPL42B_BIND	24	-0.556208	-1.71724	0.0104439	0.0272728	0.999	1388	tags=63%, list=23%, signal=81%
MAK21_BIND	26	-0.543109	-1.71343	0.00767263	0.0280299	0.999	1588	tags=69%, list=26%, signal=93%
SMD2_BIND	35	-0.50722	-1.70398	0.00527705	0.0302786	0.999	634	tags=31%, list=10%, signal=35%
CA21CHR3X10	26	-0.539934	-1.69834	0.015625	0.0316497	0.999	1026	tags=54%, list=17%, signal=65%
NOP12_BIND	118	-0.397873	-1.68996	0	0.0338753	1	1773	tags=53%, list=29%, signal=73%
RLP24_BIND	19	-0.586078	-1.68845	0.0122549	0.034181	1	1399	tags=68%, list=23%, signal=89%
NUCLEAR LUMEN_CEL	309	-0.349729	-1.68839	0	0.0340185	1	1598	tags=45%, list=26%, signal=58%
RPL18A_BIND	29	-0.519425	-1.68835	0.00266667	0.0338423	1	1588	tags=69%, list=26%, signal=93%
SMX3_BIND	28	-0.515013	-1.6864	0	0.0342408	1	590	tags=32%, list=10%, signal=35%
PRP3_BIND	19	-0.581116	-1.6833	0.0177215	0.0348664	1	703	tags=37%, list=12%, signal=42%
MITOCHONDRIAL SMALL RIBOSOMAL SUBUNIT_CEL	24	-0.542631	-1.68095	0.00277778	0.0353998	1	1603	tags=54%, list=27%, signal=73%
RPS14B_BIND	22	-0.563928	-1.6809	0.0175439	0.0352354	1	1594	tags=59%, list=26%, signal=80%
ORGANELLAR SMALL RIBOSOMAL SUBUNIT_CEL	24	-0.542631	-1.68023	0.0107817	0.0352667	1	1603	tags=54%, list=27%, signal=73%
LSM5_BIND	15	-0.608453	-1.66941	0.0216346	0.0386299	1	634	tags=53%, list=10%, signal=59%
RIM101_NRG1_UP	163	-0.369724	-1.66778	0	0.0389425	1	984	tags=29%, list=16%, signal=34%
RPS8B_BIND	29	-0.502452	-1.66461	0.00498753	0.0398133	1	1666	tags=66%, list=28%, signal=90%
PRP6_BIND	25	-0.532331	-1.66317	0.00791557	0.0400884	1	634	tags=36%, list=10%, signal=40%
RPL30_BIND	64	-0.436632	-1.65332	0	0.0432349	1	1666	tags=55%, list=28%, signal=75%
RPL8B_BIND	112	-0.390997	-1.64624	0	0.0456626	1	1414	tags=53%, list=23%, signal=67%
PRP19_BIND	32	-0.485172	-1.64159	0.0104987	0.0473309	1	1464	tags=44%, list=24%, signal=57%
SNU71_BIND	20	-0.548868	-1.64066	0.0103627	0.0473861	1	832	tags=40%, list=14%, signal=46%
TIM23_BIND	17	-0.579623	-1.63953	0.0201511	0.047538	1	964	tags=53%, list=16%, signal=63%
HU_6H_DN	124	-0.380176	-1.63334	0	0.049577	1	1354	tags=40%, list=22%, signal=51%
