# Supplementary material for: Stress- and metabolic responses of Candida albicans require Tor1 kinase N-terminal HEAT repeats
Source: PLoS Pathog. 2022 Jun 10;18(6):e1010089. doi: 10.1371/journal.ppat.1010089 (PMC9223334; doi:10.1371/journal.ppat.1010089)
Supplement: S8 File — (XLSX) [file ppat.1010089.s010.xlsx]

## Sheet: SC5314 v D381 in 10 µM Pb
Gene expression in SC5314 vs tetO-TOR1-D381 in 10 µM Plumbagin
Gene ID	Log2 FC 30 min	Regulation (SC vs Del381 30 min)	Log2 FC 60 min	Regulation (SC vs Del381 60 min)	Gene Symbol	Description
3639373	1.48313	up	1.49805	up	C100030CA	hypothetical protein;
3639369	0.0532069	up	1.05767	up	TUP1	chromatin-silencing transcriptional regulator;
3639306	1.21208	up	0.93355	up	MVD	diphosphomevalonate decarboxylase;
3639303	0.497985	up	1.61778	up	RCA1	Rca1p;
3639324	0.628656	up	0.534503	up	CCT8	chaperonin-containing T-complex subunit;
3639342	0.282115	up	1.68653	up	RIM8	Rim8p;
3639337	0.287026	up	0.973336	up	C100190CA	hypothetical protein;
3639301	1.5695	up	2.63674	up	BFA1	Bfa1p;
3639300	1.72144	up	0.673501	up	C100270WA	hypothetical protein;
3639299	1.25515	up	0.501381	up	POL93	Pol93p;
3639298	0.788821	up	3.16028	up	C100310WA	hypothetical protein;
3639295	0.413647	up	0.0177383	up	HBR1	nucleoside-triphosphatase;
30514954	0.0209803	up	1.0382	up	C100370WA	hypothetical protein;
3639286	0.0309024	up	3.14514	up	C100420WA	hypothetical protein;
3639285	0.402204	up	0.377242	up	C100430WA	phosphoinositide binding protein;
3639317	0.195859	up	1.29578	up	UBP6	ubiquitin-specific protease;
3639313	0.200553	up	1.99749	up	TTR1	dithiol glutaredoxin;
3639312	0.349613	up	1.23976	up	GLO1	lactoylglutathione lyase;
3639310	1.22012	up	0.32534	up	C100520WA	phosphoglycerate mutase;
3639368	1.10763	up	1.70904	up	C100530CA	hypothetical protein;
3639365	0.502708	up	0.589569	up	CNS1	HSP70/90 family co-chaperone;
3639362	0.691945	up	1.45844	up	C100570CA	hypothetical protein;
3639361	0.758275	up	2.31251	up	C100580WA	hypothetical protein;
3639360	0.458137	up	0.391113	up	TUF1	translation elongation factor Tu;
3639383	0.0294635	up	0.0771431	up	APC1	anaphase promoting complex subunit 1;
3639382	0.303602	up	0.672022	up	PSD1	phosphatidylserine decarboxylase 1;
3639381	1.17742	up	0.898493	up	MOB2	Mob2p;
3639378	0.575679	up	1.42291	up	RPO41	DNA-directed RNA polymerase;
3639377	0.522086	up	1.03422	up	SNF7	ESCRT-III subunit protein;
3639376	0.349582	up	0.553744	up	C100660CA	t-SNARE syntaxin;
3639333	1.25755	up	1.37183	up	UGA32	Uga32p;
3639331	0.7461	up	2.33655	up	RIC1	Ric1p;
3639330	0.577044	up	0.0138655	up	C100700WA	hypothetical protein;
3639328	1.76298	up	0.874694	up	CMP1	calcineurin catalytic subunit A;
3639326	0.719842	up	2.12641	up	VPS27	ESCRT-0 subunit protein;
3639344	1.51961	up	1.62787	up	C100830WA	hypothetical protein;
3639358	0.28881	up	0.586472	up	C100860WA	hypothetical protein;
3639354	0.230353	up	0.0747252	up	C100890WA	ERMES complex Ca(2+)-binding regulatory GTPase;
3639284	0.0317112	up	0.384138	up	C100910WA	hypothetical protein;
30514957	0.766719	up	0.242374	up	RPB11	DNA-directed RNA polymerase II core subunit;
3639280	0.826327	up	1.83548	up	SET1	histone methyltransferase;
30514959	0.572619	up	0.119567	up	C100980WA	hypothetical protein;
3640181	0.424121	up	0.393881	up	C101010WA	hypothetical protein;
3640182	0.220801	up	0.756239	up	HMT1	protein-arginine omega-N methyltransferase;
3640183	0.61724	up	2.80855	up	C101040WA	hypothetical protein;
3640171	0.410867	up	1.08398	up	MBF1	Mbf1p;
3640174	1.18288	up	0.521958	up	C101090CA	mitochondrial 37S ribosomal protein RSM27;
3640178	0.806214	up	0.0417032	up	C101130WA	ubiquitin-binding SDF ubiquitin ligase complex subunit;
3640202	0.603984	up	0.204414	up	C101140CA	hypothetical protein;
3640203	0.0123682	up	0.307383	up	C101150CA	tRNA methyltransferase;
3640204	0.30598	up	0.127365	up	C101160CA	exosome non-catalytic core subunit;
3640207	0.551002	up	1.56422	up	C101190CA	N,N-dimethylaniline monooxygenase;
3640209	0.624049	up	0.780874	up	C101210WA	hypothetical protein;
3640210	1.59703	up	2.23686	up	C101220CA	hypothetical protein;
3640212	0.505258	up	1.15985	up	C101250WA	hypothetical protein;
3640214	0.709272	up	0.26995	up	TRS20	TRAPP subunit;
3640215	0.000412	up	2.81262	up	CTA9	Cta9p;
3640185	0.267384	up	0.844245	up	C101300WA	hypothetical protein;
3640189	0.41178	up	0.153536	up	C101340CA	hypothetical protein;
3640237	0.999788	up	1.33801	up	C101400CA	sphinganine kinase;
3640238	0.380297	up	0.629944	up	CRL1	Rho family GTPase;
3640239	2.40709	up	0.309149	up	ABC1	protein kinase;
3640241	1.39413	up	0.590287	up	C101470WA	mRNA-binding protein;
3640226	0.868275	up	0.311148	up	C101490WA	hypothetical protein;
3640229	0.561224	up	2.06927	up	C101510WA	hypothetical protein;
3640231	0.238641	up	2.0223	up	SOD2	superoxide dismutase;
3640232	0.327273	up	0.132453	up	C101530CA	arginine--tRNA ligase;
3640218	0.727931	up	1.71574	up	VPS17	retromer subunit;
3640221	0.242301	up	0.160854	up	RPB7	DNA-directed RNA polymerase II subunit;
3640222	1.02531	up	0.478534	up	C101580WA	mitochondrial 54S ribosomal protein YmL23;
3640225	2.01931	up	1.65149	up	C101610CA	hypothetical protein;
3640193	0.706447	up	1.18258	up	C101620CA	hypothetical protein;
3640194	1.1859	up	0.0524166	up	C101630WA	hypothetical protein;
3640198	1.08159	up	0.400964	up	C101680CA	hypothetical protein;
3640199	0.464659	up	0.334538	up	LSC1	succinate--CoA ligase (GDP-forming) subunit alpha;
3640200	0.0717974	up	0.13213	up	ARP8	Arp8p;
3645411	1.08152	up	2.38568	up	MAK32	Mak32p;
3645407	1.12859	up	1.358	up	C101800WA	hypothetical protein;
3645436	0.803931	up	2.73818	up	UGA2	Uga2p;
3645433	0.458209	up	2.11461	up	UBC8	E2 ubiquitin-conjugating protein;
3645431	0.594296	up	0.555827	up	C101850CA	hypothetical protein;
3645430	1.92046	up	0.356764	up	C101860WA	hypothetical protein;
3645426	1.02601	up	0.282866	up	C101900CA	hypothetical protein;
3645425	0.152875	up	0.212883	up	C101910WA	hypothetical protein;
30514966	1.21676	up	3.46479	up	C101930WA	hypothetical protein;
3645422	0.232611	up	0.141903	up	C101940CA	signal recognition particle subunit;
3645416	0.834033	up	1.85111	up	C102020WA	5-formyltetrahydrofolate cyclo-ligase;
3644586	0.0291603	up	1.00671	up	C102040CA	putative ubiquitin-specific protease;
3644588	0.979886	up	0.742419	up	PHO91	Pho91p;
30514968	1.23444	up	3.23218	up	C102060WA	hypothetical protein;
3644580	0.0156527	up	0.0147195	up	SHA3	putative serine/threonine protein kinase;
3644584	0.124642	up	1.07469	up	C102160WA	TRAPP subunit;
3644594	0.646023	up	0.351712	up	C102210WA	hypothetical protein;
3644596	0.874352	up	0.347336	up	2007-09-01	septin;
3644565	0.568479	up	0.575192	up	AGE3	Age3p;
3644568	0.0575969	up	0.109508	up	C102290CA	ATP synthase complex assembly protein;
3644572	1.01417	up	1.02953	up	C102320CA	bifunctional fructose-2,6-bisphosphate 2-phosphatase/6-phosphofructo-2-kinase;
3644573	2.88985	up	0.000218	up	TIM21	Tim21p;
3636790	0.344187	up	1.4397	up	C102380CA	Arf family GTPase;
3636791	2.3587	up	0.91695	up	C102390WA	hypothetical protein;
3636793	0.961654	up	1.3071	up	C102410CA	hypothetical protein;
3636848	1.17616	up	1.27398	up	C102440CA	ubiquitin-specific protease;
3636852	0.804631	up	0.470416	up	PMM1	phosphomannomutase;
3636795	0.478974	up	1.74073	up	C102500WA	hypothetical protein;
3636796	0.916865	up	0.161325	up	C102510WA	hypothetical protein;
3636801	0.616012	up	1.11278	up	PUT4	Put4p;
3636820	1.04061	up	1.12991	up	MGM101	Mgm101p;
30514972	0.140499	up	2.07011	up	C102700CA	hypothetical protein;
3636870	0.737178	up	0.407896	up	C102760WA	guanine nucleotide exchange factor;
30514973	0.680601	up	0.0651255	up	C102770WA	hypothetical protein;
3636871	0.447627	up	1.66395	up	C102780WA	carboxymethylenebutenolidase;
3636872	0.5377	up	0.336747	up	TIF34	translation initiation factor eIF3 subunit i;
3636873	2.45421	up	3.14285	up	C102800WA	hypothetical protein;
3636876	0.0288591	up	2.1742	up	C102830WA	hypothetical protein;
3636863	1.24874	up	0.371845	up	YKT6	palmitoyltransferase;
3636864	1.63124	up	0.146223	up	YPT7	Ypt7p;
3636866	0.932377	up	0.508454	up	MIA40	Mia40p;
3636830	1.57812	up	1.81284	up	CDC73	Cdc73p;
3636832	0.819617	up	0.684239	up	C102940CA	hypothetical protein;
3636834	1.66265	up	1.11689	up	C102960CA	hypothetical protein;
3636835	0.304265	up	0.924404	up	C102970WA	hypothetical protein;
3636922	1.16347	up	0.112099	up	ORC1	origin recognition complex subunit 1;
3636924	0.674571	up	0.0146112	up	RPS1	ribosomal 40S subunit protein S1B;
3636925	0.937653	up	0.66805	up	C103100WA	hypothetical protein;
3636926	0.23757	up	1.6182	up	C103120WA	hypothetical protein;
3636929	0.101717	up	1.22412	up	C103140WA	hypothetical protein;
30514976	0.916896	up	0.710965	up	C103150CA	hypothetical protein;
3636804	1.11887	up	0.511584	up	COQ4	ubiquinone biosynthesis protein;
3636806	0.654724	up	0.738619	up	C103180WA	lipoyl(octanoyl) transferase;
30514977	0.688468	up	0.0574846	up	ECM33	Ecm33p;
3636809	1.65914	up	1.05718	up	CDC12	septin;
3636810	0.599438	up	0.577907	up	BMH1	14-3-3 family protein;
3636895	0.752878	up	1.01024	up	C103240WA	hypothetical protein;
3636898	1.01723	up	1.99227	up	C103260WA	ssDNA-dependent ATPase;
3636900	0.610831	up	2.36625	up	C103270WA	putative peptide hydrolase;
3636901	0.618209	up	0.180405	up	C103280WA	mitochondrial 37S ribosomal protein RSM24;
3636902	0.931015	up	2.28411	up	NGG1	histone acetyltransferase;
3636855	1.33428	up	0.862268	up	MAS1	Mas1p;
3636856	0.949979	up	0.620299	up	C103310WA	hypothetical protein;
3636888	0.0889579	up	0.94915	up	RLI1	Fe-S cluster-binding ribosome biosynthesis protein;
3636892	0.175354	up	1.19005	up	TPS2	trehalose-phosphatase;
3636894	0.181163	up	0.813746	up	EHT1	medium-chain fatty acid ethyl ester synthase/esterase;
3636904	0.526397	up	1.71864	up	C103400WA	hypothetical protein;
3636906	0.787938	up	0.945977	up	C103430WA	triglyceride lipase;
3636908	0.541091	up	0.542196	up	C103440CA	hypothetical protein;
3636910	0.182508	up	1.59276	up	C103450CA	hypothetical protein;
3636911	0.409202	up	1.85397	up	C103460CA	hypothetical protein;
3636914	0.390924	up	1.58255	up	C103490WA	hypothetical protein;
3636915	0.0544462	up	0.792291	up	YPT1	Rab family GTPase;
3636916	0.669915	up	3.00694	up	C103510CA	hypothetical protein;
3636917	0.512622	up	1.62683	up	RPN3	proteasome regulatory particle lid subunit;
3636878	1.90199	up	0.120284	up	COQ6	putative N,N-dimethylaniline monooxygenase;
3636879	0.999878	up	0.909759	up	SUA71	transcription factor TFIIB;
3636880	0.42532	up	0.392572	up	C103600WA	dolichyl-diphosphooligosaccharide-protein glycotransferase;
3636881	1.37477	up	0.131818	up	IMP1	endopeptidase catalytic subunit;
3636883	0.364104	up	2.48069	up	HFL1	DNA polymerase epsilon noncatalytic subunit;
30514982	1.1932	up	1.96348	up	C103660WA	hypothetical protein;
3648426	1.21824	up	1.86516	up	C103690WA	hypothetical protein;
3644690	0.930644	up	3.35491	up	C103750WA	hypothetical protein;
3644689	1.64963	up	1.86928	up	STR2	cystathionine gamma-synthase;
3644687	1.12995	up	0.474621	up	HMG1	hydroxymethylglutaryl-CoA reductase (NADPH);
3644679	1.46987	up	0.21359	up	PDR16	phosphatidylinositol transporter;
30514984	0.774595	up	0.225354	up	C103840WA	hypothetical protein;
3646423	1.91264	up	0.864533	up	SPC19	Spc19p;
3646424	1.07743	up	2.49866	up	C103990WA	hypothetical protein;
3646425	0.530039	up	0.141944	up	KTR4	putative mannosyltransferase;
3646426	0.225471	up	3.47188	up	C104010CA	hypothetical protein;
3646427	0.708799	up	2.8576	up	CSH1	Csh1p;
3644695	1.23354	up	2.66267	up	BET4	Rab geranylgeranyltransferase;
3644698	0.147182	up	0.237722	up	POR1	porin;
3644699	0.761567	up	0.741476	up	C104110WA	lysophosphatidic acid acyltransferase;
3644703	0.574437	up	3.81817	up	IFD6	Ifd6p;
3644714	1.64214	up	0.350554	up	C104160CA	putative ADP-ribose 1''-phosphate phosphatase;
3644718	0.368495	up	1.70035	up	C104200CA	nucleoporin;
3644719	1.70473	up	0.790409	up	CDC3	septin;
3644722	0.305666	up	1.24823	up	C104230WA	proteasome regulatory particle lid subunit;
3644707	0.218553	up	0.484327	up	HHT21	Hht21p;
3644709	0.199823	up	0.546051	up	C104280CA	GPI-anchor transamidase;
3644710	0.255244	up	0.289966	up	ACS2	acetate--CoA ligase;
3644712	1.38595	up	3.01377	up	GIG1	Gig1p;
3644713	1.68705	up	2.91063	up	GPM2	Gpm2p;
3644684	0.341751	up	0.803932	up	RPN4	stress-regulated transcription factor;
3644685	0.144682	up	1.07839	up	C104340CA	hypothetical protein;
30514985	0.119009	up	0.223804	up	C104360CA	hypothetical protein;
3647989	0.390061	up	0.553603	up	ESS1	peptidylprolyl isomerase;
3647988	1.17744	up	1.22853	up	URA6	bifunctional uridylate/adenylate kinase;
30514986	0.342171	up	1.36454	up	C104430CA	sepiapterin reductase family protein;
3646138	0.986505	up	1.51785	up	C104440WA	hypothetical protein;
3646140	1.50018	up	2.11628	up	C104460CA	hypothetical protein;
3646142	0.273363	up	1.06013	up	C104470CA	hypothetical protein;
3646145	0.564348	up	1.20546	up	C104490WA	hypothetical protein;
3646146	0.300493	up	4.4838	up	ICL1	isocitrate lyase 1;
3646148	1.13094	up	1.20185	up	PHO85	cyclin-dependent serine/threonine-protein kinase;
3646149	0.980644	up	0.580102	up	C104530CA	tRNA (uracil) methyltransferase;
3646151	0.290727	up	0.857542	up	ELC1	elongin C;
3646130	1.79376	up	1.6675	up	C104560WA	ubiquitin-protein ligase;
30514987	1.46705	up	2.15402	up	C104590WA	hypothetical protein;
3646133	1.48815	up	0.658115	up	C104600CA	hypothetical protein;
3646134	0.350873	up	0.411925	up	ATP1	F1F0 ATP synthase subunit alpha;
3644770	0.172091	up	1.20344	up	HAT1	histone acetyltransferase catalytic subunit;
30514988	0.0617609	up	0.0865021	up	C104720WA	hypothetical protein;
3644763	0.130915	up	0.673613	up	LYS21	homocitrate synthase;
3644780	0.614379	up	3.60707	up	LPG20	aldo-keto reductase superfamily protein;
3644777	0.257292	up	1.29938	up	SYG1	Syg1p;
3644788	0.589438	up	0.0666263	up	TCO89	Tco89p;
3644782	2.53765	up	0.668778	up	MRPL37	mitochondrial 54S ribosomal protein YmL37;
3644781	1.07804	up	0.0050478	up	YBN5	Obg-like ATPase;
3644794	0.317733	up	0.505966	up	MNN15	putative alpha-1,3-mannosyltransferase;
3644790	2.14391	up	0.30609	up	RPM2	ribonuclease P;
3647527	0.889663	up	2.49382	up	C104960CA	SCF ubiquitin ligase complex subunit;
3647531	1.5545	up	0.166853	up	RHD1	Rhd1p;
3647670	1.00164	up	0.709042	up	TRY2	Try2p;
3647664	0.594126	up	0.100079	up	BRG1	Brg1p;
3642469	1.2413	up	1.25369	up	C105150CA	hypothetical protein;
3642467	0.326099	up	1.87335	up	CUE5	ubiquitin-binding protein;
30514990	0.261601	up	0.245402	up	C105180CA	hypothetical protein;
30514991	0.63239	up	0.220864	up	C105190CA	hypothetical protein;
3642466	0.70505	up	1.07521	up	C105200CA	hypothetical protein;
3642465	0.0721168	up	0.447318	up	C105210CA	hypothetical protein;
3642464	0.649626	up	0.917718	up	C105220CA	hypothetical protein;
3642461	0.75835	up	1.82572	up	RPT1	proteasome regulatory particle base subunit;
3642462	0.699164	up	0.79861	up	C105250WA	hypothetical protein;
3642477	0.184878	up	0.214313	up	SDH1	succinate dehydrogenase flavoprotein subunit;
3642476	1.34263	up	0.0584955	up	C105270CA	hypothetical protein;
3642474	0.63837	up	0.314767	up	GRS1	glycine--tRNA ligase;
3642471	2.13681	up	3.05993	up	PRD1	metalloendopeptidase;
3642470	0.479309	up	0.224079	up	C105320CA	hypothetical protein;
3642485	1.08632	up	1.38856	up	C105330CA	hypothetical protein;
3642483	0.731969	up	2.04084	up	YPT53	Rab family GTPase;
3642481	1.4255	up	1.51329	up	C105370CA	protein kinase;
3642480	0.515212	up	0.339183	up	C105380CA	DNA-binding protein;
3642494	0.354505	up	1.27211	up	TRP99	Trp99p;
3642488	1.7065	up	0.864086	up	KOG1	ubiquitin-binding TORC1 subunit;
3642487	0.838777	up	1.81491	up	MTM1	Mtm1p;
3642507	0.0705366	up	0.560362	up	C105490CA	hypothetical protein;
3642506	1.35648	up	1.46046	up	RSM22	mitochondrial 37S ribosomal protein RSM22;
30514993	0.716331	up	1.36559	up	RPS27A	ribosomal 40S subunit protein S27A;
3642504	0.362725	up	0.198351	up	SSH1	Ssh1p;
3642503	0.16234	up	3.0529	up	C105540CA	hypothetical protein;
30514995	0.292614	up	1.6195	up	RIB4	lumazine synthase;
3639844	1.27075	up	0.831614	up	GSL1	Gsl1p;
3639900	0.805187	up	0.121521	up	C105660CA	hypothetical protein;
3639898	0.883751	up	0.533089	up	RIM1	Rim1p;
30514999	0.252524	up	2.83422	up	AUT7	ubiquitin-like protein;
3639891	1.90099	up	0.802869	up	C105750CA	hypothetical protein;
30515002	0.57299	up	0.251578	up	C105790WA	hypothetical protein;
3639887	1.14215	up	0.0977583	up	C105800CA	hypothetical protein;
3639886	0.0726478	up	0.217334	up	GIM5	Gim5p;
3639882	0.750713	up	3.35425	up	PRN1	Prn1p;
3639881	1.00273	up	0.918947	up	POL32	DNA polymerase delta subunit;
3639879	2.13436	up	1.45688	up	PRN2	Prn2p;
3639878	2.15861	up	2.84599	up	PRN3	Prn3p;
3639877	2.08854	up	1.74537	up	PRN4	Prn4p;
3639865	0.282496	up	1.38255	up	SIP5	Sip5p;
3639875	0.162336	up	0.241593	up	PGA45	Pga45p;
3639869	1.41867	up	1.81816	up	CHS7	Chs7p;
3639825	0.947182	up	0.783076	up	ACP1	Acp1p;
3639823	0.883295	up	0.626438	up	ARC35	Arc35p;
3639850	0.849554	up	0.305393	up	C106120CA	hypothetical protein;
3648392	0.571105	up	0.820002	up	TLO34	Tlo34p;
3648391	0.0888271	up	0.503898	up	C106190CA	hypothetical protein;
3648300	0.541227	up	1.15767	up	C106200WA	hypothetical protein;
3647523	0.939441	up	0.0589856	up	C106270WA	hypothetical protein;
3639562	0.320544	up	0.531363	up	C106350WA	hypothetical protein;
3639559	0.659024	up	0.261125	up	C106380CA	hypothetical protein;
3639558	0.863048	up	1.15327	up	C106390WA	ubiquitin-specific protease;
3639557	0.441952	up	0.228953	up	C106400CA	hypothetical protein;
3639555	0.777847	up	0.917718	up	C106410WA	hypothetical protein;
3639547	0.0373812	up	1.56352	up	BPH1	Bph1p;
3639520	0.67343	up	1.36971	up	C106540CA	exosome non-catalytic core subunit;
3639519	1.35227	up	2.06876	up	GLT1	glutamate synthase (NADH);
3639513	0.335969	up	0.893992	up	C106600WA	hypothetical protein;
30515010	0.0709934	up	0.326491	up	C106640CA	hypothetical protein;
3639510	1.45713	up	0.667896	up	C106710WA	TFIIH complex serine/threonine-protein kinase subunit;
3639508	1.6016	up	0.148026	up	RAC1	Rho family GTPase;
3639504	1.29299	up	0.293101	up	C106770WA	putative oxidoreductase;
3639498	1.28916	up	1.78702	up	NPR1	serine/threonine protein kinase;
3639495	1.08939	up	2.10407	up	CAT1	catalase A;
3639493	1.33647	up	0.217666	up	C106820WA	hypothetical protein;
30515012	0.0118022	up	1.39373	up	C106840CA	hypothetical protein;
30515015	0.88311	up	0.0596075	up	MMD1	isoleucine biosynthesis protein;
3639526	0.80126	up	0.46647	up	C106910CA	CCR4-NOT core subunit;
3639569	0.417047	up	0.130274	up	SUI2	translation initiation factor eIF2 subunit alpha;
3639567	0.759321	up	2.55654	up	C106970CA	hypothetical protein;
3639565	0.282657	up	0.160346	up	C106980CA	hypothetical protein;
30515018	0.614239	up	0.0963497	up	C107060CA	hypothetical protein;
3639487	1.04159	up	0.0283654	up	C107100CA	hypothetical protein;
30515019	0.9049	up	0.420984	up	C107150WA	hypothetical protein;
30515020	0.0260324	up	5.18196	up	C107160CA	hypothetical protein;
3644477	0.595673	up	1.19328	up	ZCF23	Zcf23p;
3644476	1.20647	up	0.493804	up	CCS1	copper chaperone;
3644475	0.753773	up	1.26592	up	SOG2	Sog2p;
3644473	1.30515	up	0.0986111	up	C107210CA	hypothetical protein;
3644460	0.959163	up	2.9611	up	C107220WA	hypothetical protein;
3644459	0.235072	up	5.28437	up	PHO15	4-nitrophenylphosphatase;
3644458	0.467558	up	1.61182	up	YPD1	Ypd1p;
3644456	1.04358	up	2.11198	up	C107260CA	hypothetical protein;
3644472	1.52281	up	0.653699	up	C107340WA	chromatin-remodeling ATPase;
3644471	0.90947	up	1.66051	up	GPX3	Gpx3p;
3644485	0.154568	up	0.8431	up	SKP1	SCF ubiquitin ligase subunit;
3644484	0.914361	up	0.797476	up	PEX3	Pex3p;
3644482	1.16877	up	1.14087	up	C107440WA	hypothetical protein;
3646664	1.77635	up	0.0138834	up	C107510WA	hypothetical protein;
3646661	0.653922	up	2.60054	up	BBC1	Bbc1p;
3646676	0.670976	up	1.39529	up	C107560WA	hypothetical protein;
3646672	0.276137	up	0.307867	up	ATP7	F1F0 ATP synthase subunit d;
3646671	1.16018	up	1.55675	up	C107610CA	hypothetical protein;
3646660	0.52537	up	0.327857	up	C107630WA	monothiol glutaredoxin;
3641767	0.908184	up	0.271376	up	C107690CA	importin-alpha export receptor;
3640737	1.12913	up	1.6274	up	C107840WA	nicotinate-nucleotide diphosphorylase (carboxylating);
3640742	0.666349	up	0.570768	up	GCS1	glutamate--cysteine ligase;
3640722	1.30076	up	0.656588	up	MRPL3	mitochondrial 54S ribosomal protein YmL3;
30515026	0.317508	up	0.183664	up	C107920WA	hypothetical protein;
3640700	0.365446	up	0.248947	up	DPM1	dolichyl-phosphate beta-D-mannosyltransferase;
3640703	0.215605	up	0.579492	up	PFY1	profilin;
30515028	0.415567	up	2.81893	up	C108040WA	hypothetical protein;
3640709	0.91015	up	0.335888	up	C108050WA	hypothetical protein;
3640710	0.178964	up	2.20902	up	OFR1	Ofr1p;
30515029	0.348285	up	0.0649481	up	C108080CA	hypothetical protein;
3640730	1.23573	up	0.823963	up	C108140WA	hypothetical protein;
3640733	0.619494	up	1.29674	up	C108160WA	hypothetical protein;
3640743	0.251438	up	0.588091	up	C108180CA	oxysterol-binding protein related protein;
3640748	0.6644	up	0.293967	up	MLT1	Mlt1p;
3640749	0.0669391	up	0.958742	up	CCR4	CCR4-NOT core exoribonuclease subunit;
3640750	0.0325052	up	0.904151	up	PLB5	Plb5p;
3640760	0.358608	up	0.17413	up	LTP1	tyrosine protein phosphatase;
3640761	1.52391	up	0.619356	up	MED15	Med15p;
3640763	0.0431204	up	0.209682	up	NOT5	CCR4-NOT core subunit;
3640765	0.470483	up	1.38587	up	OPY2	Opy2p;
3640767	0.492968	up	1.35671	up	TKL1	transketolase;
3640752	0.518838	up	1.32986	up	C108340CA	hypothetical protein;
3646502	0.627279	up	0.0417223	up	TEF2	translation elongation factor EF-1 alpha;
3646504	0.9334	up	1.7814	up	C108390CA	hypothetical protein;
3646506	0.127258	up	0.0253897	up	SAM4	S-adenosylmethionine-homocysteine S-methyltransferase;
3646486	0.0958304	up	2.73296	up	CAF16	putative ATP-binding cassette family ATPase;
3646488	0.728835	up	0.654323	up	CDC42	Rho family GTPase;
3646490	0.924398	up	0.721437	up	C108470WA	hypothetical protein;
3646491	0.173398	up	0.119357	up	APS3	Aps3p;
3646493	0.612253	up	1.88258	up	ENO1	phosphopyruvate hydratase;
3646494	1.72754	up	1.20476	up	EAF6	Eaf6p;
3646495	2.04359	up	0.838491	up	C108520CA	mitochondrial 54S ribosomal protein YmL28;
3646496	1.46439	up	1.08578	up	C108530WA	hypothetical protein;
3646498	0.471675	up	0.4425	up	GCF1	Gcf1p;
3646499	1.07862	up	0.334455	up	TCP1	chaperonin-containing T-complex alpha subunit;
3646501	0.582997	up	1.52164	up	PCL2	cyclin;
3646508	1.20581	up	1.7945	up	VCX1	Vcx1p;
3646510	0.492199	up	0.108732	up	GCD6	translation initiation factor eIF2B catalytic subunit epsilon;
3646512	0.396417	up	0.681113	up	C108610CA	hypothetical protein;
3648427	0.330896	up	1.09221	up	CTR2	low-affinity Cu transporter;
3634928	1.49039	up	0.593642	up	C108630WA	hypothetical protein;
3634929	1.20973	up	0.6327	up	RTG1	Rtg1p;
3634930	0.98978	up	0.93889	up	FAD1	FMN adenylyltransferase;
3634933	0.378498	up	1.089	up	C108680CA	frequenin;
3634934	0.0494843	up	0.380181	up	C108690WA	succinate dehydrogenase assembly factor;
3634937	0.962922	up	1.1688	up	C108710WA	hypothetical protein;
3634938	0.0948811	up	2.62017	up	C108730WA	Golgi transport complex subunit;
3634939	1.271	up	0.280112	up	SEC24	COPII subunit;
3634789	1.50774	up	4.00734	up	C108780WA	alkaline phosphatase;
3634790	1.41397	up	1.79647	up	TPO3	spermine transporter;
3634793	0.236373	up	1.1868	up	C108820CA	aminoacyl-tRNA hydrolase;
3634923	1.36281	up	3.16526	up	HEM14	oxygen-dependent protoporphyrinogen oxidase;
3634924	0.478486	up	1.22315	up	C108890CA	U2 snRNP complex subunit;
3634910	0.716651	up	0.0142083	up	C108920WA	mitochondrial 37S ribosomal protein RSM25;
3634912	0.471399	up	0.871929	up	PFK26	Pfk26p;
3634913	0.826566	up	1.7214	up	ZWF1	glucose-6-phosphate dehydrogenase;
3634914	0.668188	up	0.608297	up	KEX2	kexin;
3634915	0.439883	up	0.419739	up	C109000WA	hypothetical protein;
3634916	0.933047	up	1.76843	up	NAR1	Nar1p;
3634917	0.115962	up	0.364499	up	C109020WA	hypothetical protein;
3634768	0.423186	up	0.716474	up	COX5	cytochrome c oxidase subunit Va;
3634769	0.633838	up	0.510868	up	C109040CA	hypothetical protein;
3634773	0.237868	up	0.35032	up	C109070WA	poly(A)-specific ribonuclease;
3634943	0.769294	up	0.845285	up	C109130WA	hypothetical protein;
3634944	1.27428	up	0.572353	up	SSU81	osmosensor;
3634945	0.42666	up	1.6463	up	AOX2	Aox2p;
3634946	0.415651	up	2.28929	up	AOX1	Aox1p;
3634895	0.155317	up	3.96163	up	DAK2	dihydroxyacetone kinase;
3634897	0.988484	up	0.800065	up	C109210CA	basic amino acid transporter;
3634899	0.477198	up	0.189864	up	GRP1	Grp1p;
3634826	0.432242	up	3.45346	up	CRP1	Crp1p;
3634834	1.29357	up	0.694341	up	C109320CA	hypothetical protein;
3634804	0.442882	up	1.10859	up	C109340CA	hypothetical protein;
3634855	0.422263	up	1.33427	up	C109430WA	hypothetical protein;
3634857	2.16329	up	1.42338	up	C109440WA	inorganic diphosphatase;
3634859	1.16558	up	0.411583	up	ERG12	mevalonate kinase;
3634761	1.00202	up	0.317747	up	C109470CA	hypothetical protein;
3634767	1.20822	up	2.09544	up	RAM2	bifunctional protein farnesyltransferase/protein geranylgeranyltransferase;
3634885	0.45911	up	1.07154	up	C109540WA	hypothetical protein;
3634892	0.00173378	up	0.0788922	up	C109620CA	hypothetical protein;
3634893	0.0828776	up	0.48177	up	IDH1	isocitrate dehydrogenase (NAD(+));
3634870	1.33224	up	1.80303	up	C109650WA	hypothetical protein;
3634872	1.11491	up	1.2086	up	C109670CA	hypothetical protein;
3634873	0.68606	up	0.0684619	up	MTS1	Mts1p;
3634875	0.909737	up	4.13749	up	MLS1	malate synthase;
3634825	1.39435	up	2.35434	up	C109770WA	hypothetical protein;
3634850	0.991957	up	1.03494	up	TFA1	transcription factor TFIIE subunit;
3634861	0.708587	up	1.19621	up	C109950CA	hypothetical protein;
30515038	0.337433	up	0.369603	up	PET100	Pet100p;
3634862	1.92282	up	0.84009	up	PDC2	Pdc2p;
3634863	1.13338	up	1.1291	up	C109980CA	acylglycerol lipase;
3634810	0.00762105	up	0.586799	up	ERO1	ER oxidoreductin;
3634813	0.475926	up	0.0458622	up	MNN23	Mnn23p;
3634814	0.259707	up	0.609929	up	C110080WA	U2-type spliceosomal complex subunit;
3634817	2.45418	up	1.04125	up	C110090CA	hypothetical protein;
30515039	0.342581	up	0.371346	up	NTF2	Ran GTPase-binding protein;
3634779	0.976134	up	1.5168	up	C110120CA	transcription factor TFIIE subunit;
3634780	1.24478	up	0.122035	up	C110140CA	hypothetical protein;
3634784	1.27451	up	0.325088	up	ECM21	Ecm21p;
3634785	0.0806886	up	0.36506	up	C110190WA	hypothetical protein;
3634878	0.432509	up	0.606344	up	CLA4	serine/threonine protein kinase;
3634879	0.560463	up	0.569369	up	TPK1	Tpk1p;
3634880	0.171847	up	1.90083	up	C110230CA	hypothetical protein;
3634882	1.06357	up	0.238751	up	C110250CA	hypothetical protein;
3634884	0.712381	up	0.386538	up	SFH5	Sfh5p;
3634902	1.5913	up	3.22892	up	C110280CA	hypothetical protein;
3634906	0.179569	up	3.06106	up	C110310WA	hypothetical protein;
3634907	1.19824	up	1.75368	up	C110320WA	N-acetylglucosaminylphosphatidylinositol deacetylase;
3634836	1.25629	up	1.42917	up	C110360CA	hypothetical protein;
3634838	0.615385	up	0.147793	up	CBK1	serine/threonine protein kinase;
3647178	1.35235	up	0.836315	up	C110420CA	hypothetical protein;
3647181	0.389621	up	0.920994	up	GLY1	Gly1p;
3647184	0.296933	up	0.00601721	up	C110470WA	mitochondrial 37S ribosomal protein MRPS5;
3647187	1.02262	up	2.19496	up	LKH1	bifunctional aminopeptidase/epoxide hydrolase;
3647188	0.906272	up	1.11105	up	C110500WA	hypothetical protein;
3647192	0.341628	up	0.0267849	up	SNL1	Snl1p;
3648377	2.60649	up	1.60349	up	C110570CA	hypothetical protein;
3647674	1.48477	up	0.574943	up	APN2	DNA-(apurinic or apyrimidinic site) lyase;
3647675	0.311081	up	0.709846	up	TBP1	TATA-binding protein;
3647678	0.833261	up	0.479745	up	C110680CA	tricalbin;
3644408	0.634019	up	2.06408	up	NIT3	putative hydrolase;
3644404	0.436069	up	2.45126	up	C110730WA	hypothetical protein;
3644402	0.341611	up	2.39837	up	ASR1	Asr1p;
3644441	0.545027	up	1.60571	up	HNT1	adenosine 5'-monophosphoramidase;
3644440	2.10126	up	0.911739	up	CDC48	AAA family ATPase;
3644434	0.567883	up	0.371871	up	BIG1	Big1p;
3644452	0.0314774	up	4.06289	up	C110840CA	hypothetical protein;
3644433	1.2839	up	1.32569	up	C110920WA	transcription factor TFIIIC subunit;
3644432	2.19669	up	1.12237	up	UBA4	Uba4p;
30515046	0.199668	up	0.357944	up	ERP5	Erp5p;
3644421	0.685305	up	0.0129051	up	C111010CA	hypothetical protein;
3644416	0.493397	up	0.195334	up	C111080WA	6-phosphofructo-2-kinase;
3644412	0.675197	up	0.929788	up	C111120CA	hypothetical protein;
3644411	0.774439	up	0.0124569	up	FGR16	U4/U6-U5 snRNP complex subunit;
3644410	2.02011	up	2.77886	up	C111140WA	mannosylinositol phosphorylceramide synthase regulatory subunit;
3648356	0.829913	up	0.752103	up	C111150WA	hypothetical protein;
3644530	0.709384	up	0.829091	up	TIM50	protein translocase subunit;
3644557	1.79993	up	0.849988	up	CHO1	CDP-diacylglycerol-serine O-phosphatidyltransferase;
30515051	1.78717	up	0.942876	up	C111260CA	hypothetical protein;
3644555	0.218552	up	0.903674	up	C111270WA	hypothetical protein;
3644550	0.00552463	up	0.694148	up	SMT3	SUMO family protein;
3644548	1.85099	up	0.815597	up	TOS4	Tos4p;
3644537	0.65206	up	1.90383	up	DPP1	Dpp1p;
3645336	0.534033	up	1.54047	up	C111510CA	hypothetical protein;
3645335	0.804201	up	0.133665	up	ZCF3	Zcf3p;
3645334	1.39675	up	0.617962	up	C111530CA	sulfonate dioxygenase;
3645333	0.193197	up	0.87829	up	CTA3	Cta3p;
3645331	1.3085	up	0.830674	up	C111560CA	hypothetical protein;
30515055	1.84397	up	1.78145	up	C111570WA	hypothetical protein;
3645330	0.52301	up	2.41375	up	C111580WA	hypothetical protein;
3645340	0.588123	up	0.290145	up	EGD1	Egd1p;
3645339	0.149922	up	1.7137	up	GAD1	glutamate decarboxylase;
3645338	0.960793	up	1.49894	up	C111670WA	hypothetical protein;
3645321	0.573396	up	3.53992	up	MRF1	Mrf1p;
3645328	0.580236	up	0.377742	up	C111760CA	hypothetical protein;
3645326	0.476638	up	1.87971	up	C111790WA	bifunctional thymidylate/uridylate kinase;
3645325	1.34982	up	0.057394	up	C111800CA	hypothetical protein;
3645324	0.5765	up	1.92662	up	CAS1	ATP-dependent DNA helicase;
3642009	0.610339	up	0.0865803	up	C111860WA	hypothetical protein;
3642007	0.726543	up	0.135071	up	C111880WA	mitochondrial 54S ribosomal protein MRPL51;
3642006	1.2225	up	1.80137	up	C111890WA	hypothetical protein;
3642002	0.102944	up	0.482831	up	C111930WA	hypothetical protein;
3642044	0.394741	up	1.58272	up	C111970CA	hypothetical protein;
3642030	0.567472	up	0.458921	up	SER33	phosphoglycerate dehydrogenase;
3642027	0.517709	up	0.704959	up	RPN2	proteasome regulatory particle base subunit;
3642026	2.65063	up	0.953642	up	C112060CA	hypothetical protein;
3642054	1.13903	up	0.509542	up	C112110CA	hypothetical protein;
3642053	1.07274	up	0.590096	up	C112120WA	hypothetical protein;
3642050	0.699986	up	0.713422	up	C112140WA	hypothetical protein;
3642049	0.179441	up	1.63966	up	C112150CA	hypothetical protein;
3642039	1.66423	up	0.847644	up	C112170CA	hypothetical protein;
3642038	1.56761	up	1.04843	up	C112180CA	hypothetical protein;
3642034	1.26269	up	0.607443	up	CDC6	AAA family ATPase;
3642023	1.15797	up	1.39123	up	C112240CA	putative alanine--tRNA ligase;
3642021	1.29955	up	1.92797	up	VPH2	Vph2p;
3642019	1.24592	up	0.417913	up	C112280CA	mitochondrial 54S ribosomal protein YmL13;
30515061	0.305165	up	0.0585284	up	ATP19	F1F0 ATP synthase subunit k;
3642064	0.486136	up	0.757678	up	MRPS9	mitochondrial 37S ribosomal protein MRPS9;
3642062	0.915398	up	2.74941	up	RIB3	3,4-dihydroxy-2-butanone-4-phosphate synthase;
3642061	0.88983	up	1.70372	up	C112370WA	hypothetical protein;
3642059	1.26458	up	0.142066	up	C112400CA	hypothetical protein;
3642058	1.36281	up	0.768373	up	PKH2	serine/threonine protein kinase;
30515063	0.966134	up	0.321437	up	C112480WA	hypothetical protein;
3647612	0.125981	up	1.35008	up	PEP1	type I sorting receptor;
3647609	1.30861	up	1.29183	up	GSG1	Gsg1p;
3647607	0.0722942	up	0.66544	up	C112540WA	hypothetical protein;
3647602	0.0737367	up	0.0177851	up	ATP20	F1F0 ATP synthase subunit g;
3647601	0.588974	up	0.253401	up	CHR1	RNA-dependent ATPase;
3646824	2.03004	up	0.456578	up	SPA2	Spa2p;
3646836	0.67153	up	0.791325	up	C112650CA	E2 ubiquitin-conjugating protein;
3646822	0.70385	up	2.1158	up	C112710CA	hypothetical protein;
3646819	0.777847	up	0.269568	up	C112740WA	hypothetical protein;
3646818	0.137446	up	0.948894	up	C112750CA	hypothetical protein;
3646830	2.1365	up	0.750407	up	RBK1	putative ribokinase;
3646828	0.620746	up	0.634402	up	C112800WA	hypothetical protein;
3646827	0.737132	up	0.632464	up	C112810WA	2,5-diamino-6-(ribosylamino)-4(3H)-pyrimidinone 5'-phosphate reductase;
3636176	1.49939	up	1.22989	up	C112830CA	hypothetical protein;
3636177	0.640004	up	0.944897	up	C112840WA	hypothetical protein;
3636155	0.172576	up	0.725951	up	C112920CA	hypothetical protein;
3636119	1.14752	up	2.54989	up	SEC2	guanine nucleotide exchange factor;
3636120	0.347839	up	2.04207	up	C113010WA	hypothetical protein;
3636121	1.28968	up	0.424269	up	SPC3	signal peptidase complex subunit;
3636123	2.31533	up	0.0323324	up	C113060CA	hypothetical protein;
3636201	0.227888	up	1.16968	up	MON2	Mon2p;
3636202	0.914076	up	0.448047	up	C113130CA	hypothetical protein;
3636159	0.464654	up	0.917718	up	PSA2	Psa2p;
3636162	0.994152	up	1.24536	up	C113180WA	hypothetical protein;
3636163	0.615271	up	1.78292	up	C113190WA	hypothetical protein;
3636166	0.687393	up	0.853477	up	AKR1	palmitoyltransferase;
3636143	0.21118	up	0.121898	up	C113250WA	hypothetical protein;
30515074	0.342607	up	1.17756	up	C113260WA	peptidylprolyl isomerase family protein;
3636144	0.710005	up	1.10102	up	C113270WA	nicotinamide-nucleotide adenylyltransferase;
3636146	1.18247	up	4.20021	up	C113290WA	hypothetical protein;
3636147	0.828009	up	2.95321	up	RPN1	proteasome regulatory particle base subunit;
3636149	1.64641	up	1.1797	up	C113320CA	hypothetical protein;
3636150	0.69954	up	2.04895	up	C113330CA	spermine synthase;
3636214	0.675638	up	1.39544	up	STP2	Stp2p;
3636220	0.789392	up	0.3422	up	COX19	Cox19p;
3636228	0.661182	up	0.733745	up	KNS1	serine/threonine protein kinase;
3636229	0.753758	up	1.52492	up	HSP70	Hsp70 family chaperone;
3636230	0.4194	up	0.980997	up	C113490CA	hypothetical protein;
3636169	1.16069	up	0.658681	up	MCU1	Mcu1p;
3636174	2.34488	up	0.20913	up	C113560WA	ssDNA endodeoxyribonuclease;
3636212	0.969433	up	0.876215	up	ROB1	Rob1p;
3636192	1.67281	up	0.908953	up	RAD54	DNA-dependent ATPase;
3636193	0.396995	up	2.27465	up	OSM2	fumarate reductase;
30515076	0.598129	up	0.49796	up	C113690CA	SNAP receptor;
3636195	0.307406	up	0.707383	up	ACT1	actin;
30515077	1.99266	up	1.33872	up	DAD1	Dad1p;
3636139	0.439644	up	0.338561	up	C113770CA	hypothetical protein;
3636141	0.0584135	up	0.460761	up	C113790CA	hypothetical protein;
3636131	0.726531	up	1.45013	up	GND1	phosphogluconate dehydrogenase (decarboxylating);
3636183	0.259552	up	0.547083	up	DOS2	Dos2p;
3636184	0.36671	up	0.322553	up	SSK1	mitogen-activated protein kinase kinase kinase;
3636185	0.791229	up	0.724132	up	SIM1	SUN family protein;
3643335	1.80186	up	1.19025	up	DUR7	Dur7p;
3643340	0.531016	up	0.935377	up	C114030WA	hypothetical protein;
3643344	0.810893	up	2.09873	up	C114060WA	17-beta-hydroxysteroid dehydrogenase-like protein;
3643345	2.04437	up	0.0791121	up	C114080WA	snoRNA-binding rRNA-processing protein;
30515079	0.895149	up	0.291071	up	C114090WA	hypothetical protein;
3643320	2.50552	up	0.411002	up	SET3	histone-binding protein;
3643322	0.950447	up	0.70898	up	C114160WA	protein-lysine N-methyltransferase;
3643306	1.01094	up	0.753857	up	C114240WA	hypothetical protein;
3643316	1.0384	up	1.48416	up	C114320CA	hypothetical protein;
3643281	0.523998	up	1.1687	up	C114350WA	hypothetical protein;
3643282	1.32648	up	0.999098	up	WSC4	Wsc4p;
3643292	0.906889	up	0.0681119	up	RPC10	DNA-directed RNA polymerase core subunit;
3643297	1.2779	up	2.02251	up	C114430CA	hypothetical protein;
3643298	0.518469	up	1.16229	up	GDI1	Gdi1p;
3643299	1.0374	up	0.919686	up	C114450CA	putative Xaa-Pro dipeptidase;
3643326	0.684849	up	0.370141	up	C114460WA	proteasome regulatory particle lid subunit;
3643328	0.648826	up	1.08202	up	C114480WA	hypothetical protein;
3643329	0.449207	up	0.229516	up	SAM35	SAM complex subunit;
3643331	0.159924	up	1.34678	up	C114500CA	polyamine acetyltransferase;
3643333	0.635204	up	0.0964451	up	C114530WA	hypothetical protein;
3643290	1.2392	up	1.28669	up	C114580CA	hypothetical protein;
30515080	1.05598	up	1.44315	up	TLO4	Tlo4p;
3647926	0.871194	up	0.231777	up	TLO5	Tlo5p;
3638840	0.246906	up	0.144292	up	NDT80	transcription factor;
3638838	1.51215	up	1.21365	up	LEU5	coenzyme A transporter;
3638905	0.140279	up	1.61241	up	C200180CA	hypothetical protein;
3638898	0.0918455	up	2.86688	up	MUQ1	ethanolamine-phosphate cytidylyltransferase;
3638827	0.718712	up	0.818324	up	C200350WA	DNA helicase;
3638868	0.286512	up	1.28858	up	C200510WA	hypothetical protein;
3638867	0.0485969	up	0.698796	up	DFG5	putative mannan endo-1,6-alpha-mannosidase;
3638852	0.956549	up	0.965678	up	SMF3	putative divalent metal ion transporter;
3638847	0.466973	up	1.59125	up	C200640WA	hypothetical protein;
3638884	0.834328	up	1.2061	up	C200700WA	m-AAA protease subunit;
3638882	0.397995	up	0.560444	up	FGR15	Fgr15p;
3638910	0.666771	up	5.7599	up	C200760CA	hypothetical protein;
3638908	0.628701	up	2.27772	up	POT1-2	Pot1-2p;
30515085	0.188406	up	1.74136	up	C201040WA	hypothetical protein;
3638832	0.0245838	up	0.17766	up	BCY1	cAMP-dependent protein kinase regulatory subunit;
30515088	0.817117	up	1.62084	up	COX17	copper metallochaperone;
3638792	2.04158	up	0.699696	up	C201260WA	hypothetical protein;
3635843	0.958055	up	1.45347	up	C201450CA	cyanamide hydratase;
3635803	1.96742	up	0.832731	up	C201530CA	glutamine-dependent NAD(+) synthetase;
3635783	0.302783	up	0.200879	up	REX2	Rex2p;
3635788	0.108388	up	0.285284	up	CTF1	Ctf1p;
3635855	0.839276	up	0.0964785	up	SNF2	SWI/SNF catalytic subunit;
3635773	1.17932	up	1.85805	up	TLG2	Tlg2p;
3635777	0.531296	up	0.988241	up	OPI1	transcriptional regulator;
3635806	0.509282	up	1.33981	up	C202280WA	hypothetical protein;
3635808	0.108765	up	0.368993	up	C202300WA	U4/U6-U5 snRNP complex subunit;
3635812	0.120363	up	0.473459	up	CPR3	peptidylprolyl isomerase;
3635811	0.282021	up	0.341979	up	C202330WA	hypothetical protein;
3635823	1.46195	up	0.946753	up	SAC3	Sac3p;
3635826	0.611001	up	0.534008	up	HOM2	aspartate-semialdehyde dehydrogenase;
3635827	0.931965	up	0.207491	up	POB3	FACT complex subunit;
3635817	0.723449	up	0.0263104	up	PRS1	ribose phosphate diphosphokinase subunit;
3635860	0.353959	up	1.21161	up	C202580WA	hypothetical protein;
3635861	0.500852	up	1.14886	up	ZRT2	low-affinity Zn(2+) transporter;
3635838	0.0135474	up	0.612594	up	C202620WA	hypothetical protein;
3643009	0.465949	up	1.53868	up	C202660WA	hypothetical protein;
3643008	0.803966	up	0.0742981	up	C202670CA	hypothetical protein;
3643035	0.0501885	up	1.03556	up	C202730WA	polyubiquitin-binding protein;
3643031	0.729976	up	0.797648	up	C202770WA	hypothetical protein;
3642978	0.181534	up	0.856098	up	SGT2	Sgt2p;
3642973	1.09095	up	2.54562	up	SUR2	sphingosine hydroxylase;
3643018	0.626963	up	0.189111	up	SCT2	bifunctional glycerol-3-phosphate/glycerone-phosphate O-acyltransferase;
3643016	0.82402	up	0.451886	up	C202920WA	hypothetical protein;
3643015	0.696051	up	0.620692	up	C202930CA	hypothetical protein;
3643026	0.0887706	up	2.15962	up	ALD5	aldehyde dehydrogenase (NAD(P)(+));
3643021	0.54459	up	1.14425	up	RNR21	ribonucleotide-diphosphate reductase subunit;
3642984	0.194945	up	2.14308	up	SHE9	She9p;
3642992	0.356877	up	1.13794	up	C203140CA	putative carboxylic ester hydrolase;
3642987	0.257872	up	0.0236344	up	TOM1	E3 ubiquitin-protein ligase;
3637432	0.394999	up	2.12523	up	C203260WA	hypothetical protein;
3637431	0.423732	up	1.77814	up	GPM1	phosphoglycerate mutase;
3637430	1.04991	up	0.0577703	up	NSP1	FG-nucleoporin;
3637429	0.138171	up	0.52034	up	C203290WA	hypothetical protein;
3637387	3.49674	up	3.07028	up	THI20	trifunctional hydroxymethylpyrimidine kinase/phosphomethylpyrimidine kinase/thiaminase;
3637410	2.34301	up	1.03556	up	NBN1	histone acetyltransferase;
3637335	0.335965	up	1.59079	up	CAP4	Cap4p;
3637372	0.131488	up	1.31134	up	YIM1	Yim1p;
3637369	1.03379	up	0.147027	up	STE11	mitogen-activated protein kinase kinase kinase;
3637423	0.6416	up	1.08151	up	C203930CA	hypothetical protein;
3637419	0.781607	up	2.0325	up	C203970WA	hypothetical protein;
3637382	0.218219	up	2.06626	up	SSY1	Ssy1p;
3637333	0.0755961	up	0.387983	up	CHS5	Chs5p;
3637329	1.00919	up	1.54095	up	UGA1	4-aminobutyrate transaminase;
3637354	0.224759	up	0.253113	up	VPS36	ESCRT-II subunit protein;
3637353	1.48928	up	0.225572	up	SSN3	cyclin-dependent serine/threonine protein kinase;
3645455	0.10387	up	0.513724	up	C204410WA	hypothetical protein;
3645463	0.0243835	up	0.0288835	up	C204490WA	hypothetical protein;
3645447	1.74329	up	0.671629	up	C204520CA	hypothetical protein;
3645440	0.0791721	up	0.79286	up	ERG20	bifunctional (2E,6E)-farnesyl diphosphate synthase/dimethylallyltranstransferase;
3647784	0.602842	up	1.52435	up	KIC1	putative serine/threonine protein kinase;
3643446	0.495177	up	0.28482	up	MRPL10	mitochondrial 54S ribosomal protein YmL10/YmL18;
3643451	0.0655203	up	3.06348	up	C205060CA	sulfiredoxin;
3643456	0.24682	up	0.298564	up	LEM3	Lem3p;
3643460	0.625501	up	1.25374	up	PEX2	ubiquitin-protein ligase peroxin 2;
3643466	0.0161836	up	0.594736	up	C205220CA	hypothetical protein;
3643471	1.22809	up	2.41651	up	GPI19	phosphatidylinositol N-acetylglucosaminyltransferase;
3643434	0.813468	up	0.970898	up	C205390CA	hypothetical protein;
3643437	0.854793	up	0.716443	up	MDJ2	Mdj2p;
3643438	0.257961	up	1.52847	up	CDC19	pyruvate kinase;
3645559	0.516728	up	1.11254	up	C205540CA	U1 snRNP complex subunit;
3645561	2.01248	up	0.773846	up	C205560WA	hypothetical protein;
3645571	0.971903	up	0.496772	up	COG4	Golgi transport complex subunit;
3645572	0.162231	up	1.42643	up	YTH1	cleavage polyadenylation factor RNA-binding subunit;
3645573	0.97835	up	2.88772	up	OSM1	Osm1p;
30515128	0.454132	up	0.105898	up	C205870WA	hypothetical protein;
3644073	0.660497	up	1.97249	up	LAS1	rRNA-processing protein;
3644072	0.345654	up	0.603996	up	SPO72	Spo72p;
3644080	0.161727	up	0.0315337	up	RPN10	proteasome regulatory particle base subunit;
3646908	1.06448	up	0.721789	up	C206200CA	GTPase;
3646913	0.128521	up	0.910611	up	C206260WA	hypothetical protein;
3646929	0.888287	up	0.887226	up	EFH1	Efh1p;
3646570	1.7379	up	1.27417	up	C206510WA	hypothetical protein;
3648418	0.626569	up	1.2574	up	C206660WA	exosome non-catalytic core subunit;
3648021	1.05141	up	1.02049	up	AMO2	Amo2p;
3648020	0.913565	up	2.00869	up	C206710WA	hypothetical protein;
3643520	0.285035	up	2.5521	up	PST1	Pst1p;
3643527	0.213183	up	0.0508652	up	C206950CA	putative metalloprotease;
3643498	0.463318	up	0.41418	up	C207030CA	mitochondrial 54S ribosomal protein MRPL50;
3643501	0.314151	up	0.917718	up	C207070WA	NADPH:quinone reductase;
3643502	0.5573	up	0.761928	up	C207080CA	hypothetical protein;
3643504	0.218674	up	0.60522	up	C207100WA	hypothetical protein;
3643483	0.811103	up	0.810492	up	C207220WA	hypothetical protein;
3643485	0.245228	up	0.787564	up	ZCF10	Zcf10p;
3643480	1.10538	up	2.05336	up	TOR1	phosphatidylinositol kinase-related protein kinase;
3645233	0.839173	up	0.491018	up	C207370WA	hypothetical protein;
3645202	0.204646	up	1.23842	up	C207420WA	sedoheptulose-bisphosphatase;
3645211	0.0455837	up	0.286768	up	HEM15	ferrochelatase;
3645209	0.660735	up	1.06119	up	MED4	Med4p;
3645208	0.554216	up	0.864881	up	C207510WA	hypothetical protein;
3645217	2.11742	up	4.29067	up	RNR22	Rnr22p;
3642339	0.418482	up	0.440383	up	C207680WA	mitochondrial 54S ribosomal protein YmL7/YmL5;
3642304	0.242292	up	0.111498	up	C207720CA	hypothetical protein;
3642326	0.294827	up	1.19782	up	C207790CA	hypothetical protein;
3642312	0.494843	up	0.028405	up	C207980WA	hypothetical protein;
3642333	0.340125	up	0.728173	up	RAD57	putative DNA-dependent ATPase;
3648342	0.176863	up	1.67887	up	C208200WA	hypothetical protein;
3642344	1.71595	up	2.9383	up	C208240WA	hypothetical protein;
3642345	2.84769	up	1.21495	up	C208260WA	hypothetical protein;
3648318	0.514842	up	1.33102	up	EAF3	Eaf3p;
3648168	0.745979	up	1.202	up	TIM22	translocation channel protein;
3648167	0.196322	up	1.37872	up	C208320CA	hypothetical protein;
3643903	0.628453	up	0.982787	up	C208460CA	hypothetical protein;
3643912	0.200488	up	1.37977	up	C208620WA	hypothetical protein;
3643884	0.0420502	up	0.58458	up	MFG1	Mfg1p;
3643882	1.34322	up	0.157227	up	C208740WA	hypothetical protein;
3645794	0.0404415	up	1.17438	up	VPS28	ESCRT-I subunit protein;
3645787	1.51571	up	0.138278	up	C208960CA	hypothetical protein;
3645786	2.19068	up	0.0907416	up	DFG10	putative polyprenol reductase;
3645782	1.30782	up	0.589276	up	C209000CA	hypothetical protein;
3644091	0.252577	up	0.247721	up	SLP2	Slp2p;
3643818	1.57825	up	0.42392	up	PHO13	Pho13p;
3643797	0.0886691	up	1.21351	up	C209620WA	protein disulfide isomerase;
3643792	0.743656	up	1.46708	up	C209670CA	iron-sulfur cluster assembly protein;
3643787	1.21769	up	0.464133	up	YEA4	Yea4p;
3643808	0.940986	up	2.84565	up	LEU42	Leu42p;
3643802	0.306423	up	1.16817	up	C209810CA	hypothetical protein;
3643822	0.0437756	up	0.328534	up	FCY21	purine-cytosine permease;
3643821	1.105	up	0.227502	up	C209960WA	thiosulfate sulfurtransferase;
3643965	0.564205	up	1.06788	up	C209980WA	hypothetical protein;
3643962	0.0633812	up	0.254993	up	C210010CA	hypothetical protein;
3643949	0.00520253	up	0.608781	up	C210050WA	ubiquitin-specific protease;
3643933	0.545177	up	0.781868	up	C210150WA	hypothetical protein;
3643931	1.3948	up	1.01979	up	C210170CA	hypothetical protein;
3643923	0.804419	up	0.304428	up	SET2	histone methyltransferase;
3643942	0.906621	up	0.343972	up	HEM4	uroporphyrinogen-III synthase;
3643941	1.47983	up	0.427771	up	ACS1	acetate--CoA ligase 1;
3641192	0.39053	up	0.90633	up	RAD1	ssDNA endodeoxyribonuclease;
3641197	0.709543	up	0.614259	up	MDH1-3	malate dehydrogenase;
3641257	0.426228	up	3.26091	up	ZSF1	Zsf1p;
30515167	0.738662	up	0.165738	up	MTR2	Mtr2p;
30515168	0.248595	up	0.866537	up	C210650WA	hypothetical protein;
3641252	0.234194	up	2.38722	up	C210680WA	hypothetical protein;
3640565	0.399236	up	1.84802	up	SEC6	SNARE-binding exocyst subunit;
3640561	0.157489	up	0.400387	up	ETR1	Etr1p;
3640528	1.41401	up	1.08174	up	BNA4	kynurenine 3-monooxygenase;
3640526	2.15652	up	1.60025	up	ULP3	SUMO protease;
3640539	0.716126	up	2.41315	up	C300390WA	Mn(2+) transporter;
3640519	0.245476	up	1.46782	up	DOT5	thioredoxin peroxidase;
3640518	0.140679	up	1.30377	up	ESA1	NuA4 histone acetyltransferase complex catalytic subunit;
3640587	0.602921	up	0.695263	up	IST1	Ist1p;
3640586	0.391201	up	1.05617	up	HRK1	putative serine/threonine protein kinase;
30515171	0.387452	up	1.2319	up	C300620CA	hypothetical protein;
3640574	0.609408	up	0.146497	up	C300640WA	hypothetical protein;
3640511	1.27905	up	0.300959	up	ERG4	delta(24(24(1)))-sterol reductase;
3640510	0.0540013	up	0.864777	up	SCL1	proteasome core particle subunit alpha 1;
3647750	0.248194	up	0.0707293	up	CSE4	centromeric DNA-binding histone H3-like protein;
3639852	0.417611	up	0.98352	up	C300950CA	peptidylprolyl isomerase;
3647957	0.195053	up	0.106076	up	MSS4	1-phosphatidylinositol-4-phosphate 5-kinase;
3647960	0.751151	up	1.31373	up	C301180CA	hypothetical protein;
3636631	1.32489	up	0.183411	up	MET18	Met18p;
3636567	0.491457	up	2.73882	up	C301540WA	hypothetical protein;
3636663	0.00259614	up	1.17176	up	C301620WA	hypothetical protein;
3636590	1.31961	up	2.35452	up	BRO1	Bro1p;
3636588	0.894317	up	2.15882	up	C301770CA	hypothetical protein;
30515179	0.693629	up	0.678266	up	C301780CA	hypothetical protein;
3636658	0.0848386	up	1.18707	up	C302120WA	hypothetical protein;
3636639	0.852754	up	0.255382	up	YCG1	condensin subunit;
30515186	0.562593	up	4.05e-05	up	C302270WA	hypothetical protein;
3636556	0.693158	up	0.989678	up	C302290WA	hypothetical protein;
3638339	0.281375	up	0.241147	up	COX7	cytochrome c oxidase subunit VII;
30515187	0.432463	up	0.330795	up	HRT1	SCF ubiquitin ligase complex subunit;
3638350	0.160082	up	2.5339	up	CCP1	cytochrome-c peroxidase;
3638351	0.77701	up	0.961396	up	C302490CA	RSC chromatin remodeling complex ATPase subunit;
3638377	0.477017	up	0.393513	up	APL5	Apl5p;
3638324	0.756061	up	0.697765	up	SLC1	1-acylglycerol-3-phosphate O-acyltransferase;
3638328	0.176551	up	2.13694	up	C302630CA	hypothetical protein;
3638413	0.0781681	up	0.187639	up	C302760CA	hypothetical protein;
3638420	0.287943	up	1.50435	up	TFC4	transcription factor TFIIIC subunit;
3638333	0.304907	up	0.779307	up	THI6	bifunctional hydroxyethylthiazole kinase/thiamine-phosphate diphosphorylase;
3638334	0.505318	up	1.22503	up	C302870CA	hypothetical protein;
3638379	0.591948	up	0.519355	up	C302920WA	phosphatase regulator;
3638390	0.0191464	up	0.0644898	up	DTD2	D-tyrosyl-tRNA(Tyr) deacylase;
3638401	0.397185	up	0.423609	up	DAL5	allantoate permease;
3638421	0.543581	up	0.523756	up	C303130CA	hypothetical protein;
3638422	0.915843	up	0.741468	up	DAL4	allantoin permease;
3638427	0.461382	up	0.445843	up	C303190CA	hypothetical protein;
3638321	0.180871	up	0.211123	up	C303270WA	hypothetical protein;
3638361	0.253433	up	0.400809	up	C303300CA	mRNA splicing protein;
3638364	0.773062	up	1.38108	up	C303330CA	hypothetical protein;
3638366	0.193486	up	0.814535	up	C303370CA	hypothetical protein;
3638368	0.506101	up	0.0595541	up	YAH1	adrenodoxin;
3638310	2.63493	up	1.21097	up	C303510CA	hypothetical protein;
3638314	0.704238	up	0.00623918	up	ULP1	Ulp1p;
3638302	0.356277	up	0.0811224	up	C303590WA	prohibitin subunit;
3645653	0.915983	up	0.0236124	up	DAL9	Dal9p;
3645649	1.13827	up	0.159832	up	C303670WA	hypothetical protein;
3645648	0.130862	up	2.02351	up	C303680WA	sphinganine-1-phosphate aldolase;
3645645	0.840987	up	0.854265	up	CCC1	Ccc1p;
3645644	0.551286	up	0.661238	up	GTT11	Gtt11p;
3645641	0.510459	up	0.0308533	up	PHB1	Phb1p;
3647390	0.050952	up	3.06678	up	HEM13	coproporphyrinogen oxidase;
30515200	0.0773034	up	0.0724707	up	C304080WA	ubiquinol--cytochrome-c reductase subunit 6;
3635183	1.57545	up	0.334588	up	KRE9	Kre9p;
3635272	0.209458	up	1.05746	up	C304330CA	hypothetical protein;
3635152	0.0400107	up	0.889457	up	STP1	Stp1p;
3635252	0.358504	up	0.439556	up	C304750WA	hypothetical protein;
3635238	0.250707	up	0.179691	up	PHB2	prohibitin subunit;
3635241	0.460281	up	0.0989879	up	C305060WA	hypothetical protein;
3635158	0.682795	up	0.753968	up	C305110WA	hypothetical protein;
3635162	0.0399578	up	0.0615075	up	C305150WA	hypothetical protein;
3643676	0.0640798	up	1.43931	up	C305360CA	hypothetical protein;
3643668	1.05591	up	0.214302	up	C305440CA	hypothetical protein;
3643673	1.15655	up	1.33419	up	DNM1	dynamin-related GTPase;
3643659	0.0320425	up	0.466779	up	C305550CA	hypothetical protein;
3643662	1.7958	up	1.30559	up	GAP2	amino acid permease;
3643663	0.0181427	up	0.0202942	up	BAT22	Bat22p;
3643651	0.611895	up	0.302729	up	MNN14	Mnn14p;
3641719	0.845831	up	0.588336	up	C305750CA	hypothetical protein;
3641720	0.16101	up	1.39512	up	C305760WA	phosphopantothenate--cysteine ligase;
3641746	0.945798	up	0.0556121	up	C306050CA	hypothetical protein;
3641749	1.20252	up	0.946437	up	REV3	Rev3p;
3641761	0.511549	up	0.84008	up	C306110CA	NADH/NAD(+) kinase;
3641764	0.0976695	up	0.984826	up	C306140WA	hypothetical protein;
30515214	0.00298309	up	0.399534	up	TSA1B	Tsa1bp;
3642284	0.43749	up	0.830921	up	AAF1	Aaf1p;
3642286	0.1455	up	0.724368	up	UBA1	E1 ubiquitin-activating protein;
3642273	2.27294	up	0.213058	up	C306530WA	hypothetical protein;
3642274	0.425937	up	0.521655	up	C306540CA	hypothetical protein;
3642248	0.170465	up	0.138417	up	C306610WA	hypothetical protein;
3642256	0.151475	up	1.29175	up	C306690CA	hypothetical protein;
3638542	0.310235	up	1.02363	up	FCR1	Fcr1p;
3638541	0.336335	up	4.53432	up	C306860CA	aldo-keto reductase superfamily protein;
3638540	0.257978	up	2.07773	up	TDH3	glyceraldehyde-3-phosphate dehydrogenase (phosphorylating);
3638538	0.0237419	up	0.192772	up	PMT2	dolichyl-phosphate-mannose-protein mannosyltransferase;
3638506	1.89035	up	0.511687	up	C306970WA	signal recognition particle subunit;
3638521	0.0557882	up	0.226154	up	C306990WA	palmitoyltransferase;
3638445	1.62728	up	0.0701629	up	RRD1	peptidylprolyl isomerase;
3638533	1.24387	up	1.20574	up	MET8	bifunctional precorrin-2 dehydrogenase/sirohydrochlorin ferrochelatase;
3638482	0.415071	up	2.40982	up	TPI1	triose-phosphate isomerase;
3638481	1.60514	up	2.3725	up	C307450CA	putative endodeoxyribonuclease;
3638529	1.45796	up	0.241802	up	C307480WA	E3 ubiquitin-protein ligase;
3638525	1.28002	up	1.07278	up	C307550CA	hypothetical protein;
3638462	0.470658	up	1.05154	up	C307660WA	hypothetical protein;
3638454	0.508978	up	0.535692	up	WOR4	Wor4p;
3647457	1.24637	up	2.02461	up	C307770CA	hypothetical protein;
3647458	1.23185	up	0.715958	up	NUP159	FG-nucleoporin;
3647464	0.0253015	up	1.15412	up	FBP1	fructose 1,6-bisphosphate 1-phosphatase;
3647450	0.832128	up	0.126488	up	C307900CA	hypothetical protein;
3647455	1.18318	up	1.48362	up	TLO8	Tlo8p;
3648065	0.400944	up	1.44765	up	C400080CA	hypothetical protein;
3645003	0.332783	up	0.42045	up	PHR3	1,3-beta-glucanosyltransferase;
3645026	0.0362105	up	0.0927367	up	PEX5	Pex5p;
3645027	0.734699	up	0.48317	up	CAR2	ornithine-oxo-acid transaminase;
3645028	0.126115	up	0.56108	up	C400170WA	hypothetical protein;
3645015	0.34045	up	0.289616	up	C400380WA	D-arabinose 1-dehydrogenase (NAD(P)(+));
3645019	0.515505	up	0.434178	up	C400410WA	hypothetical protein;
3645022	0.658063	up	1.94332	up	MEP2	ammonium permease;
3645009	0.477156	up	1.89671	up	PGA10	Pga10p;
3645743	0.0728178	up	0.437465	up	PCT1	choline-phosphate cytidylyltransferase;
3645773	0.280976	up	1.36601	up	C400580WA	phosphatase;
3645755	1.70217	up	0.444705	up	C400660WA	mitochondrial 37S ribosomal protein MRPS17;
3645739	1.23491	up	0.42228	up	SPS20	Sps20p;
3635679	1.22002	up	0.45932	up	C400910CA	hypothetical protein;
3635677	0.517485	up	0.104735	up	C400940WA	Elongator subunit;
3635654	0.397991	up	0.917718	up	BMT9	Bmt9p;
3635706	0.307042	up	0.00296474	up	C401230CA	hypothetical protein;
3635628	0.745934	up	1.23131	up	UEC1	Uec1p;
3635621	0.214584	up	2.06647	up	C401470WA	SCF ubiquitin ligase complex subunit;
3635616	0.167562	up	1.05322	up	C401510WA	oxidoreductase;
3635585	0.476913	up	2.33645	up	FBA1	fructose-bisphosphate aldolase;
3635595	0.000866	up	2.08315	up	C401800WA	hypothetical protein;
3635665	0.387261	up	0.874734	up	C401950WA	F-actin-capping protein subunit beta;
3635663	1.34843	up	2.25445	up	C401970WA	hypothetical protein;
3635670	1.549	up	1.35334	up	C402150CA	hypothetical protein;
3635666	1.23447	up	1.42944	up	ZCF26	Zcf26p;
3635579	0.988793	up	0.505661	up	BFR1	Bfr1p;
3637884	1.75163	up	0.279945	up	C402330CA	hypothetical protein;
3637882	0.645311	up	1.24093	up	AMS1	alpha-mannosidase;
3637849	0.476898	up	1.74786	up	C402420CA	mannose-ethanolamine phosphotransferase;
3637848	0.0924154	up	1.05077	up	C402430WA	hypothetical protein;
3637844	0.611545	up	0.00682646	up	C402460WA	hypothetical protein;
3637869	0.258209	up	0.432633	up	C402470CA	proteasome core particle subunit beta 6;
3637863	1.66993	up	1.46008	up	C402520CA	hypothetical protein;
3637916	0.0302613	up	0.507908	up	C402570CA	hypothetical protein;
3637912	0.320484	up	0.748059	up	C402600CA	hypothetical protein;
3637902	0.459299	up	0.181074	up	C402780WA	chaperonin-containing T-complex subunit;
3637878	0.0667829	up	1.24471	up	C402920WA	hypothetical protein;
3637876	1.61132	up	2.51917	up	C402930WA	hypothetical protein;
3637875	0.140842	up	0.000451	up	ABP1	Abp1p;
3637871	0.183615	up	0.271173	up	UBR1	E3 ubiquitin-protein ligase;
3637937	0.380524	up	2.01643	up	GST2	Gst2p;
3637928	0.197015	up	0.00342393	up	C403080WA	hypothetical protein;
3637842	2.04259	up	0.500223	up	C403150WA	mRNA-binding U2 snRNP complex subunit;
3637839	1.37705	up	0.192811	up	NCP1	Ncp1p;
3637836	1.48375	up	0.723716	up	C403230CA	hypothetical protein;
3637889	0.109004	up	0.28936	up	MSN5	karyopherin;
3637887	1.25741	up	1.92383	up	C403290WA	hypothetical protein;
3646798	0.160443	up	0.752848	up	CSH3	Csh3p;
3646814	0.465743	up	1.81321	up	ECE1	Ece1p;
3645362	0.192856	up	0.236276	up	C403690CA	hypothetical protein;
3645352	1.08309	up	3.32878	up	RPN6	proteasome regulatory particle lid subunit;
3648314	0.991624	up	0.518814	up	C403920WA	hypothetical protein;
30515263	1.35834	up	2.81353	up	C403950CA	hypothetical protein;
3641212	0.183072	up	2.34697	up	RHD3	Rhd3p;
30515265	1.71106	up	1.17741	up	C404110WA	hypothetical protein;
3646858	0.244023	up	1.94448	up	DUO1	Duo1p;
3646857	0.692958	up	3.33881	up	C404230WA	hypothetical protein;
3641179	0.265764	up	0.395403	up	FGR3	Fgr3p;
3641175	0.569146	up	1.22536	up	ATG1	serine/threonine protein kinase;
3641120	0.475818	up	0.531596	up	C404510WA	transcription factor TFIIIC subunit;
3641106	0.295628	up	0.886793	up	C404550CA	metalloendopeptidase;
3641105	0.488607	up	0.211316	up	C404560CA	hypothetical protein;
3641104	0.133904	up	0.538326	up	RCE1	CAAX prenyl protease;
3641103	0.100724	up	1.48294	up	ZDS1	Zds1p;
3641157	0.971013	up	2.14358	up	SCS7	fatty acid alpha-hydroxylase;
3641155	1.66949	up	1.98142	up	C404620CA	hypothetical protein;
3641140	2.02237	up	0.56844	up	C404670CA	hypothetical protein;
3641164	1.17278	up	0.114311	up	DCR1	ribonuclease III;
3641161	1.96583	up	0.619213	up	C404860WA	hypothetical protein;
3641173	0.399835	up	0.44234	up	SPC34	Spc34p;
3641132	2.60097	up	0.283371	up	CDL1	Cdl1p;
3641128	0.608045	up	1.28571	up	SRB8	Srb8p;
3646155	0.037815	up	0.800951	up	C405220CA	anaphase promoting complex subunit 5;
3646949	1.34619	up	0.988047	up	C405360CA	hypothetical protein;
30515276	0.163096	up	1.30094	up	C405380CA	signal peptidase complex subunit;
3646953	1.38495	up	2.57515	up	TSC2	Tsc2p;
3641771	0.616473	up	2.07277	up	HOM3	aspartate kinase;
3641772	0.176365	up	0.563652	up	GVP36	Gvp36p;
3641773	0.602222	up	1.88227	up	ARO9	aromatic-amino-acid:2-oxoglutarate transaminase;
30515277	0.0349855	up	0.0282149	up	C405820WA	hypothetical protein;
3641794	0.064012	up	1.355	up	GAT1	Gat1p;
3641795	0.314066	up	1.03506	up	C405890WA	hypothetical protein;
3641796	2.31435	up	0.227274	up	C405900CA	hypothetical protein;
3646522	1.19692	up	0.937476	up	MED3	Med3p;
30515282	0.519082	up	1.61588	up	C406200WA	hypothetical protein;
3642808	0.698103	up	0.371907	up	C406230CA	apyrase;
3642803	0.991081	up	2.15046	up	ERG26	sterol-4-alpha-carboxylate 3-dehydrogenase (decarboxylating);
3642793	0.773594	up	2.39307	up	C406440CA	hypothetical protein;
3642787	0.248739	up	0.847507	up	CDC68	chromatin-remodeling protein;
3642786	0.322615	up	1.29231	up	CSO99	Cso99p;
3642780	0.795277	up	1.4903	up	PDC11	indolepyruvate decarboxylase 1;
3642779	1.37982	up	2.02588	up	CBF1	Cbf1p;
3642778	1.97261	up	0.471358	up	C406590WA	hypothetical protein;
3642809	1.39203	up	2.62218	up	C406660WA	hypothetical protein;
30515285	0.0865812	up	0.44064	up	C406690CA	hypothetical protein;
3642948	1.7584	up	0.772316	up	C406710WA	hypothetical protein;
3642910	0.493086	up	1.28503	up	ARR3	Arr3p;
3642909	0.438642	up	1.05288	up	GST1	Gst1p;
3642929	0.589195	up	0.473066	up	EXM2	Exm2p;
3642963	1.21066	up	1.8192	up	C407040WA	hypothetical protein;
3642905	1.99381	up	0.836432	up	C407080CA	hypothetical protein;
3642903	1.52754	up	0.13981	up	C407100CA	ATP-dependent RNA helicase;
3647880	0.101631	up	0.378822	up	TLO11	Tlo11p;
3647879	0.43677	up	0.320862	up	C500030WA	mitochondrial 54S ribosomal protein MRPL1;
3647886	0.586429	up	0.650806	up	C500080CA	coatomer subunit epsilon;
3647883	0.0639834	up	3.51007	up	C500100CA	hypothetical protein;
3647873	0.890923	up	1.1752	up	C500140CA	hypothetical protein;
3647870	0.484938	up	0.0169477	up	C500170WA	hypothetical protein;
3641578	1.02814	up	1.2026	up	SMC4	condensin subunit;
3641555	0.430149	up	0.400893	up	C500340WA	hypothetical protein;
30515293	0.159353	up	0.202392	up	COF1	cofilin;
3641553	0.82118	up	2.10299	up	C500380WA	hypothetical protein;
3641541	0.563197	up	1.12014	up	BUD2	Bud2p;
3641570	0.40379	up	0.437281	up	HMS1	Hms1p;
3644119	0.777005	up	1.36788	up	HYR3	Hyr3p;
3644121	0.0654435	up	0.905618	up	C500750CA	hypothetical protein;
3642635	0.505266	up	0.0276272	up	GIT4	Git4p;
3642630	0.525826	up	0.0963592	up	C500920WA	U4/U6-U5 snRNP complex subunit;
3642650	0.762645	up	0.987288	up	CCW14	Ccw14p;
3642647	0.702431	up	0.197527	up	C501290CA	putative monooxygenase;
3642609	1.47204	up	1.61052	up	SNM1	Snm1p;
3647250	1.38506	up	1.66425	up	VPS22	ESCRT-II subunit protein;
3643734	0.572176	up	0.210651	up	CCT7	chaperonin-containing T-complex subunit;
3643742	0.097407	up	0.016652	up	C501920CA	phosphoinositide 5-phosphatase;
3643738	0.580754	up	0.38797	up	C501960CA	putative electron-transferring-flavoprotein dehydrogenase;
3643771	0.333834	up	0.343443	up	C502020CA	putative GTPase;
3643770	0.375214	up	0.814979	up	RPN8	proteasome regulatory particle lid subunit;
3643768	0.200596	up	1.65052	up	C502050WA	hypothetical protein;
3637758	0.963989	up	0.242176	up	C502200WA	hypothetical protein;
3637712	0.777847	up	1.71745	up	C502280CA	hypothetical protein;
3637713	0.347595	up	0.628718	up	PDE1	3'\5'-cyclic-nucleotide phosphodiesterase PDE1;
3637714	0.577729	up	0.330127	up	RET2	coatomer subunit delta;
3637787	0.110092	up	1.50853	up	C502310CA	hypothetical protein;
3637785	1.28116	up	3.11989	up	C502640WA	hypothetical protein;
3637770	0.313045	up	1.34383	up	IFH1	Ifh1p;
3637741	0.859368	up	0.826859	up	CKB2	casein kinase 2 regulatory subunit;
3637808	1.7222	up	1.14879	up	C502820CA	methylthioribulose 1-phosphate dehydratase;
3637809	0.126632	up	1.02534	up	C502830WA	hypothetical protein;
3637747	0.155024	up	1.99933	up	C502900WA	SAGA complex subunit;
3637811	0.271971	up	1.50055	up	GRE3	trifunctional aldehyde reductase/xylose reductase/glucose 1-dehydrogenase (NADP(+));
3637703	0.0749617	up	0.990308	up	VPS4	AAA family ATPase;
3646352	0.562194	up	0.123465	up	QCR2	ubiquinol--cytochrome-c reductase subunit 2;
3646963	0.749684	up	0.0134232	up	C503470CA	hypothetical protein;
3646965	3.1066	up	1.96353	up	C503480CA	hypothetical protein;
3646980	1.08357	up	0.226132	up	MDJ1	Mdj1p;
3647230	0.0815561	up	0.0461798	up	C503800WA	hypothetical protein;
3647222	0.778254	up	0.189419	up	C503880CA	hypothetical protein;
3647446	0.356849	up	0.519807	up	C503940CA	hypothetical protein;
30515314	0.0600228	up	0.00400829	up	C504330WA	hypothetical protein;
3636412	1.61437	up	1.0049	up	YUH2	Yuh2p;
30515317	1.30023	up	1.18792	up	C504480CA	hypothetical protein;
3636503	0.19254	up	0.73775	up	CAR1	arginase;
3636506	0.733491	up	2.76307	up	TIP41	Tip41p;
3636509	0.674295	up	1.73245	up	C504540CA	hypothetical protein;
3636392	0.72392	up	2.07839	up	GRR1	SCF ubiquitin ligase complex subunit;
3636397	0.260765	up	0.0700262	up	C504640CA	hypothetical protein;
3636520	1.36636	up	0.355085	up	SSD1	mRNA-binding translational repressor;
3636448	0.869742	up	1.92115	up	PFK1	6-phosphofructokinase subunit alpha;
3636438	0.708521	up	1.97104	up	C504870WA	hypothetical protein;
3636489	0.573051	up	2.29206	up	ADH1	Adh1p;
3636457	0.573667	up	0.888878	up	TIP20	Tip20p;
3636464	1.53488	up	1.04678	up	PAN3	Pan3p;
3636472	1.02282	up	0.223369	up	C505250CA	mitochondrial 37S ribosomal protein RSM7;
3636499	0.0586033	up	1.3645	up	RIB5	riboflavin synthase;
3636399	1.98783	up	0.704007	up	RER2	ditrans\polycis-polyprenyl diphosphate synthase;
3636529	0.552706	up	1.01722	up	DES1	Des1p;
3636532	0.206252	up	2.6977	up	HTS1	histidine--tRNA ligase;
3636476	0.863612	up	2.01678	up	C505510CA	hypothetical protein;
3647891	0.426963	up	0.0596032	up	TLO13	Tlo13p;
3647890	0.181826	up	0.905694	up	PGA25	Pga25p;
3647897	0.892026	up	0.402577	up	HET1	Het1p;
3646060	0.00721455	up	0.379265	up	C600210WA	2-aminoadipate transaminase;
3646065	0.347524	up	0.629039	up	C600260WA	ubiquitin-conjugating protein;
3646074	1.74739	up	0.772042	up	C600340CA	metalloendopeptidase;
3646083	0.536759	up	0.837459	up	C600360CA	hypothetical protein;
3646085	1.24277	up	0.127575	up	C600380CA	hypothetical protein;
3646086	0.400943	up	0.840682	up	C600390WA	putative serine--tRNA ligase;
3646088	0.341541	up	0.82647	up	SRO77	putative Rab GTPase-binding protein;
30515325	0.754518	up	0.368112	up	DPM2	Dpm2p;
3647149	0.0168347	up	0.134492	up	C600500CA	NEDD8-activating protein;
3647144	0.159894	up	0.144814	up	C600550WA	mitochondrial 37S ribosomal protein PET123;
3647081	0.131406	up	2.28402	up	PGK1	phosphoglycerate kinase;
3644010	0.00188732	up	1.42965	up	C600850WA	peroxiredoxin;
3644030	0.396773	up	1.27803	up	C600910CA	hypothetical protein;
3644047	0.698924	up	1.40614	up	RIM9	Rim9p;
3644015	0.367793	up	1.37902	up	C601050WA	tyrosine--tRNA ligase;
3644018	0.306526	up	2.84397	up	CIP1	Cip1p;
3644020	0.0250552	up	0.553812	up	C601090CA	hypothetical protein;
3644052	0.265303	up	0.153224	up	SEC9	Sec9p;
30515330	0.451037	up	1.03999	up	C601210WA	hypothetical protein;
3644042	0.670449	up	0.335413	up	C601220CA	hypothetical protein;
3641643	0.697993	up	2.37237	up	C601330CA	hypothetical protein;
3641603	0.248118	up	3.03504	up	OYE2	NADPH dehydrogenase;
3641615	0.210022	up	1.13019	up	MAE1	malate dehydrogenase (oxaloacetate-decarboxylating);
3641613	1.32663	up	2.57735	up	ACF2	Acf2p;
3641641	0.0777984	up	0.791398	up	ATG15	triglyceride lipase;
3641637	0.895458	up	1.00832	up	RAD18	E3 ubiquitin-protein ligase;
3644533	0.233145	up	0.0703387	up	ADK1	adenylate kinase;
3644558	0.613119	up	0.350066	up	C601950CA	hypothetical protein;
3647562	0.286012	up	2.67458	up	C602030CA	NADHX dehydratase;
3647553	0.444684	up	0.650247	up	C602110WA	hypothetical protein;
3645863	0.436059	up	0.00838417	up	C602200CA	hypothetical protein;
3645865	0.173868	up	0.182395	up	SAR1	Arf family GTPase;
3645876	0.291176	up	2.02014	up	IPL1	aurora kinase;
3645884	0.425005	up	3.09536	up	C602410WA	NAD(+) diphosphatase;
3639171	0.239426	up	1.20069	up	C602490CA	hypothetical protein;
3639210	0.0776477	up	0.789541	up	CDC37	Cdc37p;
3639211	0.49301	up	0.787615	up	C602620CA	hypothetical protein;
3639222	0.29912	up	0.3897	up	C602640CA	hypothetical protein;
3639225	1.46996	up	1.41289	up	WSC2	Wsc2p;
3639236	0.0658691	up	1.35911	up	STE23	metalloendopeptidase;
3639263	1.06807	up	0.135769	up	TEL1	DNA-binding protein kinase;
3639257	0.189348	up	0.907421	up	C603150CA	hypothetical protein;
3639261	0.0594382	up	0.133345	up	C603180CA	hypothetical protein;
3639183	0.213141	up	0.284874	up	C603260WA	RNA-DNA hybrid ribonuclease;
3639184	0.38236	up	2.3891	up	AYR2	Ayr2p;
3639200	0.851505	up	0.99301	up	GLC3	1,4-alpha-glucan branching enzyme;
3639203	1.56095	up	1.67888	up	C603360CA	hypothetical protein;
3639230	0.458852	up	0.829015	up	C603370WA	hypothetical protein;
3639231	0.36909	up	0.338264	up	C603380WA	hypothetical protein;
3639234	0.372604	up	1.26222	up	APA2	bifunctional AP-4-A phosphorylase/ADP sulfurylase;
3639235	0.453323	up	1.67644	up	C603420WA	hypothetical protein;
3640253	0.336895	up	0.229839	up	C603470WA	hypothetical protein;
3640260	1.65288	up	0.563477	up	C603530CA	hypothetical protein;
3640244	0.89224	up	0.765168	up	C603540WA	hypothetical protein;
3640298	0.073885	up	0.495668	up	PAD1	phenylacrylic acid decarboxylase;
3640303	0.09033	up	1.1344	up	C603730CA	mitochondrial 37S ribosomal protein MRP4;
3640305	0.0730131	up	0.150084	up	SBA1	Hsp90 cochaperone;
3640307	1.7027	up	1.0295	up	ORM1	sphingolipid homeostasis protein;
3640310	1.21116	up	1.064	up	C603800CA	hypothetical protein;
3640286	1.90823	up	1.03268	up	C603810WA	hypothetical protein;
3640264	0.00992203	up	0.124411	up	SNF4	AMP-activated serine/threonine-protein kinase regulatory subunit;
3647831	0.154459	up	1.63763	up	RVS167	amphiphysin;
3647836	0.265929	up	0.413108	up	C604100WA	phosphatidylinositol-binding protein;
3646278	0.191116	up	0.372262	up	CDC39	CCR4-NOT core subunit;
3646279	0.106444	up	0.864814	up	C604280WA	E2 ubiquitin-conjugating protein;
3646288	0.90763	up	1.75305	up	PEX11	Pex11p;
3646291	0.0666351	up	0.809915	up	C604340WA	dolichyl-P-Man:Man(5)GlcNAc(2)-PP-dolichol alpha-1,3-mannosyltransferase;
3646294	1.12303	up	0.618118	up	C604370WA	hypothetical protein;
3645985	0.0419123	up	2.55782	up	C604470CA	ubiquitin-protein ligase;
3645961	0.651635	up	0.0761678	up	NAG6	dynamin-like GTPase;
3645967	1.71547	up	1.83799	up	DAC1	Dac1p;
3638006	0.2995	up	0.440427	up	C700010CA	hypothetical protein;
3638005	0.0376267	up	0.00602436	up	RVS161	amphiphysin-like protein;
3638008	0.269738	up	1.01317	up	FRP2	Frp2p;
3637973	0.0811171	up	1.0183	up	C700150WA	ribulose-phosphate 3-epimerase;
3638039	0.680619	up	1.05469	up	C700350CA	hypothetical protein;
3638038	0.397237	up	0.1227	up	DFI1	Dfi1p;
3637991	0.168931	up	2.47682	up	C700450CA	hypothetical protein;
3638029	0.366869	up	0.0585132	up	GUS1	glutamate--tRNA ligase;
3637959	1.59191	up	1.975	up	C700770WA	hypothetical protein;
3637945	0.716893	up	0.241918	up	C700780WA	RNA-processing protein;
3637943	0.643994	up	1.54743	up	C700790WA	hypothetical protein;
3637958	0.273221	up	2.31133	up	C700910CA	hypothetical protein;
3637957	0.820005	up	0.380422	up	C700920CA	hypothetical protein;
3645913	1.20891	up	2.18523	up	C701150WA	hypothetical protein;
3645915	0.781443	up	0.660663	up	C701180WA	ERMES complex subunit;
3645906	1.2204	up	1.11571	up	C701230CA	hypothetical protein;
3645910	0.512557	up	0.734251	up	MED11	Med11p;
3645897	0.364831	up	0.714176	up	GCN2	serine/threonine-protein kinase;
3637013	0.963701	up	2.04576	up	C701700WA	hypothetical protein;
3637056	0.4986	up	2.98665	up	PFK2	6-phosphofructokinase subunit beta;
3637055	0.306595	up	0.927224	up	RVB2	RuvB family ATP-dependent DNA helicase reptin;
3637053	1.44246	up	0.568268	up	C701830WA	MIND complex subunit;
3637034	1.31666	up	0.454745	up	CRN1	Crn1p;
3637030	1.71067	up	0.084352	up	NUC2	Nuc2p;
3637028	0.213794	up	0.551696	up	CDC34	SCF E2 ubiquitin-protein ligase catalytic subunit;
3636971	0.304995	up	1.47768	up	C701940CA	pheromone-regulated protein;
3636953	1.56228	up	0.26032	up	RAD14	Rad14p;
3636948	1.69041	up	1.2874	up	EXO70	GTP-Rho binding exocyst subunit;
3636934	0.603245	up	0.463649	up	YCF1	ATP-binding cassette glutathione S-conjugate transporter;
3648285	1.33808	up	1.74379	up	C702610CA	hypothetical protein;
3647645	0.312919	up	0.426911	up	TOM70	protein channel;
3641397	0.864234	up	0.416491	up	C702860CA	E3 ubiquitin-protein ligase;
3641390	0.38276	up	0.271178	up	C702930CA	hypothetical protein;
3641380	0.552959	up	2.09896	up	C703030WA	hypothetical protein;
3641345	0.7264	up	0.925281	up	C703160WA	hypothetical protein;
3641370	2.94391	up	0.246432	up	ZCF29	Zcf29p;
3646233	0.540558	up	1.90778	up	ISY1	Isy1p;
3646242	2.11022	up	1.14754	up	C703620CA	hypothetical protein;
3643118	0.71462	up	0.0532727	up	MRP7	mitochondrial 54S ribosomal protein YmL2;
3643147	0.318612	up	0.519053	up	C703830CA	hypothetical protein;
3643143	0.156009	up	0.0677109	up	RAD6	E2 ubiquitin-conjugating protein;
3643103	0.925138	up	0.626879	up	MAM33	Mam33p;
3643111	0.363893	up	0.464938	up	PRE5	proteasome core particle subunit alpha 6;
3643109	0.0105231	up	1.45349	up	NPT1	nicotinate phosphoribosyltransferase;
3643134	0.451722	up	0.396112	up	MED9	Med9p;
3643132	0.340452	up	0.693774	up	C704120WA	hypothetical protein;
3643122	0.528327	up	0.164563	up	C704200CA	Ran GTPase-binding protein;
3643121	0.753105	up	0.786037	up	C704210CA	hypothetical protein;
3643173	0.344547	up	1.1762	up	C704280CA	hypothetical protein;
3639675	0.304753	up	1.20076	up	CR00040CA	hypothetical protein;
3639731	0.62446	up	1.19876	up	CR00110WA	hypothetical protein;
3639710	1.30346	up	0.568081	up	MKC1	mitogen-activated serine/threonine-protein kinase;
3639709	0.266435	up	0.357058	up	CR00130CA	hypothetical protein;
3639703	0.73209	up	0.236499	up	NGS1	Ngs1p;
3639700	0.742878	up	1.6225	up	ALK2	Alk2p;
3639699	1.58463	up	0.994775	up	CR00220WA	hypothetical protein;
3639697	0.577079	up	1.17646	up	KIN2	serine/threonine protein kinase;
3639719	0.637513	up	1.3738	up	CR00280CA	hypothetical protein;
3639678	0.262101	up	0.030776	up	RTT109	H3 histone acetyltransferase;
3639724	0.754389	up	0.0743728	up	MRPL6	mitochondrial 54S ribosomal protein YmL16;
3639665	1.02386	up	0.107475	up	NTH1	alpha,alpha-trehalase NTH1;
3640392	0.338647	up	0.319508	up	ATO9	Ato9p;
3640378	0.454581	up	0.892148	up	CR01100CA	hypothetical protein;
3640433	0.0175987	up	0.0279245	up	CR01130WA	hypothetical protein;
3640429	0.410052	up	0.158884	up	CR01170WA	putative ubiquitin-protein ligase;
3640408	0.536054	up	2.78355	up	OYE22	Oye22p;
3640167	2.09928	up	0.34369	up	CR01360WA	MIND complex subunit;
3640133	0.64495	up	0.112792	up	MGE1	Mge1p;
3640100	0.692206	up	0.831984	up	PRS	putative proline--tRNA ligase;
3640128	0.70849	up	0.0140767	up	CDC60	leucine--tRNA ligase;
3640114	1.23087	up	0.793617	up	CR01720WA	hypothetical protein;
3640149	1.11751	up	1.24834	up	HEM1	5-aminolevulinate synthase;
3640150	0.418955	up	0.402976	up	OPT1	oligopeptide transporter;
3640156	0.335797	up	4.16837	up	ADH5	Adh5p;
3640145	0.657095	up	0.951032	up	RSR1	Ras family GTPase;
3640147	0.196257	up	0.410136	up	UGT51C1	Ugt51c1p;
3640070	0.234839	up	0.861716	up	MET2	homoserine O-acetyltransferase;
3644911	0.65702	up	2.3528	up	CR02270CA	hypothetical protein;
3644928	2.45294	up	0.328309	up	CR02410WA	hypothetical protein;
3644926	0.129397	up	0.291471	up	CR02420WA	rRNA-binding ribosome biosynthesis protein;
3644923	0.303183	up	0.290111	up	CR02440WA	hypothetical protein;
3647685	2.66828	up	3.03678	up	CR02570CA	triglyceride lipase;
3647684	1.23005	up	0.700623	up	PAN6	pantoate--beta-alanine ligase;
3642574	0.00738478	up	2.25856	up	CR02690WA	hypothetical protein;
3642559	0.610261	up	0.010287	up	CR02800CA	hypothetical protein;
3642565	0.338675	up	0.371581	up	APL4	Apl4p;
3642584	0.420863	up	1.15279	up	CR02880WA	hypothetical protein;
3642590	0.487668	up	0.0712824	up	CR02950CA	mitochondrial 37S ribosomal protein MRP21;
3642607	0.622477	up	1.27437	up	RIB1	GTP cyclohydrolase II;
30515385	0.715014	up	0.485553	up	ERV1	flavin-linked sulfhydryl oxidase;
3642598	1.17849	up	0.744367	up	CR03020CA	hypothetical protein;
3645123	0.651993	up	0.567004	up	CR03120WA	hypothetical protein;
3645131	0.677635	up	1.28156	up	CR03200CA	ribonuclease P/MRP protein subunit;
3645127	0.136946	up	2.88794	up	CR03230WA	hypothetical protein;
3645100	0.818529	up	1.49308	up	IFR2	Ifr2p;
3645137	0.330692	up	1.33741	up	CR03400WA	isoleucine--tRNA ligase;
3643213	0.929869	up	0.584844	up	CR03460WA	hypothetical protein;
3643176	0.407663	up	0.454759	up	CR03740CA	riboflavin kinase;
3643177	1.14311	up	0.0156465	up	PRP42	mRNA splicing protein;
3643187	1.28	up	1.48676	up	CR03870WA	hypothetical protein;
3640953	2.66506	up	1.5472	up	HST7	mitogen-activated protein kinase kinase;
3640937	0.853257	up	1.43827	up	CR04180CA	hypothetical protein;
3640938	0.426699	up	1.61438	up	SRV2	adenylate cyclase-binding protein;
3641001	0.598305	up	0.206288	up	CR04350CA	hypothetical protein;
3641004	0.725258	up	0.35937	up	CR04370WA	hypothetical protein;
3640983	0.269562	up	0.226859	up	RBR2	putative lipase;
3641015	0.0709443	up	1.87048	up	HXK2	hexokinase 2;
3640947	1.04547	up	0.0306325	up	CDC10	septin;
3640949	0.717214	up	1.41601	up	PDX3	pyridoxamine-phosphate oxidase;
3648144	0.016458	up	0.918247	up	UGP1	UTP glucose-1-phosphate uridylyltransferase;
3647305	0.074708	up	0.363822	up	CR04730WA	hypothetical protein;
3647296	0.572055	up	0.903295	up	MSS11	Mss11p;
3647309	0.640875	up	0.993519	up	CR04880WA	threonine aldolase;
3646388	0.0116529	up	0.761028	up	CR05030WA	hypothetical protein;
30515402	0.117839	up	1.10577	up	VMA13	H(+)-transporting V1 sector ATPase subunit H;
3646398	1.70775	up	0.858345	up	FDH1	formate dehydrogenase (NAD+);
3648032	0.262787	up	1.98068	up	YCP4	flavodoxin-like fold family protein;
3647592	0.600558	up	0.31434	up	CR05560WA	TFIIH/NER complex subunit;
3647591	1.54845	up	0.917183	up	RNR3	Rnr3p;
3646690	1.17261	up	0.382219	up	CR05640CA	hypothetical protein;
3646684	0.0952263	up	1.12337	up	CR05680CA	hypothetical protein;
3646683	1.64174	up	2.16201	up	MCT1	[acyl-carrier-protein] S-malonyltransferase;
3646699	0.286947	up	2.76505	up	TPS1	alpha,alpha-trehalose-phosphate synthase (UDP-forming) TPS1;
3646695	0.613369	up	0.190083	up	CR05760CA	hypothetical protein;
3646703	0.282668	up	0.356494	up	CR05860WA	hypothetical protein;
30515417	0.312865	up	0.723096	up	CR05960WA	hypothetical protein;
3642501	0.549922	up	0.580334	up	CR05980WA	ubiquitin-specific protease;
3642495	1.14932	up	1.60371	up	SOK1	Sok1p;
3644841	0.129312	up	0.451459	up	SIS1	type II HSP40 co-chaperone;
6335359	0.23329	up	1.16146	up	CR06090WA	TOR complex subunit;
3644865	0.384156	up	1.99216	up	CR06170WA	hypothetical protein;
3644853	1.32761	up	0.647859	up	CR06260WA	hypothetical protein;
3644856	0.863525	up	1.71859	up	CR06290CA	hypothetical protein;
3645265	0.212092	up	0.511201	up	PPZ1	salt homeostasis regulator;
3645277	0.362244	up	0.733206	up	CR06470WA	E3 ubiquitin-protein ligase;
3645260	0.349164	up	1.40593	up	CR06550CA	hypothetical protein;
3648366	0.821716	up	2.35632	up	CR06570CA	hypothetical protein;
3646630	0.40316	up	0.818618	up	STE2	alpha-factor pheromone receptor;
3647313	0.205839	up	0.774683	up	CR06770CA	hypothetical protein;
3647323	0.0104082	up	1.09945	up	SIW14	putative tyrosine protein phosphatase;
3647316	1.40602	up	0.111147	up	ALG6	dolichyl-P-Glc:Man(9)GlcNAc(2)-PP-dolichol alpha-1,3-glucosyltransferase;
3648382	0.198642	up	1.3561	up	CR06930WA	hypothetical protein;
3645718	0.221508	up	1.07869	up	DSL1	Dsl1p;
3645736	0.665844	up	0.214229	up	CR06970CA	U5 snRNP complex subunit;
3648224	1.21299	up	1.95652	up	CR07110CA	hypothetical protein;
3645269	0.359804	up	0.664036	up	CR07190WA	hypothetical protein;
3646057	1.67543	up	0.1501	up	CR07320CA	mitochondrial 54S ribosomal protein YmL4;
3646052	0.151951	up	0.78932	up	KSR1	3-dehydrosphinganine reductase;
3646034	0.06164	up	0.910695	up	ACE2	DNA-binding transcription factor;
3648003	1.22385	up	1.29275	up	RGD3	Rgd3p;
3645267	0.87926	up	1.85407	up	TSC11	TORC2 complex subunit;
3647351	0.387033	up	0.187822	up	PTC6	type 2C protein phosphatase;
3647347	0.999429	up	2.18537	up	CR07850WA	hypothetical protein;
3642092	0.156014	up	2.45733	up	VPS21	Rab family GTPase;
3642070	0.247468	up	0.300333	up	CR08130WA	hypothetical protein;
3642073	1.09616	up	1.38219	up	CR08170CA	leucine carboxy methyltransferase;
3642097	0.297656	up	0.776169	up	HSP104	chaperone ATPase;
3642103	1.16396	up	0.703081	up	CR08290WA	hypothetical protein;
3642076	0.133127	up	1.74028	up	CR08300CA	lysophospholipase;
3642116	0.686398	up	0.646121	up	CR08410WA	hypothetical protein;
3642108	0.463709	up	0.0570459	up	PEX19	Pex19p;
3642124	0.116135	up	1.23707	up	CR08650CA	putative ubiquitin-protein ligase;
30515447	1.43104	up	1.25091	up	ITS1	internal transcribed spacer 1; (ITS1) Non-coding region in the 55 copies of rDNA repeat, between RDN18 and RDN58; in S. cerevisiae it is transcribed as part of the 35S precursor that is processed during rRNA maturation to yield 18S, 5.8S, and 25S rRNA species;
3641874	0.427032	up	2.00931	up	NIT2	putative hydrolase;
3641878	0.923544	up	0.207955	up	CR08880CA	hypothetical protein;
3641909	0.22677	up	0.286665	up	RPN7	proteasome regulatory particle lid subunit;
3641911	0.700666	up	0.74197	up	CR08920WA	hypothetical protein;
3641890	0.47754	up	0.33525	up	CR08980CA	hypothetical protein;
3641928	0.192872	up	1.77652	up	CR09100CA	pyridoxine 4-dehydrogenase;
3641883	0.187766	up	1.56783	up	CDG1	Cdg1p;
3641918	1.81978	up	0.617177	up	CR09230CA	hypothetical protein;
3641922	0.838237	up	0.819039	up	SCO1	Cu-binding protein;
3641900	0.0971308	up	0.463645	up	CR09340WA	E2 ubiquitin-conjugating protein;
3641901	2.43071	up	4.37003	up	CR09350CA	hypothetical protein;
3641902	1.11946	up	3.68164	up	FCY24	Fcy24p;
3641906	0.00866365	up	0.382676	up	PRE8	proteasome core particle subunit alpha 2;
3641896	0.705523	up	0.241706	up	CR09490WA	hypothetical protein;
3647101	0.137439	up	0.167906	up	CR09530CA	hypothetical protein;
3647099	0.709769	up	0.858991	up	CR09560CA	hypothetical protein;
3647098	0.19416	up	0.50268	up	CR09570WA	hypothetical protein;
3647097	0.383706	up	1.27483	up	CR09580CA	hypothetical protein;
3647095	0.218029	up	0.447624	up	CR09590WA	ubiquinone biosynthesis protein;
3647094	0.701043	up	2.35334	up	CR09610CA	hypothetical protein;
3638985	0.742325	up	0.674899	up	CR09810WA	hypothetical protein;
3638990	0.327576	up	0.72393	up	YTA6	putative AAA family ATPase;
3639025	0.202062	up	0.047132	up	BET2	Rab geranylgeranyltransferase;
3638930	0.153456	up	1.14695	up	CR09990WA	hypothetical protein;
3639031	1.20795	up	0.766246	up	MSS51	Mss51p;
3638921	0.108911	up	2.43934	up	CR10230WA	hypothetical protein;
3638923	0.362865	up	1.27538	up	FDH3	bifunctional alcohol dehydrogenase/S-(hydroxymethyl)glutathione dehydrogenase;
3638936	0.0785756	up	0.949564	up	PUP1	proteasome core particle subunit beta 2;
3638951	0.448288	up	0.039115	up	CTM1	cytochrome c lysine N-methyltransferase;
3639004	0.913561	up	0.357707	up	CR10600CA	4-hydroxybenzoate octaprenyltransferase;
3639006	0.777847	up	0.919065	up	CR10620CA	biotin--[acetyl-CoA-carboxylase] ligase;
3638944	0.917745	up	0.768373	up	CR10770WA	hypothetical protein;
3639325	0.0622647	up	-0.342252	down	C100100CA	cardiolipin synthase;
3639321	1.21786	up	-0.643988	down	TRP1	phosphoribosylanthranilate isomerase;
3639318	0.215134	up	-0.107303	down	KEL1	Kel1p;
3639341	1.1587	up	-0.416371	down	C100160CA	hypothetical protein;
3639339	0.764382	up	-0.762517	down	LEU4	2-isopropylmalate synthase;
3639338	1.03244	up	-0.162084	down	RPL16A	ribosomal 60S subunit protein L16A;
3639291	0.732882	up	-1.36604	down	ENA2	Na(+)-exporting P-type ATPase;
30514955	0.251479	up	-0.219186	down	C100450CA	hypothetical protein;
3639316	0.48847	up	-0.0570488	down	C100460WA	hypothetical protein;
3639367	0.944126	up	-0.449485	down	C100540CA	hypothetical protein;
3639350	0.738758	up	-0.566963	down	ROT1	Rot1p;
3639349	0.965795	up	0	down	HGC1	cyclin;
3639348	0.4171	up	0	down	C100790WA	hypothetical protein;
3639346	1.24016	up	-1.31555	down	C100810WA	N-acetylglucosaminyldiphosphodolichol N-acetylglucosaminyltransferase catalytic subunit;
3639356	1.81819	up	-0.162551	down	LRO1	phospholipid:diacylglycerol acyltransferase;
3639352	0.25065	up	-0.362562	down	RRS1	Rrs1p;
3640170	0.0743604	up	-1.10448	down	C101050CA	trans-2-enoyl-CoA reductase (NADPH);
3640175	1.3729	up	-1.56522	down	CCH1	Cch1p;
3640205	1.40902	up	-0.298745	down	ZCF17	Zcf17p;
3640217	0.25442	up	-0.696065	down	MED22	Med22p;
3640188	1.89046	up	-0.630584	down	DUT1	bifunctional dITP/dUTP diphosphatase;
3640190	0.94637	up	-0.0161266	down	TIF	translation initiation factor eIF4A;
30514961	0.546313	up	-0.190294	down	RPS21B	ribosomal 40S subunit protein S21B;
3640242	0.523553	up	-0.722676	down	RPS21	ribosomal 40S subunit protein S2;
3640223	0.360749	up	-0.279908	down	C101590CA	DNA-directed RNA polymerase II core subunit;
3640224	0.980921	up	-0.0536428	down	MRP20	mitochondrial 54S ribosomal protein YmL41;
3640195	1.98066	up	-1.16151	down	RPS42	ribosomal 40S subunit protein S4A;
3645408	0.638058	up	-0.177977	down	SWI4	SBF complex DNA-binding subunit;
3644598	0.0595612	up	-1.2077	down	CWH8	Cwh8p;
3644570	0.503232	up	-0.32294	down	C102310CA	chromatin DNA-binding EKC/KEOPS complex subunit;
30514969	0.891833	up	-0.356715	down	C102330CA	ribosomal 60S subunit protein L26B;
3644575	0.978578	up	-0.393268	down	PGA5	1,3-beta-glucanosyltransferase;
3636792	0.425582	up	-2.27855	down	MNN11	alpha-1,6-mannosyltransferase;
3636846	0.186419	up	-0.643043	down	C102430CA	hypothetical protein;
3636849	2.3928	up	-0.0598354	down	C102450CA	hypothetical protein;
3636850	0.424785	up	-0.0913782	down	RPL10	ribosomal 60S subunit protein L10;
3636803	0.115479	up	-0.798551	down	SNZ1	pyridoxine biosynthesis protein;
3636815	0.115784	up	-0.146363	down	HOM6	homoserine dehydrogenase;
3636817	0.329189	up	-0.286793	down	TOM20	Tom20p;
3636824	0.834492	up	-0.0860109	down	FRS2	phenylalanine--tRNA ligase subunit alpha;
3636867	1.29537	up	-0.102005	down	C102890CA	hypothetical protein;
3636829	2.26885	up	0	down	C102910CA	protein kinase regulatory subunit;
3636831	0.291855	up	-0.249672	down	MST1	threonine--tRNA ligase;
3636839	0.930937	up	-0.787143	down	RPP1A	ribosomal protein P1A;
3636841	0.894551	up	-0.22061	down	RPL13	ribosomal 60S subunit protein L13A;
30514974	1.24711	up	-0.277527	down	RPS16A	ribosomal 40S subunit protein S16A;
3636845	1.20902	up	-0.468941	down	TSR2	Tsr2p;
3636923	2.56084	up	-1.37664	down	TEM1	Ras family GTPase;
30514975	1.22444	up	-0.294007	down	RPL6	ribosomal 60S subunit protein L6B;
3636859	0.194286	up	0	down	C103330CA	hypothetical protein;
3636860	0.758197	up	-0.113907	down	SEC62	Sec63 complex subunit;
3636891	0.802781	up	-0.850048	down	C103370WA	polyadenylate-binding protein;
3636913	0.0768043	up	-1.69958	down	AGE1	Age1p;
3636884	0.255093	up	-0.171862	down	MRPL27	mitochondrial 54S ribosomal protein YmL27;
3636885	0.255692	up	0	down	DAO1	Dao1p;
3644681	2.49563	up	-0.812194	down	RPP1	RNA-binding RNA processing protein;
3644678	1.57831	up	-0.433394	down	C103830CA	exosome non-catalytic core subunit;
3646417	0.0703518	up	-1.49512	down	C103950CA	hypothetical protein;
3646428	0.707155	up	-0.870042	down	C104030WA	aspartate--tRNA ligase;
3644694	0.470709	up	0	down	IFI3	Ifi3p;
3644701	0.332783	up	-0.231627	down	C104120CA	U2 snRNP complex subunit;
3644717	0.480643	up	-0.697203	down	C104190CA	hypothetical protein;
3644711	0.444591	up	-1.31094	down	SSA2	Hsp70 family chaperone;
3647994	0.71375	up	-0.18317	down	C104370CA	mitochondrial 37S ribosomal protein RSM18;
3647991	0.205183	up	-0.31191	down	NOP4	mRNA-binding ribosome biosynthesis protein;
3644774	0.579286	up	-0.284255	down	C104780CA	hypothetical protein;
3644787	0.521324	up	-0.152367	down	C104820CA	putative mitochondrial 54S ribosomal protein RTC6;
3644793	0.0889001	up	-0.409366	down	C104910CA	hypothetical protein;
3647528	0.214671	up	-0.424726	down	C104970WA	translation initiation factor 3 subunit;
3647529	0.191935	up	-0.00656939	down	C104980CA	hypothetical protein;
3647530	0.138119	up	-0.407322	down	C104990CA	hypothetical protein;
3647669	1.89418	up	-0.845137	down	C105100WA	hypothetical protein;
3647668	0.631936	up	-0.154248	down	ARO4	3-deoxy-7-phosphoheptulonate synthase;
3642475	0.519347	up	-0.88731	down	C105280WA	hypothetical protein;
3639843	1.13025	up	-1.60721	down	C105610WA	glutamyl-tRNA(Gln) amidotransferase subunit;
3639840	0.425771	up	-0.465399	down	C105630CA	hypothetical protein;
3639838	2.32105	up	-1.11635	down	C105650WA	putative uridine kinase;
30515000	0.793002	up	-1.12471	down	C105720WA	ribosomal 60S subunit protein L7A;
3639884	0.0566952	up	0	down	RAD10	Rad10p;
3639883	3.32538	up	0	down	C105830WA	hypothetical protein;
3639862	0.308052	up	-0.19081	down	C105930CA	glutamine amidotransferase subunit;
3639874	1.83216	up	0	down	C105970WA	hypothetical protein;
3639872	0.107035	up	0	down	C105980WA	1-phosphatidylinositol 4-kinase;
3639870	1.41589	up	-1.10732	down	C106000WA	hypothetical protein;
3639824	0.878076	up	-0.0775704	down	C106070WA	putative mitochondrial 37S ribosomal protein MRPS12;
3639821	1.07901	up	-0.386302	down	MSI3	adenyl-nucleotide exchange factor;
3647519	0.361346	up	-0.154513	down	BUD16	putative pyridoxal kinase;
3647522	1.47306	up	-0.608856	down	UME6	Ume6p;
3639554	0.262312	up	-0.329967	down	C106420CA	hypothetical protein;
3639552	1.0541	up	-0.35488	down	C106440CA	hypothetical protein;
30515006	0.614763	up	-0.255608	down	RPS14B	ribosomal 40S subunit protein S14B;
3639551	0.280421	up	-0.323901	down	RPS22A	ribosomal 40S subunit protein S22A;
30515007	0.175941	up	-0.255856	down	C106470WA	ribosomal 60S subunit protein L39;
30515008	0.277207	up	-0.336674	down	C106480CA	hypothetical protein;
3639550	1.41431	up	-0.0932786	down	C106500WA	hypothetical protein;
3639515	0.434576	up	-0.252845	down	RPS23A	ribosomal 40S subunit protein S23B;
3639543	0.953818	up	-0.0457783	down	C106650WA	peptide alpha-N-acetyltransferase complex B subunit;
3639506	1.15153	up	0	down	C106750WA	hypothetical protein;
3639505	0.703389	up	-0.454084	down	C106760CA	chromatin-binding/pre-rRNA-processing protein;
3639497	1.07953	up	-0.251614	down	MRPL19	mitochondrial 54S ribosomal protein YmL19;
3639496	2.15271	up	-0.582066	down	C106800WA	decapping nuclease;
30515014	0.817856	up	-0.30868	down	C106890CA	ribosomal 60S subunit protein L34B;
3639524	0.955427	up	-0.367643	down	PGA63	Pga63p;
3639564	0.399333	up	-0.275576	down	MEF2	Mef2p;
3639537	0.126896	up	-0.731672	down	C107010WA	hypothetical protein;
3639535	1.7644	up	-0.319701	down	PUT3	Put3p;
3639489	1.00632	up	0	down	C107080WA	hypothetical protein;
3639488	0.0452918	up	-0.442401	down	C107090CA	hypothetical protein;
3644463	1.00011	up	-0.166443	down	GAP4	Gap4p;
3644462	0.253646	up	-0.568442	down	C107130CA	hypothetical protein;
3644474	0.543293	up	-0.734798	down	YMC1	organic acid transporter;
30515021	0.588087	up	-0.484555	down	C107280CA	TFIIH complex subunit;
3644466	0.474517	up	-0.0510147	down	C107390WA	hypothetical protein;
3644464	0.55983	up	-1.14934	down	C107400CA	hypothetical protein;
3646662	0.400583	up	-0.524756	down	IST2	Ist2p;
3646659	0.796956	up	-0.937867	down	C107640CA	hypothetical protein;
3641769	0.052865	up	-0.741517	down	ADE4	amidophosphoribosyltransferase;
3647955	0.477833	up	-0.061058	down	C107780WA	hypothetical protein;
3640708	1.16145	up	0	down	C107810CA	hypothetical protein;
3640736	1.67911	up	-0.0773952	down	C107830CA	hypothetical protein;
3640719	2.06233	up	-1.2666	down	ADE5,7	bifunctional aminoimidazole ribotide synthase/glycinamide ribotide synthase;
3640701	1.93309	up	-0.24438	down	UBA2	E1 ubiquitin-activating protein;
3640713	0.523384	up	-0.169154	down	FUN12	translation initiation factor eIF5B;
3640714	1.80604	up	-0.44511	down	DRG1	GTP-binding protein;
3640727	0.00128901	up	-0.149345	down	BUD6	Bud6p;
3640756	0.827058	up	-0.331227	down	SDS24	Sds24p;
3646487	0.360278	up	-0.240851	down	C108440CA	hypothetical protein;
3646492	0.40552	up	-0.149099	down	C108490WA	kynureninase;
3634931	0.434234	up	-0.25075	down	C108660CA	hypothetical protein;
3634788	1.41454	up	-0.0531701	down	C108770WA	hypothetical protein;
3634791	1.75491	up	0	down	C108800WA	hypothetical protein;
3634792	0.574991	up	-0.102819	down	MSS116	ATP-dependent RNA helicase;
3634920	0.361355	up	0	down	AFG1	Afg1p;
3634775	0.936357	up	-0.0873089	down	ARG81	Arg81p;
3634947	1.33458	up	-0.0798726	down	CTA8	stress-responsive transcription factor;
3634894	0.797823	up	-1.3646	down	LYS143	Lys143p;
3634829	0.1911	up	-1.47462	down	C109280WA	hypothetical protein;
3634809	0.25122	up	0	down	RIM20	Rim20p;
3634766	0.40641	up	-0.131902	down	C109520CA	hypothetical protein;
3634887	1.32644	up	-0.134742	down	C109570WA	hypothetical protein;
3634869	0.635052	up	-0.0122733	down	ADE12	adenylosuccinate synthase;
3634871	0.23701	up	0	down	DOA1	Doa1p;
3634842	2.0235	up	0	down	C109780CA	putative ferric-chelate reductase;
3634843	0.472941	up	-1.75983	down	C109790CA	TRAMP complex RNA-binding subunit;
3634845	1.06308	up	-0.0232668	down	C109810WA	hypothetical protein;
3634848	0.7529	up	-0.735194	down	C109840CA	hypothetical protein;
3634796	0.542588	up	-0.21334	down	BUD31	U2 snRNP complex subunit;
3634800	0.429794	up	0	down	VPS41	Vps41p;
30515037	1.85842	up	-0.232038	down	C109940WA	hypothetical protein;
3634868	0.522431	up	-0.415407	down	DBP3	RNA-dependent ATPase;
3634778	0.0973212	up	0	down	C110110WA	hypothetical protein;
3634782	0.24987	up	-0.108543	down	MIR1	Mir1p;
3634877	0.981877	up	-1.028	down	C110200CA	hypothetical protein;
30515041	0.112143	up	-0.34757	down	RPL42	ribosomal 60S subunit protein L42A;
3647186	1.07596	up	-0.0405746	down	DJP1	Djp1p;
3647189	0.00863928	up	-0.365516	down	C110510WA	hypothetical protein;
3647681	0.327658	up	-0.231889	down	FCY23	Fcy23p;
3647682	0.982799	up	-0.130303	down	C110620WA	pseudouridine synthase;
3647683	0.777847	up	-0.0294592	down	C110630CA	hypothetical protein;
3644443	0.189126	up	-0.129269	down	C110690WA	hypothetical protein;
3644405	1.65549	up	-1.09288	down	MNN2	Mnn2p;
3644442	0.205615	up	-0.230213	down	SFT2	Sft2p;
3644437	0.173079	up	-0.0265311	down	ALP1	Alp1p;
30515044	0.697089	up	-0.153058	down	RPS17B	ribosomal 40S subunit protein S17B;
3644428	0.712294	up	-0.622222	down	C110950CA	protein kinase;
3644420	0.744428	up	-0.0101818	down	C111020WA	hypothetical protein;
3644419	0.290255	up	-0.613517	down	RPL82	Rpl82p;
30515048	0.761801	up	-0.142717	down	RPL29	ribosomal 60S subunit protein L29;
30515049	0.351914	up	-0.2914	down	RPL2	ribosomal 60S subunit protein L2A;
3644417	0.574047	up	-0.398435	down	PET127	Pet127p;
3644414	0.620817	up	-0.555935	down	C111100WA	acireductone dioxygenase (Ni2+-requiring);
3644398	0.75838	up	-0.436437	down	WBP1	dolichyl-diphosphooligosaccharide-protein glycotransferase;
3644397	0.66455	up	-0.360867	down	ARL3	Arf family GTPase;
3644531	1.74947	up	-0.474935	down	HAP43	Hap43p;
3644529	2.32434	up	-0.624098	down	FGR39	Fgr39p;
3644556	2.00308	up	-0.0122268	down	C111250WA	microtubule-binding protein;
3644554	1.20826	up	-1.82519	down	C111280WA	hypothetical protein;
3644552	0.643101	up	0	down	C111300CA	mRNA splicing protein;
3644551	0.513952	up	-1.24252	down	PSP1	Psp1p;
3644549	1.33098	up	0	down	PRM1	pheromone-regulated protein;
30515053	0.730958	up	-0.406304	down	RPL37B	ribosomal 60S subunit protein L37B;
3644547	1.24473	up	-0.834773	down	C111370CA	hypothetical protein;
3644545	1.53055	up	-0.110046	down	NEP1	18S rRNA pseudouridine methyltransferase;
3644538	1.98669	up	-0.71801	down	SAM2	methionine adenosyltransferase;
3645332	2.11298	up	-0.515771	down	GAR1	H/ACA snoRNP pseudouridylase subunit;
3645345	2.56178	up	-0.0343607	down	C111610CA	hypothetical protein;
3645322	0.508564	up	0	down	C111690WA	hypothetical protein;
3645320	2.06103	up	-0.0616158	down	C111710CA	hypothetical protein;
3642008	1.17146	up	-0.253872	down	MUP1	Mup1p;
3642005	0.539153	up	0	down	C111900CA	hypothetical protein;
3642004	1.48367	up	-0.974042	down	C111910WA	hypothetical protein;
3642003	0.576448	up	-0.839228	down	C111920WA	hypothetical protein;
3642043	0.934771	up	-0.992761	down	MED10	mediator complex subunit;
3642041	0.747163	up	0	down	C112000CA	hypothetical protein;
3642056	1.23812	up	0	down	C112090CA	hypothetical protein;
3642051	1.28128	up	0	down	ZCF30	Zcf30p;
3642040	1.39207	up	-0.772999	down	MSO1	Mso1p;
3642035	1.09238	up	-0.376331	down	TRP3	bifunctional anthranilate synthase/indole-3-glycerol-phosphate synthase;
3642022	0.161502	up	-0.833233	down	C112250CA	hypothetical protein;
3642018	1.26818	up	-1.98003	down	RBD1	Rbd1p;
3642063	0.490141	up	-0.0604222	down	C112350WA	exosome catalytic subunit;
3642060	1.53358	up	-0.411519	down	WRS1	tryptophan--tRNA ligase;
30515062	0.285487	up	-0.270301	down	RPL27A	ribosomal 60S subunit protein L27A;
3647603	0.00509612	up	0	down	C112580WA	hypothetical protein;
3646825	0.872224	up	-0.098526	down	C112610WA	mitochondrial 54S ribosomal protein YmL15;
3646837	0.353931	up	-0.0864601	down	C112640WA	hypothetical protein;
3646816	0.516269	up	-0.689049	down	RPG1A	translation initiation factor eIF3 subunit a;
3646829	0.241171	up	-0.714639	down	FEN1	fatty acid elongase;
3646826	0.326579	up	-0.258602	down	C112820CA	DNA-directed RNA polymerase core subunit;
3636151	0.0550288	up	0	down	C112880CA	hypothetical protein;
30515066	1.09848	up	-0.0875669	down	C112910WA	hypothetical protein;
30515072	0.642334	up	-0.361771	down	RPL14	ribosomal 60S subunit protein L14B;
30515073	1.1371	up	-2.36593	down	C113100WA	hypothetical protein;
3636199	1.97488	up	-0.347538	down	CHS3	chitin synthase;
3636145	0.135755	up	-0.351152	down	C113280CA	H(+)-transporting V0 sector ATPase subunit c'';
3636216	1.56413	up	-0.0727463	down	C113370WA	hypothetical protein;
3636219	1.28112	up	-0.592059	down	AGC1	amino acid transporter;
3636222	0.714537	up	-0.807051	down	KEM1	chromatin-binding exonuclease;
3636223	0.665596	up	0	down	C113430CA	hypothetical protein;
3636168	0.319146	up	0	down	TGL99	Tgl99p;
3636173	0.953868	up	-0.158708	down	NUP49	FG-nucleoporin;
3636189	0.33732	up	-0.194767	down	CUP2	Cup2p;
3636140	0.872355	up	-0.689362	down	MYO2	myosin 2;
3636132	0.338431	up	-1.05364	down	MET3	sulfate adenylyltransferase;
3636181	0.162094	up	-1.81029	down	LCB2	serine C-palmitoyltransferase;
3636182	0.71505	up	0	down	MODF	Modfp;
3636188	0.986894	up	-0.641507	down	HPC2	Hpc2p;
3643339	0.703537	up	0	down	C114020WA	hypothetical protein;
3643342	0.0691868	up	0	down	C114040WA	hypothetical protein;
3643343	0.777847	up	0	down	C114050CA	ATP-dependent 3'-5' DNA helicase;
3643347	0.517373	up	-0.494235	down	RPL4B	ribosomal 60S subunit protein L4B;
3643321	0.37687	up	-0.137583	down	PAM16	import motor complex subunit;
3643324	0.240819	up	0	down	C114180WA	hypothetical protein;
3643308	0.971615	up	-0.0225925	down	TIF35	translation initiation factor eIF3 subunit g;
3643310	0.0907445	up	-0.268996	down	NPL3	mRNA-binding protein;
3643278	1.83452	up	-1.55959	down	C114330WA	tRNA-5-taurinomethyluridine 2-sulfurtransferase;
3643280	0.421839	up	-0.214091	down	RIM101	alkaline-responsive transcriptional regulator;
3643295	0.694858	up	-0.139533	down	DDI1	Ddi1p;
3643327	1.10437	up	-0.231627	down	C114470WA	mRNA splicing protein;
3643334	1.36569	up	0	down	C114550CA	hypothetical protein;
3647922	0.496183	up	0	down	C200050CA	hypothetical protein;
3647918	0.583421	up	-1.07683	down	EMC9	Emc9p;
3638837	0.505093	up	-0.96151	down	NAT2	Nat2p;
3638904	2.26604	up	-0.897758	down	C200190CA	peroxisome biogenesis protein;
3638801	0.474422	up	-0.319097	down	C200290WA	J-type chaperone;
3638800	0.231904	up	-0.466977	down	C200310WA	hypothetical protein;
3638796	0.304001	up	-0.803717	down	HIR1	Hir1p;
3638821	0.161217	up	-0.0987902	down	C200400CA	hypothetical protein;
3638870	0.841456	up	-0.221201	down	C200490WA	hypothetical protein;
3638869	0.416605	up	-0.447567	down	ZCF9	Zcf9p;
3638888	0.178937	up	-2.01067	down	SOD4	Sod4p;
3638886	0.445261	up	0	down	SOD5	Sod5p;
3638883	0.0861185	up	-0.498606	down	NPL6	Npl6p;
3638807	1.54723	up	-1.06684	down	C200840WA	NAPDH-dependent diflavin reductase;
3638804	0.0909815	up	-0.449059	down	C200870WA	hypothetical protein;
3638830	0.721725	up	-0.164516	down	KAR2	Hsp70 family ATPase;
3638861	0.677008	up	-0.00379467	down	C201160WA	S-methyl-5-thioribose-1-phosphate isomerase;
3638795	0.614456	up	0	down	C201230WA	hypothetical protein;
3638791	2.62451	up	-0.220511	down	CHA1	Cha1p;
3638788	0.795774	up	-0.455833	down	C201310WA	hypothetical protein;
3635723	0.569288	up	-1.44037	down	C201370CA	hypothetical protein;
3635724	1.76835	up	-1.43832	down	PLB4.5	Plb4.5p;
3635726	1.57843	up	-1.52751	down	C201390WA	epsin;
3635842	0.348136	up	-0.656049	down	APT1	adenine phosphoribosyltransferase;
3635799	0.393174	up	-1.35941	down	C201500WA	hypothetical protein;
3635802	0.24017	up	-0.143698	down	PPE1	carboxylesterase-mitochondrial 37S ribosomal protein YmS2;
3635787	0.0866938	up	-0.670316	down	RPS26A	ribosomal 40S subunit protein S26A;
3635737	0.507998	up	-0.356782	down	COX4	cytochrome c oxidase subunit IV;
3635739	0.0428171	up	-0.824613	down	SLA1	cytoskeletal protein-binding protein;
3635742	0.748442	up	-1.03687	down	C201660CA	hypothetical protein;
3635743	0.00275302	up	-0.657938	down	STT3	dolichyl-diphosphooligosaccharide--protein glycosyltransferase subunit;
3635731	0.0793176	up	-0.153506	down	C201720CA	hypothetical protein;
3635732	0.858169	up	-0.526809	down	C201730WA	kinetochore-associated Ndc80 complex subunit;
3635733	0.610772	up	-0.831604	down	C201740CA	mitochondrial 54S ribosomal protein YmL31;
3635833	1.96829	up	0	down	RAD7	UV-damaged DNA-binding protein;
3635767	0.678756	up	-0.0163808	down	C202000WA	hypothetical protein;
3635768	0.100998	up	0	down	CHT4	putative chitinase;
3635749	0.1007	up	-0.518753	down	C202150CA	cleavage polyadenylation factor subunit;
3635750	1.65454	up	-1.65241	down	SAM37	SAM complex subunit;
3635753	0.764447	up	-3.57701	down	C202190CA	hypothetical protein;
3635772	0.531582	up	-0.701138	down	C202200WA	Zn(2+) transporter;
3635824	0.185136	up	-0.758612	down	C202360CA	S-adenosylmethionine-dependent methyltransferase;
3635818	1.67227	up	0	down	C202520WA	hypothetical protein;
3635856	0.918084	up	0	down	C202550CA	hypothetical protein;
3643006	1.18712	up	-0.628451	down	SER2	phosphoserine phosphatase;
3643003	0.500533	up	-1.46778	down	C202710CA	hypothetical protein;
3643029	1.24441	up	0	down	C202790CA	hypothetical protein;
3643028	0.357846	up	-0.929806	down	NCB2	negative cofactor 2 transcription regulator complex subunit;
3642975	0.777847	up	0	down	UGA6	Uga6p;
3643022	0.625241	up	-1.72712	down	C203000CA	hypothetical protein;
3642986	0.147561	up	-0.149345	down	LIG4	DNA ligase (ATP);
3642999	0.468517	up	-1.69725	down	ADE8	phosphoribosylglycinamide formyltransferase;
3642995	0.418512	up	-0.0282133	down	C203110WA	hypothetical protein;
3637404	0.366505	up	-0.690001	down	FEN12	fatty acid elongase;
3637427	0.157676	up	-0.147818	down	VPS20	ESCRT-III subunit protein;
3637411	0.653589	up	0	down	C203420CA	hypothetical protein;
3637350	0.202171	up	-0.101128	down	PGA33	Pga33p;
3637345	0.155289	up	-1.82019	down	C203500WA	hypothetical protein;
3637340	0.348879	up	-0.787961	down	RAD32	DNA-directed DNA polymerase eta;
3637338	1.25281	up	-0.118637	down	C203550CA	hypothetical protein;
3637337	1.16044	up	-0.60514	down	C203560CA	mitochondrial 54S ribosomal protein YmL35;
3637439	0.386056	up	0	down	IFK2	Ifk2p;
3637437	0.131062	up	0	down	UGA11	Uga11p;
3637371	0.604193	up	-0.0747919	down	C203760CA	protein kinase;
3637401	0.0214574	up	-0.492891	down	C203800CA	hypothetical protein;
30515104	0.225038	up	-1.01752	down	RPS9B	ribosomal 40S subunit protein S9B;
3637420	1.22596	up	-0.0421648	down	C203950WA	mitochondrial 54S ribosomal protein YmL24/YmL14;
3637362	0.79737	up	-0.49193	down	SDS22	type 1 protein phosphatase-activating protein;
3637384	1.30953	up	-0.498774	down	DCK2	Dck2p;
3637383	0.568524	up	-0.517985	down	DCK1	Dck1p;
3637381	0.108854	up	-0.624765	down	C204080WA	hypothetical protein;
3637379	0.542295	up	-1.30962	down	C204100WA	hypothetical protein;
3637377	0.192304	up	-0.896595	down	C204120CA	hypothetical protein;
3637331	1.03116	up	-1.43094	down	C204160WA	hypothetical protein;
3637357	0.152763	up	-0.38011	down	TAF14	TATA-binding protein-associated factor;
3637356	0.603496	up	-0.346335	down	BAT21	branched-chain-amino-acid transaminase;
3637352	0.135705	up	-0.103497	down	CAK1	cyclin-dependent protein kinase-activating kinase;
3645448	0.22514	up	-0.374837	down	RIM2	Rim2p;
3645439	0.346725	up	-0.466611	down	RPL17B	ribosomal 60S subunit protein L17B;
3645438	0.330514	up	-0.209134	down	C204620WA	hypothetical protein;
3647798	0.697958	up	-0.608944	down	SNU114	U5 snRNP GTPase;
3647796	0.255403	up	0	down	FGR51	Fgr51p;
3647787	0.735325	up	-1.38441	down	C204730WA	hypothetical protein;
3647786	1.09533	up	0	down	C204740CA	hypothetical protein;
3647785	0.552633	up	0	down	C204750WA	hypothetical protein;
3643442	0.636555	up	-0.514486	down	C204960CA	hypothetical protein;
3643449	0.264262	up	-0.651159	down	C205040CA	hypothetical protein;
3643459	1.086	up	-0.598366	down	CDC15	serine/threonine protein kinase;
3643423	0.06545	up	-0.450873	down	C205300CA	mitochondrial 37S ribosomal protein MRPS35;
3643417	0.215283	up	-0.87527	down	C205490WA	hypothetical protein;
3643420	0.414552	up	-0.322608	down	C205510CA	hypothetical protein;
3643421	0.103829	up	-0.728434	down	C205520WA	hypothetical protein;
3645564	0.124003	up	-0.890374	down	C205590CA	putative amidotransferase;
3645565	0.31654	up	-0.865058	down	RPS8A	ribosomal 40S subunit protein S8B;
3645570	0.957601	up	-1.21511	down	C205670CA	tRNA splicing endonuclease subunit;
3645579	0.741954	up	-0.520811	down	C205770WA	hypothetical protein;
3647474	1.5435	up	-1.09881	down	IDP1	isocitrate dehydrogenase (NADP(+));
3644075	0.0829463	up	-2.79964	down	C205980CA	hypothetical protein;
3646910	0.452378	up	-2.41	down	MEC3	Mec3p;
3646924	0.271003	up	-0.7705	down	C206300WA	hypothetical protein;
3646927	0.686196	up	-0.383212	down	C206320WA	hypothetical protein;
3646567	0.0954571	up	-0.0468428	down	RTA2	phospholipid-translocating ATPase;
3646568	0.328805	up	-0.311602	down	C206480WA	tRNA (guanine(9)-N(1))-methyltransferase;
3648022	0.116442	up	-0.149345	down	C206760CA	hypothetical protein;
3643516	0.198346	up	-1.35143	down	C206780CA	ubiquitin-protein ligase;
3643499	0.674558	up	-0.147743	down	C207040WA	hypothetical protein;
3643500	0.190997	up	-0.141711	down	C207060WA	U2 snRNP complex subunit;
3643475	0.591636	up	0	down	C207280WA	hypothetical protein;
3643478	0.106808	up	-0.589963	down	CCT5	chaperonin-containing T-complex subunit;
3645236	0.0153232	up	-0.966352	down	C207360WA	RNA methyltransferase;
3645232	0.461662	up	-0.132466	down	SSC1	Hsp70 family ATPase;
3645229	1.0132	up	-0.501825	down	C207390CA	hypothetical protein;
3645201	0.678748	up	-0.853126	down	C207430CA	trifunctional uridine nucleosidase/nicotinamide riboside hydrolase/nicotinic acid riboside hydrolase;
3645199	1.19955	up	-0.599778	down	RCL1	rRNA-processing endoribonuclease;
3645207	0.787552	up	-0.124477	down	C207520CA	hypothetical protein;
3645222	0.0076375	up	-0.750705	down	C207540WA	hypothetical protein;
3645221	0.610693	up	-0.102061	down	C207550WA	hypothetical protein;
3645220	0.419566	up	-0.525284	down	SWR1	chromatin-remodeling protein;
30515143	0.0198331	up	-1.09471	down	RHO2	Rho family GTPase;
30515144	0.553724	up	0	down	C207770CA	hypothetical protein;
3642325	0.903802	up	-0.51684	down	C207800WA	hypothetical protein;
3642324	0.558851	up	-0.351886	down	C207810WA	hypothetical protein;
3642291	1.79764	up	-0.431991	down	ALG7	UDP-N-acetylglucosamine--dolichyl-phosphate N-acetylglucosaminephosphotransferase;
3642313	1.40623	up	-0.959368	down	NSA1	ribosome biosynthesis protein;
3642310	0.025763	up	-0.343642	down	BLM3	Blm3p;
30515149	0.34758	up	-0.854424	down	RPS10	ribosomal 40S subunit protein S10A;
3643897	1.22112	up	-1.03966	down	C208420WA	hypothetical protein;
3643896	0.153714	up	0	down	PGA46	Pga46p;
3643917	1.22897	up	0	down	ANP1	Anp1p;
3643908	0.123573	up	-0.726862	down	C208650WA	hypothetical protein;
3643880	0.983849	up	-0.581161	down	TIF4631	translation initiation factor eIF4G;
3643873	1.30351	up	0	down	SPO11	Spo11p;
3645797	0.277286	up	-0.578063	down	C208920WA	hypothetical protein;
3645795	0.316574	up	-0.310851	down	C208930WA	proteasome regulatory particle lid subunit;
3645788	0.435074	up	0	down	C208950WA	hypothetical protein;
3645780	0.506195	up	-0.589362	down	CDC47	mini-chromosome maintenance complex protein 7;
3645791	0.0968313	up	-0.735113	down	C209050CA	hypothetical protein;
3644111	0.584276	up	-0.17212	down	C209070CA	hypothetical protein;
3644065	2.54778	up	-0.0481607	down	C209250WA	hypothetical protein;
3644068	0.0754814	up	-0.746782	down	SGT1	co-chaperone;
3644102	0.329442	up	0	down	C209280CA	hypothetical protein;
3644108	0.676034	up	-0.0931943	down	TAZ1	lysophosphatidylcholine acyltransferase;
3647716	0.975143	up	-0.178836	down	ERG24	delta(14)-sterol reductase;
3647719	0.232392	up	-0.611656	down	RPL3	ribosomal 60S subunit protein L3;
3643816	0.216943	up	-0.982811	down	C209510CA	Ca(2+)-binding ATP:ADP antiporter;
3643815	0.211092	up	-0.122234	down	CCT2	chaperonin-containing T-complex subunit;
3643784	0.111989	up	-1.63734	down	IPK2	inositol polyphosphate multikinase;
3643964	0.0031457	up	-0.832915	down	YOR1	ATP-binding cassette transporter;
3643948	0.110314	up	-1.08558	down	C210060CA	putative pantetheine-phosphate adenylyltransferase;
3643946	0.53277	up	-0.742058	down	C210070WA	hypothetical protein;
3643932	0.510184	up	-0.0483123	down	C210160WA	hypothetical protein;
3643925	0.388792	up	-0.965539	down	C210230WA	hypothetical protein;
3641260	0.146984	up	-0.329615	down	UBC15	Ubc15p;
3641247	0.295541	up	-0.785262	down	RPS4A	Rps4ap;
3641251	0.110977	up	-0.0875125	down	C210670WA	hypothetical protein;
3641208	0.379688	up	-1.07138	down	TIF11	Tif11p;
3641210	1.37373	up	-0.265685	down	C210730WA	hypothetical protein;
3641236	1.37831	up	-1.8041	down	C210740CA	tetratricopeptide repeat-containing protein;
3641238	0.813939	up	-1.02563	down	C210760CA	origin recognition complex subunit 2;
3641242	0.51361	up	-0.0502853	down	C210790CA	N-acetylglucosaminyldiphosphodolichol N-acetylglucosaminyltransferase anchoring subunit;
3640569	0.121637	up	-0.362813	down	TLO7	Tlo7p;
3640568	0.226425	up	-0.871101	down	RPS24	ribosomal 40S subunit protein S24B;
3640593	0.411642	up	-1.02819	down	C300130CA	hypothetical protein;
3640596	0.411642	up	-1.20376	down	C300140WA	hypothetical protein;
3640591	0.179615	up	-0.725256	down	C300160CA	hypothetical protein;
3640560	0.327635	up	-0.200292	down	C300210CA	hypothetical protein;
3640529	0.846496	up	-0.517214	down	TIM44	protein translocase subunit;
3640542	1.20574	up	-1.13902	down	C300360WA	hypothetical protein;
3640541	0.723698	up	-0.67706	down	BUD21	Bud21p;
3640553	0.47896	up	-0.337584	down	C300420WA	tRNase Z;
3640548	0.846618	up	-0.0240889	down	C300450CA	mitochondrial 54S ribosomal protein RML2;
3640521	0.019485	up	-0.195354	down	ATP5	F1F0 ATP synthase subunit 5;
3640514	0.240562	up	0	down	C300510WA	hypothetical protein;
3640513	0.328876	up	-0.728475	down	C300520WA	NEDD8-conjugating protein;
3640588	0.2135	up	-1.3318	down	C300530CA	hypothetical protein;
3640573	0.402528	up	-0.761729	down	NGT1	Ngt1p;
3640534	0.480751	up	-0.797143	down	VPS8	CORVET complex membrane-binding subunit;
3640531	1.80139	up	-0.308569	down	PMA1	H(+)-exporting P2-type ATPase;
3648186	0.500727	up	0	down	C300790WA	serine/threonine protein kinase;
3647757	0.441737	up	-0.356815	down	C300830CA	DNA ligase (ATP);
3647758	0.670681	up	-0.698149	down	C300840CA	hypothetical protein;
3647752	0.228461	up	-0.477126	down	KGD1	alpha-ketoglutarate dehydrogenase;
3639832	0.0199721	up	-2.10766	down	C301070CA	hypothetical protein;
30515175	0.39165	up	-0.337891	down	MRPL33	mitochondrial 54S ribosomal protein YmL33;
30515176	0.104522	up	-0.178578	down	C301090WA	hypothetical protein;
3639836	0.715088	up	-1.63593	down	C301120WA	hypothetical protein;
3648401	0.919184	up	-0.358787	down	C301150CA	hypothetical protein;
3647958	1.87431	up	-0.260753	down	C301170WA	hypothetical protein;
3647961	0.460759	up	-1.14814	down	C301190CA	hypothetical protein;
3636612	1.75758	up	-0.616217	down	C301210CA	hypothetical protein;
3636621	0.341025	up	-1.57495	down	NCE103	carbonate dehydratase;
3636651	0.371379	up	-0.245157	down	ZCF8	Zcf8p;
3636644	0.642184	up	-0.613882	down	END3	End3p;
3636635	1.25084	up	-1.03538	down	ALI1	Ali1p;
3636632	0.790089	up	-0.434118	down	C301440CA	hypothetical protein;
3636573	0.857346	up	-0.898036	down	RPS7A	ribosomal 40S subunit protein S7A;
3636665	0.376298	up	-1.62549	down	PPH21	phosphoprotein phosphatase 2A catalytic subunit;
3636662	0.862034	up	-1.30078	down	TFP1	H(+)-transporting V1 sector ATPase subunit A;
3636604	0.693737	up	-2.49662	down	C301690WA	hypothetical protein;
3636591	1.10551	up	-0.649309	down	UTR2	Utr2p;
3636589	0.289056	up	-0.116612	down	AFG3	AAA family ATPase;
3636585	0.659344	up	-0.569693	down	MNT1	alpha-1,2-mannosyltransferase KTR1;
3636583	0.193666	up	-2.05306	down	MNT2	alpha-1,2-mannosyltransferase KRE2;
3636565	0.316512	up	-0.0951638	down	C301850WA	mitochondrial 37S ribosomal protein MRP1;
3636564	0.374569	up	-0.290474	down	DBP5	ATP-dependent RNA helicase;
3636594	0.777847	up	0	down	RAD50	MRX complex DNA-binding subunit;
3636580	0.519649	up	-1.84675	down	C302030WA	rhomboid protease;
3636661	0.479533	up	-0.149345	down	C302090CA	hypothetical protein;
3636659	0.121637	up	-0.644063	down	RPL12	ribosomal 60S subunit protein L12A;
3636655	0.0192412	up	-1.00996	down	ERG6	sterol 24-C-methyltransferase;
3636636	0.130883	up	-0.214317	down	C302260CA	cyclin-dependent serine/threonine protein kinase;
3636552	0.051507	up	-0.169291	down	ILV2	acetolactate synthase catalytic subunit;
3636550	0.619271	up	0	down	C302330CA	hypothetical protein;
3636616	1.06469	up	-0.467215	down	ALR1	Mg(2+) transporter;
3636615	0.262468	up	-0.149345	down	C302390WA	hypothetical protein;
3638342	0.796458	up	-0.486275	down	C302420CA	hypothetical protein;
3638369	1.53879	up	-0.688179	down	PAM17	Pam17p;
30515189	0.411792	up	-0.171045	down	C302530WA	hypothetical protein;
3638372	0.754585	up	-0.53408	down	OXR1	Oxr1p;
3638406	0.764085	up	-1.2655	down	SLD1	Sld1p;
3638407	0.305099	up	-0.477894	down	C302690CA	dolichol kinase;
3638410	0.615631	up	0	down	C302720WA	hypothetical protein;
3638417	3.04854	up	0	down	ADH4	Adh4p;
3638332	0.286746	up	-0.220727	down	C302850CA	alcohol O-acetyltransferase;
3638335	0.411712	up	-1.1927	down	C302880WA	hypothetical protein;
3638336	0.799612	up	-0.975769	down	C302890CA	hypothetical protein;
3638337	0.629158	up	0	down	C302900WA	hypothetical protein;
3638382	0.0798309	up	0	down	MET13	methylenetetrahydrofolate reductase (NAD(P)H);
3638386	0.245519	up	-1.8394	down	C302980CA	hypothetical protein;
3638388	2.20362	up	-1.99051	down	C302990CA	hypothetical protein;
3638391	0.419245	up	-0.713041	down	C303020WA	hypothetical protein;
3638392	0.775045	up	-1.73417	down	ECM14	putative metallocarboxypeptidase;
3638398	0.474035	up	-1.61901	down	USO5	Uso5p;
3638400	1.15863	up	-1.86824	down	C303110WA	hypothetical protein;
3638424	0.772467	up	-0.179974	down	C303160CA	hypothetical protein;
3638428	0.18935	up	-0.104172	down	C303200CA	hypothetical protein;
3638320	0.40977	up	-1.08817	down	C303260WA	cleavage polyadenylation factor subunit;
3638359	0.730071	up	0	down	C303460CA	hypothetical protein;
3638312	0.254048	up	-0.265738	down	C303530WA	hypothetical protein;
3638313	0.332047	up	-0.0216444	down	C303540WA	hypothetical protein;
3638299	0.706463	up	-0.275199	down	C303560WA	aminopeptidase;
3638300	2.16799	up	0	down	C303570CA	hypothetical protein;
3645650	0.805177	up	-0.173478	down	IRS4	Irs4p;
3645638	0.387877	up	-1.10037	down	C303760WA	diacylglycerol O-acyltransferase;
3645635	1.36609	up	-0.625741	down	MEU1	S-methyl-5-thioadenosine phosphorylase;
3645631	0.732284	up	-1.24817	down	C303820CA	hypothetical protein;
3645630	1.7669	up	-0.0943781	down	C303830WA	peptidylprolyl isomerase;
3645626	0.465153	up	-0.440077	down	C303860WA	Mg-dependent acid phosphatase;
30515197	0.462304	up	-1.06137	down	C303920WA	hypothetical protein;
3647399	0.93287	up	0	down	C303980CA	hypothetical protein;
3635284	0.908015	up	-0.0544214	down	EGD2	Egd2p;
3635181	2.5346	up	0	down	DAL8	Dal8p;
30515203	1.50293	up	-0.275331	down	C304190WA	hypothetical protein;
3648297	1.21486	up	-2.22789	down	SNF5	Snf5p;
3635175	0.0622255	up	-1.37738	down	NUP85	Nup85p;
3635204	0.803069	up	-0.237939	down	RIP1	ubiquinol--cytochrome-c reductase catalytic subunit;
3635208	1.74115	up	-1.36482	down	C304460WA	hypothetical protein;
3635257	0.126102	up	-0.638826	down	RPL19A	ribosomal 60S subunit protein L19A;
3635258	1.44389	up	-1.65329	down	C304510WA	hypothetical protein;
3635259	0.125394	up	-1.4452	down	ADE2	phosphoribosylaminoimidazole carboxylase;
3635261	0.555539	up	0	down	TEC1	Tec1p;
30515204	0.120034	up	-0.542437	down	C304590WA	RNA-binding protein;
3635155	0.208678	up	-0.00252104	down	C304620CA	hypothetical protein;
3635194	0.515878	up	-0.701675	down	RPS15	ribosomal 40S subunit protein S15;
3635195	0.0685768	up	-1.23615	down	RPP2B	ribosomal protein P2B;
3635196	1.15243	up	-0.463506	down	C304690CA	hypothetical protein;
3635249	0.786694	up	0	down	C304720CA	hypothetical protein;
3635215	0.0526454	up	-0.247717	down	C304790WA	hypothetical protein;
3635220	1.66616	up	-1.01307	down	SEC7	Arf family guanine nucleotide exchange factor;
3635224	0.110497	up	-2.16573	down	C304840CA	hypothetical protein;
3635225	0.924619	up	-2.05913	down	SFP1	zinc-coordinating transcription factor;
3635226	1.96612	up	0	down	C304870WA	hypothetical protein;
3635266	0.983117	up	-0.567761	down	NOP14	snoRNA-binding rRNA-processing protein;
3635271	0.304697	up	-0.337494	down	ARF2	Arf family GTPase;
3635164	0.557111	up	-0.381015	down	C304970CA	ubiquitin-ubiquitin ligase;
3635166	1.48604	up	-0.0768914	down	FGR44	Fgr44p;
3635170	1.29388	up	0	down	C305020WA	hypothetical protein;
3635239	0.946624	up	0	down	ATG9	autophagy protein;
3635156	0.526803	up	-1.01426	down	RPL18	ribosomal 60S subunit protein L18A;
3635159	0.270068	up	-0.603655	down	C305120CA	tubulin-binding prefolding complex subunit;
3635230	0.403636	up	-1.09959	down	WOR2	Wor2p;
30515208	0.274688	up	-1.25772	down	RPS19A	ribosomal 40S subunit protein S19A;
3635198	0.223557	up	-0.603075	down	RPL8B	ribosomal 60S subunit protein L8B;
3635202	0.529653	up	-2.42306	down	C305280CA	hypothetical protein;
3643647	1.65006	up	-1.34682	down	USO6	Uso6p;
3643650	0.971552	up	-0.167226	down	C305330CA	hypothetical protein;
3643675	0.757184	up	-1.12066	down	SMI1B	Smi1bp;
3643678	0.0215278	up	-0.805754	down	YST1	ribosomal 40S subunit protein S0A;
3643667	0.913786	up	0	down	C305430WA	hypothetical protein;
3643672	0.195083	up	-0.936993	down	C305510WA	hypothetical protein;
3643664	0.625574	up	-0.116016	down	ATO6	Ato6p;
3641724	0.396587	up	-1.02149	down	C305680WA	E2 ubiquitin-conjugating protein;
3641726	0.391179	up	-2.05257	down	CHS4	Chs4p;
3641717	0.134294	up	-0.57099	down	LAC1	Lac1p;
3641756	0.219484	up	-1.42451	down	KRE6	beta-glucan synthesis-associated protein;
3641740	0.921496	up	-1.8168	down	ZCF35	Zcf35p;
3641730	1.47932	up	-0.116647	down	C305970CA	phosphopantothenoylcysteine decarboxylase complex subunit;
3641731	0.326173	up	-0.134019	down	FAA2	Faa2p;
3641734	0.193976	up	-0.924778	down	CAM1	translation elongation factor EF1B gamma;
3641747	0.557933	up	-0.843721	down	ELP3	Elongator subunit;
3641748	1.66909	up	-1.45467	down	PBS2	mitogen-activated protein kinase kinase;
3641751	0.669768	up	-0.0193362	down	OCH1	Och1p;
3642272	0.275984	up	-0.282469	down	C306170CA	hypothetical protein;
3642265	1.18436	up	-0.905551	down	MMS21	SUMO ligase;
3642245	0.134482	up	-1.10304	down	OAC1	Oac1p;
3642243	1.61783	up	-1.68297	down	ERV25	Erv25p;
3642234	0.845317	up	0	down	ALS7	Als7p;
3642258	0.665624	up	-0.829867	down	C306370CA	hypothetical protein;
3642261	2.03587	up	-1.62122	down	C306410CA	dolichyl-diphosphooligosaccharide--protein glycotransferase;
3642263	0.0821147	up	-0.16063	down	APN1	DNA-(apurinic or apyrimidinic site) lyase;
3642275	0.578077	up	0	down	C306550CA	TFIIH complex subunit;
3642277	0.229647	up	-0.0787666	down	OPI3	bifunctional phosphatidyl-N-methylethanolamine N-methyltransferase/phosphatidyl-N-dimethylethanolamine N-methyltransferase;
3642278	0.541156	up	0	down	JEN1	Jen1p;
3638448	0.365438	up	0	down	C306710WA	hypothetical protein;
30515219	0.0400085	up	-0.615153	down	C306750WA	translocon subunit;
3638544	0.562176	up	0	down	C306820CA	hypothetical protein;
3638543	0.695905	up	-1.03274	down	C306830CA	putative helicase;
3638513	0.492251	up	-0.50606	down	ISA2	Isa2p;
3638507	0.309304	up	0	down	C306950WA	hypothetical protein;
3638443	0.777847	up	-0.973255	down	C307100CA	hypothetical protein;
3638441	1.3018	up	-0.00793663	down	C307120WA	hypothetical protein;
3638438	0.188126	up	-0.913715	down	RPS12	ribosomal 40S subunit protein S12;
3638534	1.47226	up	-1.12813	down	ZFU2	Zfu2p;
3638532	0.655641	up	0	down	PRO2	glutamate-5-semialdehyde dehydrogenase;
3638437	0.496874	up	-1.37322	down	GCD2	translation initiation factor eIF2B subunit delta;
3638433	0.218011	up	-0.44434	down	ECM29	Ecm29p;
3638431	0.817184	up	-0.194147	down	C307280CA	hypothetical protein;
3638464	0.606723	up	-0.570837	down	MDS3	Mds3p;
3638476	0.543325	up	-0.203209	down	C307350WA	hypothetical protein;
3638473	0.170482	up	-0.527289	down	C307380WA	hypothetical protein;
3638471	0.272177	up	-2.58194	down	C307400WA	tRNA methyltransferase;
3638480	0.519223	up	-1.21436	down	C307460WA	protein serine/threonine phosphatase;
3638488	1.34816	up	-0.894268	down	C307650CA	hypothetical protein;
3638458	0.251348	up	-0.192657	down	C307690CA	hypothetical protein;
3638451	0.01876	up	-0.776983	down	UTP9	Utp9p;
3638450	0.01876	up	-1.07412	down	C307760CA	hypothetical protein;
3647459	0.777847	up	-1.96725	down	STD1	Std1p;
3647463	0.0974755	up	-0.355274	down	C307820WA	hypothetical protein;
3647470	0.586244	up	-0.347467	down	C307880CA	hypothetical protein;
3647469	1.12045	up	-0.0278549	down	TIM8	protein transporter;
3648056	1.98118	up	-0.305678	down	CNH1	Cnh1p;
3645025	0.746476	up	-0.93446	down	HIS4	trifunctional histidinol dehydrogenase/phosphoribosyl-AMP cyclohydrolase/phosphoribosyl-ATP diphosphatase;
3644994	0.709771	up	0	down	C400290CA	hypothetical protein;
3645021	0.411212	up	-0.119049	down	C400420CA	hypothetical protein;
3648379	0.432288	up	-1.31401	down	C400500WA	ubiquitin-ubiquitin ligase;
3645748	1.36281	up	-0.580393	down	RLP24	ATPase-activating ribosome biosynthesis protein;
3645747	0.330214	up	-1.1102	down	PAM18	Pam18p;
3645744	0.189724	up	-0.413814	down	C400560CA	ERMES complex subunit;
3645767	1.27314	up	0	down	C400640WA	hypothetical protein;
3645741	0.507137	up	-1.96941	down	C400820WA	hypothetical protein;
3635681	0.141186	up	-0.563759	down	C400880WA	tRNA adenylyltransferase;
3635608	0.00819179	up	-1.27578	down	PGA57	Pga57p;
3635606	0.152383	up	-0.0928011	down	C401020CA	hypothetical protein;
3635652	0.645459	up	-1.01656	down	CAS5	Cas5p;
3635601	0.948659	up	0	down	C401340WA	hypothetical protein;
3635598	0.00367236	up	-0.192856	down	ILV6	acetolactate synthase regulatory subunit;
3635713	0.777847	up	-0.860704	down	C401650CA	cleavage polyadenylation factor subunit;
3635711	0.109936	up	-1.66745	down	C401670CA	hypothetical protein;
3635589	0.407829	up	-0.206585	down	C401720CA	DNA damage-responsive RNA polymerase-degradation factor;
3635587	0.474009	up	-0.773015	down	TIM12	Tim12p;
3635593	1.09712	up	0	down	C401830CA	hypothetical protein;
3635635	1.06422	up	0	down	C401910WA	transcription factor TFIIIC subunit;
30515246	0.135001	up	-0.869035	down	C401990WA	hypothetical protein;
3635661	1.77771	up	0	down	RGA2	Rga2p;
3635671	0.729295	up	-0.701282	down	CYT2	cytochrome c1 heme lyase;
3635690	0.102511	up	-1.28386	down	C402260CA	putative methyltransferase;
3637894	0.355236	up	-0.911944	down	IDI1	isopentenyl-diphosphate delta-isomerase;
3637881	0.244109	up	-0.543485	down	PGA59	Pga59p;
3637868	0.77735	up	-0.273301	down	TIM13	protein translocase subunit;
3637920	0.102793	up	-1.51049	down	RGT1	Rgt1p;
3637833	1.16135	up	-1.79335	down	HFL2	negative cofactor 2 transcription regulator complex subunit;
3637832	1.58232	up	-0.985905	down	SEN2	tRNA splicing endonuclease subunit;
3637830	0.994156	up	-0.40958	down	C402670WA	beclin 1;
3637858	0.947761	up	-0.588206	down	GRX3	monothiol glutaredoxin;
3637903	0.332568	up	-0.80247	down	C402770CA	cell proliferation protein;
3637898	0.628081	up	-0.15316	down	RPC53	DNA-directed RNA polymerase III subunit;
30515250	0.50138	up	-0.149402	down	MED20	Med20p;
3637910	0.244772	up	-0.996828	down	C402850WA	Elongator subunit;
3637908	0.180165	up	-0.425773	down	ZUO1	zuotin;
3637873	0.863405	up	-0.580586	down	C402960WA	putative ubiquitin-protein ligase;
3637870	0.324621	up	-0.414698	down	TYS1	tyrosine--tRNA ligase;
3637922	0.328899	up	-1.22795	down	BUB1	protein kinase;
3637843	0.541972	up	-0.552077	down	C403140CA	Elongator subunit;
3637840	0.628542	up	-0.648131	down	C403170WA	Smc5-Smc6 complex subunit;
3637838	0.0563095	up	-1.7063	down	C403190WA	hypothetical protein;
3637891	0.360826	up	-0.575159	down	RHD2	Rhd2p;
3637890	0.958701	up	-0.545062	down	RPF1	rRNA-binding ribosome biosynthesis protein;
3648092	1.18077	up	-1.35769	down	C403320WA	hypothetical protein;
3645376	0.110904	up	-0.114538	down	C403530WA	hypothetical protein;
3645373	0.310557	up	-0.469956	down	C403560WA	hypothetical protein;
3645369	0.522669	up	-1.80662	down	C403580WA	hypothetical protein;
3645361	0.338679	up	-0.770282	down	C403700WA	hypothetical protein;
3645359	0.606712	up	-2.1238	down	C403720CA	hypothetical protein;
3645356	1.36804	up	-2.07777	down	C403750CA	hypothetical protein;
3645354	0.151495	up	-0.363439	down	C403770WA	hypothetical protein;
3647852	0.509045	up	-1.2037	down	RRP42	exosome non-catalytic core subunit;
3641219	0.307171	up	0	down	MET4	Met4p;
3641221	1.37005	up	-0.381349	down	C404130WA	hypothetical protein;
3641183	0.231644	up	-0.0186707	down	C404180CA	hypothetical protein;
3646843	0.156523	up	-0.0974617	down	C404300CA	hypothetical protein;
3646853	0.122333	up	-0.137321	down	YFH1	ferroxidase;
30515266	0.49895	up	-1.65626	down	C404380CA	hypothetical protein;
30515267	0.582019	up	-0.655886	down	C404390WA	ribosomal 60S subunit protein L22B;
3641177	1.50922	up	-0.71096	down	C404440WA	Sec63 complex subunit;
3641125	0.39985	up	-1.03805	down	EFB1	translation elongation factor 1 subunit beta;
3641156	0.663073	up	-1.49467	down	C404600CA	hypothetical protein;
3641152	0.0412309	up	-0.0802968	down	C404650WA	hypothetical protein;
3641139	1.20342	up	-0.505447	down	SSZ1	Ssz1p;
3641118	0.0558324	up	-0.780109	down	C404760CA	hypothetical protein;
3641113	1.15829	up	-0.865722	down	C404800WA	hypothetical protein;
3641165	1.78399	up	-0.0229688	down	C404820CA	mitochondrial 54S ribosomal protein YmL11;
3641174	0.0940571	up	-0.686678	down	RPL24A	ribosomal 60S subunit protein L24A;
3641172	0.166229	up	-0.409283	down	C404920WA	chromatin DNA-binding HSP70/DnaK family ATPase;
3641170	0.634542	up	-0.745047	down	C404930CA	U2-type spliceosomal complex subunit;
3641167	0.288073	up	0	down	C404980WA	hypothetical protein;
3641146	1.0296	up	-0.59085	down	IMG2	mitochondrial 54S ribosomal protein IMG2;
3641143	0.607348	up	-0.495138	down	PPG1	putative serine/threonine-protein kinase;
3647407	1.30154	up	0	down	ALD6	Ald6p;
3646156	0.187174	up	-0.650967	down	C405230CA	hypothetical protein;
3646157	0.251584	up	-0.143996	down	VPH1	H(+)-transporting V0 sector ATPase subunit a;
3648281	0.390081	up	-0.0279427	down	RAD59	Rad59p;
3646959	0.758521	up	-0.530066	down	C405330CA	hypothetical protein;
3641780	0.899101	up	-1.70523	down	GYP2	Gyp2p;
3641782	0.880722	up	0	down	C405610CA	hypothetical protein;
3641818	0.59921	up	-0.0515542	down	SEC23	GTPase-activating protein;
3641808	0.743398	up	-1.05092	down	CGT1	mRNA guanylyltransferase;
3641787	0.567664	up	-2.40286	down	C405830WA	hypothetical protein;
3641791	1.60453	up	-0.445058	down	C405850CA	hypothetical protein;
3641793	2.79676	up	0	down	C405870CA	hypothetical protein;
3646524	1.03853	up	-0.296835	down	VPS11	tethering complex subunit;
3646518	0.75775	up	0	down	HOS1	histone deacetylase;
3646530	0.657239	up	-0.124447	down	FMT1	methionyl-tRNA formyltransferase;
3646533	1.10554	up	-0.692702	down	CWH41	Cwh41p;
3648085	1.29309	up	-1.37497	down	C406130WA	hypothetical protein;
3642815	0.0514797	up	-1.24386	down	C406210CA	RNA-binding GTPase;
3642804	1.00836	up	0	down	PGA43	Pga43p;
3642800	0.0997751	up	-0.149345	down	PGA41	Pga41p;
3642796	0.494207	up	-0.118276	down	C406410WA	mRNA splicing protein;
3642794	0.105534	up	-0.395946	down	C406430CA	hypothetical protein;
3642791	0.138312	up	-0.132829	down	C406460CA	hypothetical protein;
3642785	0.494721	up	0	down	XUT1	Xut1p;
3642813	0.423376	up	-0.374815	down	C406620CA	hypothetical protein;
3642915	0.0350526	up	-0.659951	down	CZF1	Czf1p;
3642914	0.616574	up	-0.710095	down	CCT6	chaperonin-containing T-complex subunit;
3642913	0.383436	up	-1.41098	down	C406840WA	hypothetical protein;
3642912	0.93989	up	-2.03706	down	C406850CA	methionine aminopeptidase;
3642969	1.37268	up	0	down	PRA1	Pra1p;
3642964	0.930551	up	-0.0856245	down	MET16	phosphoadenylyl-sulfate reductase (thioredoxin);
3642936	0.685056	up	-0.365401	down	C407140WA	hypothetical protein;
3642935	0.00625176	up	-1.21926	down	C407150WA	hypothetical protein;
3647872	0.834202	up	-0.108342	down	C500150CA	karyopherin alpha;
3641594	0.101422	up	-0.941961	down	AFL1	inositol polyphosphate kinase;
3641592	0.00458741	up	-0.856756	down	BDF1	chromatin-binding protein;
3641581	1.42269	up	-0.203063	down	C500280CA	ribonuclease;
30515291	0.292685	up	-0.724175	down	C500320WA	putative mitochondrial 54S ribosomal protein;
3641554	1.90034	up	-2.05874	down	C500350CA	hypothetical protein;
3641548	0.286713	up	-0.281514	down	MRP17	mitochondrial 37S ribosomal protein YmS16;
3641540	1.12253	up	-0.268581	down	NAM7	ATP-dependent RNA helicase;
3641535	0.57495	up	-0.465298	down	C500550CA	hypothetical protein;
3641569	1.36281	up	-0.240882	down	RMT2	protein-arginine N5-methyltransferase;
3644115	2.25491	up	-0.300874	down	TFB3	TFIIH/NER complex subunit;
3644117	0.468003	up	0	down	IFF8	Iff8p;
3644124	0.204777	up	-1.68869	down	C500780CA	hypothetical protein;
3644125	0.00391221	up	-0.94074	down	C500790CA	Nrd1 complex RNA-binding subunit;
3644126	0.349419	up	-0.0480947	down	C500800CA	dioxygenase;
3644128	1.13497	up	-0.00923967	down	C500820WA	mitochondrial 54S ribosomal protein YmL17/YmL30;
3644129	0.128107	up	-0.483421	down	ERV46	Erv46p;
3642653	1.14078	up	-0.332021	down	C500950CA	S-adenosylmethionine-dependent methyltransferase;
3642648	0.861519	up	-0.491392	down	C501050CA	mitochondrial 54S ribosomal protein IMG1;
3642629	1.06853	up	-0.428839	down	BUD23	18S rRNA (guanine1575-N7)-methyltransferase;
3642623	1.25656	up	-0.892827	down	C501110WA	hypothetical protein;
3642663	1.06988	up	-0.904933	down	C501140CA	hypothetical protein;
3642659	1.53636	up	-0.328219	down	C501190WA	hypothetical protein;
3642615	0.842637	up	0	down	C501260WA	hypothetical protein;
3642614	0.174619	up	0	down	SGE1	Sge1p;
3647057	0.0599647	up	-1.16186	down	FYV5	Fyv5p;
3647058	0.170993	up	-0.986794	down	C501490CA	hypothetical protein;
3647062	0.226102	up	-0.312043	down	C501530CA	hypothetical protein;
30515301	0.56605	up	-0.9133	down	C501540WA	ribosomal 40S subunit protein S11A;
3647063	0.596555	up	-0.675764	down	C501550CA	hypothetical protein;
3647040	1.19048	up	-1.01547	down	CEF3	translation elongation factor EF-3;
3647249	1.01872	up	-0.384389	down	MAS2	mitochondrial-processing protease subunit alpha;
3647248	0.585882	up	-0.847217	down	MYO1	myosin 1;
3643733	1.35479	up	-0.359205	down	MRPL36	mitochondrial 54S ribosomal protein YmL36;
3643730	0.15032	up	-0.570244	down	C501730WA	hypothetical protein;
3643757	0.680589	up	0	down	HAL9	Hal9p;
3643755	0.373463	up	0	down	TAC1	Tac1p;
3643752	0.695795	up	-0.893742	down	C501870WA	peptide alpha-N-acetyltransferase complex A subunit;
3643751	0.53985	up	-0.183219	down	C501880CA	hypothetical protein;
3643750	0.47821	up	-0.51685	down	C501890WA	hypothetical protein;
3643744	0.122249	up	-0.235837	down	GIS2	mRNA-binding translational activator;
3643741	0.936604	up	-0.666589	down	C501930WA	SF3a splicing factor complex subunit;
3643773	1.40816	up	-0.0414693	down	ACH1	acetyl-CoA hydrolase;
3643746	0.939698	up	-0.571996	down	C502070CA	RNA-binding ATPase activator;
[truncated: 4,265 more rows]

## Sheet: GSEA Upregulated
Gene Categories induced in SC5314 exposed to Pb (10 µM) 60 minutes compared Del381 cells exposed to Plumbagin
NAME	SIZE	ES	NES	NOM p-val	FDR q-val	FWER p-val	RANK AT MAX	LEADING EDGE
SKO1_UP	410	0.667591	2.55372	0	0	0	1328	tags=54%, list=22%, signal=65%
XS(2006)_UP	448	0.642934	2.48091	0	0	0	1271	tags=56%, list=21%, signal=65%
PMT6_CAP2-239_DN	42	0.796539	2.3783	0	0	0	540	tags=55%, list=9%, signal=60%
RHE30_UP	161	0.647819	2.32481	0	0	0	1116	tags=48%, list=18%, signal=58%
SIT4_HYPHAE_UP	78	0.713383	2.31908	0	0	0	897	tags=56%, list=15%, signal=65%
HYPHAE FBS37 (NANTEL)_DN	74	0.711777	2.31517	0	0	0	1018	tags=59%, list=17%, signal=71%
HYPOXIA_SYNNOTT_UP	241	0.623301	2.30351	0	0	0	1176	tags=57%, list=19%, signal=68%
EFG1_YEAST_DN	45	0.767023	2.30295	0	0	0	1116	tags=78%, list=18%, signal=95%
XS(HOG1)_UP	478	0.594981	2.29583	0	0	0	1068	tags=43%, list=18%, signal=48%
CCR4_DN	113	0.664946	2.28806	0	0	0	1311	tags=66%, list=22%, signal=83%
PMT2/PMT2_DN	39	0.778353	2.27754	0	0	0	583	tags=54%, list=10%, signal=59%
RHE90_UP	216	0.613993	2.25169	0	0	0	1150	tags=44%, list=19%, signal=52%
LATE BIOFILM_UP	55	0.727196	2.24168	0	0	0	1137	tags=71%, list=19%, signal=87%
OS(2006)_UP	196	0.609498	2.21851	0	0	0	1010	tags=47%, list=17%, signal=55%
TYE7_TF	265	0.583945	2.17913	0	0	0	1054	tags=44%, list=17%, signal=51%
HU_2H_DN	164	0.606797	2.16253	0	0	0	605	tags=35%, list=10%, signal=38%
GAL4_TF	114	0.626031	2.14668	0	0	0	1098	tags=44%, list=18%, signal=53%
CARBOHYDRATE CATABOLIC PROCESS_BIO	38	0.724534	2.12028	0	4.02714e-05	0.001	655	tags=53%, list=11%, signal=59%
BIOFILMBATCH_UP	193	0.580665	2.10774	0	3.81519e-05	0.001	1277	tags=52%, list=21%, signal=64%
CELLULAR CARBOHYDRATE CATABOLIC PROCESS_BIO	37	0.725162	2.09991	0	7.26131e-05	0.002	655	tags=54%, list=11%, signal=60%
PMT5_P5-571_DN	131	0.586821	2.07817	0	0.000103478	0.003	698	tags=37%, list=12%, signal=41%
OS_UP	173	0.571752	2.07327	0	9.87743e-05	0.003	1074	tags=47%, list=18%, signal=55%
CLA37_UP	143	0.585322	2.05712	0	0.000126311	0.004	974	tags=41%, list=16%, signal=47%
CAP2_DN	300	0.545854	2.0533	0	0.000121048	0.004	898	tags=30%, list=15%, signal=34%
BMDM PHAGOCYTOSIS_UP	440	0.530508	2.03085	0	0.000263478	0.009	1045	tags=35%, list=17%, signal=39%
RAS1_HYPHAE_DN	40	0.680118	2.00868	0	0.000648203	0.023	877	tags=55%, list=15%, signal=64%
HU_6H_UP	246	0.535399	1.99928	0	0.000785416	0.029	1285	tags=42%, list=21%, signal=51%
WHITE_UP	105	0.584123	1.99733	0	0.000783333	0.03	1244	tags=48%, list=21%, signal=59%
GAL4_UP	254	0.535753	1.99544	0	0.000806049	0.032	1182	tags=44%, list=20%, signal=52%
ADA2_TF	193	0.546682	1.98272	0	0.000950279	0.038	1311	tags=40%, list=22%, signal=49%
PMT4_CAP4-216_DN	58	0.629066	1.97708	0	0.00113121	0.046	1180	tags=50%, list=20%, signal=62%
PYRUVATE METABOLIC PROCESS_BIO	22	0.756657	1.96233	0	0.00155211	0.066	933	tags=59%, list=15%, signal=70%
GLYCOLYSIS_BIO	16	0.81022	1.95715	0	0.0016603	0.073	520	tags=69%, list=9%, signal=75%
CSR_UP	21	0.764546	1.95567	0	0.00161146	0.073	1267	tags=86%, list=21%, signal=108%
CA21CHR1X10	121	0.56366	1.95404	0	0.0016074	0.075	1600	tags=50%, list=26%, signal=67%
XS_UP	128	0.55695	1.94256	0	0.0018886	0.088	1113	tags=43%, list=18%, signal=52%
ALCOHOL CATABOLIC PROCESS_BIO	28	0.71417	1.94147	0	0.00185733	0.089	1173	tags=71%, list=19%, signal=88%
CA21CHR1X6	120	0.553174	1.93578	0	0.00215331	0.104	1272	tags=38%, list=21%, signal=48%
PMN PHAGOCYTOSIS_UP	190	0.531816	1.9285	0	0.00252831	0.125	1348	tags=46%, list=22%, signal=58%
ACE2_YEAST_DN	16	0.792629	1.92514	0.00160772	0.00281184	0.141	912	tags=81%, list=15%, signal=95%
OXIDOREDUCTASE ACTIVITY, ACTING ON CH-OH GROUP OF DONORS_MOL	53	0.616331	1.92468	0	0.00276103	0.142	573	tags=36%, list=9%, signal=39%
HEXOSE CATABOLIC PROCESS_BIO	24	0.716753	1.91784	0	0.00306161	0.158	1298	tags=79%, list=21%, signal=100%
RAS1_YEAST_UP	67	0.594908	1.91688	0	0.00310945	0.164	1204	tags=52%, list=20%, signal=65%
OS(HOG1)_UP	81	0.580027	1.90868	0	0.00356904	0.194	1397	tags=52%, list=23%, signal=67%
MONOSACCHARIDE CATABOLIC PROCESS_BIO	26	0.712958	1.9007	0	0.00415376	0.231	1173	tags=73%, list=19%, signal=90%
ENERGY RESERVE METABOLIC PROCESS_BIO	24	0.715541	1.89155	0	0.00482685	0.267	1111	tags=54%, list=18%, signal=66%
CIN5P_TFMOTIF	37	0.659836	1.88549	0	0.00525182	0.292	874	tags=43%, list=14%, signal=50%
GLUCOSE CATABOLIC PROCESS_BIO	21	0.739858	1.88304	0	0.00538605	0.305	1173	tags=81%, list=19%, signal=100%
PSEUDOMONAS_DN	104	0.55486	1.87619	0	0.00591807	0.337	890	tags=37%, list=15%, signal=42%
ZAP1_DN	258	0.503812	1.87475	0	0.00594639	0.343	1282	tags=36%, list=21%, signal=44%
OXIDOREDUCTASE ACTIVITY, ACTING ON THE CH-OH GROUP OF DONORS, NAD OR NADP AS ACCEPTOR_MOL	43	0.636949	1.86744	0	0.00671943	0.385	1344	tags=58%, list=22%, signal=74%
MODIFICATION OF MORPHOLOGY OR PHYSIOLOGY OF OTHER ORGANISM DURING SYMBIOTIC INTERACTION_BIO	21	0.714718	1.86437	0	0.00691307	0.397	521	tags=43%, list=9%, signal=47%
GLUCOSE METABOLIC PROCESS_BIO	36	0.646733	1.85818	0	0.00739031	0.421	1173	tags=67%, list=19%, signal=82%
TSA1_DN	15	0.782422	1.84787	0.0015528	0.00845591	0.47	252	tags=40%, list=4%, signal=42%
RESPONSE TO HOST DEFENSES_BIO	29	0.667437	1.84381	0	0.00901825	0.492	584	tags=34%, list=10%, signal=38%
RESPONSE TO DEFENSES OF OTHER ORGANISM DURING SYMBIOTIC INTERACTION_BIO	29	0.667437	1.84318	0	0.00892203	0.492	584	tags=34%, list=10%, signal=38%
HGT4_UP	32	0.652563	1.84202	0	0.00885553	0.492	1120	tags=41%, list=19%, signal=50%
CDC5_7H_UP	384	0.476316	1.82415	0	0.0123937	0.609	1251	tags=36%, list=21%, signal=43%
CA21CHR1X5	126	0.523315	1.82085	0	0.0128409	0.624	1778	tags=48%, list=29%, signal=67%
MODIFICATION OF HOST MORPHOLOGY OR PHYSIOLOGY_BIO	21	0.714718	1.81872	0.00458716	0.0129801	0.636	521	tags=43%, list=9%, signal=47%
MODULATION BY ORGANISM OF DEFENSE RESPONSE OF OTHER ORGANISM DURING SYMBIOTIC INTERACTION_BIO	20	0.714732	1.81367	0	0.0139901	0.668	521	tags=45%, list=9%, signal=49%
POSITIVE REGULATION BY ORGANISM OF DEFENSE RESPONSE OF OTHER ORGANISM DURING SYMBIOTIC INTERACTION_BIO	19	0.714746	1.81325	0	0.0139289	0.671	521	tags=47%, list=9%, signal=52%
MODULATION BY SYMBIONT OF HOST DEFENSE RESPONSE_BIO	20	0.714732	1.80775	0	0.0150413	0.704	521	tags=45%, list=9%, signal=49%
HAP1P_TFMOTIF	110	0.523033	1.8022	0	0.0163117	0.738	856	tags=29%, list=14%, signal=33%
CA21CHR1X15	110	0.530444	1.80134	0	0.0162402	0.742	1503	tags=47%, list=25%, signal=62%
POSITIVE REGULATION BY SYMBIONT OF HOST DEFENSE RESPONSE_BIO	19	0.714746	1.78454	0	0.0210665	0.827	521	tags=47%, list=9%, signal=52%
HYPHAL CELL WALL_CEL	35	0.621088	1.77079	0	0.0252787	0.886	678	tags=46%, list=11%, signal=51%
INDUCTION BY ORGANISM OF DEFENSE RESPONSE OF OTHER ORGANISM DURING SYMBIOTIC INTERACTION_BIO	19	0.714746	1.76725	0.0016129	0.0261872	0.896	521	tags=47%, list=9%, signal=52%
PUT3P_TFMOTIF	162	0.494062	1.76565	0	0.0265181	0.899	1304	tags=37%, list=22%, signal=46%
INDUCTION BY SYMBIONT OF HOST DEFENSE RESPONSE_BIO	19	0.714746	1.76212	0.00154799	0.0274556	0.912	521	tags=47%, list=9%, signal=52%
OXIDOREDUCTASE ACTIVITY_MOL	245	0.477497	1.76064	0	0.0278209	0.919	921	tags=31%, list=15%, signal=35%
WATER-SOLUBLE VITAMIN METABOLIC PROCESS_BIO	50	0.568763	1.75801	0.00273973	0.0284102	0.926	1530	tags=58%, list=25%, signal=77%
CDC5_2H_DN	59	0.56468	1.75664	0	0.028622	0.929	583	tags=29%, list=10%, signal=32%
MONOSACCHARIDE METABOLIC PROCESS_BIO	57	0.563589	1.75514	0.00134771	0.0288878	0.932	1173	tags=49%, list=19%, signal=60%
CA21CHR1X8	114	0.507724	1.75448	0	0.0287945	0.933	1483	tags=35%, list=25%, signal=46%
HYPHAE_SPIDER_UP	185	0.48194	1.75077	0	0.0301664	0.946	1350	tags=38%, list=22%, signal=47%
ELECTRON CARRIER ACTIVITY_MOL	29	0.633732	1.74819	0	0.0308848	0.954	818	tags=38%, list=14%, signal=44%
HEXOSE METABOLIC PROCESS_BIO	54	0.566887	1.7454	0.00447094	0.0315579	0.957	1173	tags=50%, list=19%, signal=61%
VITAMIN METABOLIC PROCESS_BIO	50	0.568763	1.74135	0.00271003	0.0328791	0.965	1530	tags=58%, list=25%, signal=77%
TAC1_DN	55	0.55967	1.74112	0.00426136	0.0325868	0.965	1176	tags=51%, list=19%, signal=63%
CA21CHR1X12	123	0.497791	1.73969	0	0.0329076	0.966	1623	tags=41%, list=27%, signal=54%
OXIDOREDUCTASE ACTIVITY, ACTING ON NADH OR NADPH_MOL	24	0.658507	1.73647	0	0.0339144	0.969	861	tags=58%, list=14%, signal=68%
ALCOHOL METABOLIC PROCESS_BIO	113	0.504567	1.72807	0	0.037804	0.98	1304	tags=42%, list=22%, signal=53%
PROTEASOME REGULATORY PARTICLE (SENSU EUKARYOTA)_CEL	21	0.670665	1.72676	0	0.0380074	0.982	1404	tags=62%, list=23%, signal=80%
OXIDOREDUCTASE ACTIVITY, ACTING ON THE CH-CH GROUP OF DONORS_MOL	28	0.627092	1.72619	0.00762195	0.0377571	0.982	1493	tags=46%, list=25%, signal=61%
GLYCOGEN METABOLIC PROCESS_BIO	19	0.68778	1.72313	0.00317965	0.038728	0.983	1111	tags=53%, list=18%, signal=64%
RAS1_HYPHAE_UP	34	0.604947	1.72163	0.00426743	0.0390059	0.988	1116	tags=53%, list=18%, signal=65%
CDC5_4H_UP	218	0.466707	1.71793	0	0.0406407	0.99	912	tags=32%, list=15%, signal=36%
CA21CHR1X14	129	0.487975	1.71579	0	0.0412283	0.992	1843	tags=50%, list=30%, signal=71%
CA21CHR1X4	128	0.49087	1.71543	0	0.0410292	0.992	1281	tags=38%, list=21%, signal=47%
PROTEIN TARGETING TO VACUOLE_BIO	48	0.568785	1.71054	0	0.0435019	0.992	1939	tags=60%, list=32%, signal=88%
EFG1_HYPHAE_DN	38	0.584048	1.70637	0.0015361	0.0456186	0.994	852	tags=37%, list=14%, signal=43%
CD_UP	103	0.501749	1.70559	0	0.0455532	0.994	1298	tags=44%, list=21%, signal=55%
YAK1_Y_DN	199	0.469014	1.70493	0	0.0454665	0.995	1350	tags=42%, list=22%, signal=53%
CYR1_HYPHAE_UP	350	0.447764	1.70431	0	0.0453199	0.995	1232	tags=33%, list=20%, signal=39%
TAC1_TF	36	0.597212	1.70224	0.0058651	0.0462415	0.997	1131	tags=47%, list=19%, signal=58%
GCN4_GCN2_UP	81	0.518643	1.7003	0	0.0469097	0.997	1470	tags=44%, list=24%, signal=58%
CARBOHYDRATE KINASE ACTIVITY_MOL	16	0.696751	1.69637	0.00476947	0.0487586	0.997	351	tags=38%, list=6%, signal=40%
HEXOSE BIOSYNTHETIC PROCESS_BIO	17	0.695886	1.69444	0.00316957	0.0494611	0.997	1110	tags=59%, list=18%, signal=72%
UPC2_UP	262	0.452895	1.69046	0	0.0514068	0.997	1253	tags=31%, list=21%, signal=37%
CA21CHR1X9	101	0.496989	1.68624	0	0.0538214	0.999	1605	tags=41%, list=27%, signal=54%
HYPHAE_FBS_37_DN	45	0.55799	1.68492	0.00291971	0.054175	0.999	721	tags=36%, list=12%, signal=40%
ENDOSOME_CEL	32	0.602399	1.6788	0.00447761	0.0579106	0.999	1148	tags=50%, list=19%, signal=61%
PEROXISOMAL MATRIX_CEL	24	0.63772	1.67607	0.00442478	0.0591473	0.999	715	tags=33%, list=12%, signal=38%
CA21CHR1X13	138	0.474313	1.67603	0	0.0586049	0.999	1254	tags=33%, list=21%, signal=41%
MONOSACCHARIDE BIOSYNTHETIC PROCESS_BIO	17	0.695886	1.67193	0.0120846	0.0608928	0.999	1110	tags=59%, list=18%, signal=72%
CA21CHR1X17	27	0.614025	1.66977	0.00437956	0.0618949	1	1142	tags=44%, list=19%, signal=55%
FERMENTATION_BIO	16	0.68986	1.66426	0.00306279	0.0658176	1	1447	tags=63%, list=24%, signal=82%
OXIDOREDUCTASE ACTIVITY, ACTING ON THE CH-CH GROUP OF DONORS, NAD OR NADP AS ACCEPTOR_MOL	15	0.700928	1.6527	0.0115894	0.0745933	1	1356	tags=53%, list=22%, signal=69%
INTERACTION WITH HOST_BIO	73	0.50863	1.65162	0.00131926	0.0749316	1	584	tags=25%, list=10%, signal=27%
HS_UP	155	0.462895	1.64965	0	0.0761731	1	1311	tags=43%, list=22%, signal=53%
PYRIDINE NUCLEOTIDE METABOLIC PROCESS_BIO	25	0.6273	1.64117	0.00306748	0.0830313	1	1217	tags=52%, list=20%, signal=65%
CA21CHR1X11	118	0.478239	1.63219	0.00124378	0.0913677	1	1600	tags=37%, list=26%, signal=50%
CARBOHYDRATE METABOLIC PROCESS_BIO	158	0.455816	1.63169	0	0.0910794	1	1173	tags=34%, list=19%, signal=41%
CDC53_UP	182	0.450195	1.62786	0	0.0943611	1	1448	tags=38%, list=24%, signal=49%
KETOCONAZOLE_UP	198	0.444017	1.62105	0	0.100987	1	1282	tags=33%, list=21%, signal=41%
CELLULAR CARBOHYDRATE METABOLIC PROCESS_BIO	140	0.459568	1.60973	0	0.113716	1	1173	tags=35%, list=19%, signal=42%
OXIDOREDUCTION COENZYME METABOLIC PROCESS_BIO	35	0.567084	1.60707	0.0104634	0.116377	1	1217	tags=43%, list=20%, signal=53%
CUP2P_TFMOTIF	84	0.486181	1.60519	0.00255102	0.117784	1	740	tags=27%, list=12%, signal=31%
WHITE_2_UP	421	0.417489	1.60241	0	0.120541	1	1257	tags=31%, list=21%, signal=37%
IME1P_TFMOTIF	412	0.415202	1.60096	0	0.121411	1	1238	tags=32%, list=20%, signal=38%
CA21CHR1X1	113	0.460262	1.60016	0	0.121457	1	1168	tags=34%, list=19%, signal=41%
CTF1P_TFMOTIF	46	0.533803	1.59904	0.00841515	0.121888	1	813	tags=35%, list=13%, signal=40%
NICOTINAMIDE METABOLIC PROCESS_BIO	23	0.614892	1.59746	0.0121396	0.123027	1	1217	tags=52%, list=20%, signal=65%
CHROMOSOME, PERICENTRIC REGION_CEL	20	0.626603	1.59422	0.0170543	0.126305	1	1183	tags=35%, list=20%, signal=43%
OXIDOREDUCTASE ACTIVITY, ACTING ON THE ALDEHYDE OR OXO GROUP OF DONORS_MOL	19	0.636445	1.58682	0.00806452	0.135138	1	1701	tags=58%, list=28%, signal=80%
PEROXISOMAL PART_CEL	33	0.559748	1.5846	0.0181269	0.137285	1	715	tags=30%, list=12%, signal=34%
MOT3_BIND	45	0.528102	1.57794	0.0100287	0.14616	1	1293	tags=47%, list=21%, signal=59%
VITAMIN BIOSYNTHETIC PROCESS_BIO	26	0.583916	1.5778	0.0234949	0.145265	1	1503	tags=58%, list=25%, signal=76%
CYR1_HYPHAE_DN	287	0.416218	1.57571	0	0.147347	1	1349	tags=34%, list=22%, signal=41%
MED31_UP	44	0.524459	1.57465	0.00291121	0.147902	1	1312	tags=41%, list=22%, signal=52%
TAF10_BIND	29	0.569756	1.57302	0.014881	0.149424	1	1801	tags=59%, list=30%, signal=83%
OXIDOREDUCTASE ACTIVITY, ACTING ON THE ALDEHYDE OR OXO GROUP OF DONORS, NAD OR NADP AS ACCEPTOR_MOL	15	0.668356	1.56469	0.0207668	0.161583	1	1701	tags=67%, list=28%, signal=93%
CLA30_UP	82	0.471319	1.56453	0.00395778	0.160672	1	1024	tags=34%, list=17%, signal=41%
ANTIOXIDANT ACTIVITY_MOL	16	0.643835	1.56155	0.0216718	0.164327	1	730	tags=50%, list=12%, signal=57%
SPG5_BIND	16	0.630281	1.56128	0.0327869	0.163549	1	2078	tags=81%, list=34%, signal=123%
WATER-SOLUBLE VITAMIN BIOSYNTHETIC PROCESS_BIO	26	0.583916	1.55903	0.00738552	0.165761	1	1503	tags=58%, list=25%, signal=76%
PEPTIDASE ACTIVITY_MOL	104	0.463079	1.55901	0	0.164586	1	1841	tags=51%, list=30%, signal=72%
ADH1_BIND	55	0.50178	1.55841	0.0138504	0.164354	1	1060	tags=38%, list=18%, signal=46%
ALCOHOL BIOSYNTHETIC PROCESS_BIO	19	0.631703	1.55787	0.020934	0.164068	1	1110	tags=53%, list=18%, signal=64%
CELLULAR MACROMOLECULE CATABOLIC PROCESS_BIO	154	0.437906	1.55543	0	0.166851	1	1432	tags=39%, list=24%, signal=50%
RPT2_BIND	34	0.539165	1.55473	0.0150602	0.166855	1	1920	tags=71%, list=32%, signal=103%
ENERGY DERIVATION BY OXIDATION OF ORGANIC COMPOUNDS_BIO	108	0.452993	1.55301	0.00255102	0.168393	1	1590	tags=39%, list=26%, signal=52%
MICROBODY PART_CEL	33	0.559748	1.55019	0.0100719	0.171704	1	715	tags=30%, list=12%, signal=34%
MACROMOLECULE CATABOLIC PROCESS_BIO	173	0.430541	1.54707	0	0.17601	1	1339	tags=35%, list=22%, signal=43%
VACUOLE, CELL CYCLE-CORRELATED MORPHOLOGY_CEL	55	0.499955	1.54631	0.00554785	0.176086	1	1052	tags=40%, list=17%, signal=48%
STORAGE VACUOLE_CEL	55	0.499955	1.54164	0.0095498	0.183249	1	1052	tags=40%, list=17%, signal=48%
CRZ1_BIND	23	0.585189	1.54147	0.0259939	0.182333	1	1735	tags=65%, list=29%, signal=91%
ENDOPEPTIDASE ACTIVITY_MOL	58	0.489953	1.54144	0.0106242	0.181143	1	2078	tags=64%, list=34%, signal=96%
LYTIC VACUOLE_CEL	55	0.499955	1.54106	0.00710227	0.18053	1	1052	tags=40%, list=17%, signal=48%
BIPOLAR CELLULAR BUD SITE SELECTION_BIO	27	0.572542	1.5387	0.0184049	0.183522	1	1055	tags=44%, list=17%, signal=54%
CYR1_YEAST_UP	292	0.409824	1.53366	0	0.191241	1	935	tags=24%, list=15%, signal=27%
SOLUBLE FRACTION_CEL	92	0.461899	1.53031	0.00653595	0.196395	1	1011	tags=37%, list=17%, signal=44%
CA21CHR1X7	116	0.440138	1.50821	0.00123609	0.240107	1	1665	tags=38%, list=28%, signal=51%
CA21CHR1X16	106	0.437456	1.50052	0.00516129	0.255973	1	1405	tags=39%, list=23%, signal=50%
VACUOLAR TRANSPORT_BIO	77	0.456524	1.49984	0.00947226	0.255945	1	1434	tags=39%, list=24%, signal=50%
PRE3_BIND	31	0.536434	1.49959	0.0214067	0.254883	1	1960	tags=71%, list=32%, signal=104%
AUTOPHAGY_BIO	25	0.568202	1.49431	0.0352564	0.265516	1	1575	tags=36%, list=26%, signal=48%
ORGANELLE ENVELOPE LUMEN_CEL	17	0.617958	1.4921	0.0530421	0.269392	1	933	tags=35%, list=15%, signal=42%
TETRAPYRROLE METABOLIC PROCESS_BIO	15	0.625545	1.4909	0.0454545	0.270703	1	1077	tags=33%, list=18%, signal=40%
ORGANELLE INHERITANCE_BIO	18	0.612436	1.4884	0.0408805	0.275161	1	1471	tags=56%, list=24%, signal=73%
CHITIN- AND BETA-GLUCAN-CONTAINING CELL WALL_CEL	113	0.433177	1.48626	0.00510204	0.278688	1	678	tags=23%, list=11%, signal=25%
VACUOLE_CEL	82	0.450414	1.4842	0.0120482	0.281858	1	1052	tags=38%, list=17%, signal=45%
MITOCHONDRIAL INTERMEMBRANE SPACE_CEL	17	0.617958	1.48101	0.0482529	0.288355	1	933	tags=35%, list=15%, signal=42%
CELLULAR CATABOLIC PROCESS_BIO	233	0.40021	1.48087	0.00112486	0.286874	1	1432	tags=34%, list=24%, signal=43%
CA21CHR1X2	121	0.42723	1.48035	0.0075662	0.286408	1	1021	tags=26%, list=17%, signal=30%
TAH1_BIND	19	0.587453	1.47945	0.0414673	0.286706	1	1847	tags=63%, list=31%, signal=91%
OXYGEN AND REACTIVE OXYGEN SPECIES METABOLIC PROCESS_BIO	50	0.484033	1.47805	0.0301724	0.288455	1	1116	tags=38%, list=18%, signal=46%
SEC10_BIND	17	0.610657	1.47782	0.0485437	0.287427	1	1053	tags=41%, list=17%, signal=50%
PUP1_BIND	32	0.521504	1.4769	0.0448223	0.288076	1	2078	tags=75%, list=34%, signal=114%
PORPHYRIN METABOLIC PROCESS_BIO	15	0.625545	1.47335	0.0522152	0.295221	1	1077	tags=33%, list=18%, signal=40%
CDC5_9H_UP	146	0.416821	1.47219	0.00362757	0.296689	1	1245	tags=36%, list=21%, signal=45%
ZAP1_TF	60	0.472057	1.47214	0.0174263	0.295131	1	1256	tags=40%, list=21%, signal=50%
COVALENT CHROMATIN MODIFICATION_BIO	40	0.505739	1.47025	0.0152207	0.298325	1	1854	tags=55%, list=31%, signal=79%
MONOCARBOXYLIC ACID METABOLIC PROCESS_BIO	93	0.438918	1.46777	0.00757576	0.30305	1	933	tags=31%, list=15%, signal=36%
GENERATION OF PRECURSOR METABOLITES AND ENERGY_BIO	127	0.419553	1.46701	0.00854701	0.303244	1	1590	tags=35%, list=26%, signal=46%
HISTONE MODIFICATION_BIO	40	0.505739	1.46668	0.0244253	0.302394	1	1854	tags=55%, list=31%, signal=79%
CATABOLIC PROCESS_BIO	253	0.393033	1.46521	0.00113507	0.304378	1	1432	tags=32%, list=24%, signal=40%
PRE8_BIND	32	0.518056	1.46149	0.0380673	0.312179	1	2005	tags=72%, list=33%, signal=107%
EXTERNAL ENCAPSULATING STRUCTURE_CEL	127	0.414222	1.4531	0.00374065	0.333437	1	678	tags=21%, list=11%, signal=23%
CA21CHR1X3	128	0.41826	1.4523	0.00996264	0.333822	1	1150	tags=30%, list=19%, signal=36%
VESICLE FUSION_BIO	24	0.551368	1.45168	0.0386399	0.333781	1	1119	tags=38%, list=19%, signal=46%
RPN5_BIND	33	0.512473	1.4504	0.0410334	0.335663	1	2078	tags=79%, list=34%, signal=119%
PEX4_BIND	30	0.51878	1.44444	0.0442748	0.350448	1	1560	tags=47%, list=26%, signal=63%
CELL WALL_CEL	127	0.414222	1.44422	0.0120627	0.34919	1	678	tags=21%, list=11%, signal=23%
PHO4_BIND	15	0.611313	1.43965	0.0625	0.36061	1	802	tags=40%, list=13%, signal=46%
PROTEASOME COMPLEX (SENSU EUKARYOTA)_CEL	43	0.484621	1.43766	0.0408451	0.364604	1	2105	tags=72%, list=35%, signal=110%
RESPONSE TO OXIDATIVE STRESS_BIO	49	0.470491	1.43453	0.0321637	0.372109	1	1116	tags=37%, list=18%, signal=45%
CDC53_DN	224	0.39236	1.43345	0.00337458	0.373491	1	1328	tags=36%, list=22%, signal=45%
RIM101P_TFMOTIF	302	0.382252	1.4331	0.00108342	0.372633	1	1404	tags=34%, list=23%, signal=42%
HYPHAE_UP	197	0.3917	1.42711	0.00581395	0.388774	1	1246	tags=27%, list=21%, signal=33%
MSS4_BIND	24	0.534017	1.42639	0.0580357	0.388923	1	1049	tags=42%, list=17%, signal=50%
LIPID CATABOLIC PROCESS_BIO	20	0.562076	1.42612	0.0696594	0.387768	1	1298	tags=25%, list=21%, signal=32%
REB1P_TFMOTIF	42	0.477455	1.42602	0.0367647	0.38601	1	968	tags=31%, list=16%, signal=37%
PRE10_BIND	39	0.484559	1.42368	0.0368272	0.3912	1	2005	tags=69%, list=33%, signal=103%
MSO1_BIND	18	0.566385	1.4231	0.0622084	0.390901	1	1049	tags=39%, list=17%, signal=47%
SEC8_BIND	16	0.590852	1.41966	0.0652529	0.399742	1	1049	tags=44%, list=17%, signal=53%
RESPONSE TO EXTRACELLULAR STIMULUS_BIO	17	0.580546	1.41901	0.0820189	0.399811	1	724	tags=41%, list=12%, signal=47%
HXT2_BIND	20	0.556624	1.41745	0.0601504	0.402693	1	2181	tags=60%, list=36%, signal=94%
SWI4P_TFMOTIF	40	0.488467	1.4171	0.0413695	0.401805	1	752	tags=28%, list=12%, signal=31%
RESPONSE TO EXTERNAL STIMULUS_BIO	17	0.580546	1.41575	0.0813008	0.404125	1	724	tags=41%, list=12%, signal=47%
RIM20_BIND	91	0.419955	1.41039	0.0219638	0.419345	1	1672	tags=41%, list=28%, signal=55%
PEROXISOME_CEL	48	0.463094	1.40478	0.0419682	0.43611	1	715	tags=23%, list=12%, signal=26%
AIM13_BIND	25	0.532927	1.40339	0.0602219	0.438755	1	1456	tags=40%, list=24%, signal=52%
YIR016W_BIND	16	0.577284	1.40282	0.0794165	0.438466	1	804	tags=44%, list=13%, signal=50%
RESPONSE TO NUTRIENT LEVELS_BIO	17	0.580546	1.40233	0.0677165	0.437912	1	724	tags=41%, list=12%, signal=47%
HRT1_BIND	15	0.603737	1.40132	0.0630915	0.439158	1	1636	tags=67%, list=27%, signal=91%
DEPHOSPHORYLATION_BIO	16	0.580249	1.40054	0.0806452	0.439611	1	661	tags=25%, list=11%, signal=28%
ACETYLTRANSFERASE ACTIVITY_MOL	39	0.475958	1.39938	0.042042	0.441387	1	1720	tags=46%, list=28%, signal=64%
SHS1_BIND	22	0.540237	1.39937	0.0788254	0.439299	1	1735	tags=55%, list=29%, signal=76%
MICROBODY_CEL	48	0.463094	1.3981	0.0407876	0.441687	1	715	tags=23%, list=12%, signal=26%
PUP2_BIND	38	0.480878	1.38938	0.0684524	0.469813	1	2005	tags=66%, list=33%, signal=98%
CARBOHYDRATE BIOSYNTHETIC PROCESS_BIO	49	0.455837	1.38723	0.0409605	0.475453	1	1110	tags=41%, list=18%, signal=50%
ABP140_BIND	15	0.591866	1.38694	0.0698758	0.474236	1	1920	tags=80%, list=32%, signal=117%
HYPOXIA_SETIADI_UP	47	0.454207	1.3867	0.0615836	0.472842	1	1380	tags=49%, list=23%, signal=63%
ASI3_BIND	21	0.552288	1.38479	0.0733229	0.477619	1	892	tags=38%, list=15%, signal=45%
VPS55_BIND	40	0.469198	1.38405	0.0447977	0.478006	1	819	tags=30%, list=14%, signal=34%
SMALL CONJUGATING PROTEIN-SPECIFIC PROTEASE ACTIVITY_MOL	17	0.566728	1.38246	0.0873786	0.481659	1	994	tags=41%, list=16%, signal=49%
INTERSPECIES INTERACTION BETWEEN ORGANISMS_BIO	178	0.381932	1.37972	0.0154394	0.48981	1	1055	tags=26%, list=17%, signal=30%
SYMBIOSIS, ENCOMPASSING MUTUALISM THROUGH PARASITISM_BIO	178	0.381932	1.37846	0.0157576	0.492209	1	1055	tags=26%, list=17%, signal=30%
SECOND-MESSENGER-MEDIATED SIGNALING_BIO	20	0.546071	1.37641	0.0870918	0.497353	1	676	tags=35%, list=11%, signal=39%
IZH3_BIND	27	0.509123	1.37215	0.0808709	0.511132	1	789	tags=37%, list=13%, signal=42%
PFY1_BIND	17	0.558821	1.37082	0.0876369	0.513753	1	1699	tags=65%, list=28%, signal=90%
CDC3_BIND	24	0.520638	1.36838	0.0861244	0.520718	1	1735	tags=58%, list=29%, signal=81%
FMP30_BIND	18	0.557617	1.36817	0.0865385	0.519183	1	1560	tags=56%, list=26%, signal=75%
MGS1_BIND	30	0.493144	1.36678	0.0708092	0.522295	1	1249	tags=37%, list=21%, signal=46%
PRE5_BIND	39	0.471845	1.36674	0.0736994	0.520158	1	2078	tags=72%, list=34%, signal=109%
PRE7_BIND	25	0.504349	1.36366	0.0824427	0.529711	1	2078	tags=76%, list=34%, signal=115%
SEC6_BIND	21	0.532953	1.36129	0.0829421	0.536398	1	1247	tags=43%, list=21%, signal=54%
RAV1_BIND	49	0.452188	1.35741	0.0572626	0.54893	1	1582	tags=41%, list=26%, signal=55%
BNI4_BIND	28	0.501963	1.35667	0.1	0.549562	1	1053	tags=39%, list=17%, signal=47%
APN1_BIND	28	0.494114	1.35278	0.0730594	0.56281	1	1249	tags=36%, list=21%, signal=45%
AVO2_BIND	17	0.555575	1.34785	0.109422	0.580397	1	889	tags=35%, list=15%, signal=41%
FARNESOL_DN	48	0.436482	1.34632	0.0695035	0.584387	1	1420	tags=35%, list=23%, signal=46%
TRANSFERASE ACTIVITY, TRANSFERRING ACYL GROUPS_MOL	65	0.416727	1.34574	0.0517711	0.584308	1	1459	tags=38%, list=24%, signal=50%
SET5_BIND	15	0.56308	1.34402	0.1072	0.589046	1	1860	tags=60%, list=31%, signal=86%
OPAQUE_2_UP	284	0.357743	1.34177	0.0142077	0.596005	1	1540	tags=20%, list=25%, signal=26%
MKS1_BIND	70	0.417355	1.33933	0.0669456	0.603614	1	1160	tags=30%, list=19%, signal=37%
GLUTAMATE METABOLIC PROCESS_BIO	16	0.559508	1.33871	0.110224	0.603723	1	244	tags=25%, list=4%, signal=26%
RPN7_BIND	38	0.464874	1.33801	0.0799397	0.604152	1	1920	tags=63%, list=32%, signal=92%
RPH1P_TFMOTIF	362	0.348645	1.33743	0.00218579	0.603998	1	1187	tags=25%, list=20%, signal=29%
ECM10_BIND	21	0.512907	1.33718	0.11041	0.602531	1	1563	tags=43%, list=26%, signal=58%
GLUTAMINE FAMILY AMINO ACID BIOSYNTHETIC PROCESS_BIO	22	0.511358	1.3367	0.112135	0.602101	1	666	tags=27%, list=11%, signal=31%
HU_2H_UP	149	0.37372	1.33609	0.0281863	0.60216	1	1270	tags=34%, list=21%, signal=41%
CA21CHRRX12	102	0.389331	1.33366	0.0445293	0.609973	1	1161	tags=25%, list=19%, signal=31%
RESPONSE TO TEMPERATURE STIMULUS_BIO	20	0.524955	1.33345	0.0984127	0.608435	1	2263	tags=70%, list=37%, signal=111%
UFD1_BIND	21	0.50786	1.33114	0.111285	0.615729	1	1906	tags=48%, list=32%, signal=69%
PHO85_BIND	22	0.506976	1.32781	0.0949464	0.627465	1	989	tags=36%, list=16%, signal=43%
LYS14P_TFMOTIF	31	0.475143	1.32568	0.0924609	0.634155	1	890	tags=32%, list=15%, signal=38%
RPN12_BIND	37	0.458572	1.32407	0.0991124	0.638484	1	2078	tags=65%, list=34%, signal=98%
PFA4_BIND	27	0.49381	1.32311	0.0903522	0.640005	1	1550	tags=48%, list=26%, signal=64%
VID24_BIND	24	0.496394	1.32232	0.0930931	0.64079	1	1365	tags=38%, list=23%, signal=48%
SEPTIN RING_CEL	15	0.54871	1.31957	0.133333	0.650295	1	1425	tags=40%, list=24%, signal=52%
HMG2_BIND	24	0.497531	1.31513	0.109524	0.667519	1	1765	tags=58%, list=29%, signal=82%
PROTEIN PROCESSING_BIO	37	0.452795	1.31411	0.100437	0.669676	1	1841	tags=46%, list=30%, signal=66%
HISTONE ACETYLTRANSFERASE COMPLEX_CEL	23	0.500301	1.30949	0.112676	0.688109	1	1801	tags=57%, list=30%, signal=80%
ERG28_BIND	16	0.544864	1.30891	0.135621	0.688113	1	369	tags=31%, list=6%, signal=33%
GPM1_BIND	21	0.507286	1.3081	0.120846	0.689238	1	538	tags=24%, list=9%, signal=26%
SEPTIN CYTOSKELETON_CEL	15	0.54871	1.30683	0.136364	0.692438	1	1425	tags=40%, list=24%, signal=52%
SEC9_BIND	20	0.511703	1.30682	0.122977	0.689812	1	1726	tags=55%, list=29%, signal=77%
IML2_BIND	25	0.481454	1.30637	0.116822	0.689242	1	901	tags=24%, list=15%, signal=28%
LYSINE N-ACETYLTRANSFERASE ACTIVITY_MOL	16	0.53416	1.30405	0.135843	0.697569	1	1720	tags=69%, list=28%, signal=96%
OPAQUE_UP	181	0.358287	1.30381	0.0306243	0.696038	1	1528	tags=25%, list=25%, signal=33%
SEC2_BIND	41	0.440827	1.30317	0.10279	0.696408	1	1735	tags=46%, list=29%, signal=65%
PRE1_BIND	35	0.461675	1.3006	0.10219	0.705481	1	1920	tags=66%, list=32%, signal=96%
VRG4_BIND	16	0.531206	1.3002	0.142636	0.704729	1	1025	tags=38%, list=17%, signal=45%
RAD10_BIND	27	0.479099	1.29985	0.115689	0.703744	1	1129	tags=37%, list=19%, signal=45%
DAP2_BIND	18	0.528353	1.29939	0.125806	0.703288	1	1605	tags=50%, list=27%, signal=68%
CA21CHR6X2	120	0.366266	1.29776	0.0597758	0.708149	1	1232	tags=30%, list=20%, signal=37%
CELL FRACTION_CEL	154	0.366455	1.29756	0.0434272	0.706509	1	1011	tags=28%, list=17%, signal=33%
CYSTEINE-TYPE PEPTIDASE ACTIVITY_MOL	22	0.499156	1.29331	0.12844	0.723973	1	1582	tags=45%, list=26%, signal=61%
SCL1_BIND	38	0.446682	1.28951	0.105655	0.738987	1	2005	tags=63%, list=33%, signal=94%
AHP1_BIND	22	0.494812	1.28913	0.133333	0.73807	1	1016	tags=32%, list=17%, signal=38%
ECM25_BIND	15	0.547503	1.28794	0.154098	0.741011	1	1560	tags=67%, list=26%, signal=90%
KINASE ACTIVITY_MOL	147	0.361923	1.28751	0.045122	0.74029	1	819	tags=22%, list=14%, signal=25%
SAP185_BIND	38	0.442219	1.28513	0.123741	0.74907	1	1560	tags=45%, list=26%, signal=60%
RESPONSE TO HEAT_BIO	18	0.522286	1.28373	0.144715	0.753194	1	1612	tags=44%, list=27%, signal=60%
CORTICAL ACTIN CYTOSKELETON_CEL	50	0.416701	1.28335	0.0983379	0.752362	1	1782	tags=50%, list=29%, signal=70%
YDL133W_BIND	23	0.484033	1.283	0.143307	0.751387	1	1560	tags=43%, list=26%, signal=58%
CORTICAL CYTOSKELETON_CEL	50	0.416701	1.28172	0.113889	0.754796	1	1782	tags=50%, list=29%, signal=70%
KETOCONAZOLE_DN	151	0.36164	1.28012	0.0463183	0.759875	1	540	tags=19%, list=9%, signal=21%
LST8_BIND	16	0.532746	1.27956	0.14218	0.759917	1	1185	tags=44%, list=20%, signal=54%
CD(HOG1)_UP	72	0.39892	1.27719	0.0862745	0.768557	1	1299	tags=38%, list=21%, signal=47%
GLUCAN METABOLIC PROCESS_BIO	35	0.443414	1.27617	0.129851	0.770943	1	1111	tags=34%, list=18%, signal=42%
ACTIN CAP_CEL	21	0.498591	1.27561	0.133333	0.771069	1	1776	tags=62%, list=29%, signal=87%
CARBOHYDRATE TRANSPORT_BIO	30	0.45839	1.27255	0.148529	0.78329	1	1035	tags=17%, list=17%, signal=20%
CNB1_BIND	67	0.389938	1.26975	0.0951743	0.794488	1	1612	tags=43%, list=27%, signal=58%
YDR056C_BIND	17	0.524086	1.26764	0.177134	0.802071	1	1959	tags=59%, list=32%, signal=87%
INP52_BIND	41	0.430153	1.26608	0.144092	0.806821	1	769	tags=22%, list=13%, signal=25%
RCO1_BIND	70	0.389478	1.26563	0.113821	0.806149	1	1560	tags=39%, list=26%, signal=51%
ISOMERASE ACTIVITY_MOL	41	0.426432	1.26542	0.130919	0.8044	1	1126	tags=34%, list=19%, signal=42%
RPN11_BIND	44	0.423221	1.26498	0.118402	0.803839	1	1896	tags=57%, list=31%, signal=82%
PROTEIN CATABOLIC PROCESS_BIO	90	0.37901	1.26423	0.0756193	0.805054	1	1817	tags=48%, list=30%, signal=67%
COFACTOR BIOSYNTHETIC PROCESS_BIO	50	0.41613	1.26407	0.121001	0.803097	1	914	tags=22%, list=15%, signal=26%
CELLULAR PROTEIN CATABOLIC PROCESS_BIO	78	0.383999	1.26322	0.0881175	0.804651	1	1817	tags=51%, list=30%, signal=72%
SNF7_BIND	26	0.467983	1.26225	0.146084	0.806861	1	1634	tags=50%, list=27%, signal=68%
RPN9_BIND	31	0.46054	1.26142	0.141768	0.808244	1	1572	tags=45%, list=26%, signal=61%
HISTONE ACETYLTRANSFERASE ACTIVITY_MOL	16	0.53416	1.26123	0.156352	0.80643	1	1720	tags=69%, list=28%, signal=96%
COFACTOR METABOLIC PROCESS_BIO	117	0.366836	1.25733	0.071066	0.823416	1	1217	tags=26%, list=20%, signal=31%
YAK1_H_DN	308	0.332892	1.25507	0.0319383	0.832449	1	1013	tags=24%, list=17%, signal=27%
LSC2_BIND	20	0.48692	1.25475	0.167674	0.831244	1	1993	tags=45%, list=33%, signal=67%
STP1_BIND	40	0.432149	1.25115	0.153619	0.847464	1	1660	tags=52%, list=27%, signal=72%
PRE2_BIND	33	0.446852	1.24807	0.145401	0.860864	1	2078	tags=67%, list=34%, signal=101%
PRE6_BIND	41	0.429828	1.24706	0.128242	0.863188	1	2005	tags=61%, list=33%, signal=91%
LATE ENDOSOME TO VACUOLE TRANSPORT_BIO	17	0.507819	1.24575	0.18196	0.867347	1	1052	tags=41%, list=17%, signal=50%
MONOSACCHARIDE TRANSPORT_BIO	26	0.463828	1.24546	0.164653	0.866021	1	990	tags=15%, list=16%, signal=18%
RESPONSE TO STRESS_BIO	274	0.332349	1.24469	0.0376523	0.867268	1	1172	tags=27%, list=19%, signal=32%
HFI1_BIND	42	0.42071	1.24272	0.145275	0.874732	1	1818	tags=43%, list=30%, signal=61%
TID3_BIND	25	0.461602	1.24214	0.164157	0.875006	1	1025	tags=32%, list=17%, signal=38%
VPS28_BIND	26	0.463675	1.23962	0.184799	0.8855	1	1872	tags=46%, list=31%, signal=67%
RESPONSE TO ABIOTIC STIMULUS_BIO	89	0.374102	1.2389	0.120211	0.886541	1	1612	tags=38%, list=27%, signal=51%
NDE2_BIND	24	0.46399	1.23792	0.180556	0.888932	1	1619	tags=50%, list=27%, signal=68%
ECM29_BIND	41	0.421089	1.23742	0.145115	0.888701	1	946	tags=29%, list=16%, signal=34%
HEXOSE TRANSPORT_BIO	26	0.463828	1.23663	0.151917	0.890103	1	990	tags=15%, list=16%, signal=18%
UPC2-G648D_UP	32	0.434029	1.23569	0.172466	0.892221	1	1061	tags=41%, list=18%, signal=49%
MKK1_BIND	21	0.476938	1.23381	0.19845	0.899473	1	785	tags=33%, list=13%, signal=38%
RPN3_BIND	44	0.412608	1.23156	0.158126	0.908667	1	2078	tags=64%, list=34%, signal=96%
HYPHAE_FBS_37_UP	51	0.408845	1.22791	0.14723	0.925775	1	678	tags=20%, list=11%, signal=22%
MDL1_BIND	17	0.49747	1.22534	0.178571	0.936704	1	1026	tags=29%, list=17%, signal=35%
MEMBRANE LIPID METABOLIC PROCESS_BIO	72	0.375465	1.22397	0.136182	0.941153	1	1456	tags=40%, list=24%, signal=52%
VPS20_BIND	37	0.427959	1.2238	0.16885	0.939116	1	1818	tags=43%, list=30%, signal=61%
YIP1_BIND	18	0.492761	1.22248	0.194825	0.943478	1	1281	tags=39%, list=21%, signal=49%
IPT1_BIND	20	0.470735	1.22154	0.201908	0.945647	1	2071	tags=50%, list=34%, signal=76%
KOG1_BIND	17	0.48796	1.21982	0.18125	0.952265	1	851	tags=29%, list=14%, signal=34%
LIPID METABOLIC PROCESS_BIO	192	0.336434	1.21929	0.0822562	0.952289	1	1303	tags=30%, list=22%, signal=37%
YDR049W_BIND	59	0.386089	1.21773	0.15522	0.957943	1	1698	tags=46%, list=28%, signal=63%
RPN13_BIND	37	0.426256	1.21751	0.179148	0.956203	1	1404	tags=38%, list=23%, signal=49%
COENZYME METABOLIC PROCESS_BIO	93	0.363484	1.21658	0.127742	0.958517	1	1993	tags=43%, list=33%, signal=63%
YNL022C_BIND	24	0.448626	1.21567	0.191132	0.960699	1	1735	tags=50%, list=29%, signal=70%
MEMBRANE DOCKING_BIO	16	0.49598	1.21459	0.213396	0.963777	1	1263	tags=44%, list=21%, signal=55%
MICROTUBULE_CEL	18	0.484874	1.21294	0.216088	0.970229	1	892	tags=28%, list=15%, signal=32%
SSO2_BIND	75	0.36396	1.2116	0.138024	0.974716	1	1082	tags=29%, list=18%, signal=35%
USA1_BIND	41	0.413272	1.21148	0.171184	0.972412	1	1074	tags=32%, list=18%, signal=38%
ACYLTRANSFERASE ACTIVITY_MOL	52	0.393846	1.21112	0.170732	0.971601	1	1459	tags=38%, list=24%, signal=50%
YMD8_BIND	51	0.391509	1.21054	0.161932	0.971787	1	810	tags=24%, list=13%, signal=27%
GND1_BIND	18	0.480141	1.20859	0.200323	0.979637	1	790	tags=28%, list=13%, signal=32%
PROTEOLYSIS_BIO	93	0.360534	1.20846	0.140078	0.977429	1	1404	tags=37%, list=23%, signal=47%
CELL HOMEOSTASIS_BIO	93	0.357797	1.20779	0.125161	0.978244	1	1217	tags=30%, list=20%, signal=37%
KSP1_BIND	25	0.444603	1.20663	0.220365	0.981851	1	1772	tags=44%, list=29%, signal=62%
NDT80_UP	66	0.382827	1.20629	0.143251	0.980883	1	1250	tags=27%, list=21%, signal=34%
VID28_BIND	35	0.419953	1.20425	0.199413	0.989506	1	810	tags=26%, list=13%, signal=30%
ARC35_BIND	20	0.47257	1.20353	0.205521	0.990568	1	2095	tags=55%, list=35%, signal=84%
RPT4_BIND	42	0.408456	1.20304	0.16763	0.99049	1	1404	tags=40%, list=23%, signal=52%
N-ACETYLTRANSFERASE ACTIVITY_MOL	27	0.438465	1.20236	0.185583	0.991415	1	1571	tags=44%, list=26%, signal=60%
CAT8P_TFMOTIF	40	0.409638	1.20229	0.171091	0.98894	1	1406	tags=40%, list=23%, signal=52%
POST-TRANSLATIONAL PROTEIN MODIFICATION_BIO	216	0.329608	1.20094	0.106215	0.993829	1	1651	tags=37%, list=27%, signal=49%
MATING_DN	27	0.445574	1.20084	0.193548	0.991498	1	1170	tags=33%, list=19%, signal=41%
SIR3_BIND	35	0.419793	1.20018	0.2	0.992449	1	2125	tags=60%, list=35%, signal=92%
TRANSFERASE ACTIVITY, TRANSFERRING GROUPS OTHER THAN AMINO-ACYL GROUPS_MOL	52	0.393846	1.19897	0.174966	0.996333	1	1459	tags=38%, list=24%, signal=50%
BUD4_BIND	23	0.452484	1.19833	0.221184	0.996975	1	1962	tags=61%, list=32%, signal=90%
COP1_BIND	24	0.448625	1.19761	0.217009	0.998101	1	2083	tags=58%, list=34%, signal=89%
SRV2_BIND	37	0.418323	1.197	0.196137	0.998618	1	1586	tags=38%, list=26%, signal=51%
DOA4_BIND	34	0.424208	1.19679	0.190332	0.997092	1	724	tags=18%, list=12%, signal=20%
LEU3P_TFMOTIF	84	0.360487	1.19628	0.161669	0.997069	1	1150	tags=30%, list=19%, signal=36%
MULTI-ORGANISM PROCESS_BIO	239	0.324168	1.19616	0.0893471	0.99498	1	657	tags=18%, list=11%, signal=19%
TAF9_BIND	34	0.418673	1.19615	0.196697	0.992214	1	1818	tags=47%, list=30%, signal=67%
CELLULAR LIPID METABOLIC PROCESS_BIO	170	0.331992	1.19367	0.115291	1	1	1419	tags=34%, list=23%, signal=43%
GOLGI TO PLASMA MEMBRANE TRANSPORT_BIO	18	0.475708	1.19339	0.22294	1	1	2097	tags=61%, list=35%, signal=93%
RSM24_BIND	24	0.451401	1.19335	0.218009	0.999331	1	1509	tags=29%, list=25%, signal=39%
HOMEOSTATIC PROCESS_BIO	104	0.350689	1.1931	0.151786	0.997877	1	1321	tags=33%, list=22%, signal=41%
PFK1_BIND	41	0.401068	1.18967	0.190131	1	1	943	tags=29%, list=16%, signal=34%
TRK2_BIND	15	0.502614	1.18853	0.235	1	1	1959	tags=67%, list=32%, signal=98%
RESPONSE TO STIMULUS_BIO	405	0.308957	1.18774	0.0718816	1	1	1172	tags=25%, list=19%, signal=29%
APP1_BIND	27	0.451056	1.18765	0.207048	1	1	1238	tags=33%, list=20%, signal=42%
SIR2_BIND	52	0.390687	1.18613	0.183099	1	1	1017	tags=27%, list=17%, signal=32%
TRA1_BIND	36	0.414232	1.18552	0.208824	1	1	1801	tags=42%, list=30%, signal=59%
MAG1_BIND	20	0.463485	1.18537	0.242105	1	1	1882	tags=50%, list=31%, signal=72%
GOLGI TO VACUOLE TRANSPORT_BIO	15	0.507075	1.18501	0.276498	1	1	2059	tags=60%, list=34%, signal=91%
CELLULAR BUD SITE SELECTION_BIO	53	0.382156	1.1842	0.192469	1	1	1139	tags=28%, list=19%, signal=35%
CDC13_BIND	16	0.491699	1.18373	0.224522	1	1	764	tags=25%, list=13%, signal=29%
KIN2_BIND	21	0.4594	1.18238	0.23748	1	1	1699	tags=57%, list=28%, signal=79%
MAC1P_TFMOTIF	54	0.381747	1.1819	0.183562	1	1	1001	tags=24%, list=17%, signal=29%
ERG11_BIND	31	0.422181	1.18135	0.207463	1	1	1419	tags=39%, list=23%, signal=50%
YJR054W_BIND	84	0.355157	1.18124	0.178618	1	1	616	tags=19%, list=10%, signal=21%
PRE4_BIND	25	0.442735	1.18118	0.227707	1	1	2078	tags=68%, list=34%, signal=103%
CYTOKINESIS, SITE SELECTION_BIO	53	0.382156	1.17692	0.194842	1	1	1139	tags=28%, list=19%, signal=35%
ATG19_BIND	24	0.442213	1.17556	0.251543	1	1	1001	tags=38%, list=17%, signal=45%
PAA1_BIND	61	0.37068	1.17501	0.201379	1	1	1672	tags=39%, list=28%, signal=54%
SRP102_BIND	20	0.460387	1.17466	0.262369	1	1	1387	tags=35%, list=23%, signal=45%
N-ACYLTRANSFERASE ACTIVITY_MOL	29	0.426306	1.1743	0.232087	1	1	1571	tags=45%, list=26%, signal=60%
PMR1_BIND	191	0.320288	1.17346	0.121247	1	1	1339	tags=27%, list=22%, signal=33%
VPS68_BIND	22	0.448935	1.17254	0.241379	1	1	790	tags=23%, list=13%, signal=26%
BUD14_BIND	55	0.370193	1.1717	0.207283	1	1	1053	tags=29%, list=17%, signal=35%
SHR5_BIND	17	0.470267	1.1706	0.262321	1	1	1605	tags=41%, list=27%, signal=56%
BRANCHED CHAIN FAMILY AMINO ACID METABOLIC PROCESS_BIO	15	0.486698	1.16969	0.270227	1	1	93	tags=13%, list=2%, signal=14%
PHOSPHOTRANSFERASE ACTIVITY, ALCOHOL GROUP AS ACCEPTOR_MOL	124	0.340075	1.16946	0.165842	1	1	1612	tags=35%, list=27%, signal=46%
MAK31_BIND	27	0.43287	1.16934	0.208145	1	1	1343	tags=30%, list=22%, signal=38%
PTC4_BIND	37	0.404162	1.16856	0.229197	1	1	1649	tags=46%, list=27%, signal=63%
ARP8_BIND	61	0.370745	1.16751	0.223757	1	1	1402	tags=33%, list=23%, signal=42%
FBA1_BIND	17	0.479746	1.16703	0.253205	1	1	238	tags=18%, list=4%, signal=18%
YBR141C_BIND	24	0.448831	1.16533	0.256135	1	1	723	tags=29%, list=12%, signal=33%
NFI1_BIND	27	0.428397	1.16407	0.246043	1	1	1669	tags=33%, list=28%, signal=46%
AZF1_BIND	21	0.452844	1.16331	0.261006	1	1	1661	tags=48%, list=27%, signal=65%
MITOCHONDRION ORGANIZATION AND BIOGENESIS_BIO	41	0.395461	1.16258	0.237216	1	1	1279	tags=29%, list=21%, signal=37%
SHE3_BIND	21	0.447003	1.16252	0.226209	1	1	1735	tags=48%, list=29%, signal=67%
MED31_DN	118	0.332726	1.16079	0.176761	1	1	594	tags=17%, list=10%, signal=18%
CDC31_BIND	20	0.453162	1.1604	0.264209	1	1	522	tags=20%, list=9%, signal=22%
REX2_BIND	15	0.489614	1.16009	0.281713	1	1	1546	tags=33%, list=26%, signal=45%
MSN2_BIND	31	0.41473	1.15989	0.227205	1	1	1954	tags=48%, list=32%, signal=71%
GSH2_BIND	20	0.464253	1.15937	0.259202	1	1	700	tags=25%, list=12%, signal=28%
ALY2_BIND	26	0.433521	1.15907	0.249226	1	1	1735	tags=58%, list=29%, signal=81%
PAC10_BIND	93	0.343009	1.15886	0.194407	1	1	1082	tags=22%, list=18%, signal=26%
BFR1_BIND	70	0.358683	1.15843	0.219707	1	1	1425	tags=33%, list=24%, signal=42%
SEC4_BIND	32	0.416837	1.15737	0.240854	1	1	1671	tags=44%, list=28%, signal=60%
RPN8_BIND	48	0.378169	1.15491	0.212079	1	1	2078	tags=58%, list=34%, signal=88%
TBF1P_TFMOTIF	376	0.300199	1.15483	0.0985011	1	1	1550	tags=30%, list=26%, signal=38%
RSP5_BIND	67	0.358627	1.1547	0.221622	1	1	1765	tags=46%, list=29%, signal=65%
VAC7_BIND	20	0.447331	1.15419	0.269051	1	1	1740	tags=40%, list=29%, signal=56%
RCY1_BIND	16	0.480346	1.1527	0.274448	1	1	2097	tags=75%, list=35%, signal=115%
HDA1_BIND	104	0.338536	1.15258	0.201835	1	1	1459	tags=28%, list=24%, signal=36%
UPS1_BIND	76	0.354928	1.15258	0.208877	1	1	842	tags=24%, list=14%, signal=27%
GLUCOSE TRANSPORTER ACTIVITY_MOL	20	0.453883	1.15157	0.258567	1	1	990	tags=15%, list=16%, signal=18%
PATHOGENESIS_BIO	143	0.3264	1.15081	0.183475	1	1	1055	tags=22%, list=17%, signal=26%
N-METHYLTRANSFERASE ACTIVITY_MOL	16	0.478897	1.15076	0.277512	1	1	1340	tags=50%, list=22%, signal=64%
ARO1_BIND	126	0.331705	1.15075	0.177359	1	1	1374	tags=29%, list=23%, signal=37%
REGULATION OF PH_BIO	20	0.447084	1.14799	0.267584	1	1	891	tags=30%, list=15%, signal=35%
TPS2_BIND	72	0.353307	1.14582	0.223108	1	1	1744	tags=40%, list=29%, signal=56%
TDH3_BIND	35	0.403081	1.14509	0.262774	1	1	1643	tags=40%, list=27%, signal=55%
KCC4_BIND	19	0.451995	1.14402	0.276358	1	1	790	tags=37%, list=13%, signal=42%
CST6_BIND	20	0.452967	1.14363	0.278207	1	1	484	tags=25%, list=8%, signal=27%
SSP2_BIND	23	0.435802	1.14255	0.265276	1	1	2003	tags=57%, list=33%, signal=84%
EXO1_BIND	35	0.395384	1.14254	0.256677	1	1	1129	tags=29%, list=19%, signal=35%
GLUTAMINE FAMILY AMINO ACID METABOLIC PROCESS_BIO	36	0.39437	1.14241	0.248538	1	1	666	tags=19%, list=11%, signal=22%
ADE17_BIND	23	0.440048	1.14216	0.276131	1	1	590	tags=22%, list=10%, signal=24%
TAX4_BIND	18	0.460286	1.13911	0.275641	1	1	1560	tags=50%, list=26%, signal=67%
PML39_BIND	32	0.404615	1.13888	0.282127	1	1	1619	tags=38%, list=27%, signal=51%
G1-S CLUSTER	188	0.315765	1.13764	0.199058	1	1	1260	tags=25%, list=21%, signal=31%
GDI1_BIND	19	0.45693	1.13753	0.28169	1	1	1281	tags=37%, list=21%, signal=47%
CELL CORTEX PART_CEL	77	0.349981	1.13739	0.243315	1	1	1586	tags=38%, list=26%, signal=50%
VACUOLAR MEMBRANE_CEL	51	0.373172	1.13679	0.263085	1	1	1052	tags=33%, list=17%, signal=40%
IFA38_BIND	66	0.353664	1.13572	0.239456	1	1	1364	tags=32%, list=23%, signal=41%
RESPONSE TO CHEMICAL STIMULUS_BIO	184	0.312063	1.13432	0.179788	1	1	1056	tags=24%, list=17%, signal=28%
CDC12_BIND	20	0.444521	1.13423	0.265501	1	1	1482	tags=50%, list=25%, signal=66%
DSS4_BIND	15	0.480222	1.13413	0.281351	1	1	129	tags=20%, list=2%, signal=20%
SEC5_BIND	23	0.428743	1.13403	0.273141	1	1	1049	tags=30%, list=17%, signal=37%
LYS20_BIND	25	0.423281	1.13339	0.285503	1	1	1453	tags=40%, list=24%, signal=52%
SSO1_BIND	24	0.426971	1.13337	0.28479	1	1	2057	tags=58%, list=34%, signal=88%
PHOSPHOLIPID METABOLIC PROCESS_BIO	59	0.354706	1.1317	0.240896	1	1	1204	tags=32%, list=20%, signal=40%
RPT5_BIND	47	0.376425	1.1311	0.25942	1	1	1404	tags=36%, list=23%, signal=47%
KRE1_BIND	32	0.396667	1.12887	0.254464	1	1	1994	tags=50%, list=33%, signal=74%
PEX12_BIND	45	0.373778	1.12866	0.263083	1	1	1916	tags=47%, list=32%, signal=68%
ENDOPLASMIC RETICULUM_CEL	193	0.309971	1.12766	0.208235	1	1	1206	tags=25%, list=20%, signal=30%
FARNESOL_UP	23	0.433049	1.12677	0.288612	1	1	310	tags=13%, list=5%, signal=14%
CYTOSKELETAL PART_CEL	142	0.31915	1.12613	0.216249	1	1	1696	tags=34%, list=28%, signal=46%
CAD1P_TFMOTIF	383	0.293994	1.12561	0.160734	1	1	1267	tags=26%, list=21%, signal=31%
MRL1_BIND	21	0.426905	1.12454	0.29108	1	1	1634	tags=43%, list=27%, signal=59%
GLUCOSE TRANSPORT_BIO	20	0.452207	1.12391	0.326019	1	1	990	tags=15%, list=16%, signal=18%
TGS1_BIND	73	0.346918	1.12295	0.252011	1	1	1395	tags=32%, list=23%, signal=40%
AHR1_TF	171	0.313998	1.12236	0.20564	1	1	1352	tags=30%, list=22%, signal=37%
SIZ1_BIND	31	0.399882	1.12223	0.287879	1	1	1669	tags=45%, list=28%, signal=62%
VACUOLAR PART_CEL	52	0.364357	1.11997	0.251445	1	1	1052	tags=33%, list=17%, signal=39%
ATC1_BIND	28	0.407127	1.11964	0.289157	1	1	1881	tags=50%, list=31%, signal=72%
GIS4_BIND	26	0.416383	1.11735	0.310606	1	1	1705	tags=46%, list=28%, signal=64%
CA21CHR4X7	99	0.328251	1.11703	0.249677	1	1	1298	tags=27%, list=21%, signal=34%
SWS2_BIND	73	0.346376	1.11699	0.273092	1	1	942	tags=21%, list=16%, signal=24%
STEROID METABOLIC PROCESS_BIO	39	0.381846	1.11691	0.296407	1	1	1284	tags=33%, list=21%, signal=42%
CA21CHR2X9	126	0.318779	1.11602	0.244332	1	1	1224	tags=21%, list=20%, signal=26%
THR4_BIND	111	0.327873	1.11458	0.240506	1	1	1074	tags=25%, list=18%, signal=30%
BIOPOLYMER CATABOLIC PROCESS_BIO	139	0.315999	1.11415	0.237515	1	1	1920	tags=42%, list=32%, signal=60%
COA4_BIND	43	0.376728	1.11392	0.286558	1	1	942	tags=23%, list=16%, signal=27%
CDC6_BIND	22	0.430691	1.11376	0.31562	1	1	457	tags=23%, list=8%, signal=24%
AXIAL CELLULAR BUD SITE SELECTION_BIO	18	0.445371	1.11374	0.323102	1	1	1287	tags=39%, list=21%, signal=49%
ENDOSOME TRANSPORT_BIO	29	0.402025	1.11334	0.288401	1	1	1148	tags=38%, list=19%, signal=47%
SIT4_YEAST_DN	15	0.467782	1.11309	0.326367	1	1	1141	tags=40%, list=19%, signal=49%
YEAST-FORM CELL WALL_CEL	32	0.398681	1.11148	0.298399	1	1	655	tags=28%, list=11%, signal=31%
PDR1_BIND	15	0.467586	1.10924	0.312989	1	1	989	tags=47%, list=16%, signal=56%
SPINDLE CHECKPOINT_BIO	15	0.463257	1.1091	0.33758	1	1	496	tags=27%, list=8%, signal=29%
HISTONE ACETYLATION_BIO	20	0.436992	1.10879	0.325914	1	1	1801	tags=55%, list=30%, signal=78%
PMC1_BIND	21	0.426481	1.10794	0.297638	1	1	1560	tags=38%, list=26%, signal=51%
MITOTIC SPINDLE CHECKPOINT_BIO	15	0.463257	1.10786	0.307932	1	1	496	tags=27%, list=8%, signal=29%
PHOSPHOINOSITIDE BIOSYNTHETIC PROCESS_BIO	16	0.461513	1.10784	0.321821	1	1	1364	tags=44%, list=23%, signal=56%
UPC2P_TFMOTIF	45	0.367125	1.10706	0.313218	1	1	518	tags=18%, list=9%, signal=19%
CELL ADHESION_BIO	28	0.401567	1.10667	0.300752	1	1	1230	tags=29%, list=20%, signal=36%
TYE7_BIND	17	0.456591	1.10577	0.326299	1	1	1476	tags=41%, list=24%, signal=54%
SAGA COMPLEX_CEL	17	0.44958	1.10548	0.3296	1	1	275	tags=18%, list=5%, signal=18%
CDC11_BIND	18	0.446169	1.10502	0.311216	1	1	1560	tags=56%, list=26%, signal=75%
POSITIVE REGULATION OF TRANSCRIPTION FROM RNA POLYMERASE II PROMOTER_BIO	21	0.431123	1.10459	0.302362	1	1	1216	tags=38%, list=20%, signal=48%
SEC15_BIND	22	0.426026	1.10459	0.325	1	1	1055	tags=36%, list=17%, signal=44%
YRA2_BIND	34	0.391725	1.10408	0.322917	1	1	506	tags=18%, list=8%, signal=19%
PLASMA MEMBRANE PART_CEL	72	0.343682	1.1036	0.287858	1	1	1614	tags=29%, list=27%, signal=39%
MITOTIC CHECKPOINT_BIO	15	0.463257	1.10328	0.326333	1	1	496	tags=27%, list=8%, signal=29%
TRANSFERASE ACTIVITY, TRANSFERRING PHOSPHORUS-CONTAINING GROUPS_MOL	219	0.299712	1.10265	0.249438	1	1	538	tags=16%, list=9%, signal=16%
SPHINGOLIPID METABOLIC PROCESS_BIO	15	0.4612	1.10173	0.328479	1	1	1419	tags=53%, list=23%, signal=70%
ZAP1_UP	219	0.298786	1.1	0.240319	1	1	776	tags=16%, list=13%, signal=18%
KCS1_BIND	40	0.371088	1.0998	0.283784	1	1	1237	tags=28%, list=20%, signal=34%
MODIFICATION-DEPENDENT PROTEIN CATABOLIC PROCESS_BIO	69	0.339694	1.09958	0.293388	1	1	2005	tags=55%, list=33%, signal=81%
VESICLE-MEDIATED TRANSPORT_BIO	202	0.30029	1.09798	0.252304	1	1	1345	tags=28%, list=22%, signal=34%
DFG16_UP	30	0.393209	1.09563	0.326154	1	1	1270	tags=40%, list=21%, signal=50%
YKU80_BIND	24	0.410827	1.09473	0.323308	1	1	1126	tags=29%, list=19%, signal=36%
RPL21B_BIND	48	0.361758	1.0932	0.310694	1	1	1476	tags=29%, list=24%, signal=38%
UBIQUITIN-DEPENDENT PROTEIN CATABOLIC PROCESS_BIO	69	0.339694	1.09283	0.292943	1	1	2005	tags=55%, list=33%, signal=81%
HSP104_BIND	41	0.367387	1.09231	0.323442	1	1	1632	tags=54%, list=27%, signal=73%
MODIFICATION-DEPENDENT MACROMOLECULE CATABOLIC PROCESS_BIO	69	0.339694	1.09156	0.305405	1	1	2005	tags=55%, list=33%, signal=81%
ATG17_BIND	65	0.339741	1.09133	0.324324	1	1	1683	tags=40%, list=28%, signal=55%
CYTOSKELETON_CEL	154	0.307119	1.09123	0.279851	1	1	1696	tags=32%, list=28%, signal=44%
BNR1_BIND	20	0.427657	1.09092	0.324324	1	1	1860	tags=50%, list=31%, signal=72%
STRUCTURAL CONSTITUENT OF CYTOSKELETON_MOL	42	0.361021	1.09042	0.311403	1	1	1402	tags=26%, list=23%, signal=34%
MDS3_BIND	20	0.429373	1.09021	0.338006	1	1	1640	tags=45%, list=27%, signal=62%
MET28_BIND	25	0.412183	1.09018	0.343419	1	1	528	tags=16%, list=9%, signal=17%
REGULATION OF BIOLOGICAL QUALITY_BIO	152	0.305521	1.08987	0.266423	1	1	1607	tags=35%, list=27%, signal=46%
PROTEIN LOCALIZATION_BIO	215	0.297848	1.08985	0.264434	1	1	1575	tags=30%, list=26%, signal=39%
RPL14A_BIND	95	0.324618	1.08967	0.296392	1	1	1310	tags=27%, list=22%, signal=34%
RBK1_BIND	19	0.428974	1.08967	0.327692	1	1	1560	tags=42%, list=26%, signal=57%
VHS1_BIND	19	0.436988	1.08861	0.350962	1	1	1560	tags=42%, list=26%, signal=57%
PEX19_BIND	66	0.339505	1.08832	0.316285	1	1	1504	tags=36%, list=25%, signal=48%
PPA2_BIND	18	0.447747	1.08814	0.334821	1	1	496	tags=17%, list=8%, signal=18%
STP22_BIND	59	0.344379	1.08685	0.317269	1	1	2148	tags=53%, list=36%, signal=81%
SMF2_BIND	19	0.428818	1.08658	0.334936	1	1	1436	tags=53%, list=24%, signal=69%
LIPID PARTICLE_CEL	23	0.405151	1.08589	0.331746	1	1	1257	tags=43%, list=21%, signal=55%
FPS1_BIND	66	0.338009	1.08531	0.325035	1	1	1788	tags=39%, list=30%, signal=55%
COX12_BIND	53	0.351895	1.085	0.313498	1	1	1582	tags=38%, list=26%, signal=51%
SEC3_BIND	24	0.41207	1.08471	0.327666	1	1	1671	tags=50%, list=28%, signal=69%
SNC2_BIND	53	0.35439	1.08417	0.323699	1	1	1619	tags=42%, list=27%, signal=56%
CHS3_BIND	53	0.349006	1.08415	0.330124	1	1	1612	tags=38%, list=27%, signal=51%
UBP14_BIND	48	0.363014	1.08355	0.315341	1	1	1720	tags=38%, list=28%, signal=52%
YNG2_BIND	43	0.367394	1.08335	0.33913	1	1	1740	tags=53%, list=29%, signal=75%
POLYAMINE TRANSPORTER ACTIVITY_MOL	19	0.426942	1.08291	0.352365	1	1	1241	tags=37%, list=21%, signal=46%
CYT2_BIND	44	0.365495	1.08264	0.337449	1	1	602	tags=20%, list=10%, signal=23%
CYCLIC-NUCLEOTIDE-MEDIATED SIGNALING_BIO	15	0.460997	1.08214	0.339901	1	1	602	tags=27%, list=10%, signal=30%
ACTIN FILAMENT-BASED PROCESS_BIO	57	0.341821	1.08116	0.320548	1	1	1167	tags=26%, list=19%, signal=32%
SRL3_BIND	30	0.393101	1.08104	0.355457	1	1	517	tags=23%, list=9%, signal=25%
TAF6_BIND	46	0.356948	1.0805	0.332378	1	1	348	tags=13%, list=6%, signal=14%
ESC2_BIND	41	0.361822	1.07918	0.340751	1	1	1690	tags=32%, list=28%, signal=44%
NO_UP	26	0.39699	1.07821	0.347896	1	1	1302	tags=35%, list=22%, signal=44%
CRP1_BIND	19	0.429335	1.07803	0.374057	1	1	1287	tags=37%, list=21%, signal=47%
MTC2_BIND	17	0.440831	1.07783	0.349673	1	1	1402	tags=41%, list=23%, signal=53%
PEP4_BIND	16	0.450771	1.07673	0.34984	1	1	195	tags=19%, list=3%, signal=19%
RPS31_BIND	16	0.450165	1.07576	0.363487	1	1	1582	tags=56%, list=26%, signal=76%
MSC6_BIND	20	0.417596	1.07537	0.378788	1	1	723	tags=25%, list=12%, signal=28%
SET3_BIND	76	0.32749	1.07534	0.318801	1	1	842	tags=18%, list=14%, signal=21%
CAMP-MEDIATED SIGNALING_BIO	15	0.460997	1.07502	0.374376	1	1	602	tags=27%, list=10%, signal=30%
PPQ1_BIND	15	0.453668	1.07484	0.35473	1	1	1459	tags=33%, list=24%, signal=44%
COX7_BIND	44	0.359722	1.07396	0.343977	1	1	1387	tags=30%, list=23%, signal=38%
DGA1_BIND	20	0.417566	1.07379	0.35786	1	1	1179	tags=35%, list=19%, signal=43%
LSB3_BIND	25	0.406073	1.0733	0.330275	1	1	1408	tags=36%, list=23%, signal=47%
PHOSPHOINOSITIDE METABOLIC PROCESS_BIO	21	0.420142	1.07285	0.356375	1	1	1364	tags=43%, list=23%, signal=55%
GSM1P_TFMOTIF	431	0.279999	1.07279	0.256356	1	1	1232	tags=23%, list=20%, signal=27%
LAS17_BIND	35	0.380389	1.07246	0.342772	1	1	1025	tags=29%, list=17%, signal=34%
BIOFILM FORMATION_BIO	29	0.391144	1.07209	0.359701	1	1	358	tags=21%, list=6%, signal=22%
PAM17_BIND	46	0.353528	1.07057	0.32964	1	1	690	tags=20%, list=11%, signal=22%
PEX10_BIND	36	0.363115	1.06912	0.359238	1	1	970	tags=25%, list=16%, signal=30%
TAF7_BIND	21	0.419233	1.06853	0.353752	1	1	1801	tags=52%, list=30%, signal=74%
GSY2_BIND	22	0.412775	1.06844	0.394578	1	1	790	tags=23%, list=13%, signal=26%
SVP26_BIND	19	0.424429	1.0684	0.383792	1	1	1711	tags=47%, list=28%, signal=66%
AMINO ACID-POLYAMINE TRANSPORTER ACTIVITY_MOL	18	0.428743	1.06832	0.371795	1	1	1090	tags=33%, list=18%, signal=41%
HYDROLASE ACTIVITY, ACTING ON CARBON-NITROGEN (BUT NOT PEPTIDE) BONDS, IN LINEAR AMIDES_MOL	32	0.38083	1.0681	0.361111	1	1	559	tags=16%, list=9%, signal=17%
CHA4P_TFMOTIF	462	0.277364	1.06789	0.269353	1	1	1024	tags=20%, list=17%, signal=22%
CRN1_BIND	71	0.331114	1.06762	0.359249	1	1	1791	tags=44%, list=30%, signal=61%
PHOSPHORIC ESTER HYDROLASE ACTIVITY_MOL	78	0.321381	1.06701	0.35	1	1	851	tags=19%, list=14%, signal=22%
CAF2-1_OGT2599_UP	26	0.396537	1.06666	0.37366	1	1	371	tags=12%, list=6%, signal=12%
REGULATION OF MITOSIS_BIO	17	0.431527	1.06613	0.365105	1	1	496	tags=24%, list=8%, signal=26%
SVF1_BIND	19	0.422251	1.06534	0.372907	1	1	1699	tags=47%, list=28%, signal=66%
NUCLEOTIDE METABOLIC PROCESS_BIO	58	0.3436	1.0652	0.357542	1	1	1217	tags=31%, list=20%, signal=38%
GAS5_BIND	15	0.443425	1.06496	0.379479	1	1	1788	tags=53%, list=30%, signal=76%
YKR018C_BIND	17	0.429409	1.06399	0.367127	1	1	1026	tags=29%, list=17%, signal=35%
CA21CHR2X4	116	0.30569	1.06339	0.348371	1	1	1206	tags=25%, list=20%, signal=31%
PROTEOLYSIS INVOLVED IN CELLULAR PROTEIN CATABOLIC PROCESS_BIO	70	0.330235	1.06197	0.343533	1	1	2005	tags=54%, list=33%, signal=80%
CELL CORTEX_CEL	81	0.323058	1.06186	0.341789	1	1	1586	tags=37%, list=26%, signal=50%
HYPHAL GROWTH_BIO	137	0.303297	1.0617	0.338573	1	1	1659	tags=32%, list=27%, signal=43%
SPP1_BIND	37	0.36942	1.06026	0.370588	1	1	1287	tags=32%, list=21%, signal=41%
GLR1_BIND	15	0.44129	1.05942	0.404722	1	1	804	tags=33%, list=13%, signal=38%
PEP7_BIND	28	0.385088	1.0582	0.357035	1	1	1720	tags=43%, list=28%, signal=60%
YOR246C_BIND	27	0.392782	1.05715	0.363914	1	1	1553	tags=48%, list=26%, signal=64%
OCA2_BIND	42	0.357868	1.05681	0.385735	1	1	472	tags=14%, list=8%, signal=15%
TOR1_BIND	53	0.345264	1.05671	0.369318	1	1	911	tags=25%, list=15%, signal=29%
CDC10_BIND	38	0.360079	1.05659	0.358118	1	1	1560	tags=42%, list=26%, signal=56%
STEROL METABOLIC PROCESS_BIO	34	0.371237	1.05629	0.384844	1	1	1280	tags=32%, list=21%, signal=41%
ACTIN CORTICAL PATCH_CEL	29	0.385516	1.05625	0.375182	1	1	1446	tags=38%, list=24%, signal=50%
FIG4_BIND	19	0.421344	1.05594	0.397833	1	1	850	tags=32%, list=14%, signal=37%
PROTEIN AMINO ACID ACETYLATION_BIO	27	0.392119	1.05544	0.377504	1	1	1017	tags=26%, list=17%, signal=31%
PHO90_BIND	16	0.442149	1.05449	0.399083	1	1	1287	tags=38%, list=21%, signal=48%
COX8_BIND	26	0.390959	1.05393	0.378717	1	1	745	tags=27%, list=12%, signal=31%
HYDROGEN ION HOMEOSTASIS_BIO	18	0.421832	1.0538	0.400636	1	1	891	tags=28%, list=15%, signal=32%
TAF5_BIND	42	0.358843	1.05297	0.373409	1	1	1977	tags=45%, list=33%, signal=67%
VACUOLAR ACIDIFICATION_BIO	17	0.421857	1.04975	0.388704	1	1	891	tags=29%, list=15%, signal=34%
PIGMENT METABOLIC PROCESS_BIO	18	0.422359	1.0493	0.403816	1	1	746	tags=22%, list=12%, signal=25%
DDI1_BIND	15	0.445319	1.04885	0.4125	1	1	247	tags=13%, list=4%, signal=14%
MEC1_BIND	56	0.340732	1.0485	0.398003	1	1	1249	tags=29%, list=21%, signal=36%
PIGMENT BIOSYNTHETIC PROCESS_BIO	18	0.422359	1.04771	0.384127	1	1	746	tags=22%, list=12%, signal=25%
YBL081W_BIND	18	0.42065	1.04739	0.380645	1	1	1074	tags=33%, list=18%, signal=40%
MMR1_BIND	72	0.323673	1.04708	0.367209	1	1	1582	tags=33%, list=26%, signal=45%
MBF1_BIND	19	0.41891	1.04529	0.4	1	1	1920	tags=58%, list=32%, signal=85%
SHE4_BIND	88	0.316407	1.04526	0.371134	1	1	1619	tags=36%, list=27%, signal=49%
VPS45_BIND	32	0.378835	1.04501	0.375559	1	1	1726	tags=47%, list=29%, signal=65%
MEMBRANE FUSION_BIO	43	0.353631	1.04474	0.4039	1	1	1119	tags=30%, list=19%, signal=37%
UNG1_BIND	15	0.451933	1.04462	0.419614	1	1	2115	tags=60%, list=35%, signal=92%
PH REDUCTION_BIO	17	0.421857	1.04451	0.418006	1	1	891	tags=29%, list=15%, signal=34%
PGK1_BIND	23	0.393471	1.04366	0.379045	1	1	1560	tags=39%, list=26%, signal=53%
BIOLOGICAL ADHESION_BIO	46	0.343365	1.04354	0.362379	1	1	1349	tags=24%, list=22%, signal=31%
PROTEIN TRANSPORT_BIO	182	0.287044	1.04337	0.382284	1	1	1575	tags=29%, list=26%, signal=38%
SNF8_BIND	33	0.365091	1.04295	0.391952	1	1	1402	tags=27%, list=23%, signal=35%
PROTEIN MODIFICATION PROCESS_BIO	326	0.2742	1.0425	0.351588	1	1	1612	tags=31%, list=27%, signal=40%
YPT1_BIND	35	0.36139	1.04179	0.392593	1	1	1049	tags=20%, list=17%, signal=24%
SIF2_BIND	115	0.304664	1.04156	0.397022	1	1	496	tags=14%, list=8%, signal=15%
YGL081W_BIND	31	0.36996	1.04138	0.393713	1	1	469	tags=19%, list=8%, signal=21%
CELLULAR PH REDUCTION_BIO	17	0.421857	1.04119	0.408293	1	1	891	tags=29%, list=15%, signal=34%
PFK2_BIND	87	0.312604	1.04105	0.372475	1	1	1772	tags=44%, list=29%, signal=61%
SPT7_BIND	47	0.344944	1.04086	0.397361	1	1	1818	tags=40%, list=30%, signal=57%
SSU72_BIND	32	0.369637	1.04081	0.385093	1	1	1632	tags=41%, list=27%, signal=55%
SUR2_BIND	68	0.324993	1.04045	0.394993	1	1	496	tags=19%, list=8%, signal=21%
KIN1_BIND	21	0.402795	1.04025	0.394366	1	1	1074	tags=29%, list=18%, signal=35%
RPN2_BIND	45	0.345982	1.03994	0.391181	1	1	2078	tags=56%, list=34%, signal=84%
ESTABLISHMENT OF PROTEIN LOCALIZATION_BIO	195	0.284621	1.03986	0.379187	1	1	1575	tags=29%, list=26%, signal=38%
UBP7_BIND	21	0.401077	1.03955	0.413078	1	1	1025	tags=29%, list=17%, signal=34%
ZWF1_BIND	15	0.447891	1.03792	0.437177	1	1	1173	tags=40%, list=19%, signal=50%
PAC2_BIND	29	0.377349	1.03713	0.407012	1	1	496	tags=17%, list=8%, signal=19%
ERGOSTEROL METABOLIC PROCESS_BIO	27	0.382763	1.03632	0.397781	1	1	1081	tags=30%, list=18%, signal=36%
ERG7_BIND	15	0.439062	1.03618	0.428099	1	1	1612	tags=60%, list=27%, signal=82%
RPT6_BIND	64	0.322892	1.03615	0.415621	1	1	1920	tags=50%, list=32%, signal=72%
VPS1_BIND	99	0.304688	1.03613	0.407022	1	1	1596	tags=35%, list=26%, signal=47%
CDC5_BIND	41	0.348385	1.03515	0.412766	1	1	1772	tags=46%, list=29%, signal=65%
HAP4_BIND	51	0.33648	1.03512	0.383657	1	1	842	tags=22%, list=14%, signal=25%
BUD8_BIND	17	0.425487	1.03439	0.44127	1	1	1823	tags=41%, list=30%, signal=59%
UIP3_BIND	26	0.381442	1.03377	0.401626	1	1	1287	tags=38%, list=21%, signal=49%
CARBOHYDRATE TRANSPORTER ACTIVITY_MOL	27	0.379022	1.03321	0.408889	1	1	1035	tags=15%, list=17%, signal=18%
REGULATION OF CELLULAR PH_BIO	18	0.421832	1.03299	0.420312	1	1	891	tags=28%, list=15%, signal=32%
CELLULAR BIOSYNTHETIC PROCESS_BIO	240	0.276192	1.03297	0.404063	1	1	1110	tags=21%, list=18%, signal=25%
ARF3_BIND	15	0.433656	1.03289	0.418124	1	1	1586	tags=47%, list=26%, signal=63%
MATING_UP	41	0.35357	1.03275	0.42772	1	1	1665	tags=34%, list=28%, signal=47%
FYV10_BIND	60	0.3248	1.03264	0.401361	1	1	1387	tags=28%, list=23%, signal=36%
PROTEIN AMINO ACID LIPIDATION_BIO	26	0.379197	1.032	0.399689	1	1	391	tags=15%, list=6%, signal=16%
RPT1_BIND	51	0.335543	1.03159	0.412181	1	1	2078	tags=57%, list=34%, signal=86%
PMA1_BIND	66	0.32019	1.03158	0.39863	1	1	1536	tags=32%, list=25%, signal=42%
METALLOPEPTIDASE ACTIVITY_MOL	17	0.420431	1.03031	0.414634	1	1	1318	tags=47%, list=22%, signal=60%
PHOSPHORIC MONOESTER HYDROLASE ACTIVITY_MOL	68	0.320258	1.02851	0.408779	1	1	851	tags=18%, list=14%, signal=20%
BUL1_BIND	37	0.357045	1.02846	0.41185	1	1	1690	tags=43%, list=28%, signal=60%
RDI1_BIND	28	0.377644	1.0283	0.407692	1	1	1560	tags=39%, list=26%, signal=53%
AMINO ACID TRANSPORTER ACTIVITY_MOL	30	0.375091	1.02662	0.398438	1	1	1241	tags=27%, list=21%, signal=33%
RAS PROTEIN SIGNAL TRANSDUCTION_BIO	33	0.367304	1.02659	0.424376	1	1	1826	tags=45%, list=30%, signal=65%
LIPOPROTEIN METABOLIC PROCESS_BIO	26	0.379197	1.02654	0.40528	1	1	391	tags=15%, list=6%, signal=16%
JHD2_BIND	16	0.428836	1.02499	0.444984	1	1	1487	tags=44%, list=25%, signal=58%
PDR3_BIND	17	0.416019	1.0248	0.443182	1	1	1243	tags=29%, list=21%, signal=37%
ACTIN CYTOSKELETON_CEL	72	0.318966	1.02402	0.410082	1	1	1671	tags=36%, list=28%, signal=49%
CELL SURFACE_CEL	161	0.287771	1.02392	0.412679	1	1	678	tags=14%, list=11%, signal=15%
TRANSFERASE ACTIVITY_MOL	477	0.264336	1.02302	0.415016	1	1	800	tags=17%, list=13%, signal=18%
GTS1_BIND	16	0.422722	1.02289	0.441368	1	1	1408	tags=38%, list=23%, signal=49%
METHIONINE METABOLIC PROCESS_BIO	21	0.404104	1.0224	0.438597	1	1	335	tags=19%, list=6%, signal=20%
LIPOPROTEIN BIOSYNTHETIC PROCESS_BIO	26	0.379197	1.02223	0.434462	1	1	391	tags=15%, list=6%, signal=16%
MSN4_BIND	19	0.403887	1.02189	0.428999	1	1	1504	tags=32%, list=25%, signal=42%
CHROMATIN MODIFICATION_BIO	95	0.305069	1.02181	0.415584	1	1	1571	tags=36%, list=26%, signal=48%
FET3_BIND	22	0.396772	1.02159	0.432602	1	1	1111	tags=36%, list=18%, signal=44%
SEC17_BIND	21	0.397236	1.02152	0.427683	1	1	2304	tags=67%, list=38%, signal=107%
FILAMENTOUS GROWTH_BIO	315	0.27133	1.02066	0.414741	1	1	1215	tags=22%, list=20%, signal=26%
NUS1_BIND	17	0.412607	1.02061	0.425837	1	1	1013	tags=41%, list=17%, signal=49%
CYR1_BIND	22	0.397678	1.02028	0.422222	1	1	1560	tags=27%, list=26%, signal=37%
GLN3_BIND	22	0.392784	1.01853	0.411303	1	1	1660	tags=41%, list=27%, signal=56%
ORGANIC ACID METABOLIC PROCESS_BIO	276	0.270565	1.01768	0.433149	1	1	933	tags=18%, list=15%, signal=21%
MPE1_BIND	15	0.43456	1.01766	0.443381	1	1	1627	tags=47%, list=27%, signal=64%
SPF1_BIND	130	0.292965	1.01758	0.415233	1	1	1206	tags=24%, list=20%, signal=29%
CARBOXYLIC ACID METABOLIC PROCESS_BIO	276	0.270565	1.01756	0.416573	1	1	933	tags=18%, list=15%, signal=21%
YPL109C_BIND	19	0.402621	1.01654	0.440124	1	1	1560	tags=47%, list=26%, signal=64%
NAS6_BIND	21	0.395054	1.01506	0.452055	1	1	1560	tags=43%, list=26%, signal=58%
SPT2_BIND	69	0.318633	1.01336	0.452128	1	1	1293	tags=28%, list=21%, signal=35%
TRS20_BIND	42	0.343851	1.0132	0.446479	1	1	969	tags=21%, list=16%, signal=25%
SSN3_BIND	50	0.334876	1.01314	0.438375	1	1	960	tags=28%, list=16%, signal=33%
MON1_BIND	70	0.317095	1.01288	0.432577	1	1	1860	tags=49%, list=31%, signal=69%
MICROTUBULE CYTOSKELETON_CEL	59	0.322059	1.01288	0.452347	1	1	675	tags=15%, list=11%, signal=17%
SAK1_BIND	20	0.398278	1.01286	0.436137	1	1	516	tags=20%, list=9%, signal=22%
PEA2_BIND	37	0.350483	1.01277	0.451039	1	1	1698	tags=43%, list=28%, signal=60%
MACROMOLECULE LOCALIZATION_BIO	234	0.271853	1.01267	0.431591	1	1	1575	tags=29%, list=26%, signal=38%
SPT16_BIND	67	0.317996	1.01257	0.432181	1	1	1740	tags=33%, list=29%, signal=46%
ION HOMEOSTASIS_BIO	87	0.303253	1.01201	0.417853	1	1	1321	tags=31%, list=22%, signal=39%
DCR2_BIND	18	0.410528	1.01158	0.451613	1	1	1248	tags=33%, list=21%, signal=42%
ESTABLISHMENT AND/OR MAINTENANCE OF CHROMATIN ARCHITECTURE_BIO	117	0.290738	1.01141	0.434893	1	1	1854	tags=40%, list=31%, signal=57%
LYS21_BIND	16	0.417241	1.01102	0.449346	1	1	1920	tags=69%, list=32%, signal=100%
HSC82_BIND	105	0.295747	1.01052	0.454082	1	1	1563	tags=35%, list=26%, signal=47%
RSM27_BIND	16	0.419555	1.0104	0.428094	1	1	1894	tags=50%, list=31%, signal=73%
RDH54_BIND	36	0.353284	1.00986	0.444113	1	1	1690	tags=31%, list=28%, signal=42%
SKS1_BIND	15	0.431551	1.00964	0.461667	1	1	1402	tags=40%, list=23%, signal=52%
RAM1_BIND	20	0.396786	1.00817	0.446055	1	1	1016	tags=25%, list=17%, signal=30%
PHOSPHOLIPID BIOSYNTHETIC PROCESS_BIO	34	0.351776	1.00816	0.426128	1	1	1456	tags=35%, list=24%, signal=46%
CDC45_BIND	20	0.399445	1.00816	0.449686	1	1	1049	tags=25%, list=17%, signal=30%
CELL COMMUNICATION_BIO	141	0.289485	1.00798	0.450617	1	1	1612	tags=35%, list=27%, signal=46%
UBC6_BIND	17	0.41389	1.00785	0.451314	1	1	1966	tags=65%, list=33%, signal=96%
RESPONSE TO OSMOTIC STRESS_BIO	59	0.321008	1.00715	0.459754	1	1	1446	tags=34%, list=24%, signal=44%
DNA PACKAGING_BIO	117	0.290738	1.00607	0.441065	1	1	1854	tags=40%, list=31%, signal=57%
POB3_BIND	43	0.340116	1.00506	0.464034	1	1	1740	tags=35%, list=29%, signal=49%
INTRASPECIES INTERACTION BETWEEN ORGANISMS_BIO	19	0.398818	1.00483	0.464832	1	1	358	tags=21%, list=6%, signal=22%
APM1_BIND	24	0.376445	1.00454	0.446809	1	1	1619	tags=42%, list=27%, signal=57%
GIN4_BIND	27	0.372125	1.00447	0.452744	1	1	1560	tags=41%, list=26%, signal=55%
MDH3_BIND	19	0.402997	1.00419	0.449843	1	1	602	tags=21%, list=10%, signal=23%
DNA METABOLIC PROCESS_BIO	299	0.264474	1.00326	0.455446	1	1	1542	tags=27%, list=26%, signal=35%
FMP45_BIND	15	0.421065	1.00275	0.458399	1	1	1711	tags=47%, list=28%, signal=65%
CYK3_BIND	59	0.321453	1.00265	0.444292	1	1	1612	tags=32%, list=27%, signal=43%
GCN2_BIND	25	0.382122	1.00237	0.47352	1	1	1718	tags=48%, list=28%, signal=67%
MBP1P_TFMOTIF	136	0.284619	1.00219	0.461823	1	1	966	tags=24%, list=16%, signal=28%
CHO2_BIND	139	0.284574	1.00213	0.452528	1	1	1881	tags=42%, list=31%, signal=59%
ENT3_BIND	24	0.381344	1.00204	0.46988	1	1	1916	tags=54%, list=32%, signal=79%
YDL233W_BIND	15	0.413843	1.00185	0.452769	1	1	2115	tags=53%, list=35%, signal=82%
REPRODUCTION_BIO	137	0.28212	1.00178	0.457355	1	1	1711	tags=32%, list=28%, signal=44%
PDB1_BIND	58	0.319561	1.00175	0.476257	1	1	1485	tags=36%, list=25%, signal=48%
SINGLE-SPECIES BIOFILM FORMATION ON INANIMATE SUBSTRATE_BIO	19	0.398818	1.00131	0.485452	1	1	358	tags=21%, list=6%, signal=22%
CA21CHR2X1	126	0.289592	1.00119	0.446602	1	1	1145	tags=21%, list=19%, signal=25%
YPR013C_BIND	21	0.389913	1.00111	0.461415	1	1	1824	tags=52%, list=30%, signal=75%
GVP36_BIND	23	0.38307	1.00033	0.458841	1	1	1026	tags=26%, list=17%, signal=31%
ATG27_BIND	22	0.39056	1.00001	0.4608	1	1	1995	tags=50%, list=33%, signal=74%
MCM22_BIND	31	0.361032	1	0.460709	1	1	496	tags=13%, list=8%, signal=14%
TRANSFERASE ACTIVITY, TRANSFERRING ALKYL OR ARYL (OTHER THAN METHYL) GROUPS_MOL	27	0.366618	0.999904	0.459665	1	1	1470	tags=33%, list=24%, signal=44%
PROTEIN BINDING_MOL	168	0.280252	0.999796	0.470516	1	1	1437	tags=26%, list=24%, signal=33%
BIT2_BIND	18	0.409046	0.999342	0.459283	1	1	1735	tags=50%, list=29%, signal=70%
MRH1_BIND	20	0.393255	0.999103	0.471495	1	1	1560	tags=40%, list=26%, signal=54%
RSC1_BIND	66	0.314503	0.999	0.473829	1	1	1571	tags=32%, list=26%, signal=43%
PIB2_BIND	35	0.348776	0.998467	0.451471	1	1	1660	tags=43%, list=27%, signal=59%
SINGLE-SPECIES BIOFILM FORMATION_BIO	20	0.398808	0.997737	0.464122	1	1	358	tags=20%, list=6%, signal=21%
FCJ1_BIND	16	0.40911	0.9973	0.465409	1	1	1125	tags=31%, list=19%, signal=38%
CCT8_BIND	21	0.385977	0.996997	0.465574	1	1	842	tags=24%, list=14%, signal=28%
RTK1_BIND	16	0.410917	0.996506	0.476667	1	1	764	tags=25%, list=13%, signal=29%
CELL BUDDING_BIO	66	0.310616	0.996051	0.454172	1	1	1711	tags=39%, list=28%, signal=54%
BNI1_BIND	42	0.334384	0.995878	0.461314	1	1	1636	tags=45%, list=27%, signal=62%
HST1_BIND	18	0.39238	0.995731	0.442006	1	1	2049	tags=56%, list=34%, signal=84%
INP51_BIND	28	0.366858	0.995388	0.487445	1	1	889	tags=29%, list=15%, signal=33%
INTRACELLULAR PROTEIN TRANSPORT_BIO	180	0.275703	0.99531	0.479714	1	1	1575	tags=28%, list=26%, signal=37%
SNAP RECEPTOR ACTIVITY_MOL	19	0.389965	0.995175	0.45912	1	1	2059	tags=53%, list=34%, signal=80%
NPT1_BIND	39	0.339784	0.994374	0.458515	1	1	2158	tags=49%, list=36%, signal=75%
ACTIN FILAMENT ORGANIZATION_BIO	40	0.344351	0.994083	0.476762	1	1	365	tags=15%, list=6%, signal=16%
AMINO ACID TRANSPORT_BIO	27	0.36717	0.993782	0.485337	1	1	1345	tags=30%, list=22%, signal=38%
PROTEIN TARGETING_BIO	170	0.27202	0.993734	0.474638	1	1	1694	tags=30%, list=28%, signal=41%
EOS1_BIND	111	0.287505	0.993159	0.478927	1	1	1192	tags=24%, list=20%, signal=30%
MITOCHONDRIAL ENVELOPE_CEL	152	0.280055	0.99304	0.466987	1	1	1498	tags=25%, list=25%, signal=32%
OCA5_BIND	44	0.33217	0.992751	0.457778	1	1	1537	tags=32%, list=25%, signal=42%
UBX3_BIND	19	0.397957	0.991995	0.451011	1	1	1938	tags=53%, list=32%, signal=77%
DID2_BIND	28	0.36147	0.991466	0.485294	1	1	1772	tags=46%, list=29%, signal=65%
CA21CHR4X3	124	0.28608	0.991172	0.486453	1	1	943	tags=19%, list=16%, signal=22%
TGL1_BIND	16	0.407534	0.990746	0.479871	1	1	1714	tags=63%, list=28%, signal=87%
BRG1_TF	394	0.259391	0.989289	0.510383	1	1	1299	tags=22%, list=21%, signal=26%
RIM13_BIND	90	0.297459	0.988603	0.5	1	1	1698	tags=37%, list=28%, signal=50%
MPH1_BIND	41	0.33342	0.98819	0.480059	1	1	1669	tags=41%, list=28%, signal=57%
ASEXUAL REPRODUCTION_BIO	66	0.310616	0.988067	0.488529	1	1	1711	tags=39%, list=28%, signal=54%
VPS4_BIND	37	0.344089	0.98673	0.484849	1	1	1634	tags=41%, list=27%, signal=55%
YGR071C_BIND	25	0.376481	0.98662	0.481538	1	1	1672	tags=48%, list=28%, signal=66%
STRUCTURE-SPECIFIC DNA BINDING_MOL	15	0.413313	0.986588	0.480328	1	1	993	tags=20%, list=16%, signal=24%
ARL1_BIND	118	0.286138	0.986078	0.490637	1	1	1053	tags=24%, list=17%, signal=28%
BCK1_BIND	138	0.277093	0.985225	0.488457	1	1	1560	tags=30%, list=26%, signal=40%
CLN2_BIND	75	0.305981	0.984847	0.502732	1	1	1636	tags=32%, list=27%, signal=43%
SUR1_BIND	86	0.295316	0.984731	0.505837	1	1	1111	tags=20%, list=18%, signal=24%
GLYCEROPHOSPHOLIPID BIOSYNTHETIC PROCESS_BIO	29	0.356982	0.984662	0.487879	1	1	1456	tags=38%, list=24%, signal=50%
VMA8_BIND	27	0.366917	0.984516	0.489985	1	1	1580	tags=37%, list=26%, signal=50%
BET3_BIND	20	0.387953	0.983616	0.491987	1	1	1671	tags=50%, list=28%, signal=69%
HDA3_BIND	72	0.302565	0.982742	0.506057	1	1	1740	tags=42%, list=29%, signal=58%
UBX5_BIND	15	0.409222	0.982305	0.494418	1	1	2220	tags=67%, list=37%, signal=105%
EST1_BIND	18	0.395938	0.981999	0.48189	1	1	874	tags=22%, list=14%, signal=26%
VPS5_BIND	58	0.316433	0.980952	0.497199	1	1	695	tags=19%, list=11%, signal=21%
SAP155_BIND	72	0.296577	0.980917	0.478261	1	1	1769	tags=40%, list=29%, signal=56%
CHEMICAL HOMEOSTASIS_BIO	88	0.297449	0.979565	0.507792	1	1	1321	tags=31%, list=22%, signal=39%
RCK2_BIND	18	0.390002	0.979051	0.509002	1	1	1560	tags=44%, list=26%, signal=60%
ALPHA_PHEROMONE_UP	32	0.350645	0.978739	0.487654	1	1	1261	tags=22%, list=21%, signal=27%
MEMBRANE OF VACUOLE WITH CELL CYCLE-CORRELATED MORPHOLOGY_CEL	24	0.367699	0.978687	0.498499	1	1	1052	tags=29%, list=17%, signal=35%
SUB1_BIND	70	0.300819	0.977592	0.499332	1	1	1699	tags=39%, list=28%, signal=53%
PHO84_BIND	26	0.36234	0.977321	0.483384	1	1	989	tags=23%, list=16%, signal=27%
TAF3_BIND	15	0.415337	0.977287	0.485569	1	1	1801	tags=53%, list=30%, signal=76%
MITOCHONDRIAL GENOME MAINTENANCE_BIO	15	0.414173	0.977209	0.487521	1	1	1125	tags=27%, list=19%, signal=33%
HAL5_BIND	53	0.317234	0.976674	0.507267	1	1	698	tags=15%, list=12%, signal=17%
AFT2P_TFMOTIF	106	0.288707	0.976066	0.520305	1	1	1030	tags=24%, list=17%, signal=28%
SAC6_BIND	46	0.322842	0.975701	0.497207	1	1	1705	tags=39%, list=28%, signal=54%
ACTIN CYTOSKELETON ORGANIZATION AND BIOGENESIS_BIO	55	0.320436	0.975571	0.5	1	1	1167	tags=24%, list=19%, signal=29%
AGP1_BIND	37	0.335938	0.975036	0.49925	1	1	819	tags=19%, list=14%, signal=22%
CELLULAR LOCALIZATION_BIO	395	0.254443	0.974497	0.562368	1	1	1694	tags=30%, list=28%, signal=39%
SES1_BIND	20	0.383215	0.97435	0.5	1	1	937	tags=30%, list=15%, signal=35%
YLR287C_BIND	24	0.371242	0.974002	0.497615	1	1	569	tags=17%, list=9%, signal=18%
HYDROLASE ACTIVITY, ACTING ON CARBON-NITROGEN (BUT NOT PEPTIDE) BONDS_MOL	50	0.317237	0.97297	0.490278	1	1	1527	tags=30%, list=25%, signal=40%
VHS3_BIND	37	0.338317	0.97291	0.513991	1	1	1959	tags=54%, list=32%, signal=79%
SKN7_BIND	52	0.316594	0.972893	0.504	1	1	1482	tags=29%, list=25%, signal=38%
FATTY ACID METABOLIC PROCESS_BIO	52	0.312831	0.972256	0.49635	1	1	1303	tags=31%, list=22%, signal=39%
TOR2_BIND	20	0.389751	0.972103	0.520611	1	1	889	tags=30%, list=15%, signal=35%
CA21CHR4X2	121	0.281481	0.971827	0.533079	1	1	1385	tags=24%, list=23%, signal=30%
PROTEASOME CORE COMPLEX (SENSU EUKARYOTA)_CEL	15	0.405169	0.97172	0.485039	1	1	2005	tags=80%, list=33%, signal=119%
MONOVALENT INORGANIC CATION HOMEOSTASIS_BIO	22	0.376965	0.97132	0.502318	1	1	524	tags=23%, list=9%, signal=25%
HEXOSE TRANSPORTER ACTIVITY_MOL	21	0.37764	0.970973	0.503852	1	1	990	tags=14%, list=16%, signal=17%
ABP1_BIND	26	0.362643	0.970487	0.509954	1	1	1714	tags=46%, list=28%, signal=64%
CELL ION HOMEOSTASIS_BIO	77	0.296213	0.970127	0.517473	1	1	1217	tags=27%, list=20%, signal=34%
HHF1_BIND	149	0.273822	0.968923	0.546988	1	1	1740	tags=36%, list=29%, signal=49%
YAR1_BIND	33	0.337807	0.968482	0.537666	1	1	856	tags=21%, list=14%, signal=25%
DFM1_BIND	20	0.383472	0.968466	0.528271	1	1	1237	tags=35%, list=20%, signal=44%
VIK1_BIND	23	0.369572	0.968281	0.518072	1	1	1111	tags=26%, list=18%, signal=32%
CATION HOMEOSTASIS_BIO	77	0.296213	0.968153	0.525965	1	1	1217	tags=27%, list=20%, signal=34%
PEF1_BIND	50	0.314097	0.967174	0.525424	1	1	578	tags=18%, list=10%, signal=20%
PEX14_BIND	43	0.322556	0.966757	0.517595	1	1	1496	tags=35%, list=25%, signal=46%
DIE2_BIND	49	0.318495	0.966454	0.516854	1	1	1931	tags=45%, list=32%, signal=65%
SKP1_BIND	33	0.338306	0.966428	0.505714	1	1	828	tags=27%, list=14%, signal=31%
CELL DIFFERENTIATION_BIO	42	0.324527	0.966248	0.507868	1	1	1606	tags=31%, list=27%, signal=42%
BIK1_BIND	57	0.312624	0.965698	0.542302	1	1	1699	tags=40%, list=28%, signal=56%
DPB11_BIND	27	0.353105	0.965357	0.51944	1	1	496	tags=19%, list=8%, signal=20%
DBF2_BIND	125	0.275232	0.965349	0.551553	1	1	1186	tags=25%, list=20%, signal=30%
SMY1_BIND	23	0.362195	0.965069	0.503003	1	1	1735	tags=48%, list=29%, signal=67%
GPA2_BIND	15	0.413057	0.965057	0.506369	1	1	602	tags=20%, list=10%, signal=22%
SGS1_BIND	84	0.293263	0.964982	0.532552	1	1	1557	tags=33%, list=26%, signal=44%
SET2_BIND	114	0.281035	0.963749	0.555416	1	1	1769	tags=37%, list=29%, signal=51%
RPE1_BIND	23	0.372473	0.963595	0.507396	1	1	1635	tags=43%, list=27%, signal=59%
SIR4_BIND	30	0.351504	0.962388	0.490539	1	1	1685	tags=53%, list=28%, signal=74%
TAF14_BIND	59	0.30667	0.962202	0.521088	1	1	1817	tags=39%, list=30%, signal=55%
BCS1_BIND	43	0.32332	0.960189	0.541667	1	1	1017	tags=23%, list=17%, signal=28%
CONDENSED CHROMOSOME_CEL	18	0.385192	0.960156	0.52707	1	1	787	tags=17%, list=13%, signal=19%
AGE2_BIND	39	0.329556	0.960058	0.53789	1	1	1711	tags=41%, list=28%, signal=57%
MITOCHONDRIAL INNER MEMBRANE_CEL	107	0.281045	0.959943	0.550191	1	1	1498	tags=27%, list=25%, signal=35%
GGA1_BIND	19	0.383602	0.95988	0.532609	1	1	596	tags=21%, list=10%, signal=23%
PEP8_BIND	46	0.31698	0.959638	0.542446	1	1	1699	tags=43%, list=28%, signal=60%
MONOSACCHARIDE TRANSPORTER ACTIVITY_MOL	23	0.364795	0.959496	0.521805	1	1	990	tags=13%, list=16%, signal=16%
PKC1_BIND	45	0.320306	0.959477	0.528276	1	1	1877	tags=47%, list=31%, signal=67%
SAM37_BIND	76	0.293837	0.959475	0.555705	1	1	1649	tags=38%, list=27%, signal=52%
INTRACELLULAR TRANSPORTER ACTIVITY_MOL	21	0.374022	0.959279	0.536697	1	1	2059	tags=52%, list=34%, signal=79%
CELLULAR POLYSACCHARIDE METABOLIC PROCESS_BIO	46	0.319676	0.959125	0.52149	1	1	1111	tags=28%, list=18%, signal=34%
CELL CYCLE CHECKPOINT_BIO	27	0.35067	0.958964	0.504464	1	1	538	tags=22%, list=9%, signal=24%
SNL1_BIND	33	0.339531	0.958476	0.534918	1	1	1735	tags=42%, list=29%, signal=59%
TRANSITION METAL ION TRANSPORTER ACTIVITY_MOL	20	0.380843	0.958003	0.523957	1	1	1043	tags=40%, list=17%, signal=48%
SUGAR TRANSPORTER ACTIVITY_MOL	24	0.364768	0.95782	0.507463	1	1	990	tags=13%, list=16%, signal=15%
POC4_BIND	37	0.330024	0.957707	0.532751	1	1	1808	tags=49%, list=30%, signal=69%
ARP2_BIND	35	0.334656	0.957691	0.517964	1	1	1966	tags=46%, list=33%, signal=67%
GROWTH_BIO	331	0.252209	0.957608	0.595604	1	1	1215	tags=21%, list=20%, signal=25%
SST2_BIND	50	0.316808	0.957276	0.536691	1	1	1301	tags=32%, list=22%, signal=40%
KTR3_BIND	18	0.386655	0.957274	0.525822	1	1	1631	tags=56%, list=27%, signal=76%
YNL086W_BIND	23	0.366528	0.95727	0.510334	1	1	2158	tags=52%, list=36%, signal=81%
BRO1_BIND	21	0.368496	0.956441	0.537879	1	1	1178	tags=29%, list=19%, signal=35%
RNA ELONGATION_BIO	17	0.387396	0.956223	0.522951	1	1	1943	tags=47%, list=32%, signal=69%
YCL002C_BIND	15	0.397493	0.955159	0.533965	1	1	1560	tags=40%, list=26%, signal=54%
RTT106_BIND	23	0.363247	0.954477	0.514683	1	1	1740	tags=35%, list=29%, signal=49%
GLYCEROPHOSPHOLIPID METABOLIC PROCESS_BIO	36	0.331087	0.95445	0.532934	1	1	1456	tags=36%, list=24%, signal=47%
INP53_BIND	62	0.303129	0.954304	0.540365	1	1	1053	tags=23%, list=17%, signal=27%
GPB2_BIND	21	0.373191	0.954034	0.528481	1	1	602	tags=19%, list=10%, signal=21%
LCL1_BIND	18	0.389267	0.953757	0.530516	1	1	1698	tags=50%, list=28%, signal=69%
ATG1_BIND	51	0.310505	0.953508	0.53495	1	1	1640	tags=37%, list=27%, signal=51%
SYP1_BIND	23	0.361683	0.953299	0.535494	1	1	1690	tags=48%, list=28%, signal=66%
POLYSACCHARIDE METABOLIC PROCESS_BIO	46	0.319676	0.95259	0.545839	1	1	1111	tags=28%, list=18%, signal=34%
CELLULAR DEVELOPMENTAL PROCESS_BIO	42	0.324527	0.952418	0.538352	1	1	1606	tags=31%, list=27%, signal=42%
REPRODUCTION OF A SINGLE-CELLED ORGANISM_BIO	125	0.277171	0.952069	0.580928	1	1	1711	tags=32%, list=28%, signal=44%
RPL19B_BIND	39	0.331898	0.95205	0.535511	1	1	457	tags=15%, list=8%, signal=17%
HIF1_BIND	16	0.393648	0.951907	0.524272	1	1	1740	tags=44%, list=29%, signal=61%
TRP2_BIND	21	0.371088	0.951518	0.512422	1	1	1560	tags=38%, list=26%, signal=51%
NUCLEOSIDE TRIPHOSPHATE METABOLIC PROCESS_BIO	15	0.40096	0.951031	0.537217	1	1	324	tags=13%, list=5%, signal=14%
TFC4_BIND	16	0.390916	0.951022	0.539344	1	1	1663	tags=44%, list=28%, signal=60%
GPI2_BIND	21	0.376244	0.950768	0.525502	1	1	1560	tags=38%, list=26%, signal=51%
MITOCHONDRIAL MEMBRANE_CEL	124	0.269568	0.950103	0.588308	1	1	1498	tags=26%, list=25%, signal=34%
NPL4_BIND	18	0.378674	0.950101	0.521809	1	1	1872	tags=56%, list=31%, signal=80%
CA21CHRRX7	107	0.277753	0.949595	0.547264	1	1	956	tags=18%, list=16%, signal=21%
RTS3_BIND	24	0.357724	0.949531	0.54491	1	1	1402	tags=42%, list=23%, signal=54%
RPT3_BIND	60	0.298519	0.948362	0.555712	1	1	2078	tags=55%, list=34%, signal=83%
CA21CHR6X6	31	0.340081	0.947265	0.568713	1	1	390	tags=13%, list=6%, signal=14%
HAP5_BIND	51	0.313078	0.946939	0.548621	1	1	820	tags=18%, list=14%, signal=20%
KEX2_BIND	59	0.307565	0.946809	0.553571	1	1	2128	tags=46%, list=35%, signal=70%
KNS1_BIND	19	0.38219	0.946769	0.515773	1	1	1459	tags=37%, list=24%, signal=48%
LDB19_BIND	24	0.360902	0.946635	0.54213	1	1	1744	tags=46%, list=29%, signal=64%
PIL1_BIND	63	0.300221	0.946591	0.559097	1	1	1643	tags=33%, list=27%, signal=45%
YGR122W_BIND	80	0.286936	0.94617	0.572368	1	1	1698	tags=35%, list=28%, signal=48%
NDT80_DN	41	0.320191	0.945642	0.533619	1	1	1304	tags=32%, list=22%, signal=40%
SSK2_BIND	39	0.323707	0.945422	0.559541	1	1	1619	tags=38%, list=27%, signal=52%
MCM1_TF	291	0.252234	0.944847	0.641387	1	1	1133	tags=21%, list=19%, signal=24%
SIS1_BIND	28	0.341685	0.944194	0.55416	1	1	1920	tags=50%, list=32%, signal=73%
POST-GOLGI VESICLE-MEDIATED TRANSPORT_BIO	43	0.318911	0.943915	0.547445	1	1	1434	tags=33%, list=24%, signal=42%
HXT1_BIND	25	0.351429	0.942914	0.53997	1	1	1040	tags=28%, list=17%, signal=34%
GROUP TRANSFER COENZYME METABOLIC PROCESS_BIO	25	0.351584	0.942526	0.555556	1	1	587	tags=16%, list=10%, signal=18%
IML3_BIND	33	0.336851	0.942032	0.552068	1	1	496	tags=9%, list=8%, signal=10%
YHR020W_BIND	17	0.379187	0.941376	0.555377	1	1	600	tags=18%, list=10%, signal=20%
INO2_BIND	77	0.2885	0.940763	0.578249	1	1	1634	tags=34%, list=27%, signal=46%
CAT2_BIND	16	0.398689	0.940449	0.549273	1	1	668	tags=25%, list=11%, signal=28%
ADA2_BIND	53	0.305365	0.940376	0.583333	1	1	1818	tags=38%, list=30%, signal=53%
CLN1_BIND	26	0.349884	0.940273	0.550989	1	1	1769	tags=38%, list=29%, signal=54%
SYS1_BIND	95	0.277873	0.940009	0.589844	1	1	2097	tags=46%, list=35%, signal=70%
AMINO ACID DERIVATIVE METABOLIC PROCESS_BIO	16	0.388118	0.939999	0.571429	1	1	251	tags=13%, list=4%, signal=13%
AIM34_BIND	35	0.32865	0.939756	0.563272	1	1	931	tags=26%, list=15%, signal=30%
PMT1_CAP1-312_UP	54	0.302976	0.939121	0.569187	1	1	966	tags=20%, list=16%, signal=24%
HYPHAE_DN	230	0.255773	0.938644	0.619325	1	1	1137	tags=20%, list=19%, signal=24%
SHR3_BIND	51	0.308808	0.938456	0.578873	1	1	1651	tags=33%, list=27%, signal=45%
RLM1_BIND	22	0.360591	0.93844	0.547692	1	1	1788	tags=41%, list=30%, signal=58%
COENZYME BIOSYNTHETIC PROCESS_BIO	37	0.327027	0.937881	0.561863	1	1	1075	tags=22%, list=18%, signal=26%
YOR1_BIND	67	0.29584	0.937848	0.599723	1	1	1025	tags=21%, list=17%, signal=25%
SOP4_BIND	26	0.35088	0.936839	0.580451	1	1	332	tags=15%, list=5%, signal=16%
VID30_BIND	20	0.370567	0.93652	0.552846	1	1	851	tags=25%, list=14%, signal=29%
CDC9_BIND	18	0.37628	0.936504	0.549363	1	1	1854	tags=56%, list=31%, signal=80%
SIGNAL TRANSDUCTION_BIO	130	0.266373	0.935535	0.606742	1	1	1612	tags=33%, list=27%, signal=44%
PHO88_BIND	87	0.283483	0.934606	0.604	1	1	1425	tags=28%, list=24%, signal=36%
PROTEIN AMINO ACID ACYLATION_BIO	34	0.327389	0.934367	0.593074	1	1	784	tags=18%, list=13%, signal=20%
CHO1_BIND	15	0.397845	0.934327	0.598333	1	1	823	tags=20%, list=14%, signal=23%
RNA ELONGATION FROM RNA POLYMERASE II PROMOTER_BIO	17	0.387396	0.934226	0.566616	1	1	1943	tags=47%, list=32%, signal=69%
SLG1_BIND	29	0.340967	0.934164	0.559091	1	1	1860	tags=48%, list=31%, signal=69%
BIOGENIC AMINE METABOLIC PROCESS_BIO	16	0.388118	0.934148	0.562798	1	1	251	tags=13%, list=4%, signal=13%
SLA2_BIND	39	0.319676	0.933336	0.569069	1	1	1619	tags=33%, list=27%, signal=45%
BBC1_BIND	32	0.328868	0.932856	0.568249	1	1	1560	tags=31%, list=26%, signal=42%
CBF1_BIND	62	0.297173	0.932809	0.590345	1	1	1017	tags=24%, list=17%, signal=29%
CELL-CELL ADHESION_BIO	15	0.396245	0.931956	0.581699	1	1	1230	tags=27%, list=20%, signal=33%
AIM21_BIND	19	0.365809	0.931682	0.566188	1	1	1859	tags=47%, list=31%, signal=68%
PROTEIN KINASE ACTIVITY_MOL	90	0.279636	0.931503	0.597884	1	1	1735	tags=36%, list=29%, signal=49%
ERG25_BIND	41	0.315385	0.931464	0.586989	1	1	1031	tags=27%, list=17%, signal=32%
YAK1_H_UP	424	0.242502	0.931111	0.713675	1	1	1569	tags=28%, list=26%, signal=35%
SYH1_BIND	25	0.344767	0.930738	0.570312	1	1	1987	tags=44%, list=33%, signal=65%
MEMBRANE LIPID BIOSYNTHETIC PROCESS_BIO	43	0.313993	0.929789	0.581944	1	1	1456	tags=37%, list=24%, signal=49%
ARO8_BIND	22	0.361049	0.928609	0.572555	1	1	1947	tags=45%, list=32%, signal=67%
SET1_BIND	24	0.350861	0.927962	0.584235	1	1	1208	tags=33%, list=20%, signal=41%
SYT1_BIND	20	0.363297	0.927017	0.5568	1	1	278	tags=15%, list=5%, signal=16%
BCH1_BIND	43	0.317066	0.926654	0.582511	1	1	850	tags=19%, list=14%, signal=21%
CAC2_BIND	35	0.319685	0.926035	0.588321	1	1	1740	tags=31%, list=29%, signal=44%
IPP1_BIND	27	0.343793	0.925837	0.582111	1	1	1920	tags=52%, list=32%, signal=76%
CA21CHR4X8	117	0.271302	0.925783	0.632959	1	1	743	tags=15%, list=12%, signal=17%
MDM20_BIND	27	0.340821	0.925755	0.59375	1	1	1053	tags=22%, list=17%, signal=27%
SMALL GTPASE MEDIATED SIGNAL TRANSDUCTION_BIO	50	0.306136	0.925039	0.579173	1	1	1826	tags=42%, list=30%, signal=60%
ERG2_BIND	119	0.267754	0.924727	0.61948	1	1	1345	tags=27%, list=22%, signal=34%
PDC1_BIND	35	0.321356	0.923815	0.58309	1	1	181	tags=11%, list=3%, signal=12%
VTA1_BIND	26	0.343928	0.923639	0.586989	1	1	1619	tags=50%, list=27%, signal=68%
SBH1_BIND	26	0.341986	0.922882	0.57594	1	1	352	tags=15%, list=6%, signal=16%
SOD2_BIND	33	0.333467	0.922381	0.598551	1	1	1772	tags=39%, list=29%, signal=55%
EHT1_BIND	25	0.346187	0.922036	0.57188	1	1	1631	tags=48%, list=27%, signal=65%
CA21CHR2X11	118	0.26883	0.921822	0.637435	1	1	978	tags=18%, list=16%, signal=21%
AMINO ACID DERIVATIVE BIOSYNTHETIC PROCESS_BIO	15	0.389938	0.921176	0.589372	1	1	251	tags=13%, list=4%, signal=14%
MSN5_BIND	91	0.273624	0.920793	0.625654	1	1	1033	tags=21%, list=17%, signal=25%
MUP1_BIND	36	0.32036	0.920641	0.592754	1	1	1367	tags=33%, list=23%, signal=43%
IRE1_BIND	100	0.26902	0.920636	0.637845	1	1	1501	tags=26%, list=25%, signal=34%
MGA2_BIND	117	0.267652	0.920207	0.643478	1	1	1192	tags=23%, list=20%, signal=28%
ION TRANSPORTER ACTIVITY_MOL	105	0.269543	0.920141	0.622396	1	1	1054	tags=21%, list=17%, signal=25%
DFG16_BIND	91	0.272121	0.918683	0.629482	1	1	1571	tags=31%, list=26%, signal=41%
GSH1_BIND	50	0.298021	0.918112	0.595714	1	1	1720	tags=46%, list=28%, signal=64%
TSC3_BIND	31	0.333059	0.917996	0.586924	1	1	1913	tags=48%, list=32%, signal=70%
SIN3_BIND	185	0.251727	0.917981	0.673709	1	1	1293	tags=24%, list=21%, signal=30%
PEP12_BIND	32	0.325295	0.917813	0.60472	1	1	1281	tags=31%, list=21%, signal=39%
YCR090C_BIND	27	0.335205	0.917625	0.580997	1	1	1584	tags=33%, list=26%, signal=45%
RNH70_BIND	38	0.318562	0.917546	0.612426	1	1	1553	tags=29%, list=26%, signal=39%
BMH1_BIND	117	0.263713	0.916948	0.649874	1	1	1074	tags=22%, list=18%, signal=26%
SPT23_BIND	28	0.337718	0.916728	0.583596	1	1	2043	tags=46%, list=34%, signal=70%
MLH1_BIND	33	0.329131	0.91667	0.578402	1	1	1556	tags=36%, list=26%, signal=49%
TPS1_BIND	104	0.268725	0.916584	0.650834	1	1	1698	tags=35%, list=28%, signal=47%
TAF13_BIND	29	0.334096	0.916292	0.587087	1	1	1818	tags=48%, list=30%, signal=69%
QCR9_BIND	36	0.318522	0.916019	0.605302	1	1	820	tags=17%, list=14%, signal=19%
ELC1_BIND	18	0.371209	0.915992	0.593496	1	1	1289	tags=28%, list=21%, signal=35%
GTT1_BIND	49	0.297033	0.915196	0.599436	1	1	1285	tags=29%, list=21%, signal=36%
PHO80_BIND	139	0.259864	0.914863	0.658025	1	1	1125	tags=22%, list=19%, signal=27%
MTC4_BIND	57	0.289432	0.914292	0.61326	1	1	891	tags=19%, list=15%, signal=22%
CA21CHR2X8	139	0.257614	0.913367	0.673494	1	1	1333	tags=24%, list=22%, signal=31%
DSK2_BIND	20	0.357919	0.91314	0.583987	1	1	1612	tags=45%, list=27%, signal=61%
VACUOLE ORGANIZATION AND BIOGENESIS_BIO	41	0.310833	0.912863	0.606232	1	1	1052	tags=29%, list=17%, signal=35%
FYV4_BIND	65	0.28787	0.912759	0.637931	1	1	212	tags=9%, list=4%, signal=9%
HXK2_BIND	64	0.289625	0.91262	0.632293	1	1	989	tags=20%, list=16%, signal=24%
SULFUR AMINO ACID METABOLIC PROCESS_BIO	26	0.336798	0.912473	0.604511	1	1	335	tags=15%, list=6%, signal=16%
PTI1_BIND	21	0.352164	0.91148	0.585253	1	1	943	tags=24%, list=16%, signal=28%
SEM1_BIND	157	0.25717	0.91133	0.691756	1	1	1560	tags=28%, list=26%, signal=37%
DI-, TRI-VALENT INORGANIC CATION TRANSPORTER ACTIVITY_MOL	30	0.323644	0.910629	0.627338	1	1	1043	tags=30%, list=17%, signal=36%
UBP9_BIND	20	0.362719	0.910401	0.593248	1	1	1539	tags=45%, list=25%, signal=60%
OAF1P_TFMOTIF	85	0.276875	0.91033	0.650259	1	1	1087	tags=27%, list=18%, signal=33%
SPE1_BIND	54	0.293778	0.909913	0.612536	1	1	1217	tags=26%, list=20%, signal=32%
PMS1_BIND	26	0.344276	0.909654	0.587719	1	1	1946	tags=42%, list=32%, signal=62%
YSR3_BIND	21	0.35435	0.909391	0.593301	1	1	1791	tags=38%, list=30%, signal=54%
LCB4_BIND	26	0.337787	0.908124	0.58589	1	1	676	tags=23%, list=11%, signal=26%
SWI4_BIND	173	0.252188	0.906647	0.688249	1	1	1560	tags=28%, list=26%, signal=37%
COG6_BIND	117	0.263605	0.906325	0.660025	1	1	1881	tags=39%, list=31%, signal=56%
CELLULAR STRUCTURE MORPHOGENESIS_BIO	145	0.254852	0.906293	0.683957	1	1	1607	tags=32%, list=27%, signal=42%
CTF19_BIND	44	0.304935	0.906192	0.608247	1	1	1611	tags=30%, list=27%, signal=40%
CA21CHR5X4	120	0.264586	0.905447	0.672657	1	1	1447	tags=28%, list=24%, signal=35%
DI-, TRI-VALENT INORGANIC CATION HOMEOSTASIS_BIO	51	0.300156	0.905353	0.633333	1	1	1392	tags=33%, list=23%, signal=43%
VPS36_BIND	36	0.314464	0.905326	0.618209	1	1	1178	tags=22%, list=19%, signal=27%
CELL MORPHOGENESIS_BIO	145	0.254852	0.904288	0.676471	1	1	1607	tags=32%, list=27%, signal=42%
ASPARTIC-TYPE ENDOPEPTIDASE ACTIVITY_MOL	15	0.374088	0.90312	0.598684	1	1	724	tags=13%, list=12%, signal=15%
MUS81_BIND	50	0.298757	0.902815	0.651934	1	1	1249	tags=28%, list=21%, signal=35%
MEMBRANE ORGANIZATION AND BIOGENESIS_BIO	96	0.265181	0.902569	0.675359	1	1	1200	tags=26%, list=20%, signal=32%
SECONDARY METABOLIC PROCESS_BIO	21	0.35548	0.902366	0.609831	1	1	746	tags=19%, list=12%, signal=22%
ARC1_BIND	47	0.302633	0.90172	0.651403	1	1	1760	tags=38%, list=29%, signal=54%
ERF2_BIND	17	0.365576	0.901483	0.605475	1	1	903	tags=29%, list=15%, signal=34%
ANATOMICAL STRUCTURE DEVELOPMENT_BIO	145	0.254852	0.901459	0.697115	1	1	1607	tags=32%, list=27%, signal=42%
APL6_BIND	44	0.30544	0.901228	0.641509	1	1	1289	tags=27%, list=21%, signal=34%
CYC8_BIND	39	0.306516	0.900924	0.607246	1	1	963	tags=26%, list=16%, signal=30%
UBX4_BIND	36	0.315189	0.90073	0.638427	1	1	1920	tags=47%, list=32%, signal=69%
SAS4_BIND	48	0.296733	0.900652	0.62591	1	1	1690	tags=33%, list=28%, signal=46%
MSN1_BIND	38	0.308865	0.900404	0.593195	1	1	578	tags=16%, list=10%, signal=17%
MITOCHONDRIAL PART_CEL	266	0.239835	0.9004	0.733925	1	1	1509	tags=21%, list=25%, signal=27%
LAP4_BIND	23	0.341062	0.900351	0.613636	1	1	1560	tags=30%, list=26%, signal=41%
ISU1_BIND	24	0.339292	0.900275	0.626935	1	1	930	tags=21%, list=15%, signal=25%
TRANSCRIPTIONAL ACTIVATOR ACTIVITY_MOL	38	0.308297	0.899537	0.625731	1	1	1310	tags=32%, list=22%, signal=40%
KIP3_BIND	34	0.317668	0.898822	0.633929	1	1	1641	tags=41%, list=27%, signal=56%
HDA2_BIND	46	0.298435	0.897741	0.633431	1	1	2076	tags=43%, list=34%, signal=66%
SSE1_BIND	128	0.257133	0.897686	0.686198	1	1	1573	tags=29%, list=26%, signal=38%
SWI1_BIND	31	0.321306	0.896554	0.64	1	1	1017	tags=32%, list=17%, signal=39%
AAH1_BIND	64	0.279546	0.896413	0.679452	1	1	1293	tags=28%, list=21%, signal=35%
CCZ1_BIND	59	0.284757	0.896407	0.668555	1	1	1698	tags=37%, list=28%, signal=51%
SPC72_BIND	15	0.371905	0.8964	0.589951	1	1	112	tags=13%, list=2%, signal=14%
ADHESION TO HOST_BIO	34	0.314514	0.895846	0.612006	1	1	560	tags=12%, list=9%, signal=13%
ENT2_BIND	18	0.362046	0.895701	0.605723	1	1	1824	tags=56%, list=30%, signal=79%
UGA3P_TFMOTIF	64	0.283973	0.894633	0.671662	1	1	357	tags=11%, list=6%, signal=12%
MIG1_BIND	48	0.293711	0.894573	0.653631	1	1	1672	tags=38%, list=28%, signal=51%
ENO1_BIND	21	0.344158	0.894376	0.62963	1	1	1938	tags=38%, list=32%, signal=56%
URN1_BIND	15	0.383515	0.894176	0.598039	1	1	1735	tags=47%, list=29%, signal=65%
ENDOPLASMIC RETICULUM MEMBRANE_CEL	84	0.271441	0.894104	0.679842	1	1	1387	tags=29%, list=23%, signal=37%
ANATOMICAL STRUCTURE MORPHOGENESIS_BIO	145	0.254852	0.893399	0.72229	1	1	1607	tags=32%, list=27%, signal=42%
ORM2_BIND	80	0.277764	0.892372	0.69407	1	1	1582	tags=35%, list=26%, signal=47%
VPS21_BIND	103	0.261104	0.892185	0.68348	1	1	1651	tags=32%, list=27%, signal=43%
OCA4_BIND	26	0.332929	0.891963	0.625	1	1	1635	tags=35%, list=27%, signal=47%
AMINE TRANSPORTER ACTIVITY_MOL	34	0.315193	0.891499	0.641026	1	1	1241	tags=24%, list=21%, signal=29%
THS1_BIND	17	0.373157	0.891486	0.628205	1	1	1291	tags=35%, list=21%, signal=45%
CTR9_BIND	45	0.296969	0.891158	0.630834	1	1	1560	tags=33%, list=26%, signal=45%
ESTABLISHMENT OF CELLULAR LOCALIZATION_BIO	375	0.231387	0.890967	0.808761	1	1	1391	tags=23%, list=23%, signal=29%
SGO1_BIND	22	0.34179	0.890852	0.608629	1	1	1571	tags=27%, list=26%, signal=37%
REG1_BIND	30	0.324228	0.890209	0.64464	1	1	1590	tags=33%, list=26%, signal=45%
SPT4_BIND	98	0.262284	0.89015	0.71375	1	1	1501	tags=31%, list=25%, signal=40%
BUD3_BIND	20	0.353378	0.889415	0.647328	1	1	1560	tags=40%, list=26%, signal=54%
PHOSPHORUS METABOLIC PROCESS_BIO	122	0.253601	0.889282	0.711679	1	1	1649	tags=27%, list=27%, signal=36%
FLX1_BIND	33	0.314279	0.889112	0.657817	1	1	892	tags=18%, list=15%, signal=21%
MTW1_BIND	15	0.375584	0.889038	0.606013	1	1	2048	tags=47%, list=34%, signal=70%
CARBON-CARBON LYASE ACTIVITY_MOL	20	0.350595	0.888753	0.633846	1	1	1094	tags=35%, list=18%, signal=43%
EFG1_YEAST_UP	20	0.355081	0.888522	0.625	1	1	168	tags=10%, list=3%, signal=10%
UBP10_BIND	33	0.315606	0.888289	0.632504	1	1	819	tags=21%, list=14%, signal=24%
POSITIVE REGULATION OF TRANSCRIPTION_BIO	26	0.323738	0.888093	0.629518	1	1	1216	tags=31%, list=20%, signal=38%
SAP30_BIND	134	0.253282	0.887925	0.715159	1	1	469	tags=12%, list=8%, signal=13%
TCB3_BIND	29	0.323363	0.887525	0.640118	1	1	1748	tags=48%, list=29%, signal=68%
PSEUDOHYPHAL GROWTH_BIO	36	0.310341	0.88748	0.637269	1	1	1776	tags=42%, list=29%, signal=59%
CELL PROJECTION_CEL	15	0.36986	0.887033	0.60906	1	1	1696	tags=47%, list=28%, signal=65%
MET30_BIND	17	0.358043	0.887033	0.634146	1	1	1671	tags=41%, list=28%, signal=57%
PROTEIN AMINO ACID PHOSPHORYLATION_BIO	71	0.276015	0.886974	0.685333	1	1	1612	tags=35%, list=27%, signal=47%
MET6_BIND	30	0.318346	0.886927	0.653392	1	1	1966	tags=43%, list=33%, signal=64%
BRE1_BIND	164	0.24731	0.886749	0.729598	1	1	1126	tags=20%, list=19%, signal=24%
ADHESION TO OTHER ORGANISM DURING SYMBIOTIC INTERACTION_BIO	34	0.314514	0.886731	0.644817	1	1	560	tags=12%, list=9%, signal=13%
SPT3_BIND	171	0.247662	0.886315	0.737278	1	1	1476	tags=27%, list=24%, signal=35%
PDA1_BIND	90	0.265457	0.886014	0.700384	1	1	1721	tags=34%, list=28%, signal=47%
YSH1_BIND	19	0.350383	0.885812	0.636081	1	1	1062	tags=32%, list=18%, signal=38%
CUE5_BIND	22	0.340014	0.885783	0.645312	1	1	695	tags=18%, list=11%, signal=20%
SIP1_BIND	15	0.371731	0.884728	0.618892	1	1	1326	tags=27%, list=22%, signal=34%
PHOSPHATE METABOLIC PROCESS_BIO	122	0.253601	0.884474	0.730673	1	1	1649	tags=27%, list=27%, signal=36%
INH1_BIND	20	0.351633	0.884281	0.626935	1	1	1735	tags=50%, list=29%, signal=70%
CDC15_BIND	38	0.306454	0.884266	0.641679	1	1	1055	tags=32%, list=17%, signal=38%
RSM19_BIND	20	0.347153	0.884251	0.623839	1	1	1894	tags=40%, list=31%, signal=58%
CA21CHR4X6	102	0.263986	0.8841	0.709799	1	1	1061	tags=21%, list=18%, signal=25%
APS3_BIND	44	0.294039	0.884054	0.673324	1	1	2109	tags=50%, list=35%, signal=76%
NITROGEN COMPOUND METABOLIC PROCESS_BIO	226	0.240405	0.883928	0.773933	1	1	548	tags=12%, list=9%, signal=13%
RIM15_BIND	44	0.301547	0.883856	0.683544	1	1	1185	tags=27%, list=20%, signal=34%
TSA2_BIND	20	0.350401	0.88328	0.646697	1	1	2071	tags=55%, list=34%, signal=83%
CYTOSKELETAL PROTEIN BINDING_MOL	40	0.30386	0.883265	0.652778	1	1	1053	tags=23%, list=17%, signal=27%
DEACETYLASE ACTIVITY_MOL	20	0.349982	0.882982	0.62069	1	1	1990	tags=50%, list=33%, signal=74%
TEC1_TF	16	0.363595	0.882829	0.628346	1	1	554	tags=19%, list=9%, signal=21%
TCO89_BIND	54	0.286916	0.882648	0.667133	1	1	1185	tags=24%, list=20%, signal=30%
GAL80_BIND	16	0.361824	0.882452	0.624172	1	1	1310	tags=31%, list=22%, signal=40%
PLASMA MEMBRANE_CEL	251	0.23639	0.88223	0.803097	1	1	1090	tags=18%, list=18%, signal=21%
CA21CHR4X5	112	0.256608	0.88182	0.699488	1	1	766	tags=13%, list=13%, signal=15%
MRPS28_BIND	15	0.371861	0.881363	0.64252	1	1	1969	tags=53%, list=33%, signal=79%
PDI1_BIND	20	0.346141	0.881283	0.631008	1	1	590	tags=15%, list=10%, signal=17%
GSF2_BIND	72	0.273166	0.880892	0.679947	1	1	1959	tags=44%, list=32%, signal=65%
CHROMOSOME ORGANIZATION AND BIOGENESIS (SENSU EUKARYOTA)_BIO	185	0.242535	0.880876	0.747653	1	1	1542	tags=25%, list=26%, signal=33%
ZDS1_BIND	48	0.287742	0.880587	0.681614	1	1	1560	tags=38%, list=26%, signal=50%
SSA1_BIND	163	0.246472	0.880558	0.728469	1	1	1611	tags=29%, list=27%, signal=39%
ERGOSTEROL BIOSYNTHETIC PROCESS_BIO	26	0.334823	0.880095	0.629008	1	1	1280	tags=31%, list=21%, signal=39%
CAP1_BIND	40	0.299644	0.879467	0.665698	1	1	1560	tags=38%, list=26%, signal=50%
NUCLEAR ENVELOPE-ENDOPLASMIC RETICULUM NETWORK_CEL	88	0.264724	0.878379	0.723514	1	1	1387	tags=28%, list=23%, signal=36%
VAM10_BIND	60	0.278456	0.87805	0.693069	1	1	695	tags=15%, list=11%, signal=17%
YPL191C_BIND	15	0.377806	0.877957	0.645265	1	1	1259	tags=40%, list=21%, signal=50%
THP1_BIND	48	0.289174	0.877136	0.665714	1	1	723	tags=15%, list=12%, signal=16%
LYASE ACTIVITY_MOL	72	0.270577	0.876499	0.72	1	1	540	tags=15%, list=9%, signal=17%
LEU9_BIND	16	0.363345	0.876225	0.644262	1	1	218	tags=13%, list=4%, signal=13%
UBA1_BIND	21	0.344949	0.876207	0.653543	1	1	1560	tags=43%, list=26%, signal=58%
YPL260W_BIND	19	0.345872	0.875852	0.667712	1	1	1178	tags=37%, list=19%, signal=46%
SBH2_BIND	26	0.318355	0.875836	0.626113	1	1	919	tags=23%, list=15%, signal=27%
PEROXISOME ORGANIZATION AND BIOGENESIS_BIO	19	0.349053	0.87571	0.646962	1	1	1721	tags=37%, list=28%, signal=51%
POSITIVE REGULATION OF CELLULAR METABOLIC PROCESS_BIO	27	0.321043	0.875651	0.665165	1	1	1216	tags=30%, list=20%, signal=37%
SAS10_BIND	28	0.318031	0.875206	0.664606	1	1	1539	tags=39%, list=25%, signal=52%
DEVELOPMENTAL PROCESS_BIO	189	0.239129	0.875169	0.781395	1	1	1607	tags=29%, list=27%, signal=38%
DAP1_BIND	16	0.362592	0.8748	0.65142	1	1	494	tags=25%, list=8%, signal=27%
SLT2_BIND	144	0.246005	0.874557	0.745169	1	1	1612	tags=30%, list=27%, signal=40%
SUR7_BIND	21	0.339271	0.874471	0.655436	1	1	1456	tags=33%, list=24%, signal=44%
PEX1_BIND	22	0.336276	0.87437	0.662121	1	1	810	tags=18%, list=13%, signal=21%
ICE2_BIND	148	0.247053	0.874273	0.746667	1	1	1472	tags=28%, list=24%, signal=36%
COG5_BIND	115	0.254792	0.874091	0.73125	1	1	1053	tags=23%, list=17%, signal=27%
MEIOSIS_BIO	91	0.258808	0.873534	0.721268	1	1	2056	tags=35%, list=34%, signal=52%
KRE11_BIND	45	0.288586	0.872376	0.680791	1	1	2143	tags=47%, list=35%, signal=72%
CA21CHR2X12	39	0.299463	0.872059	0.700573	1	1	388	tags=15%, list=6%, signal=16%
PPZ1_BIND	79	0.266772	0.871992	0.691589	1	1	1612	tags=35%, list=27%, signal=48%
RTG2_BIND	79	0.267821	0.871201	0.721116	1	1	1395	tags=27%, list=23%, signal=34%
STEROID BIOSYNTHETIC PROCESS_BIO	35	0.304908	0.870228	0.682403	1	1	1284	tags=29%, list=21%, signal=36%
CATION TRANSPORTER ACTIVITY_MOL	86	0.264082	0.87018	0.736913	1	1	1054	tags=21%, list=17%, signal=25%
INTRINSIC TO PLASMA MEMBRANE_CEL	55	0.28393	0.870161	0.717765	1	1	1090	tags=20%, list=18%, signal=24%
HTA2_BIND	80	0.264155	0.870077	0.712951	1	1	1740	tags=34%, list=29%, signal=47%
PTP3_BIND	24	0.327076	0.869761	0.67033	1	1	1149	tags=21%, list=19%, signal=26%
CHROMOSOMAL PART_CEL	103	0.255284	0.869519	0.748711	1	1	1249	tags=20%, list=21%, signal=25%
M PHASE OF MEIOTIC CELL CYCLE_BIO	91	0.258808	0.869243	0.729275	1	1	2056	tags=35%, list=34%, signal=52%
CST6P_TFMOTIF	55	0.282296	0.869071	0.707174	1	1	1962	tags=44%, list=32%, signal=64%
RSM26_BIND	19	0.338907	0.868846	0.672638	1	1	1969	tags=47%, list=33%, signal=70%
MSS18_BIND	44	0.29407	0.868779	0.691655	1	1	822	tags=18%, list=14%, signal=21%
PST2_BIND	23	0.327513	0.868697	0.666163	1	1	1615	tags=39%, list=27%, signal=53%
TMA19_BIND	27	0.319965	0.868521	0.669739	1	1	1592	tags=33%, list=26%, signal=45%
TIM13_BIND	35	0.302854	0.868116	0.666667	1	1	611	tags=17%, list=10%, signal=19%
ELECTROCHEMICAL POTENTIAL-DRIVEN TRANSPORTER ACTIVITY_MOL	40	0.295341	0.867821	0.678248	1	1	1090	tags=23%, list=18%, signal=27%
DIA2_BIND	114	0.252743	0.867295	0.768935	1	1	1476	tags=27%, list=24%, signal=35%
CHROMOSOME ORGANIZATION AND BIOGENESIS_BIO	186	0.239641	0.867287	0.799292	1	1	1542	tags=25%, list=26%, signal=33%
SMALL PROTEIN CONJUGATING ENZYME ACTIVITY_MOL	33	0.306691	0.867197	0.676471	1	1	2001	tags=52%, list=33%, signal=77%
UBR2_BIND	73	0.266133	0.866585	0.723545	1	1	1434	tags=30%, list=24%, signal=39%
POSITIVE REGULATION OF METABOLIC PROCESS_BIO	27	0.321043	0.866473	0.658385	1	1	1216	tags=30%, list=20%, signal=37%
POSITIVE REGULATION OF TRANSCRIPTION, DNA-DEPENDENT_BIO	26	0.323738	0.866406	0.670846	1	1	1216	tags=31%, list=20%, signal=38%
INTRACELLULAR SIGNALING CASCADE_BIO	80	0.26429	0.866114	0.739583	1	1	1612	tags=34%, list=27%, signal=45%
TELOMERIC HETEROCHROMATIN FORMATION_BIO	23	0.32768	0.866003	0.689911	1	1	800	tags=30%, list=13%, signal=35%
SWI6_BIND	179	0.23964	0.865746	0.809467	1	1	1615	tags=31%, list=27%, signal=41%
POSITIVE REGULATION OF NUCLEOBASE, NUCLEOSIDE, NUCLEOTIDE AND NUCLEIC ACID METABOLIC PROCESS_BIO	26	0.323738	0.865567	0.669697	1	1	1216	tags=31%, list=20%, signal=38%
DNA RECOMBINATION_BIO	42	0.293253	0.865304	0.688761	1	1	1527	tags=26%, list=25%, signal=35%
MATING PROJECTION_CEL	15	0.36986	0.865208	0.645733	1	1	1696	tags=47%, list=28%, signal=65%
CHS6_BIND	38	0.298075	0.864826	0.685589	1	1	1612	tags=37%, list=27%, signal=50%
PHO86_BIND	70	0.268942	0.864774	0.722148	1	1	1194	tags=23%, list=20%, signal=28%
ACF2_BIND	15	0.362113	0.864721	0.674157	1	1	1560	tags=47%, list=26%, signal=63%
MMS4_BIND	59	0.275696	0.864473	0.715686	1	1	1669	tags=31%, list=28%, signal=42%
CHROMATIN SILENCING AT TELOMERE_BIO	23	0.32768	0.864432	0.693215	1	1	800	tags=30%, list=13%, signal=35%
HRK1_BIND	15	0.36714	0.864339	0.657643	1	1	805	tags=13%, list=13%, signal=15%
YKL023W_BIND	25	0.325962	0.864267	0.653061	1	1	842	tags=20%, list=14%, signal=23%
UDP-GLYCOSYLTRANSFERASE ACTIVITY_MOL	18	0.35173	0.8641	0.667732	1	1	1550	tags=44%, list=26%, signal=60%
CTI6_BIND	72	0.268631	0.864087	0.717984	1	1	1425	tags=32%, list=24%, signal=41%
ARO2_BIND	63	0.2714	0.863839	0.730352	1	1	1619	tags=30%, list=27%, signal=41%
JIP4_BIND	18	0.348864	0.863616	0.643879	1	1	616	tags=17%, list=10%, signal=19%
TRK1_BIND	20	0.337645	0.863091	0.656	1	1	749	tags=25%, list=12%, signal=28%
KIN4_BIND	33	0.305966	0.863077	0.672256	1	1	1764	tags=30%, list=29%, signal=43%
TAF1_BIND	37	0.300569	0.862517	0.675266	1	1	1801	tags=38%, list=30%, signal=54%
INO80_BIND	25	0.321746	0.862411	0.687126	1	1	1720	tags=40%, list=28%, signal=56%
PHO13_BIND	25	0.323545	0.861514	0.677321	1	1	1	tags=4%, list=0%, signal=4%
MID2_BIND	59	0.274472	0.861479	0.74858	1	1	1661	tags=37%, list=27%, signal=51%
TCM62_BIND	19	0.340559	0.861434	0.665041	1	1	1555	tags=37%, list=26%, signal=49%
RIM1_BIND	75	0.264292	0.86126	0.711888	1	1	967	tags=19%, list=16%, signal=22%
CDC42_BIND	29	0.312696	0.861188	0.68915	1	1	1055	tags=28%, list=17%, signal=33%
HRP1_BIND	17	0.35125	0.861152	0.679245	1	1	1612	tags=47%, list=27%, signal=64%
RESPONSE TO DRUG_BIO	73	0.267384	0.860902	0.714854	1	1	1048	tags=23%, list=17%, signal=28%
MSH4_BIND	47	0.282355	0.860658	0.694645	1	1	1194	tags=23%, list=20%, signal=29%
EMC6_BIND	25	0.325023	0.860532	0.669267	1	1	1930	tags=52%, list=32%, signal=76%
PORTER ACTIVITY_MOL	40	0.295341	0.860344	0.691751	1	1	1090	tags=23%, list=18%, signal=27%
CA21CHR5X6	112	0.250862	0.859829	0.761671	1	1	497	tags=13%, list=8%, signal=13%
MSC1_BIND	133	0.24641	0.859768	0.777914	1	1	1661	tags=35%, list=27%, signal=48%
MCM6_BIND	25	0.3254	0.859748	0.65981	1	1	1600	tags=36%, list=26%, signal=49%
MYO1_BIND	20	0.339273	0.859595	0.684211	1	1	1446	tags=45%, list=24%, signal=59%
CYTOSKELETON ORGANIZATION AND BIOGENESIS_BIO	128	0.243515	0.858578	0.778443	1	1	1183	tags=20%, list=20%, signal=25%
INTEGRAL TO PLASMA MEMBRANE_CEL	50	0.283051	0.85841	0.694323	1	1	1247	tags=22%, list=21%, signal=27%
DAL80_BIND	16	0.347427	0.857391	0.672638	1	1	668	tags=25%, list=11%, signal=28%
YER156C_BIND	23	0.328983	0.857239	0.669782	1	1	1017	tags=26%, list=17%, signal=31%
UBP13_BIND	32	0.307559	0.857058	0.693233	1	1	297	tags=13%, list=5%, signal=13%
VTI1_BIND	15	0.357498	0.856411	0.659842	1	1	2059	tags=60%, list=34%, signal=91%
RVS161_BIND	174	0.235881	0.856193	0.803529	1	1	1619	tags=28%, list=27%, signal=37%
KIN3_BIND	26	0.319698	0.856129	0.670732	1	1	1656	tags=38%, list=27%, signal=53%
RAD51_BIND	120	0.246247	0.855639	0.793325	1	1	1729	tags=32%, list=29%, signal=43%
ECM21_BIND	15	0.35202	0.855276	0.645455	1	1	2146	tags=67%, list=35%, signal=103%
MITOCHONDRION_CEL	378	0.223418	0.8552	0.883047	1	1	1509	tags=21%, list=25%, signal=27%
OLA1_BIND	30	0.306342	0.854966	0.690691	1	1	440	tags=13%, list=7%, signal=14%
SEC61_BIND	22	0.335251	0.854838	0.679567	1	1	981	tags=32%, list=16%, signal=38%
ORGANELLE MEMBRANE_CEL	354	0.225876	0.854815	0.882481	1	1	1501	tags=26%, list=25%, signal=33%
MEIOTIC CELL CYCLE_BIO	91	0.258808	0.854427	0.768246	1	1	2056	tags=35%, list=34%, signal=52%
YML096W_BIND	16	0.350871	0.854027	0.681021	1	1	1735	tags=44%, list=29%, signal=61%
DYN2_BIND	35	0.300514	0.853484	0.72929	1	1	1571	tags=37%, list=26%, signal=50%
PBS2_BIND	74	0.261903	0.853142	0.754458	1	1	1672	tags=34%, list=28%, signal=46%
MNN10_BIND	208	0.231823	0.852203	0.823799	1	1	1699	tags=30%, list=28%, signal=40%
MAINTENANCE OF FIDELITY DURING DNA-DEPENDENT DNA REPLICATION_BIO	18	0.34317	0.85202	0.669408	1	1	138	tags=11%, list=2%, signal=11%
YGR250C_BIND	15	0.364012	0.85192	0.662441	1	1	1074	tags=40%, list=18%, signal=49%
STEROL BIOSYNTHETIC PROCESS_BIO	31	0.309172	0.851513	0.712593	1	1	1280	tags=29%, list=21%, signal=37%
PSD1_BIND	17	0.350306	0.851293	0.683043	1	1	1994	tags=47%, list=33%, signal=70%
CELLULAR PROTEIN COMPLEX ASSEMBLY_BIO	32	0.30429	0.850671	0.72029	1	1	757	tags=19%, list=13%, signal=21%
RPS0B_BIND	61	0.271144	0.850467	0.742466	1	1	801	tags=15%, list=13%, signal=17%
NUCLEOTIDE BINDING_MOL	49	0.280075	0.850432	0.721678	1	1	1505	tags=31%, list=25%, signal=40%
NITROGEN COMPOUND BIOSYNTHETIC PROCESS_BIO	100	0.250063	0.85016	0.765957	1	1	330	tags=10%, list=5%, signal=10%
SULFUR METABOLIC PROCESS_BIO	47	0.281147	0.850071	0.737681	1	1	780	tags=19%, list=13%, signal=22%
DNA REPLICATION_BIO	87	0.254611	0.850014	0.779133	1	1	1211	tags=18%, list=20%, signal=23%
PAH1_BIND	31	0.305063	0.849587	0.693816	1	1	1977	tags=45%, list=33%, signal=67%
FAR7_BIND	24	0.317264	0.848443	0.709531	1	1	1446	tags=42%, list=24%, signal=55%
MRN1_BIND	21	0.330936	0.848269	0.702194	1	1	153	tags=10%, list=3%, signal=10%
RPN10_BIND	164	0.238651	0.848196	0.815256	1	1	1560	tags=29%, list=26%, signal=38%
PEX13_BIND	49	0.278719	0.848006	0.729313	1	1	1635	tags=35%, list=27%, signal=47%
DUN1_BIND	68	0.266273	0.847785	0.77038	1	1	1376	tags=25%, list=23%, signal=32%
BCK2_BIND	32	0.303761	0.8475	0.718845	1	1	1720	tags=41%, list=28%, signal=56%
HAC1_BIND	92	0.25363	0.847325	0.763636	1	1	1882	tags=36%, list=31%, signal=51%
WSC2_BIND	18	0.344785	0.847225	0.697368	1	1	1612	tags=33%, list=27%, signal=45%
DIA1_BIND	15	0.355125	0.846767	0.692683	1	1	1619	tags=53%, list=27%, signal=73%
ESTABLISHMENT AND/OR MAINTENANCE OF CELL POLARITY_BIO	88	0.256812	0.846537	0.758044	1	1	1586	tags=31%, list=26%, signal=41%
MISMATCH REPAIR_BIO	18	0.34317	0.846335	0.675507	1	1	138	tags=11%, list=2%, signal=11%
S-ADENOSYLMETHIONINE-DEPENDENT METHYLTRANSFERASE ACTIVITY_MOL	31	0.301094	0.846245	0.71791	1	1	1439	tags=39%, list=24%, signal=51%
MGM101_BIND	26	0.315994	0.846121	0.702955	1	1	1398	tags=35%, list=23%, signal=45%
PSD2_BIND	42	0.285682	0.845661	0.72023	1	1	1516	tags=26%, list=25%, signal=35%
PEX8_BIND	41	0.282924	0.845608	0.731989	1	1	1075	tags=24%, list=18%, signal=29%
ESTABLISHMENT AND/OR MAINTENANCE OF CELL POLARITY (SENSU FUNGI)_BIO	85	0.251914	0.845415	0.791444	1	1	1586	tags=31%, list=26%, signal=41%
INTRACELLULAR TRANSPORT_BIO	348	0.223549	0.845006	0.885193	1	1	1729	tags=30%, list=29%, signal=39%
MGR3_BIND	29	0.305688	0.844949	0.703588	1	1	1560	tags=34%, list=26%, signal=46%
CDC55_BIND	46	0.278108	0.844888	0.731778	1	1	850	tags=24%, list=14%, signal=28%
TRANSCRIPTION FACTOR COMPLEX_CEL	96	0.249538	0.844869	0.789474	1	1	1912	tags=45%, list=32%, signal=64%
WOR1_TF	207	0.231412	0.844591	0.83908	1	1	1308	tags=21%, list=22%, signal=26%
AMINE BIOSYNTHETIC PROCESS_BIO	100	0.250063	0.844424	0.804598	1	1	330	tags=10%, list=5%, signal=10%
YCR016W_BIND	24	0.322816	0.843895	0.716667	1	1	1619	tags=38%, list=27%, signal=51%
GEA2_BIND	19	0.336753	0.84272	0.697108	1	1	1281	tags=32%, list=21%, signal=40%
NKP2_BIND	46	0.27847	0.842669	0.735166	1	1	1345	tags=26%, list=22%, signal=33%
PEP1_BIND	43	0.287865	0.842096	0.746246	1	1	1247	tags=26%, list=21%, signal=32%
VPH1_BIND	49	0.280324	0.841915	0.743224	1	1	1120	tags=22%, list=19%, signal=27%
SEC66_BIND	167	0.235059	0.841826	0.845411	1	1	1720	tags=34%, list=28%, signal=46%
EXOPEPTIDASE ACTIVITY_MOL	15	0.355634	0.841574	0.683121	1	1	1001	tags=33%, list=17%, signal=40%
CDC48_BIND	45	0.278504	0.841285	0.767606	1	1	1560	tags=38%, list=26%, signal=51%
VMA4_BIND	37	0.293298	0.841265	0.717731	1	1	1580	tags=41%, list=26%, signal=55%
ORGANELLE LOCALIZATION_BIO	29	0.308278	0.841118	0.701997	1	1	1471	tags=34%, list=24%, signal=45%
RPN1_BIND	60	0.26408	0.840557	0.752448	1	1	946	tags=18%, list=16%, signal=22%
MTC3_BIND	17	0.342531	0.840213	0.70679	1	1	457	tags=18%, list=8%, signal=19%
RER1_BIND	65	0.263899	0.840071	0.770692	1	1	1939	tags=46%, list=32%, signal=67%
PET122_BIND	36	0.293209	0.839825	0.712349	1	1	1013	tags=28%, list=17%, signal=33%
REPRODUCTIVE PROCESS_BIO	98	0.24636	0.839714	0.796438	1	1	1585	tags=28%, list=26%, signal=37%
ORGANELLE INNER MEMBRANE_CEL	111	0.244569	0.839621	0.785714	1	1	789	tags=15%, list=13%, signal=17%
CYTOSOL_CEL	207	0.227828	0.83952	0.876338	1	1	682	tags=13%, list=11%, signal=14%
RAV2_BIND	35	0.293085	0.839495	0.759587	1	1	575	tags=14%, list=10%, signal=16%
VMA13_BIND	20	0.329931	0.839253	0.697819	1	1	1920	tags=50%, list=32%, signal=73%
MEIOSIS I_BIO	25	0.312123	0.838903	0.714495	1	1	2056	tags=36%, list=34%, signal=54%
CHROMATIN_CEL	29	0.309837	0.838762	0.714286	1	1	1778	tags=38%, list=29%, signal=53%
RIM11_BIND	23	0.320117	0.838206	0.723338	1	1	1560	tags=35%, list=26%, signal=47%
BEM2_BIND	140	0.237074	0.837329	0.817527	1	1	1619	tags=27%, list=27%, signal=36%
YPT52_BIND	19	0.330987	0.837113	0.7056	1	1	1631	tags=42%, list=27%, signal=57%
BIOPOLYMER MODIFICATION_BIO	358	0.220304	0.836913	0.902808	1	1	1612	tags=28%, list=27%, signal=37%
BEM4_BIND	76	0.257351	0.836877	0.782849	1	1	1550	tags=36%, list=26%, signal=47%
IDH1_BIND	38	0.289764	0.836706	0.763663	1	1	1395	tags=34%, list=23%, signal=44%
ENDOPLASMIC RETICULUM PART_CEL	88	0.251278	0.83651	0.762295	1	1	1387	tags=27%, list=23%, signal=35%
SRS2_BIND	76	0.255296	0.836279	0.811096	1	1	1560	tags=32%, list=26%, signal=42%
METAL ION TRANSPORTER ACTIVITY_MOL	32	0.287916	0.835948	0.722802	1	1	1043	tags=28%, list=17%, signal=34%
NTG2_BIND	21	0.323123	0.835936	0.697452	1	1	1301	tags=33%, list=22%, signal=42%
PEX3_BIND	23	0.320748	0.83571	0.718935	1	1	1516	tags=30%, list=25%, signal=40%
RBL2_BIND	34	0.292086	0.835012	0.748056	1	1	579	tags=15%, list=10%, signal=16%
ATP18_BIND	42	0.285017	0.834014	0.742898	1	1	1669	tags=38%, list=28%, signal=52%
POSITIVE REGULATION OF CELLULAR PROCESS_BIO	31	0.299176	0.833944	0.732283	1	1	1321	tags=29%, list=22%, signal=37%
MRP51_BIND	37	0.285918	0.833928	0.740795	1	1	2256	tags=51%, list=37%, signal=81%
GRX4_BIND	15	0.360938	0.833654	0.710924	1	1	695	tags=27%, list=11%, signal=30%
ESTABLISHMENT OF CELL POLARITY_BIO	85	0.251036	0.833544	0.816273	1	1	1586	tags=31%, list=26%, signal=41%
RPS29B_BIND	16	0.350608	0.833387	0.711214	1	1	1560	tags=50%, list=26%, signal=67%
AEP2_BIND	46	0.276844	0.83265	0.747076	1	1	1456	tags=28%, list=24%, signal=37%
RCA1_AIR_TF	55	0.274213	0.832493	0.769126	1	1	1684	tags=35%, list=28%, signal=47%
VPS13_BIND	58	0.268693	0.832218	0.763227	1	1	1560	tags=29%, list=26%, signal=39%
CA21CHRRX11	126	0.238168	0.832193	0.817955	1	1	1246	tags=19%, list=21%, signal=23%
SUR4_BIND	127	0.235403	0.832038	0.848259	1	1	1206	tags=23%, list=20%, signal=28%
CA21CHR5X7	23	0.321367	0.831902	0.7072	1	1	649	tags=22%, list=11%, signal=24%
YDR186C_BIND	17	0.34061	0.83179	0.706924	1	1	212	tags=12%, list=4%, signal=12%
EGD2_BIND	32	0.294832	0.831711	0.730655	1	1	822	tags=19%, list=14%, signal=22%
MYO5_BIND	46	0.276335	0.831326	0.760719	1	1	1053	tags=17%, list=17%, signal=21%
CLG1_BIND	39	0.28637	0.830944	0.759178	1	1	1582	tags=33%, list=26%, signal=45%
MICROTUBULE NUCLEATION_BIO	20	0.33214	0.830574	0.702326	1	1	202	tags=10%, list=3%, signal=10%
LAT1_BIND	52	0.270747	0.830419	0.756374	1	1	1772	tags=38%, list=29%, signal=54%
YBR056W_BIND	15	0.348118	0.830134	0.694042	1	1	218	tags=13%, list=4%, signal=14%
RML2_BIND	18	0.330914	0.827334	0.709231	1	1	2048	tags=50%, list=34%, signal=75%
MTO1_BIND	32	0.2905	0.826795	0.751534	1	1	723	tags=22%, list=12%, signal=25%
SHP1_BIND	78	0.251875	0.826496	0.798408	1	1	517	tags=12%, list=9%, signal=12%
END3_BIND	44	0.27653	0.826256	0.74184	1	1	1178	tags=25%, list=19%, signal=31%
APS1_BIND	27	0.303995	0.825562	0.716031	1	1	1672	tags=33%, list=28%, signal=46%
VAM3_BIND	82	0.255205	0.824556	0.791386	1	1	1497	tags=29%, list=25%, signal=38%
NUC1_BIND	18	0.333252	0.823954	0.729508	1	1	1550	tags=33%, list=26%, signal=45%
SAP190_BIND	58	0.26531	0.823783	0.763085	1	1	1690	tags=34%, list=28%, signal=47%
SSN8_BIND	56	0.264946	0.82317	0.790278	1	1	1192	tags=27%, list=20%, signal=33%
CTP1_BIND	23	0.307311	0.822347	0.757895	1	1	1744	tags=39%, list=29%, signal=55%
ROB1_TF	122	0.237598	0.821817	0.842558	1	1	1299	tags=22%, list=21%, signal=28%
PFD1_BIND	69	0.258329	0.821059	0.797023	1	1	695	tags=14%, list=11%, signal=16%
CDC23_BIND	23	0.321902	0.820918	0.744681	1	1	1571	tags=48%, list=26%, signal=64%
MED11_BIND	33	0.293492	0.820776	0.757037	1	1	841	tags=21%, list=14%, signal=25%
ERS1_BIND	15	0.344154	0.820403	0.734219	1	1	1772	tags=40%, list=29%, signal=56%
RPL22A_BIND	42	0.273247	0.820378	0.768311	1	1	302	tags=10%, list=5%, signal=10%
HIR1_BIND	76	0.252913	0.820248	0.805263	1	1	1740	tags=36%, list=29%, signal=49%
AXL2_BIND	23	0.311304	0.819311	0.72884	1	1	1962	tags=61%, list=32%, signal=90%
RIM9_BIND	57	0.262623	0.819146	0.804979	1	1	891	tags=19%, list=15%, signal=22%
AIM44_BIND	94	0.243954	0.818962	0.842313	1	1	1345	tags=23%, list=22%, signal=30%
LTE1_BIND	107	0.237561	0.818913	0.851806	1	1	1571	tags=24%, list=26%, signal=32%
RIM21_BIND	27	0.304032	0.818896	0.73817	1	1	695	tags=15%, list=11%, signal=17%
CA21CHR6X4	114	0.239423	0.818862	0.852273	1	1	1437	tags=25%, list=24%, signal=33%
PWY3B3-3_PATH	21	0.315665	0.818816	0.745127	1	1	297	tags=14%, list=5%, signal=15%
YKL027W_BIND	24	0.305824	0.818555	0.754601	1	1	130	tags=8%, list=2%, signal=8%
BMH2_BIND	72	0.255036	0.817194	0.804289	1	1	1740	tags=38%, list=29%, signal=52%
GIM4_BIND	166	0.226618	0.8168	0.885305	1	1	1082	tags=17%, list=18%, signal=20%
CAP2_BIND	48	0.268127	0.81658	0.781022	1	1	1714	tags=35%, list=28%, signal=49%
UBIQUITIN CYCLE_BIO	40	0.278177	0.816133	0.782866	1	1	1602	tags=38%, list=26%, signal=51%
CBC2_BIND	91	0.242947	0.815505	0.832224	1	1	1340	tags=25%, list=22%, signal=32%
URE2_BIND	34	0.281847	0.815485	0.779635	1	1	877	tags=24%, list=15%, signal=27%
CELL GROWTH_BIO	44	0.270291	0.815211	0.793991	1	1	1776	tags=39%, list=29%, signal=54%
EDE1_BIND	57	0.25801	0.815038	0.813765	1	1	1699	tags=39%, list=28%, signal=53%
RPC11_BIND	28	0.295699	0.814887	0.749611	1	1	305	tags=11%, list=5%, signal=11%
TEA1P_TFMOTIF	231	0.22101	0.8145	0.919463	1	1	1283	tags=21%, list=21%, signal=26%
JEM1_BIND	18	0.329688	0.814207	0.728414	1	1	1033	tags=17%, list=17%, signal=20%
YGR130C_BIND	30	0.29431	0.813023	0.771341	1	1	1714	tags=40%, list=28%, signal=56%
MKT1_BIND	43	0.2731	0.812472	0.781429	1	1	1685	tags=35%, list=28%, signal=48%
HRB1_BIND	22	0.316206	0.812448	0.752722	1	1	1546	tags=36%, list=26%, signal=49%
AEROBIC RESPIRATION_BIO	67	0.253039	0.811796	0.819389	1	1	2175	tags=45%, list=36%, signal=69%
OMS1_BIND	50	0.263091	0.811659	0.821782	1	1	681	tags=16%, list=11%, signal=18%
SEQUENCE-SPECIFIC DNA BINDING_MOL	18	0.327448	0.811601	0.755943	1	1	1267	tags=28%, list=21%, signal=35%
ELP4_BIND	107	0.235414	0.810993	0.855696	1	1	1720	tags=34%, list=28%, signal=46%
AMINE TRANSPORT_BIO	32	0.288201	0.810916	0.787265	1	1	1345	tags=25%, list=22%, signal=32%
TAF12_BIND	81	0.247653	0.810895	0.825916	1	1	1801	tags=36%, list=30%, signal=50%
YPL088W_BIND	15	0.345975	0.810672	0.746855	1	1	23	tags=7%, list=0%, signal=7%
UBIQUITIN-PROTEIN LIGASE ACTIVITY_MOL	31	0.291011	0.810645	0.772595	1	1	2001	tags=52%, list=33%, signal=77%
CNA1_BIND	17	0.335529	0.810497	0.742138	1	1	1612	tags=35%, list=27%, signal=48%
YPT32_BIND	25	0.303667	0.809941	0.756839	1	1	1631	tags=40%, list=27%, signal=55%
CELL CYCLE_BIO	272	0.216833	0.809755	0.919337	1	1	1711	tags=28%, list=28%, signal=37%
HYPOXIA_SETIADI_DN	20	0.317379	0.8093	0.761978	1	1	48	tags=5%, list=1%, signal=5%
TPD3_BIND	17	0.330588	0.809233	0.723301	1	1	250	tags=12%, list=4%, signal=12%
ALO1_BIND	22	0.315565	0.80889	0.773292	1	1	1920	tags=45%, list=32%, signal=66%
KAP122_BIND	52	0.264661	0.80847	0.811798	1	1	1324	tags=23%, list=22%, signal=29%
GLO3_BIND	93	0.240219	0.808145	0.856957	1	1	1859	tags=39%, list=31%, signal=55%
FRK1_BIND	15	0.340705	0.808067	0.733333	1	1	1619	tags=47%, list=27%, signal=64%
IXR1_BIND	68	0.247432	0.807212	0.839406	1	1	1560	tags=35%, list=26%, signal=47%
YMC2_BIND	18	0.327151	0.805918	0.733025	1	1	1860	tags=44%, list=31%, signal=64%
AAT2_BIND	28	0.290562	0.805612	0.772727	1	1	960	tags=21%, list=16%, signal=25%
BAS1_BIND	42	0.273459	0.80555	0.791001	1	1	1395	tags=33%, list=23%, signal=43%
CHS5_BIND	85	0.244966	0.805418	0.840052	1	1	1962	tags=40%, list=32%, signal=58%
ASR1_BIND	18	0.324935	0.804937	0.751138	1	1	1181	tags=22%, list=20%, signal=28%
ESTABLISHMENT OF CELL POLARITY (SENSU FUNGI)_BIO	82	0.245734	0.804871	0.826544	1	1	1586	tags=30%, list=26%, signal=41%
POP2_BIND	56	0.259014	0.804539	0.8241	1	1	1912	tags=38%, list=32%, signal=54%
RCE1_BIND	35	0.282433	0.804475	0.781922	1	1	359	tags=14%, list=6%, signal=15%
RGD1_BIND	43	0.272705	0.804215	0.797376	1	1	1053	tags=23%, list=17%, signal=28%
COG8_BIND	114	0.232923	0.803045	0.870722	1	1	1788	tags=32%, list=30%, signal=45%
CA21CHR6X5	96	0.239837	0.802798	0.855499	1	1	1330	tags=22%, list=22%, signal=28%
YIP5_BIND	19	0.327988	0.802525	0.764613	1	1	1332	tags=32%, list=22%, signal=40%
RPN6_BIND	73	0.248391	0.802346	0.839189	1	1	1920	tags=41%, list=32%, signal=59%
RIM101_NRG1_UP	163	0.224282	0.801929	0.901176	1	1	1329	tags=23%, list=22%, signal=28%
YLR346C_BIND	15	0.330777	0.801913	0.735537	1	1	626	tags=27%, list=10%, signal=30%
SGF29_BIND	95	0.23892	0.801203	0.8687	1	1	1825	tags=38%, list=30%, signal=53%
HHT1_BIND	148	0.226182	0.800589	0.915577	1	1	1590	tags=27%, list=26%, signal=36%
MSI1_BIND	51	0.258614	0.800419	0.831476	1	1	1387	tags=27%, list=23%, signal=35%
ENT4_BIND	23	0.308719	0.800095	0.770167	1	1	1619	tags=39%, list=27%, signal=53%
MRPS8_BIND	18	0.31657	0.800054	0.745033	1	1	1894	tags=39%, list=31%, signal=56%
HST3_BIND	49	0.265859	0.799961	0.824964	1	1	1801	tags=35%, list=30%, signal=49%
UBP15_BIND	39	0.275544	0.799367	0.811209	1	1	1699	tags=44%, list=28%, signal=60%
RCA1_CO2_TF	32	0.285817	0.799066	0.781429	1	1	1691	tags=28%, list=28%, signal=39%
ARL3_BIND	85	0.242959	0.796526	0.847278	1	1	1672	tags=32%, list=28%, signal=43%
TLG2_BIND	142	0.224147	0.796414	0.910303	1	1	1651	tags=30%, list=27%, signal=40%
CELLULAR RESPIRATION_BIO	68	0.247747	0.796145	0.849664	1	1	2175	tags=44%, list=36%, signal=68%
TRANSCRIPTION ELONGATION FACTOR COMPLEX_CEL	19	0.31921	0.796099	0.758509	1	1	1656	tags=32%, list=27%, signal=43%
DOP1_BIND	18	0.316869	0.795541	0.767939	1	1	1476	tags=44%, list=24%, signal=59%
CAF40_BIND	33	0.281429	0.795469	0.789954	1	1	1760	tags=39%, list=29%, signal=55%
CDC53_BIND	20	0.311785	0.79536	0.775889	1	1	1636	tags=45%, list=27%, signal=61%
HOG1_BIND	81	0.242964	0.795202	0.857888	1	1	1672	tags=33%, list=28%, signal=45%
NOT3_BIND	27	0.294434	0.794031	0.783005	1	1	2214	tags=59%, list=37%, signal=93%
JNM1_BIND	66	0.248997	0.793619	0.8406	1	1	1111	tags=24%, list=18%, signal=29%
YDR248C_BIND	33	0.284341	0.793443	0.807407	1	1	524	tags=18%, list=9%, signal=20%
RPL37A_BIND	38	0.271302	0.792426	0.813486	1	1	962	tags=24%, list=16%, signal=28%
STE20_BIND	57	0.250876	0.791819	0.854571	1	1	1636	tags=30%, list=27%, signal=41%
SSD1_BIND	195	0.217152	0.7918	0.929642	1	1	1560	tags=28%, list=26%, signal=37%
GLC7_BIND	45	0.266351	0.79171	0.833333	1	1	1699	tags=38%, list=28%, signal=52%
GAP1_BIND	25	0.2963	0.791421	0.791855	1	1	1741	tags=44%, list=29%, signal=62%
VPS33_BIND	35	0.27806	0.791368	0.809741	1	1	1052	tags=23%, list=17%, signal=28%
RGT1_BIND	15	0.330453	0.791122	0.766506	1	1	695	tags=20%, list=11%, signal=23%
ACH1_BIND	26	0.290813	0.7909	0.759317	1	1	206	tags=8%, list=3%, signal=8%
OXA1_BIND	16	0.328306	0.790813	0.760968	1	1	1720	tags=50%, list=28%, signal=70%
RIM101_BIND	104	0.232052	0.790138	0.896985	1	1	1217	tags=20%, list=20%, signal=25%
RIM4_BIND	19	0.312482	0.789842	0.769984	1	1	668	tags=21%, list=11%, signal=24%
RTT10_BIND	17	0.319349	0.789435	0.790584	1	1	1456	tags=41%, list=24%, signal=54%
SPINDLE_CEL	47	0.265266	0.789358	0.826339	1	1	675	tags=13%, list=11%, signal=14%
CIN1_BIND	59	0.249149	0.788986	0.868383	1	1	1402	tags=24%, list=23%, signal=31%
CA21CHR6X1	112	0.228876	0.788489	0.909661	1	1	1238	tags=24%, list=20%, signal=30%
RSM23_BIND	17	0.322313	0.788114	0.775974	1	1	1969	tags=47%, list=33%, signal=70%
COQ2_BIND	37	0.272941	0.787978	0.805389	1	1	959	tags=19%, list=16%, signal=22%
STE24_BIND	120	0.22775	0.787856	0.920513	1	1	1402	tags=24%, list=23%, signal=31%
RRNA TRANSPORT_BIO	23	0.299196	0.786765	0.81003	1	1	1688	tags=35%, list=28%, signal=48%
FRT2_BIND	24	0.294452	0.786648	0.805471	1	1	1735	tags=42%, list=29%, signal=58%
ACT1_BIND	101	0.229352	0.786637	0.908974	1	1	1612	tags=30%, list=27%, signal=40%
LST4_BIND	53	0.258126	0.786424	0.843191	1	1	1788	tags=42%, list=30%, signal=58%
LIPID BIOSYNTHETIC PROCESS_BIO	92	0.235009	0.786285	0.881013	1	1	1456	tags=30%, list=24%, signal=39%
PPH21_BIND	33	0.28305	0.786056	0.816176	1	1	1402	tags=30%, list=23%, signal=39%
UBP8_BIND	61	0.247208	0.785847	0.86828	1	1	575	tags=13%, list=10%, signal=14%
PTH1_BIND	64	0.249326	0.784632	0.868785	1	1	1634	tags=30%, list=27%, signal=40%
RRNA EXPORT FROM NUCLEUS_BIO	23	0.299196	0.784587	0.795886	1	1	1688	tags=35%, list=28%, signal=48%
RGP1_BIND	162	0.220489	0.784582	0.931573	1	1	1596	tags=30%, list=26%, signal=40%
IOC4_BIND	34	0.278318	0.784403	0.820029	1	1	1550	tags=29%, list=26%, signal=39%
PEX2_BIND	17	0.314584	0.784234	0.784591	1	1	1178	tags=29%, list=19%, signal=36%
SPT20_BIND	44	0.259868	0.783901	0.842697	1	1	1818	tags=41%, list=30%, signal=58%
PEX18_BIND	15	0.33047	0.783825	0.782258	1	1	1365	tags=27%, list=23%, signal=34%
GLUCAN BIOSYNTHETIC PROCESS_BIO	17	0.315095	0.783757	0.791803	1	1	989	tags=29%, list=16%, signal=35%
EAF3_BIND	103	0.232164	0.78355	0.89359	1	1	1571	tags=28%, list=26%, signal=37%
YJL163C_BIND	20	0.306795	0.783148	0.807267	1	1	1721	tags=40%, list=28%, signal=56%
PKR1_BIND	113	0.226537	0.782926	0.914867	1	1	1287	tags=23%, list=21%, signal=29%
GRR1_BIND	22	0.30186	0.782486	0.781847	1	1	1720	tags=50%, list=28%, signal=70%
MDM10_BIND	61	0.247665	0.782074	0.856174	1	1	1860	tags=36%, list=31%, signal=52%
TRANSPORTER ACTIVITY_MOL	343	0.207036	0.781712	0.974918	1	1	1540	tags=23%, list=25%, signal=29%
RPS21B_BIND	69	0.243204	0.781658	0.87027	1	1	1772	tags=36%, list=29%, signal=51%
RNA POLYMERASE II TRANSCRIPTION ELONGATION FACTOR ACTIVITY_MOL	17	0.323893	0.78145	0.781403	1	1	359	tags=12%, list=6%, signal=12%
MONOVALENT INORGANIC CATION TRANSPORT_BIO	17	0.313178	0.780916	0.783151	1	1	30	tags=6%, list=0%, signal=6%
REV3_BIND	36	0.271805	0.780615	0.834564	1	1	1619	tags=42%, list=27%, signal=57%
MET16_BIND	21	0.308621	0.780588	0.807284	1	1	695	tags=24%, list=11%, signal=27%
DNA REPAIR_BIO	97	0.229712	0.780479	0.901809	1	1	1308	tags=24%, list=22%, signal=30%
FIS1_BIND	50	0.253356	0.780019	0.838068	1	1	1089	tags=20%, list=18%, signal=24%
POL2_BIND	28	0.281437	0.779595	0.822901	1	1	2064	tags=46%, list=34%, signal=70%
EFG1_HYPHAE_UP	34	0.276275	0.778824	0.813333	1	1	674	tags=15%, list=11%, signal=16%
CBF2_BIND	19	0.313385	0.778719	0.788462	1	1	1656	tags=42%, list=27%, signal=58%
YBR225W_BIND	15	0.318947	0.778494	0.7625	1	1	2198	tags=67%, list=36%, signal=104%
MHP1_BIND	23	0.297235	0.778432	0.808282	1	1	1860	tags=39%, list=31%, signal=56%
SRO7_BIND	88	0.232615	0.778396	0.890566	1	1	1026	tags=18%, list=17%, signal=22%
SKT5_BIND	57	0.247949	0.778117	0.871012	1	1	1053	tags=19%, list=17%, signal=23%
WHI2_BIND	67	0.245638	0.778051	0.863071	1	1	1560	tags=31%, list=26%, signal=42%
ERD1_BIND	82	0.237779	0.77773	0.891452	1	1	1656	tags=34%, list=27%, signal=46%
RPS11B_BIND	33	0.271626	0.777114	0.832612	1	1	945	tags=18%, list=16%, signal=21%
PAN3_BIND	34	0.273803	0.776713	0.84141	1	1	1178	tags=24%, list=19%, signal=29%
PUP3_BIND	18	0.31093	0.776691	0.801613	1	1	2064	tags=67%, list=34%, signal=101%
TRS33_BIND	33	0.272905	0.776578	0.808383	1	1	1647	tags=36%, list=27%, signal=50%
URM1_BIND	71	0.237917	0.775695	0.895604	1	1	1688	tags=38%, list=28%, signal=52%
RTT101_BIND	69	0.241905	0.775625	0.887417	1	1	1287	tags=25%, list=21%, signal=31%
ESA1_BIND	29	0.284494	0.775429	0.827217	1	1	1740	tags=45%, list=29%, signal=63%
YPL066W_BIND	32	0.272668	0.77514	0.835756	1	1	1160	tags=19%, list=19%, signal=23%
ARP3_BIND	19	0.309427	0.774768	0.799058	1	1	1560	tags=32%, list=26%, signal=42%
YPL041C_BIND	21	0.302175	0.774698	0.785503	1	1	1788	tags=33%, list=30%, signal=47%
BDF1_BIND	53	0.248994	0.774653	0.866485	1	1	2111	tags=45%, list=35%, signal=69%
NTG1_BIND	15	0.329089	0.774577	0.755906	1	1	1560	tags=33%, list=26%, signal=45%
HIR2_BIND	84	0.234485	0.774488	0.917443	1	1	1208	tags=24%, list=20%, signal=29%
YML037C_BIND	24	0.292227	0.77405	0.804631	1	1	1735	tags=42%, list=29%, signal=58%
RAD2_BIND	15	0.328733	0.773654	0.783034	1	1	1808	tags=33%, list=30%, signal=47%
CSN12_BIND	16	0.316761	0.773334	0.794212	1	1	745	tags=19%, list=12%, signal=21%
UME1_BIND	57	0.249976	0.772968	0.858681	1	1	1516	tags=30%, list=25%, signal=39%
VAN1_BIND	19	0.311982	0.772827	0.799392	1	1	989	tags=26%, list=16%, signal=31%
NUP85_BIND	21	0.298883	0.772717	0.813291	1	1	1688	tags=33%, list=28%, signal=46%
BUB3_BIND	115	0.224629	0.772352	0.91603	1	1	1192	tags=21%, list=20%, signal=25%
MRS6_BIND	16	0.318581	0.772025	0.815308	1	1	1560	tags=38%, list=26%, signal=50%
CMK2_BIND	22	0.294234	0.77144	0.820031	1	1	1920	tags=41%, list=32%, signal=60%
BIM1_BIND	90	0.229669	0.77083	0.896239	1	1	1376	tags=24%, list=23%, signal=31%
SHE1_BIND	30	0.280898	0.770506	0.824786	1	1	1287	tags=30%, list=21%, signal=38%
SSM4_BIND	37	0.26413	0.770323	0.843567	1	1	1872	tags=41%, list=31%, signal=58%
JID1_BIND	25	0.289342	0.769817	0.80568	1	1	1605	tags=36%, list=27%, signal=49%
RIM8_BIND	127	0.218805	0.769733	0.93609	1	1	1698	tags=31%, list=28%, signal=43%
SOK2_BIND	35	0.270157	0.769334	0.830045	1	1	1425	tags=37%, list=24%, signal=48%
PMT6_BIND	20	0.304302	0.76915	0.787267	1	1	1711	tags=30%, list=28%, signal=42%
ERV46_BIND	34	0.267136	0.768616	0.838235	1	1	785	tags=12%, list=13%, signal=13%
WHI5_BIND	50	0.251071	0.768603	0.879076	1	1	1345	tags=30%, list=22%, signal=38%
TRANSCRIPTIONAL ELONGATION REGULATOR ACTIVITY_MOL	18	0.31228	0.768488	0.801917	1	1	359	tags=11%, list=6%, signal=12%
NGG1_BIND	65	0.243037	0.768407	0.878581	1	1	1818	tags=35%, list=30%, signal=50%
ERG1_BIND	20	0.301588	0.76798	0.806938	1	1	297	tags=15%, list=5%, signal=16%
SCS3_BIND	35	0.267965	0.767621	0.84	1	1	343	tags=11%, list=6%, signal=12%
MAD2_BIND	89	0.228298	0.767591	0.901987	1	1	1860	tags=36%, list=31%, signal=51%
RAD53_BIND	47	0.248752	0.76701	0.86326	1	1	1208	tags=23%, list=20%, signal=29%
SEC24_BIND	27	0.284648	0.766616	0.825421	1	1	567	tags=15%, list=9%, signal=16%
YJL147C_BIND	29	0.278207	0.766267	0.834081	1	1	1634	tags=45%, list=27%, signal=61%
MCM10_BIND	23	0.288665	0.765378	0.806552	1	1	603	tags=17%, list=10%, signal=19%
SPT15_BIND	56	0.248153	0.765194	0.875698	1	1	1812	tags=36%, list=30%, signal=51%
NHX1_BIND	31	0.272675	0.765046	0.853372	1	1	1720	tags=32%, list=28%, signal=45%
MITOTIC CELL CYCLE_BIO	152	0.213783	0.764862	0.943305	1	1	1711	tags=31%, list=28%, signal=42%
UBA3_BIND	39	0.262169	0.764708	0.844508	1	1	1345	tags=28%, list=22%, signal=36%
MRE11_BIND	116	0.221383	0.76444	0.931646	1	1	1596	tags=30%, list=26%, signal=40%
CA21CHRRX3	115	0.223073	0.762856	0.936629	1	1	1189	tags=20%, list=20%, signal=24%
HHF2_BIND	71	0.236627	0.762523	0.899604	1	1	1571	tags=32%, list=26%, signal=43%
SUM1_BIND	100	0.223152	0.762424	0.925065	1	1	1501	tags=27%, list=25%, signal=35%
SGF73_BIND	128	0.219075	0.762192	0.953715	1	1	1111	tags=17%, list=18%, signal=21%
ERG3_BIND	139	0.21502	0.761805	0.952785	1	1	1491	tags=27%, list=25%, signal=35%
HRD1_BIND	46	0.250963	0.761607	0.890469	1	1	1914	tags=39%, list=32%, signal=57%
GEP7_BIND	15	0.317742	0.761593	0.829921	1	1	1765	tags=47%, list=29%, signal=66%
RAD1_BIND	78	0.234907	0.761556	0.896505	1	1	1111	tags=19%, list=18%, signal=23%
RET2_BIND	21	0.292413	0.761179	0.834921	1	1	1560	tags=29%, list=26%, signal=38%
YPR045C_BIND	56	0.245478	0.761048	0.880389	1	1	1634	tags=32%, list=27%, signal=44%
CDC34_BIND	27	0.284958	0.760491	0.819572	1	1	1699	tags=41%, list=28%, signal=56%
YAP1801_BIND	24	0.285619	0.760137	0.815267	1	1	1619	tags=50%, list=27%, signal=68%
MKC7_BIND	18	0.308232	0.760105	0.799677	1	1	517	tags=17%, list=9%, signal=18%
VPS51_BIND	120	0.21922	0.759928	0.948622	1	1	1872	tags=39%, list=31%, signal=56%
STD1_BIND	24	0.292387	0.759647	0.845554	1	1	506	tags=13%, list=8%, signal=14%
VPS9_BIND	123	0.218762	0.758629	0.947368	1	1	1386	tags=24%, list=23%, signal=31%
YMR010W_BIND	31	0.269573	0.758627	0.870588	1	1	1200	tags=26%, list=20%, signal=32%
YJR011C_BIND	29	0.274846	0.757955	0.841246	1	1	1584	tags=28%, list=26%, signal=37%
SMALL CONJUGATING PROTEIN LIGASE ACTIVITY_MOL	32	0.272382	0.757814	0.835556	1	1	2001	tags=50%, list=33%, signal=74%
MBA1_BIND	48	0.249854	0.757539	0.89415	1	1	1546	tags=33%, list=26%, signal=44%
SNF5_BIND	75	0.235671	0.756782	0.908602	1	1	1612	tags=29%, list=27%, signal=39%
MMS22_BIND	97	0.225229	0.756682	0.932656	1	1	1635	tags=34%, list=27%, signal=46%
RPL40B_BIND	55	0.244953	0.75651	0.865358	1	1	1699	tags=29%, list=28%, signal=40%
ATG18_BIND	18	0.305102	0.755799	0.820097	1	1	850	tags=22%, list=14%, signal=26%
AMD1_BIND	34	0.262813	0.755476	0.857778	1	1	1962	tags=53%, list=32%, signal=78%
ORGANIC ACID TRANSPORTER ACTIVITY_MOL	51	0.247687	0.755091	0.892006	1	1	1838	tags=27%, list=30%, signal=39%
PGD1_BIND	73	0.234349	0.754928	0.911805	1	1	934	tags=19%, list=15%, signal=22%
HSP60_BIND	44	0.251986	0.754726	0.886427	1	1	1685	tags=36%, list=28%, signal=50%
CA21CHR7X1	109	0.222699	0.754292	0.957854	1	1	1240	tags=18%, list=21%, signal=23%
RNH202_BIND	18	0.301119	0.753863	0.834375	1	1	1126	tags=22%, list=19%, signal=27%
NST1_BIND	87	0.225928	0.753635	0.936031	1	1	1683	tags=33%, list=28%, signal=46%
PURINE NUCLEOTIDE BINDING_MOL	45	0.251741	0.753455	0.871573	1	1	1505	tags=29%, list=25%, signal=38%
STE50_BIND	167	0.208206	0.752733	0.963227	1	1	801	tags=15%, list=13%, signal=17%
GIC2_BIND	22	0.294042	0.751907	0.838855	1	1	1590	tags=41%, list=26%, signal=55%
EXTRINSIC TO MEMBRANE_CEL	18	0.301125	0.751519	0.826498	1	1	1547	tags=28%, list=26%, signal=37%
FUN30_BIND	40	0.258126	0.75133	0.884226	1	1	332	tags=10%, list=5%, signal=11%
SWE1_BIND	55	0.246197	0.751303	0.887482	1	1	1788	tags=40%, list=30%, signal=56%
CARBOXYLIC ACID TRANSPORTER ACTIVITY_MOL	50	0.245549	0.751282	0.88724	1	1	1330	tags=18%, list=22%, signal=23%
G1/S TRANSITION OF MITOTIC CELL CYCLE_BIO	22	0.288116	0.750914	0.832565	1	1	1831	tags=36%, list=30%, signal=52%
YOR008C-A_BIND	15	0.323388	0.750573	0.824885	1	1	1769	tags=40%, list=29%, signal=56%
CELL CYCLE PROCESS_BIO	255	0.201412	0.75023	0.98434	1	1	1860	tags=31%, list=31%, signal=42%
AGE1_BIND	22	0.289593	0.750083	0.822653	1	1	1596	tags=32%, list=26%, signal=43%
BOI1_BIND	17	0.305417	0.749977	0.822804	1	1	819	tags=24%, list=14%, signal=27%
PMT2_BIND	77	0.230779	0.749577	0.921053	1	1	1319	tags=23%, list=22%, signal=30%
APE2_BIND	19	0.294302	0.749099	0.822785	1	1	1560	tags=32%, list=26%, signal=42%
ULP1_BIND	17	0.307225	0.748987	0.833841	1	1	2308	tags=53%, list=38%, signal=85%
GGA2_BIND	33	0.266074	0.748895	0.866252	1	1	1672	tags=36%, list=28%, signal=50%
CA21CHR3X4	136	0.213499	0.748644	0.945946	1	1	1681	tags=24%, list=28%, signal=33%
RAD54_BIND	84	0.226067	0.748355	0.937666	1	1	1293	tags=21%, list=21%, signal=27%
CCT6_BIND	33	0.260792	0.748133	0.86036	1	1	1046	tags=21%, list=17%, signal=26%
NAM9_BIND	21	0.294528	0.747595	0.85489	1	1	1969	tags=48%, list=33%, signal=70%
ACC1_BIND	27	0.276851	0.747401	0.848348	1	1	1025	tags=22%, list=17%, signal=27%
MET18_BIND	57	0.241124	0.747297	0.912208	1	1	964	tags=21%, list=16%, signal=25%
NBA1_BIND	21	0.29024	0.747198	0.847352	1	1	1053	tags=29%, list=17%, signal=34%
BUB1_BIND	106	0.217737	0.747119	0.951407	1	1	1237	tags=19%, list=20%, signal=23%
HSM3_BIND	18	0.300675	0.746931	0.813505	1	1	1346	tags=28%, list=22%, signal=36%
REPRODUCTIVE PROCESS IN SINGLE-CELLED ORGANISM_BIO	86	0.225484	0.746741	0.935233	1	1	1585	tags=27%, list=26%, signal=36%
SER1_BIND	29	0.268646	0.746483	0.866569	1	1	1688	tags=45%, list=28%, signal=62%
RVS167_BIND	206	0.201841	0.74628	0.988571	1	1	1129	tags=20%, list=19%, signal=24%
YKE2_BIND	169	0.207329	0.7461	0.964371	1	1	1402	tags=21%, list=23%, signal=27%
PER1_BIND	105	0.21873	0.7459	0.947637	1	1	1031	tags=20%, list=17%, signal=24%
VMA7_BIND	27	0.276652	0.745647	0.850539	1	1	1779	tags=48%, list=29%, signal=68%
MTC1_BIND	49	0.242679	0.744377	0.917598	1	1	369	tags=10%, list=6%, signal=11%
TFB1_BIND	34	0.262249	0.744305	0.871681	1	1	1082	tags=24%, list=18%, signal=28%
COG2_BIND	27	0.273863	0.743842	0.878234	1	1	870	tags=19%, list=14%, signal=22%
PEP3_BIND	37	0.254145	0.742721	0.890208	1	1	1881	tags=38%, list=31%, signal=55%
CHS7_BIND	62	0.233625	0.742522	0.924222	1	1	1711	tags=31%, list=28%, signal=42%
RUD3_BIND	116	0.216843	0.742224	0.954037	1	1	1661	tags=29%, list=27%, signal=40%
TRANSFERASE ACTIVITY, TRANSFERRING HEXOSYL GROUPS_MOL	74	0.227135	0.741516	0.940701	1	1	1228	tags=22%, list=20%, signal=27%
STI1_BIND	48	0.245225	0.741173	0.899148	1	1	1560	tags=38%, list=26%, signal=50%
PMT1_BIND	59	0.236065	0.740897	0.922222	1	1	1074	tags=17%, list=18%, signal=20%
REPRODUCTIVE CELLULAR PROCESS_BIO	86	0.225484	0.740868	0.930591	1	1	1585	tags=27%, list=26%, signal=36%
STE11_BIND	37	0.257949	0.740481	0.884101	1	1	1600	tags=32%, list=26%, signal=44%
EMP24_BIND	41	0.253669	0.739986	0.883954	1	1	1402	tags=29%, list=23%, signal=38%
HHT2_BIND	85	0.222932	0.739877	0.944744	1	1	1590	tags=28%, list=26%, signal=38%
IME2_BIND	35	0.266574	0.739309	0.87187	1	1	1044	tags=23%, list=17%, signal=27%
GCN5_BIND	78	0.225824	0.739145	0.957123	1	1	1818	tags=36%, list=30%, signal=51%
ECM33_BIND	71	0.230572	0.738824	0.914474	1	1	1698	tags=34%, list=28%, signal=46%
MTH1_BIND	22	0.283624	0.738722	0.876405	1	1	1074	tags=27%, list=18%, signal=33%
CLA4_BIND	108	0.215245	0.738633	0.96343	1	1	1729	tags=28%, list=29%, signal=38%
GUP1_BIND	106	0.216482	0.738585	0.949742	1	1	1619	tags=30%, list=27%, signal=41%
HXK1_BIND	17	0.305338	0.738478	0.832226	1	1	331	tags=18%, list=5%, signal=19%
LAG1_BIND	18	0.293686	0.738464	0.856683	1	1	532	tags=17%, list=9%, signal=18%
GYP1_BIND	130	0.212575	0.738359	0.969021	1	1	1026	tags=17%, list=17%, signal=20%
TUB2_BIND	47	0.242815	0.7369	0.890582	1	1	1572	tags=28%, list=26%, signal=37%
HSE1_BIND	25	0.276486	0.736118	0.867692	1	1	802	tags=20%, list=13%, signal=23%
STP2_BIND	15	0.304499	0.73515	0.831386	1	1	2176	tags=47%, list=36%, signal=73%
ARP6_BIND	160	0.203864	0.734403	0.981949	1	1	1882	tags=33%, list=31%, signal=47%
TOF2_BIND	32	0.264256	0.734246	0.89759	1	1	1560	tags=28%, list=26%, signal=38%
ECM30_BIND	31	0.264032	0.734026	0.88855	1	1	1859	tags=48%, list=31%, signal=70%
SLA1_BIND	134	0.207758	0.733887	0.980559	1	1	1612	tags=26%, list=27%, signal=35%
INCIPIENT CELLULAR BUD SITE_CEL	15	0.306575	0.733445	0.839682	1	1	1776	tags=53%, list=29%, signal=75%
ZEO1_BIND	15	0.3166	0.733337	0.852217	1	1	1946	tags=47%, list=32%, signal=69%
MDM12_BIND	102	0.214423	0.733306	0.963871	1	1	1871	tags=38%, list=31%, signal=54%
VAC14_BIND	90	0.218638	0.733024	0.956298	1	1	1192	tags=23%, list=20%, signal=29%
PET309_BIND	32	0.262158	0.732804	0.903274	1	1	2013	tags=53%, list=33%, signal=79%
PROTEIN SERINE/THREONINE KINASE ACTIVITY_MOL	55	0.237038	0.73235	0.912256	1	1	1612	tags=31%, list=27%, signal=42%
GLO4_BIND	15	0.314133	0.732164	0.840198	1	1	891	tags=20%, list=15%, signal=23%
RSC58_BIND	25	0.272458	0.731649	0.869565	1	1	1866	tags=48%, list=31%, signal=69%
YPT31_BIND	24	0.275297	0.731569	0.855403	1	1	1959	tags=46%, list=32%, signal=68%
CAT5_BIND	40	0.250896	0.731516	0.901849	1	1	1977	tags=52%, list=33%, signal=77%
CHROMOSOME_CEL	128	0.208296	0.731237	0.973978	1	1	1249	tags=17%, list=21%, signal=21%
YGR125W_BIND	60	0.235765	0.731206	0.934247	1	1	1769	tags=35%, list=29%, signal=49%
HPR1_BIND	33	0.259746	0.730252	0.886263	1	1	1688	tags=36%, list=28%, signal=50%
VMA2_BIND	34	0.254992	0.729702	0.881232	1	1	1580	tags=32%, list=26%, signal=44%
PTC1_BIND	173	0.202111	0.729655	0.98301	1	1	1647	tags=28%, list=27%, signal=38%
EPL1_BIND	20	0.291854	0.728837	0.86	1	1	1720	tags=45%, list=28%, signal=63%
HOS4_BIND	37	0.251848	0.72821	0.895742	1	1	1293	tags=22%, list=21%, signal=27%
TRANSAMINASE ACTIVITY_MOL	17	0.299387	0.728204	0.838095	1	1	1741	tags=41%, list=29%, signal=58%
CBT1_BIND	63	0.227608	0.727988	0.939024	1	1	842	tags=17%, list=14%, signal=20%
CHROMATIN ASSEMBLY OR DISASSEMBLY_BIO	54	0.233705	0.727929	0.927298	1	1	800	tags=17%, list=13%, signal=19%
COX5A_BIND	41	0.246906	0.727536	0.900862	1	1	1772	tags=41%, list=29%, signal=58%
GET2_BIND	265	0.194708	0.72752	0.99546	1	1	1619	tags=26%, list=27%, signal=34%
NTH1_BIND	19	0.289918	0.727366	0.85559	1	1	1590	tags=32%, list=26%, signal=43%
PEX29_BIND	46	0.24162	0.727222	0.926241	1	1	824	tags=17%, list=14%, signal=20%
RPL24B_BIND	19	0.290558	0.726942	0.860643	1	1	324	tags=16%, list=5%, signal=17%
RPD3_BIND	83	0.222828	0.726905	0.956522	1	1	1818	tags=35%, list=30%, signal=49%
CCW12_BIND	63	0.2306	0.726781	0.945205	1	1	1882	tags=41%, list=31%, signal=59%
SAC1_BIND	248	0.194028	0.726525	0.989643	1	1	1462	tags=24%, list=24%, signal=31%
MYO3_BIND	19	0.294006	0.725617	0.874224	1	1	1560	tags=37%, list=26%, signal=49%
VPS24_BIND	109	0.211813	0.724852	0.979167	1	1	1082	tags=18%, list=18%, signal=22%
SNF4_BIND	127	0.204954	0.724712	0.978208	1	1	1516	tags=28%, list=25%, signal=36%
UBP3_BIND	184	0.199903	0.724422	0.990783	1	1	1249	tags=21%, list=21%, signal=25%
HMG1_BIND	29	0.263702	0.724305	0.896552	1	1	1844	tags=38%, list=30%, signal=54%
MGR1_BIND	46	0.242463	0.724113	0.915954	1	1	1560	tags=33%, list=26%, signal=44%
CHLAMYDOSPORE DEVELOPMENT_BIO	17	0.292858	0.724059	0.833061	1	1	1606	tags=35%, list=27%, signal=48%
RNA POLYMERASE II TRANSCRIPTION MEDIATOR ACTIVITY_MOL	15	0.302479	0.72398	0.869347	1	1	1767	tags=47%, list=29%, signal=66%
AIM3_BIND	35	0.252819	0.72362	0.898827	1	1	802	tags=17%, list=13%, signal=20%
VPS75_BIND	19	0.289674	0.723353	0.866562	1	1	1560	tags=32%, list=26%, signal=42%
PGA3_BIND	37	0.245337	0.723053	0.910739	1	1	948	tags=22%, list=16%, signal=25%
TRANSFERASE ACTIVITY, TRANSFERRING NITROGENOUS GROUPS_MOL	17	0.299387	0.722973	0.855799	1	1	1741	tags=41%, list=29%, signal=58%
NEGATIVE REGULATION OF CELLULAR PROCESS_BIO	113	0.209578	0.722406	0.974326	1	1	1225	tags=21%, list=20%, signal=26%
VPS29_BIND	78	0.223187	0.722249	0.946429	1	1	891	tags=18%, list=15%, signal=21%
MRP1_BIND	17	0.293394	0.722003	0.867769	1	1	2378	tags=65%, list=39%, signal=106%
SEC13_BIND	31	0.262544	0.721228	0.900147	1	1	1688	tags=35%, list=28%, signal=49%
NEGATIVE REGULATION OF BIOLOGICAL PROCESS_BIO	114	0.209052	0.721132	0.976684	1	1	1225	tags=21%, list=20%, signal=26%
WSS1_BIND	31	0.253939	0.720845	0.91938	1	1	769	tags=13%, list=13%, signal=15%
REV1_BIND	17	0.297104	0.720115	0.87538	1	1	2128	tags=65%, list=35%, signal=100%
MBR1_BIND	16	0.298671	0.720009	0.853821	1	1	1544	tags=38%, list=26%, signal=50%
GCN1_BIND	112	0.208571	0.719715	0.974684	1	1	1425	tags=25%, list=24%, signal=32%
APM3_BIND	41	0.24329	0.719582	0.935159	1	1	1939	tags=46%, list=32%, signal=68%
IES2_BIND	35	0.252427	0.719542	0.921212	1	1	1860	tags=31%, list=31%, signal=45%
CLC1_BIND	15	0.2979	0.719048	0.853543	1	1	1699	tags=53%, list=28%, signal=74%
CCR4_BIND	59	0.227593	0.718858	0.934631	1	1	1912	tags=37%, list=32%, signal=54%
MRPS17_BIND	21	0.277215	0.718535	0.879747	1	1	1969	tags=43%, list=33%, signal=63%
SWD2_BIND	29	0.258376	0.718431	0.890263	1	1	943	tags=21%, list=16%, signal=24%
ERV14_BIND	117	0.207372	0.718361	0.975155	1	1	1872	tags=37%, list=31%, signal=52%
PEX15_BIND	38	0.251191	0.718306	0.910014	1	1	1946	tags=47%, list=32%, signal=69%
SPT8_BIND	73	0.223273	0.717896	0.947368	1	1	1818	tags=34%, list=30%, signal=48%
YBP2_BIND	17	0.294044	0.71761	0.8576	1	1	457	tags=12%, list=8%, signal=13%
AVL9_BIND	35	0.251769	0.717594	0.92722	1	1	1640	tags=37%, list=27%, signal=51%
ATP3_BIND	21	0.279032	0.717423	0.860317	1	1	841	tags=24%, list=14%, signal=28%
RFC5_BIND	43	0.23903	0.717353	0.924812	1	1	496	tags=9%, list=8%, signal=10%
SCS7_BIND	174	0.198536	0.717324	0.98913	1	1	969	tags=16%, list=16%, signal=19%
RGC1_BIND	24	0.265772	0.716611	0.90843	1	1	1764	tags=50%, list=29%, signal=70%
LIP2_BIND	55	0.233506	0.716312	0.932867	1	1	1582	tags=35%, list=26%, signal=46%
KEX1_BIND	50	0.235271	0.716285	0.922753	1	1	1600	tags=38%, list=26%, signal=51%
SNF6_BIND	75	0.220878	0.714898	0.967914	1	1	1395	tags=25%, list=23%, signal=33%
RPN4_BIND	199	0.194657	0.714745	0.99424	1	1	1485	tags=25%, list=25%, signal=32%
YCK2_BIND	22	0.274329	0.71412	0.899536	1	1	1596	tags=41%, list=26%, signal=55%
PSE1_BIND	33	0.255244	0.713953	0.893175	1	1	1398	tags=21%, list=23%, signal=27%
CLB3_BIND	43	0.239494	0.713138	0.931751	1	1	1200	tags=23%, list=20%, signal=29%
ATG3_BIND	59	0.228128	0.712457	0.939597	1	1	695	tags=14%, list=11%, signal=15%
CSE2_BIND	176	0.197191	0.712374	0.996346	1	1	1497	tags=24%, list=25%, signal=31%
SSE2_BIND	16	0.297093	0.711254	0.856918	1	1	1560	tags=44%, list=26%, signal=59%
COG7_BIND	85	0.213588	0.710616	0.965517	1	1	1068	tags=20%, list=18%, signal=24%
VMA10_BIND	16	0.298584	0.710371	0.849684	1	1	524	tags=13%, list=9%, signal=14%
LRG1_BIND	30	0.254873	0.710108	0.905386	1	1	1636	tags=37%, list=27%, signal=50%
HETEROCHROMATIN FORMATION_BIO	37	0.243568	0.709517	0.932081	1	1	800	tags=22%, list=13%, signal=25%
RAD5_BIND	78	0.214694	0.70896	0.968504	1	1	1376	tags=28%, list=23%, signal=36%
ATG16_BIND	18	0.285854	0.708863	0.881559	1	1	1520	tags=39%, list=25%, signal=52%
FPK1_BIND	19	0.280931	0.708733	0.874233	1	1	1735	tags=42%, list=29%, signal=59%
BGL2_BIND	29	0.258162	0.708533	0.915254	1	1	959	tags=17%, list=16%, signal=20%
KTI12_BIND	58	0.230603	0.708514	0.955617	1	1	1017	tags=24%, list=17%, signal=29%
FMP46_BIND	15	0.30278	0.707913	0.855738	1	1	513	tags=13%, list=8%, signal=15%
CHROMOSOME SEGREGATION_BIO	70	0.22114	0.707841	0.941813	1	1	1504	tags=21%, list=25%, signal=28%
ER TO GOLGI TRANSPORT VESICLE_CEL	20	0.279661	0.706385	0.891547	1	1	824	tags=15%, list=14%, signal=17%
MRS4_BIND	15	0.298679	0.705822	0.883573	1	1	1199	tags=20%, list=20%, signal=25%
PFK26_BIND	20	0.286294	0.705809	0.885484	1	1	1735	tags=45%, list=29%, signal=63%
REGULATION OF CELL SIZE_BIO	48	0.230167	0.7056	0.947295	1	1	1776	tags=35%, list=29%, signal=50%
VPS34_BIND	27	0.265678	0.705592	0.892308	1	1	484	tags=11%, list=8%, signal=12%
VPS17_BIND	64	0.223638	0.705548	0.962914	1	1	790	tags=16%, list=13%, signal=18%
POL30_BIND	133	0.202059	0.705308	0.988665	1	1	1476	tags=23%, list=24%, signal=29%
NGL2_BIND	28	0.255728	0.705258	0.907855	1	1	673	tags=14%, list=11%, signal=16%
CAK1_BIND	42	0.241321	0.704847	0.914831	1	1	851	tags=19%, list=14%, signal=22%
NUCLEAR PORE ORGANIZATION AND BIOGENESIS_BIO	24	0.26873	0.704534	0.899083	1	1	1688	tags=33%, list=28%, signal=46%
CDC39_BIND	27	0.255754	0.703996	0.880916	1	1	2214	tags=59%, list=37%, signal=93%
NUF2_BIND	16	0.290059	0.703639	0.888179	1	1	787	tags=13%, list=13%, signal=14%
DOA1_BIND	144	0.20139	0.703515	0.982544	1	1	1459	tags=26%, list=24%, signal=34%
GENE SILENCING_BIO	37	0.243568	0.703406	0.925484	1	1	800	tags=22%, list=13%, signal=25%
PROTEIN COMPLEX ASSEMBLY_BIO	85	0.210454	0.703188	0.972222	1	1	2071	tags=44%, list=34%, signal=65%
GTR1_BIND	89	0.211648	0.702959	0.977865	1	1	1930	tags=35%, list=32%, signal=50%
CHROMATIN SILENCING_BIO	37	0.243568	0.702591	0.921875	1	1	800	tags=22%, list=13%, signal=25%
CMD1_BIND	33	0.245486	0.70252	0.925872	1	1	1963	tags=42%, list=32%, signal=62%
FAR3_BIND	45	0.23791	0.702365	0.921739	1	1	1882	tags=38%, list=31%, signal=54%
PRM4_BIND	16	0.293646	0.702065	0.876006	1	1	1560	tags=25%, list=26%, signal=34%
OPI3_BIND	213	0.190357	0.701048	0.996571	1	1	1872	tags=34%, list=31%, signal=48%
ORGANELLE ENVELOPE_CEL	215	0.188691	0.700691	0.997699	1	1	1516	tags=22%, list=25%, signal=28%
SAR1_BIND	17	0.286649	0.700466	0.882083	1	1	567	tags=18%, list=9%, signal=19%
NUCLEAR CHROMOSOME PART_CEL	15	0.295869	0.700205	0.869775	1	1	1208	tags=33%, list=20%, signal=42%
CTF8_BIND	125	0.201441	0.699303	0.987294	1	1	1386	tags=22%, list=23%, signal=27%
SEH1_BIND	23	0.265383	0.698631	0.901899	1	1	1699	tags=35%, list=28%, signal=48%
RPS10A_BIND	42	0.232918	0.698379	0.953623	1	1	1560	tags=29%, list=26%, signal=38%
CA21CHR2X10	126	0.198868	0.698008	0.98399	1	1	980	tags=13%, list=16%, signal=16%
EFT1_BIND	47	0.232731	0.697866	0.936441	1	1	1374	tags=26%, list=23%, signal=33%
CHROMATIN ASSEMBLY_BIO	39	0.239794	0.697806	0.942815	1	1	800	tags=21%, list=13%, signal=23%
ENVELOPE_CEL	215	0.188691	0.697668	1	1	1	1516	tags=22%, list=25%, signal=28%
KAP120_BIND	32	0.252454	0.697531	0.911765	1	1	2075	tags=41%, list=34%, signal=62%
PAN2_BIND	18	0.281725	0.697179	0.897764	1	1	1287	tags=33%, list=21%, signal=42%
FOB1_BIND	26	0.257601	0.697065	0.913897	1	1	1560	tags=31%, list=26%, signal=41%
UBI4_BIND	152	0.196058	0.69706	0.992788	1	1	1345	tags=20%, list=22%, signal=26%
FUS2_BIND	15	0.294835	0.696085	0.886731	1	1	1068	tags=27%, list=18%, signal=32%
TAF11_BIND	15	0.286986	0.694794	0.88189	1	1	1801	tags=40%, list=30%, signal=57%
ERP4_BIND	37	0.240809	0.694668	0.937318	1	1	1939	tags=46%, list=32%, signal=67%
ISW2_BIND	49	0.230781	0.69428	0.946763	1	1	1619	tags=35%, list=27%, signal=47%
CRM1_BIND	35	0.240223	0.69383	0.931034	1	1	872	tags=17%, list=14%, signal=20%
YAF9_BIND	118	0.20352	0.69303	0.977612	1	1	1582	tags=27%, list=26%, signal=36%
IRS4_BIND	44	0.230986	0.692273	0.944848	1	1	760	tags=18%, list=13%, signal=21%
NEGATIVE REGULATION OF GENE EXPRESSION, EPIGENETIC_BIO	37	0.243568	0.691719	0.943511	1	1	800	tags=22%, list=13%, signal=25%
BOS1_BIND	23	0.263914	0.689829	0.92587	1	1	1726	tags=35%, list=29%, signal=48%
PET8_BIND	48	0.228971	0.689011	0.954738	1	1	1660	tags=31%, list=27%, signal=43%
ENDOCYTOSIS_BIO	35	0.240089	0.688998	0.935578	1	1	1200	tags=26%, list=20%, signal=32%
RPL41A_BIND	17	0.280615	0.688953	0.891586	1	1	785	tags=18%, list=13%, signal=20%
YPR084W_BIND	19	0.26932	0.688712	0.896024	1	1	1672	tags=32%, list=28%, signal=44%
MEMBRANE INVAGINATION_BIO	35	0.240089	0.688302	0.926205	1	1	1200	tags=26%, list=20%, signal=32%
YPT6_BIND	224	0.18568	0.686724	1	1	1	1237	tags=19%, list=20%, signal=23%
GPH1_BIND	25	0.258547	0.6867	0.923994	1	1	1149	tags=24%, list=19%, signal=30%
VID22_BIND	86	0.207061	0.686589	0.97861	1	1	1456	tags=26%, list=24%, signal=33%
RTG3_BIND	47	0.227088	0.685987	0.963977	1	1	831	tags=15%, list=14%, signal=17%
HIR3_BIND	64	0.218415	0.685333	0.972603	1	1	1740	tags=33%, list=29%, signal=46%
FMP37_BIND	22	0.262471	0.685154	0.909648	1	1	1698	tags=45%, list=28%, signal=63%
ERP2_BIND	34	0.240466	0.684718	0.937962	1	1	1937	tags=44%, list=32%, signal=65%
MOT1_BIND	38	0.236735	0.684244	0.946023	1	1	1612	tags=32%, list=27%, signal=43%
PDE2_BIND	76	0.213172	0.683868	0.977058	1	1	1860	tags=32%, list=31%, signal=45%
HXT7_BIND	15	0.287714	0.683668	0.890183	1	1	1560	tags=33%, list=26%, signal=45%
MGR2_BIND	28	0.252057	0.683388	0.936747	1	1	1456	tags=25%, list=24%, signal=33%
HYDROLASE ACTIVITY, ACTING ON ACID ANHYDRIDES, IN PHOSPHORUS-CONTAINING ANHYDRIDES_MOL	210	0.186023	0.683384	0.99883	1	1	1505	tags=23%, list=25%, signal=30%
GOS1_BIND	67	0.212413	0.683323	0.96466	1	1	1672	tags=33%, list=28%, signal=45%
GOLGI VESICLE TRANSPORT_BIO	115	0.198527	0.683045	0.992665	1	1	1434	tags=24%, list=24%, signal=31%
RTG1_BIND	43	0.227213	0.682996	0.956153	1	1	1634	tags=33%, list=27%, signal=44%
CHL4_BIND	46	0.226177	0.682584	0.960674	1	1	528	tags=9%, list=9%, signal=9%
PYROPHOSPHATASE ACTIVITY_MOL	210	0.186023	0.682528	0.997693	1	1	1505	tags=23%, list=25%, signal=30%
SEC27_BIND	75	0.209746	0.682232	0.975275	1	1	212	tags=7%, list=4%, signal=7%
HMO1_BIND	118	0.196562	0.681124	0.993812	1	1	1825	tags=33%, list=30%, signal=46%
SECRETORY PATHWAY_BIO	153	0.190723	0.680677	0.998817	1	1	1434	tags=23%, list=24%, signal=29%
RAD18_BIND	74	0.206585	0.67961	0.981555	1	1	1376	tags=24%, list=23%, signal=31%
ERV25_BIND	74	0.206318	0.679538	0.97619	1	1	1345	tags=22%, list=22%, signal=27%
MITOCHONDRIAL LUMEN_CEL	119	0.196463	0.678971	0.997468	1	1	2083	tags=30%, list=34%, signal=45%
EAF1_BIND	159	0.189755	0.678965	0.994019	1	1	1485	tags=25%, list=25%, signal=32%
PHOSPHORYLATION_BIO	97	0.201103	0.678877	0.988462	1	1	1735	tags=29%, list=29%, signal=40%
HSV2_BIND	17	0.277738	0.67871	0.913658	1	1	2128	tags=47%, list=35%, signal=72%
PMT1_CAP1-312_DN	36	0.239311	0.678408	0.954074	1	1	1183	tags=19%, list=20%, signal=24%
MYO2_BIND	49	0.221559	0.678107	0.963289	1	1	457	tags=10%, list=8%, signal=11%
INO4P_TFMOTIF	39	0.231963	0.678077	0.942051	1	1	1500	tags=28%, list=25%, signal=37%
MED1_BIND	132	0.191657	0.677743	0.997549	1	1	1365	tags=22%, list=23%, signal=28%
M PHASE_BIO	162	0.188582	0.677624	0.997625	1	1	2064	tags=33%, list=34%, signal=49%
IRA2_BIND	140	0.191701	0.677433	0.996273	1	1	1660	tags=29%, list=27%, signal=38%
SLX9_BIND	84	0.203517	0.677403	0.982781	1	1	1560	tags=25%, list=26%, signal=33%
GWT1_BIND	15	0.284531	0.677364	0.900651	1	1	1364	tags=33%, list=23%, signal=43%
MDV1_BIND	21	0.264894	0.677139	0.91256	1	1	1347	tags=29%, list=22%, signal=37%
RFX1_BIND	25	0.25198	0.676796	0.946237	1	1	1046	tags=24%, list=17%, signal=29%
HYDROLASE ACTIVITY, ACTING ON ACID ANHYDRIDES_MOL	210	0.186023	0.676482	1	1	1	1505	tags=23%, list=25%, signal=30%
CMC1_BIND	29	0.247371	0.675778	0.924615	1	1	822	tags=21%, list=14%, signal=24%
GAS1_BIND	159	0.189684	0.675353	0.997639	1	1	1651	tags=28%, list=27%, signal=37%
IRC15_BIND	32	0.244538	0.675	0.954074	1	1	1611	tags=22%, list=27%, signal=30%
SWD1_BIND	109	0.197687	0.673614	0.990012	1	1	1825	tags=33%, list=30%, signal=46%
MITOCHONDRIAL MATRIX_CEL	119	0.196463	0.673416	0.997472	1	1	2083	tags=30%, list=34%, signal=45%
PEX11_BIND	20	0.263229	0.673375	0.929688	1	1	1496	tags=30%, list=25%, signal=40%
NUP60_BIND	101	0.198083	0.672913	0.989835	1	1	1560	tags=25%, list=26%, signal=33%
SLK19_BIND	38	0.227984	0.672186	0.960813	1	1	1111	tags=24%, list=18%, signal=29%
UREA CYCLE INTERMEDIATE METABOLIC PROCESS_BIO	20	0.26168	0.67161	0.923445	1	1	1741	tags=35%, list=29%, signal=49%
RSM22_BIND	20	0.266472	0.670136	0.909516	1	1	2256	tags=55%, list=37%, signal=87%
CDC50_BIND	18	0.268763	0.67007	0.92163	1	1	1720	tags=44%, list=28%, signal=62%
CTK3_BIND	70	0.207493	0.66839	0.982216	1	1	1395	tags=21%, list=23%, signal=28%
RTR1_BIND	34	0.231871	0.668372	0.944365	1	1	1672	tags=32%, list=28%, signal=44%
KRE6_BIND	18	0.271878	0.667413	0.927885	1	1	819	tags=17%, list=14%, signal=19%
RAD26_BIND	30	0.238177	0.66697	0.959153	1	1	1287	tags=20%, list=21%, signal=25%
MMS1_BIND	44	0.223497	0.666506	0.962963	1	1	1126	tags=23%, list=19%, signal=28%
ATP10_BIND	55	0.215743	0.666101	0.97787	1	1	1246	tags=20%, list=21%, signal=25%
RPC10_BIND	24	0.25337	0.664624	0.951938	1	1	1663	tags=29%, list=28%, signal=40%
CAF130_BIND	20	0.26109	0.664041	0.934609	1	1	1912	tags=45%, list=32%, signal=66%
GNP1_BIND	33	0.237194	0.663909	0.957602	1	1	1345	tags=24%, list=22%, signal=31%
NAP1_BIND	98	0.194938	0.662359	0.992084	1	1	1563	tags=24%, list=26%, signal=32%
MRPL1_BIND	38	0.228036	0.662303	0.963821	1	1	1560	tags=26%, list=26%, signal=35%
VAM6_BIND	73	0.202741	0.662183	0.990691	1	1	1519	tags=26%, list=25%, signal=34%
RAD30_BIND	31	0.237416	0.661646	0.955882	1	1	1808	tags=35%, list=30%, signal=50%
YTA7_BIND	107	0.190222	0.660907	0.995012	1	1	1740	tags=28%, list=29%, signal=39%
INTERPHASE OF MITOTIC CELL CYCLE_BIO	52	0.213137	0.660091	0.986111	1	1	1831	tags=40%, list=30%, signal=57%
PTA1_BIND	37	0.226792	0.659819	0.969388	1	1	1632	tags=30%, list=27%, signal=40%
PBA1_BIND	15	0.278837	0.659733	0.916256	1	1	1930	tags=53%, list=32%, signal=78%
GSC2_BIND	16	0.279882	0.659362	0.927653	1	1	989	tags=25%, list=16%, signal=30%
UBP2_BIND	28	0.243986	0.658853	0.940741	1	1	1365	tags=32%, list=23%, signal=41%
RAD34_BIND	16	0.271863	0.658607	0.925987	1	1	942	tags=25%, list=16%, signal=30%
MMS2_BIND	58	0.210098	0.658281	0.981534	1	1	1560	tags=29%, list=26%, signal=39%
YGL036W_BIND	27	0.244214	0.65789	0.948328	1	1	1287	tags=22%, list=21%, signal=28%
YPS7_BIND	20	0.256907	0.657555	0.938412	1	1	212	tags=10%, list=4%, signal=10%
PRM6_BIND	20	0.257898	0.657062	0.94164	1	1	2013	tags=35%, list=33%, signal=52%
MID1_BIND	18	0.262704	0.656689	0.925867	1	1	2254	tags=61%, list=37%, signal=97%
CYTOPLASMIC MEMBRANE-BOUND VESICLE_CEL	55	0.211493	0.655614	0.976422	1	1	824	tags=13%, list=14%, signal=15%
ARE2_BIND	27	0.241472	0.654587	0.948563	1	1	1855	tags=41%, list=31%, signal=59%
OSH3_BIND	22	0.251974	0.654231	0.940157	1	1	1860	tags=45%, list=31%, signal=65%
COQ10_BIND	29	0.241139	0.654043	0.957121	1	1	945	tags=21%, list=16%, signal=24%
TAF4_BIND	23	0.24987	0.652974	0.925811	1	1	1818	tags=39%, list=30%, signal=56%
INTERPHASE_BIO	52	0.213137	0.652537	0.973464	1	1	1831	tags=40%, list=30%, signal=57%
YJL160C_BIND	78	0.199397	0.652146	0.989404	1	1	1186	tags=18%, list=20%, signal=22%
YKU70_BIND	30	0.230852	0.65174	0.975867	1	1	1129	tags=20%, list=19%, signal=24%
SOL1_BIND	16	0.27525	0.650745	0.920792	1	1	695	tags=19%, list=11%, signal=21%
SECRETION BY CELL_BIO	159	0.180597	0.650615	0.998799	1	1	1434	tags=22%, list=24%, signal=28%
PRE9_BIND	154	0.183054	0.650033	1	1	1	1824	tags=32%, list=30%, signal=45%
SWC3_BIND	171	0.180336	0.649803	1	1	1	1872	tags=33%, list=31%, signal=46%
GCN3_BIND	29	0.236549	0.649134	0.965785	1	1	1560	tags=31%, list=26%, signal=42%
RAD61_BIND	41	0.218134	0.649096	0.969072	1	1	1062	tags=17%, list=18%, signal=21%
UBX2_BIND	63	0.205366	0.649004	0.983871	1	1	1959	tags=43%, list=32%, signal=63%
MEMBRANE-BOUND VESICLE_CEL	55	0.211493	0.647512	0.987216	1	1	824	tags=13%, list=14%, signal=15%
YHM2_BIND	30	0.233591	0.64721	0.971037	1	1	1560	tags=33%, list=26%, signal=45%
NHP10_BIND	124	0.185969	0.647028	0.998756	1	1	1829	tags=34%, list=30%, signal=48%
RGR1_BIND	23	0.24286	0.646088	0.969841	1	1	1462	tags=35%, list=24%, signal=46%
ADENYL NUCLEOTIDE BINDING_MOL	30	0.232387	0.645858	0.960059	1	1	1348	tags=23%, list=22%, signal=30%
DOC1_BIND	22	0.250194	0.645185	0.958841	1	1	1557	tags=32%, list=26%, signal=43%
YKT6_BIND	26	0.244458	0.644338	0.954058	1	1	1631	tags=35%, list=27%, signal=47%
NHP6A_BIND	36	0.223758	0.644052	0.978693	1	1	1872	tags=39%, list=31%, signal=56%
SECRETION_BIO	159	0.180597	0.643648	0.998802	1	1	1434	tags=22%, list=24%, signal=28%
MCM2_BIND	32	0.230231	0.64304	0.96875	1	1	1590	tags=34%, list=26%, signal=46%
HSP78_BIND	24	0.242809	0.642956	0.964174	1	1	448	tags=13%, list=7%, signal=13%
RMD1_BIND	22	0.245721	0.642768	0.94795	1	1	1772	tags=45%, list=29%, signal=64%
IRC21_BIND	23	0.246994	0.642642	0.940388	1	1	1872	tags=48%, list=31%, signal=69%
SKN1_BIND	15	0.272604	0.642443	0.927673	1	1	2107	tags=47%, list=35%, signal=71%
ATP BINDING_MOL	30	0.232387	0.642054	0.966325	1	1	1348	tags=23%, list=22%, signal=30%
TKL1_BIND	48	0.212073	0.641836	0.985915	1	1	2073	tags=48%, list=34%, signal=72%
ESC1_BIND	27	0.236683	0.641112	0.945736	1	1	1930	tags=37%, list=32%, signal=54%
ARF2_BIND	26	0.239461	0.640468	0.960938	1	1	1920	tags=46%, list=32%, signal=67%
ATS1_BIND	33	0.230293	0.639478	0.968516	1	1	1619	tags=36%, list=27%, signal=49%
CYT1_BIND	87	0.190281	0.638982	1	1	1	1017	tags=15%, list=17%, signal=18%
ACETYL-COA METABOLIC PROCESS_BIO	25	0.233614	0.638041	0.96142	1	1	2175	tags=40%, list=36%, signal=62%
RPS16A_BIND	46	0.212497	0.637952	0.975886	1	1	1160	tags=17%, list=19%, signal=21%
SLY1_BIND	22	0.24535	0.637841	0.942547	1	1	2059	tags=45%, list=34%, signal=69%
ASM4_BIND	28	0.230353	0.636655	0.958779	1	1	1735	tags=32%, list=29%, signal=45%
MGE1_BIND	17	0.257755	0.636365	0.94164	1	1	1560	tags=29%, list=26%, signal=40%
BET1_BIND	24	0.244639	0.636058	0.968701	1	1	2338	tags=50%, list=39%, signal=81%
MDR1_BIND	23	0.244243	0.635931	0.966361	1	1	456	tags=13%, list=8%, signal=14%
VAC8_BIND	28	0.232216	0.63573	0.971125	1	1	1040	tags=18%, list=17%, signal=21%
SUP45_BIND	15	0.267508	0.635641	0.964344	1	1	1570	tags=33%, list=26%, signal=45%
MUD2_BIND	59	0.201921	0.635064	0.98632	1	1	1672	tags=29%, list=28%, signal=39%
OPY2_BIND	19	0.250808	0.63493	0.952234	1	1	1289	tags=32%, list=21%, signal=40%
MUM2_BIND	55	0.206745	0.634901	0.994505	1	1	1178	tags=20%, list=19%, signal=25%
ILM1_BIND	72	0.197538	0.634692	0.994444	1	1	1374	tags=25%, list=23%, signal=32%
SNC1_BIND	18	0.256919	0.634315	0.939158	1	1	315	tags=11%, list=5%, signal=12%
ELECTRON TRANSPORT_BIO	18	0.251021	0.631479	0.949919	1	1	2361	tags=50%, list=39%, signal=82%
RRD1_BIND	48	0.207761	0.631404	0.988571	1	1	1729	tags=31%, list=29%, signal=43%
ROT1_BIND	26	0.234116	0.631241	0.957511	1	1	2117	tags=46%, list=35%, signal=71%
REF2_BIND	28	0.229671	0.630417	0.966811	1	1	1720	tags=36%, list=28%, signal=50%
MAE1_BIND	25	0.240831	0.630378	0.954617	1	1	1292	tags=24%, list=21%, signal=30%
SEC62_BIND	48	0.209646	0.63033	0.980085	1	1	1345	tags=25%, list=22%, signal=32%
HOM3_BIND	44	0.211985	0.630194	0.986938	1	1	1688	tags=32%, list=28%, signal=44%
MOG1_BIND	88	0.191017	0.630039	0.993464	1	1	1869	tags=35%, list=31%, signal=50%
SMT3_BIND	46	0.208229	0.629362	0.988701	1	1	2128	tags=37%, list=35%, signal=57%
OCA1_BIND	69	0.196641	0.628595	0.997305	1	1	1714	tags=32%, list=28%, signal=44%
YIL077C_BIND	22	0.242731	0.62856	0.964856	1	1	1772	tags=55%, list=29%, signal=77%
VPS38_BIND	55	0.20226	0.628037	0.984786	1	1	1046	tags=18%, list=17%, signal=22%
VPS60_BIND	32	0.223053	0.627234	0.976471	1	1	1772	tags=38%, list=29%, signal=53%
FPR3_BIND	42	0.212078	0.62694	0.985163	1	1	1560	tags=26%, list=26%, signal=35%
TUP1_BIND	25	0.232121	0.626806	0.965046	1	1	1818	tags=32%, list=30%, signal=46%
SGF11_BIND	62	0.199303	0.626792	0.997222	1	1	1801	tags=35%, list=30%, signal=50%
VPS25_BIND	35	0.218757	0.626688	0.988113	1	1	2158	tags=46%, list=36%, signal=71%
HTZ1_BIND	175	0.173312	0.626572	1	1	1	1332	tags=18%, list=22%, signal=23%
RSM7_BIND	22	0.240804	0.625364	0.961832	1	1	1969	tags=36%, list=33%, signal=54%
RSM25_BIND	19	0.248143	0.623899	0.955157	1	1	1969	tags=37%, list=33%, signal=54%
VESICLE_CEL	56	0.19944	0.62376	0.997215	1	1	824	tags=13%, list=14%, signal=14%
SIT4_BIND	38	0.214105	0.622165	0.992918	1	1	1504	tags=24%, list=25%, signal=31%
RLF2_BIND	65	0.195912	0.621446	0.998639	1	1	1740	tags=29%, list=29%, signal=41%
CYTOPLASMIC VESICLE_CEL	56	0.19944	0.621015	0.993188	1	1	824	tags=13%, list=14%, signal=14%
VPS35_BIND	74	0.193385	0.620289	0.998691	1	1	1040	tags=16%, list=17%, signal=19%
PROTEIN TARGETING TO MITOCHONDRION_BIO	35	0.213403	0.619992	0.986667	1	1	789	tags=14%, list=13%, signal=16%
VAC17_BIND	27	0.231131	0.619732	0.958457	1	1	1619	tags=41%, list=27%, signal=55%
TOF1_BIND	57	0.198228	0.618317	0.988588	1	1	1571	tags=25%, list=26%, signal=33%
YPC1_BIND	19	0.248179	0.618123	0.962558	1	1	1939	tags=47%, list=32%, signal=70%
MRPL10_BIND	18	0.250283	0.617614	0.963259	1	1	1810	tags=33%, list=30%, signal=47%
ELP2_BIND	131	0.178197	0.617115	1	1	1	1332	tags=19%, list=22%, signal=24%
ATG32_BIND	31	0.217499	0.616179	0.977376	1	1	306	tags=6%, list=5%, signal=7%
FAR11_BIND	38	0.212296	0.615733	0.984529	1	1	1930	tags=37%, list=32%, signal=54%
FYV8_BIND	27	0.23034	0.615733	0.972136	1	1	456	tags=11%, list=8%, signal=12%
ERV41_BIND	31	0.220175	0.615559	0.979228	1	1	824	tags=13%, list=14%, signal=15%
EMI1_BIND	61	0.197046	0.615057	0.994667	1	1	2057	tags=36%, list=34%, signal=54%
GCS1_BIND	57	0.198299	0.614511	0.998615	1	1	1631	tags=32%, list=27%, signal=43%
SUI1_BIND	20	0.244306	0.613438	0.962264	1	1	66	tags=5%, list=1%, signal=5%
FAA1_BIND	21	0.240526	0.612673	0.975347	1	1	1967	tags=52%, list=33%, signal=77%
SWP1_BIND	35	0.212062	0.612391	0.985097	1	1	1671	tags=34%, list=28%, signal=47%
SRC1_BIND	74	0.188593	0.611939	0.994674	1	1	1557	tags=27%, list=26%, signal=36%
STE12_BIND	36	0.215649	0.611718	0.9838	1	1	1612	tags=28%, list=27%, signal=38%
CDH1_BIND	51	0.198867	0.611616	0.995708	1	1	1560	tags=25%, list=26%, signal=34%
ADR1_BIND	29	0.219522	0.610502	0.976261	1	1	1822	tags=38%, list=30%, signal=54%
MNN11_BIND	118	0.176102	0.60986	0.998748	1	1	1652	tags=26%, list=27%, signal=35%
RRI1_BIND	18	0.245231	0.6098	0.960938	1	1	745	tags=17%, list=12%, signal=19%
RESPONSE TO PHEROMONE_BIO	39	0.210382	0.609746	0.988732	1	1	1436	tags=21%, list=24%, signal=27%
YPR153W_BIND	18	0.245993	0.609425	0.967846	1	1	1434	tags=33%, list=24%, signal=44%
YOP1_BIND	27	0.227945	0.608831	0.976599	1	1	1560	tags=26%, list=26%, signal=35%
ENT5_BIND	33	0.214994	0.608639	0.979472	1	1	1930	tags=42%, list=32%, signal=62%
YHR003C_BIND	16	0.250302	0.608326	0.949922	1	1	1287	tags=31%, list=21%, signal=40%
ERG5_BIND	57	0.192738	0.605442	0.997249	1	1	1959	tags=42%, list=32%, signal=62%
ITC1_BIND	45	0.200559	0.604731	0.993151	1	1	1720	tags=29%, list=28%, signal=40%
SGT2_BIND	46	0.200412	0.603309	0.992806	1	1	1930	tags=37%, list=32%, signal=54%
EMI2_BIND	18	0.242025	0.603256	0.959565	1	1	1560	tags=33%, list=26%, signal=45%
IWR1_BIND	55	0.194286	0.603162	0.991643	1	1	769	tags=13%, list=13%, signal=14%
SEC53_BIND	17	0.248398	0.601409	0.975728	1	1	1425	tags=29%, list=24%, signal=38%
MRPL17_BIND	26	0.224744	0.600972	0.97205	1	1	2083	tags=35%, list=34%, signal=53%
TUM1_BIND	16	0.250609	0.598587	0.953333	1	1	1627	tags=44%, list=27%, signal=60%
SEC63_BIND	50	0.19626	0.598121	0.997199	1	1	1206	tags=22%, list=20%, signal=27%
ALG1_BIND	18	0.241879	0.597926	0.972136	1	1	958	tags=22%, list=16%, signal=26%
ABF2_BIND	16	0.248979	0.597198	0.963893	1	1	1866	tags=50%, list=31%, signal=72%
SWC4_BIND	31	0.215411	0.59673	0.986627	1	1	1818	tags=42%, list=30%, signal=60%
TFA2_BIND	18	0.238761	0.596599	0.970173	1	1	1729	tags=39%, list=29%, signal=54%
ARP4_BIND	50	0.193359	0.595776	0.997122	1	1	2128	tags=40%, list=35%, signal=61%
MCM21_BIND	56	0.192163	0.595513	0.995763	1	1	1656	tags=23%, list=27%, signal=32%
SEC7_BIND	18	0.237602	0.595329	0.9584	1	1	1601	tags=39%, list=26%, signal=53%
ADD66_BIND	16	0.248921	0.594836	0.970173	1	1	1808	tags=44%, list=30%, signal=62%
HEM14_BIND	16	0.24504	0.59461	0.96038	1	1	2158	tags=50%, list=36%, signal=78%
BCY1_BIND	24	0.22149	0.594564	0.981308	1	1	1920	tags=38%, list=32%, signal=55%
CHC1_BIND	26	0.22209	0.594007	0.979011	1	1	1966	tags=50%, list=33%, signal=74%
SNRNA TRANSPORT_BIO	19	0.235914	0.593636	0.979398	1	1	1688	tags=32%, list=28%, signal=44%
SNRNP PROTEIN IMPORT INTO NUCLEUS_BIO	19	0.235914	0.592522	0.979365	1	1	1688	tags=32%, list=28%, signal=44%
GTPASE ACTIVITY_MOL	38	0.202598	0.592508	0.998501	1	1	1505	tags=26%, list=25%, signal=35%
SCS2_BIND	62	0.187482	0.5925	0.995845	1	1	1859	tags=34%, list=31%, signal=48%
SNRNA EXPORT FROM NUCLEUS_BIO	19	0.235914	0.59074	0.973846	1	1	1688	tags=32%, list=28%, signal=44%
GAL11_BIND	35	0.208568	0.590107	0.992679	1	1	1560	tags=26%, list=26%, signal=34%
RIBOSOMAL PROTEIN IMPORT INTO NUCLEUS_BIO	19	0.235914	0.588125	0.979365	1	1	1688	tags=32%, list=28%, signal=44%
CCH1_BIND	23	0.22396	0.5877	0.983025	1	1	2248	tags=48%, list=37%, signal=76%
SEC18_BIND	35	0.205234	0.586026	0.98984	1	1	1920	tags=34%, list=32%, signal=50%
RPB9_BIND	27	0.216611	0.584605	0.9869	1	1	4742	tags=100%, list=78%, signal=461%
PET123_BIND	24	0.216568	0.584516	0.987159	1	1	1894	tags=38%, list=31%, signal=54%
SPT5_BIND	46	0.195964	0.584364	0.998551	1	1	1656	tags=26%, list=27%, signal=36%
ISW1_BIND	75	0.178733	0.584044	1	1	1	1859	tags=36%, list=31%, signal=51%
MRP8_BIND	15	0.248305	0.583841	0.968304	1	1	2322	tags=67%, list=38%, signal=108%
RNA 3'-END PROCESSING_BIO	25	0.216512	0.583523	0.981013	1	1	1924	tags=44%, list=32%, signal=64%
HISTONE DEACETYLASE ACTIVITY_MOL	17	0.237356	0.583474	0.966074	1	1	1990	tags=47%, list=33%, signal=70%
APL4_BIND	29	0.213777	0.583295	0.990769	1	1	810	tags=17%, list=13%, signal=20%
GOT1_BIND	34	0.205658	0.58291	0.991098	1	1	1866	tags=41%, list=31%, signal=59%
SSC1_BIND	30	0.209326	0.581872	0.986726	1	1	1560	tags=27%, list=26%, signal=36%
TPK1_BIND	31	0.211229	0.581401	0.986667	1	1	1860	tags=32%, list=31%, signal=46%
MDM38_BIND	29	0.209891	0.581395	0.986784	1	1	1688	tags=34%, list=28%, signal=48%
HMT1_BIND	20	0.228478	0.576295	0.979299	1	1	2143	tags=60%, list=35%, signal=93%
PROTEIN MONOUBIQUITINATION_BIO	22	0.220785	0.575514	0.979782	1	1	1721	tags=36%, list=28%, signal=51%
MRNA 3'-END PROCESSING_BIO	25	0.216512	0.574793	0.989505	1	1	1924	tags=44%, list=32%, signal=64%
AIM39_BIND	18	0.237668	0.574789	0.974684	1	1	218	tags=11%, list=4%, signal=11%
BUG1_BIND	31	0.205494	0.574345	0.994083	1	1	1791	tags=39%, list=30%, signal=55%
NUCLEOTIDE-EXCISION REPAIR COMPLEX_CEL	16	0.236159	0.571956	0.974563	1	1	1129	tags=19%, list=19%, signal=23%
HAT1_BIND	22	0.220461	0.571402	0.984802	1	1	784	tags=14%, list=13%, signal=16%
MRPL23_BIND	21	0.221719	0.571225	0.98254	1	1	2083	tags=38%, list=34%, signal=58%
PROTEIN TARGETING TO MEMBRANE_BIO	18	0.232928	0.571013	0.980392	1	1	825	tags=17%, list=14%, signal=19%
CFT1_BIND	16	0.240548	0.568822	0.982759	1	1	1860	tags=38%, list=31%, signal=54%
SOL2_BIND	17	0.232828	0.568709	0.978462	1	1	1860	tags=41%, list=31%, signal=59%
RNA POLYADENYLATION_BIO	17	0.233007	0.568187	0.972561	1	1	2329	tags=59%, list=39%, signal=95%
UPS2_BIND	19	0.22525	0.56813	0.987281	1	1	1946	tags=42%, list=32%, signal=62%
MRNA POLYADENYLATION_BIO	17	0.233007	0.567698	0.982229	1	1	2329	tags=59%, list=39%, signal=95%
FUS3_BIND	46	0.188609	0.567386	0.998542	1	1	1920	tags=33%, list=32%, signal=47%
CFT2_BIND	24	0.216632	0.566849	0.993798	1	1	1627	tags=29%, list=27%, signal=40%
SUS1_BIND	70	0.177659	0.566252	1	1	1	1854	tags=27%, list=31%, signal=39%
ENO2_BIND	27	0.210406	0.566051	0.989899	1	1	1643	tags=33%, list=27%, signal=46%
GEF1_BIND	29	0.209005	0.565326	0.993976	1	1	2143	tags=48%, list=35%, signal=74%
PROTEIN POLYUBIQUITINATION_BIO	22	0.220785	0.564808	0.986068	1	1	1721	tags=36%, list=28%, signal=51%
UMP1_BIND	42	0.191584	0.564702	0.994261	1	1	1860	tags=38%, list=31%, signal=55%
BDF2_BIND	39	0.19431	0.56344	0.998529	1	1	1860	tags=36%, list=31%, signal=52%
MRPS16_BIND	25	0.212297	0.56178	0.984733	1	1	1560	tags=24%, list=26%, signal=32%
MRP4_BIND	20	0.222375	0.5609	0.973899	1	1	1969	tags=40%, list=33%, signal=59%
VESICLE MEMBRANE_CEL	27	0.203201	0.558897	0.992515	1	1	458	tags=7%, list=8%, signal=8%
CELL DEVELOPMENT_BIO	30	0.20423	0.558587	0.998557	1	1	1606	tags=30%, list=27%, signal=41%
SRY1_BIND	19	0.223876	0.556692	0.985871	1	1	1938	tags=37%, list=32%, signal=54%
TRICARBOXYLIC ACID CYCLE INTERMEDIATE METABOLIC PROCESS_BIO	20	0.222537	0.556026	0.98151	1	1	572	tags=10%, list=9%, signal=11%
RSB1_BIND	17	0.225809	0.555894	0.982946	1	1	1557	tags=29%, list=26%, signal=39%
CYTOPLASMIC VESICLE MEMBRANE_CEL	27	0.203201	0.552998	0.992647	1	1	458	tags=7%, list=8%, signal=8%
DEF1_BIND	27	0.206317	0.5507	0.993976	1	1	312	tags=7%, list=5%, signal=8%
COATED VESICLE MEMBRANE_CEL	27	0.203201	0.549023	0.987461	1	1	458	tags=7%, list=8%, signal=8%
CYTOPLASMIC VESICLE PART_CEL	27	0.203201	0.548368	0.996894	1	1	458	tags=7%, list=8%, signal=8%
SEC21_BIND	31	0.195016	0.548265	0.998523	1	1	1560	tags=29%, list=26%, signal=39%
KKQ8_BIND	24	0.207235	0.546942	0.99376	1	1	805	tags=13%, list=13%, signal=14%
VESICLE COAT_CEL	27	0.203201	0.545237	0.99685	1	1	458	tags=7%, list=8%, signal=8%
NUCLEAR ORGANIZATION AND BIOGENESIS_BIO	38	0.186344	0.542829	0.995763	1	1	1792	tags=29%, list=30%, signal=41%
TELOMERE ORGANIZATION AND BIOGENESIS_BIO	15	0.225951	0.542123	0.983553	1	1	2048	tags=33%, list=34%, signal=50%
TELOMERE MAINTENANCE_BIO	15	0.225951	0.539121	0.987635	1	1	2048	tags=33%, list=34%, signal=50%
SEC31_BIND	15	0.228199	0.538338	0.982456	1	1	567	tags=13%, list=9%, signal=15%
EAP1_BIND	21	0.207219	0.529879	0.9984	1	1	1895	tags=33%, list=31%, signal=48%
TEC1_BIND	20	0.20809	0.520512	0.998464	1	1	1705	tags=30%, list=28%, signal=42%
SFA1_BIND	16	0.209004	0.510329	0.9872	1	1	298	tags=6%, list=5%, signal=7%
MEMBRANE COAT_CEL	31	0.176841	0.50963	1	1	1	458	tags=6%, list=8%, signal=7%
TOP2_BIND	25	0.191195	0.509046	1	1	1	1560	tags=24%, list=26%, signal=32%
TIP41_BIND	22	0.198449	0.504826	0.992151	1	1	1185	tags=18%, list=20%, signal=23%
URA1_BIND	20	0.197611	0.504335	0.993769	1	1	4855	tags=100%, list=80%, signal=506%
IES4_BIND	32	0.176652	0.50021	1	1	1	1720	tags=28%, list=28%, signal=39%
COATED MEMBRANE_CEL	31	0.176841	0.494005	0.99848	1	1	458	tags=6%, list=8%, signal=7%
MRPS18_BIND	27	0.181099	0.489876	1	1	1	1969	tags=37%, list=33%, signal=55%
TFG1_BIND	42	0.167971	0.4882	1	1	1	2049	tags=40%, list=34%, signal=61%
COF1_BIND	24	0.180388	0.481189	0.998505	1	1	2321	tags=50%, list=38%, signal=81%
BIG1_BIND	27	0.177159	0.475536	0.996845	1	1	2117	tags=48%, list=35%, signal=74%
MITOCHONDRIAL OUTER MEMBRANE_CEL	17	0.181056	0.445997	1	1	1	2155	tags=35%, list=36%, signal=55%
NUP145_BIND	22	0.172456	0.437753	1	1	1	1688	tags=32%, list=28%, signal=44%
MRPL20_BIND	17	0.175072	0.429194	0.998395	1	1	2020	tags=35%, list=33%, signal=53%
MRPL24_BIND	23	0.161376	0.425129	1	1	1	2083	tags=35%, list=34%, signal=53%
SED5_BIND	27	0.150232	0.407075	0.998462	1	1	2090	tags=41%, list=35%, signal=62%
MHR1_BIND	16	0.160698	0.381295	1	0.999989	1	2083	tags=38%, list=34%, signal=57%

## Sheet: GSEA Downregulated
Gene Categories downregulated in SC5314 exposed to Pb (10 µM) 60 minutes compared Del381 cells exposed to Plumbagin
NAME	SIZE	ES	NES	NOM p-val	FDR q-val	FWER p-val	RANK AT MAX	LEADING EDGE
RPL25_BIND	98	-0.637728	-2.47482	0	0	0	1918	tags=81%, list=32%, signal=116%
NOG1_BIND	88	-0.641876	-2.46443	0	0	0	1406	tags=72%, list=23%, signal=92%
NUCLEOLUS_CEL	111	-0.615721	-2.45134	0	0	0	1595	tags=68%, list=26%, signal=90%
UPC2_DN	262	-0.549836	-2.43658	0	0	0	1595	tags=65%, list=26%, signal=85%
RPS7A_BIND	100	-0.614805	-2.42291	0	0	0	1582	tags=67%, list=26%, signal=89%
RPL17A_BIND	70	-0.644402	-2.39099	0	0	0	1589	tags=71%, list=26%, signal=96%
RPL5_BIND	93	-0.627615	-2.38771	0	0	0	1396	tags=72%, list=23%, signal=92%
RLP7_BIND	62	-0.656643	-2.38047	0	0	0	1406	tags=73%, list=23%, signal=94%
RPL3_BIND	134	-0.581974	-2.37464	0	0	0	1889	tags=79%, list=31%, signal=112%
HU_6H_DN	124	-0.585523	-2.372	0	0	0	1565	tags=62%, list=26%, signal=82%
RPL20A_BIND	96	-0.596274	-2.35288	0	0	0	1882	tags=74%, list=31%, signal=106%
CYTOSOLIC LARGE RIBOSOMAL SUBUNIT (SENSU EUKARYOTA)_CEL	49	-0.668272	-2.33541	0	0	0	1912	tags=90%, list=32%, signal=130%
CIC1_BIND	58	-0.650225	-2.32843	0	0	0	1406	tags=67%, list=23%, signal=87%
CWT1_STATPHASE_UP	75	-0.61887	-2.32583	0	0	0	1391	tags=61%, list=23%, signal=79%
CYTOSOLIC RIBOSOME (SENSU EUKARYOTA)_CEL	95	-0.604884	-2.32312	0	0	0	1918	tags=85%, list=32%, signal=123%
TIF6_BIND	68	-0.636706	-2.30616	0	0	0	1406	tags=69%, list=23%, signal=89%
RPL36B_BIND	67	-0.613747	-2.30358	0	0	0	1913	tags=82%, list=32%, signal=119%
CDC5_2H_UP	62	-0.626496	-2.27864	0	0	0	968	tags=55%, list=16%, signal=65%
RPL7B_BIND	78	-0.61279	-2.27404	0	0	0	1503	tags=65%, list=25%, signal=86%
OS(2006)_DN	205	-0.52454	-2.25909	0	0	0	1396	tags=55%, list=23%, signal=69%
HAS1_BIND	99	-0.56561	-2.24882	0	7.49294e-05	0.001	1458	tags=65%, list=24%, signal=84%
NOC2_BIND	65	-0.610742	-2.23723	0	7.15235e-05	0.001	1479	tags=75%, list=24%, signal=99%
RIBOSOME BIOGENESIS AND ASSEMBLY_BIO	152	-0.546012	-2.2332	0	6.84138e-05	0.001	1632	tags=64%, list=27%, signal=86%
RPS4A_BIND	87	-0.569325	-2.22318	0	0.000339172	0.005	1582	tags=59%, list=26%, signal=78%
RPS1B_BIND	85	-0.58655	-2.22137	0	0.000325606	0.005	1561	tags=59%, list=26%, signal=78%
XS(2006)_DN	448	-0.476115	-2.21417	0	0.000374715	0.006	1633	tags=52%, list=27%, signal=66%
RPL4B_BIND	49	-0.639831	-2.21094	0	0.000360837	0.006	1396	tags=69%, list=23%, signal=89%
BMS1_BIND	50	-0.626294	-2.21043	0	0.00034795	0.006	1439	tags=66%, list=24%, signal=86%
RIBONUCLEOPROTEIN COMPLEX BIOGENESIS AND ASSEMBLY_BIO	194	-0.511263	-2.20553	0	0.000335951	0.006	1612	tags=59%, list=27%, signal=78%
RPL1A_BIND	66	-0.603167	-2.20356	0	0.000324753	0.006	1552	tags=70%, list=26%, signal=93%
CWT1_EXPPHASE_UP	58	-0.617998	-2.20303	0	0.000314277	0.006	1552	tags=62%, list=26%, signal=83%
RPL20B_BIND	62	-0.6067	-2.18919	0	0.000407115	0.008	1913	tags=81%, list=32%, signal=117%
RIBOSOME_CEL	184	-0.510587	-2.18469	0	0.000394778	0.008	1921	tags=66%, list=32%, signal=93%
RPL16B_BIND	70	-0.588374	-2.1811	0	0.000383167	0.008	1913	tags=76%, list=32%, signal=109%
KRE33_BIND	77	-0.591276	-2.17822	0	0.000418945	0.009	1439	tags=61%, list=24%, signal=79%
EBP2_BIND	45	-0.648325	-2.17739	0	0.000407308	0.009	1479	tags=71%, list=24%, signal=93%
HS_DN	225	-0.495359	-2.17555	0	0.000440069	0.01	1643	tags=61%, list=27%, signal=81%
CD_DN	79	-0.573713	-2.16974	0	0.000512334	0.012	1396	tags=57%, list=23%, signal=73%
NIP7_BIND	52	-0.624128	-2.16326	0	0.000540143	0.013	1406	tags=73%, list=23%, signal=94%
RRNA METABOLIC PROCESS_BIO	98	-0.550989	-2.16108	0	0.000567781	0.014	1594	tags=66%, list=26%, signal=89%
TRANSLATION_BIO	245	-0.49303	-2.15475	0	0.000553933	0.014	1928	tags=63%, list=32%, signal=89%
RPL6A_BIND	74	-0.583376	-2.15411	0	0.000540744	0.014	1918	tags=80%, list=32%, signal=115%
YTM1_BIND	48	-0.619833	-2.14926	0	0.000566752	0.015	1406	tags=67%, list=23%, signal=86%
RRP12_BIND	64	-0.599075	-2.14385	0	0.000590101	0.016	1535	tags=67%, list=25%, signal=89%
FHL1_TF	107	-0.53885	-2.14298	0	0.000611686	0.017	1918	tags=77%, list=32%, signal=110%
RPL15A_BIND	58	-0.609094	-2.14033	0	0.000631624	0.018	1552	tags=66%, list=26%, signal=87%
RIBOSOMAL LARGE SUBUNIT BIOGENESIS AND ASSEMBLY_BIO	43	-0.628871	-2.13391	0	0.000686406	0.02	1406	tags=70%, list=23%, signal=90%
RHE30_DN	257	-0.482351	-2.12773	0	0.000910057	0.026	1399	tags=50%, list=23%, signal=62%
RPL27A_BIND	55	-0.605757	-2.12153	0	0.000956668	0.028	1582	tags=65%, list=26%, signal=88%
BRX1_BIND	69	-0.579123	-2.12109	0	0.000937535	0.028	1479	tags=70%, list=24%, signal=91%
RIBONUCLEOPROTEIN COMPLEX_CEL	298	-0.47262	-2.11854	0	0.000951276	0.029	1617	tags=53%, list=27%, signal=68%
RRS1_BIND	41	-0.635929	-2.11574	0	0.000932982	0.029	1383	tags=68%, list=23%, signal=88%
NOP7_BIND	60	-0.597083	-2.11267	0	0.00094618	0.03	1406	tags=60%, list=23%, signal=77%
RNA MODIFICATION_BIO	32	-0.680278	-2.11073	0	0.000988851	0.032	1477	tags=69%, list=24%, signal=90%
NOC4_BIND	42	-0.626291	-2.10763	0	0.00108501	0.036	1741	tags=71%, list=29%, signal=100%
STRUCTURAL CONSTITUENT OF RIBOSOME_MOL	145	-0.504971	-2.10576	0	0.00112405	0.038	1919	tags=66%, list=32%, signal=94%
MPP10_BIND	51	-0.607579	-2.10573	0	0.00110433	0.038	1552	tags=67%, list=26%, signal=89%
RPS7B_BIND	57	-0.586651	-2.10308	0	0.00114079	0.04	1913	tags=72%, list=32%, signal=104%
PROCESSING OF 20S PRE-RRNA_BIO	28	-0.684585	-2.10291	0	0.00112145	0.04	1535	tags=82%, list=25%, signal=110%
RRNA PROCESSING_BIO	95	-0.545467	-2.09461	0	0.0011309	0.041	1594	tags=66%, list=26%, signal=89%
HYPHAE FBS37 (NANTEL)_UP	129	-0.506016	-2.088	0	0.00134759	0.05	1428	tags=53%, list=24%, signal=69%
NOP15_BIND	66	-0.570201	-2.08788	0	0.00132585	0.05	1406	tags=65%, list=23%, signal=84%
OS(HOG1)_DN	62	-0.575194	-2.08334	0	0.00140766	0.054	1374	tags=60%, list=23%, signal=76%
ERB1_BIND	64	-0.570411	-2.08284	0	0.00143789	0.056	1406	tags=63%, list=23%, signal=81%
SMALL NUCLEOLAR RIBONUCLEOPROTEIN COMPLEX_CEL	28	-0.682373	-2.08174	0	0.00149092	0.059	1535	tags=82%, list=25%, signal=110%
LARGE RIBOSOMAL SUBUNIT_CEL	86	-0.538298	-2.08045	0	0.00149398	0.06	1980	tags=67%, list=33%, signal=99%
NSA2_BIND	25	-0.712699	-2.07101	0	0.00176238	0.071	1396	tags=88%, list=23%, signal=114%
UTP15_BIND	42	-0.616529	-2.06984	0	0.00178396	0.073	1439	tags=67%, list=24%, signal=87%
BIOFILMBATCH_DN	129	-0.507806	-2.06093	0	0.0019247	0.08	1879	tags=59%, list=31%, signal=84%
NUCLEOLAR PART_CEL	48	-0.606507	-2.05527	0	0.00219548	0.091	1595	tags=71%, list=26%, signal=95%
RPS3_BIND	92	-0.521737	-2.05046	0	0.0024145	0.101	1582	tags=59%, list=26%, signal=78%
NUG1_BIND	56	-0.572678	-2.04918	0	0.00238097	0.101	1396	tags=61%, list=23%, signal=78%
SNORNA BINDING_MOL	29	-0.666994	-2.0481	0	0.00241391	0.104	1535	tags=79%, list=25%, signal=106%
RPS5_BIND	79	-0.539907	-2.04758	0	0.00242468	0.106	1871	tags=68%, list=31%, signal=98%
UTP10_BIND	44	-0.607478	-2.04287	0	0.00260899	0.115	1633	tags=68%, list=27%, signal=93%
RPP0_BIND	79	-0.535392	-2.03861	0	0.00265999	0.119	1503	tags=53%, list=25%, signal=70%
SPB4_BIND	22	-0.718982	-2.03812	0	0.00262545	0.119	1387	tags=86%, list=23%, signal=112%
NOG2_BIND	36	-0.63391	-2.03702	0	0.00271773	0.125	1396	tags=67%, list=23%, signal=86%
IFH1_TF	103	-0.519478	-2.03634	0	0.00270361	0.126	1397	tags=58%, list=23%, signal=74%
PSEUDOMONAS_UP	89	-0.528511	-2.03563	0	0.00269043	0.127	1295	tags=51%, list=21%, signal=63%
NOP2_BIND	58	-0.572398	-2.03358	0	0.00269782	0.129	1458	tags=69%, list=24%, signal=90%
IRON ION TRANSPORT_BIO	26	-0.677913	-2.02805	0	0.00274294	0.133	833	tags=35%, list=14%, signal=40%
NAN1_BIND	45	-0.589644	-2.02582	0	0.00276791	0.136	1535	tags=69%, list=25%, signal=92%
RPL30_BIND	64	-0.557954	-2.02209	0	0.00285151	0.142	1589	tags=63%, list=26%, signal=84%
NOP4_BIND	46	-0.601005	-2.02123	0	0.00285631	0.144	1429	tags=67%, list=24%, signal=88%
SKO1_DN	472	-0.444981	-2.01657	0	0.00310717	0.157	1599	tags=49%, list=26%, signal=61%
RPS15_BIND	37	-0.613649	-1.99255	0	0.00446588	0.219	1918	tags=78%, list=32%, signal=114%
RPL28_BIND	43	-0.595961	-1.99202	0	0.00445139	0.221	1221	tags=53%, list=20%, signal=67%
EMG1_BIND	28	-0.652778	-1.99196	0	0.00440137	0.221	1535	tags=68%, list=25%, signal=91%
DBP10_BIND	26	-0.662451	-1.97752	0.00297619	0.00550654	0.27	1387	tags=85%, list=23%, signal=109%
RPL10_BIND	76	-0.52861	-1.97734	0	0.0054643	0.271	1871	tags=71%, list=31%, signal=102%
NOP56_BIND	76	-0.531054	-1.97679	0	0.00544186	0.273	1633	tags=58%, list=27%, signal=78%
CYTOSOLIC PART_CEL	99	-0.508833	-1.97211	0	0.00571551	0.284	1918	tags=82%, list=32%, signal=118%
CDC5_7H_DN	359	-0.428404	-1.96686	0	0.00600275	0.295	1617	tags=49%, list=27%, signal=63%
RPL18A_BIND	29	-0.637746	-1.96673	0	0.00597391	0.296	1851	tags=79%, list=31%, signal=114%
EUKARYOTIC 43S PREINITIATION COMPLEX_CEL	43	-0.580445	-1.95887	0	0.00655299	0.324	1552	tags=67%, list=26%, signal=90%
RIBOSOME ASSEMBLY_BIO	41	-0.592712	-1.95731	0	0.0065857	0.328	1957	tags=83%, list=32%, signal=122%
TBF1_TF	113	-0.486747	-1.95641	0	0.00658473	0.331	1397	tags=56%, list=23%, signal=71%
RPL16A_BIND	80	-0.517697	-1.95614	0	0.00655114	0.332	1871	tags=68%, list=31%, signal=96%
EDC3_BIND	17	-0.720989	-1.95549	0.00247525	0.00650172	0.333	1053	tags=65%, list=17%, signal=78%
DNA-DIRECTED RNA POLYMERASE COMPLEX_CEL	30	-0.632623	-1.95284	0	0.00666043	0.34	1908	tags=73%, list=32%, signal=107%
RPS11A_BIND	51	-0.565472	-1.95141	0	0.00672632	0.346	1582	tags=63%, list=26%, signal=84%
NUCLEAR DNA-DIRECTED RNA POLYMERASE COMPLEX_CEL	30	-0.632623	-1.94549	0	0.0072251	0.371	1908	tags=73%, list=32%, signal=107%
RIBOSOMAL SUBUNIT ASSEMBLY_BIO	39	-0.589931	-1.94447	0.00344828	0.00718666	0.372	1957	tags=82%, list=32%, signal=121%
SIT4_HYPHAE_DN	99	-0.489764	-1.94341	0	0.00724349	0.375	1298	tags=46%, list=21%, signal=58%
HYPHAE_SPIDER_DN	307	-0.438957	-1.943	0	0.00719049	0.376	1764	tags=53%, list=29%, signal=72%
RRP9_BIND	31	-0.613523	-1.94257	0	0.00713816	0.377	1535	tags=61%, list=25%, signal=82%
NSA1_BIND	39	-0.599765	-1.94252	0	0.00707207	0.377	1406	tags=69%, list=23%, signal=90%
RNA POLYMERASE COMPLEX_CEL	30	-0.632623	-1.93335	0	0.00769152	0.407	1908	tags=73%, list=32%, signal=107%
RNA BINDING_MOL	116	-0.47721	-1.93264	0	0.00774038	0.413	1626	tags=53%, list=27%, signal=72%
URB1_BIND	21	-0.680584	-1.92975	0	0.00784496	0.42	1429	tags=67%, list=24%, signal=87%
CCR4_UP	164	-0.459508	-1.92904	0	0.00786125	0.424	1713	tags=57%, list=28%, signal=78%
CYTOSOLIC SMALL RIBOSOMAL SUBUNIT (SENSU EUKARYOTA)_CEL	38	-0.586479	-1.92053	0	0.00884001	0.466	1552	tags=71%, list=26%, signal=95%
MAK21_BIND	26	-0.643947	-1.91376	0.00280112	0.00970011	0.496	1387	tags=65%, list=23%, signal=84%
RPL14B_BIND	34	-0.59564	-1.90878	0	0.0101815	0.511	1221	tags=59%, list=20%, signal=73%
RRP5_BIND	95	-0.486261	-1.9049	0	0.01068	0.53	1535	tags=61%, list=25%, signal=81%
NMD4_BIND	18	-0.700044	-1.90483	0.00268097	0.0106022	0.53	1005	tags=56%, list=17%, signal=66%
EUKARYOTIC 48S INITIATION COMPLEX_CEL	38	-0.586479	-1.90104	0	0.0109519	0.542	1552	tags=71%, list=26%, signal=95%
CAP2_UP	390	-0.422664	-1.89779	0	0.0112679	0.558	1524	tags=48%, list=25%, signal=60%
RPL36A_BIND	66	-0.516014	-1.89376	0	0.0117666	0.577	1918	tags=74%, list=32%, signal=108%
CDC5_9H_DN	110	-0.479198	-1.89294	0	0.011777	0.584	1945	tags=67%, list=32%, signal=97%
TRNA MODIFICATION_BIO	16	-0.720652	-1.8851	0	0.0126528	0.615	597	tags=44%, list=10%, signal=48%
RPL17B_BIND	61	-0.52247	-1.88121	0	0.0131669	0.633	1918	tags=72%, list=32%, signal=105%
SOF1_BIND	27	-0.634933	-1.87835	0.00275482	0.0134701	0.641	1622	tags=70%, list=27%, signal=96%
TRANSLATION FACTOR ACTIVITY, NUCLEIC ACID BINDING_MOL	45	-0.553852	-1.87477	0	0.0139078	0.65	1586	tags=58%, list=26%, signal=78%
RRP8_BIND	58	-0.53097	-1.87256	0	0.0141964	0.659	1429	tags=50%, list=24%, signal=65%
RPL26B_BIND	51	-0.540889	-1.87225	0	0.0141098	0.66	1913	tags=69%, list=32%, signal=100%
RIX1_BIND	28	-0.613048	-1.87161	0	0.0140746	0.66	1524	tags=79%, list=25%, signal=105%
RPS1A_BIND	73	-0.50229	-1.86737	0	0.0146845	0.677	1552	tags=58%, list=26%, signal=76%
SUI3_BIND	28	-0.618376	-1.86656	0	0.0146845	0.679	1511	tags=61%, list=25%, signal=81%
RPL2B_BIND	38	-0.568328	-1.866	0	0.014671	0.68	1221	tags=55%, list=20%, signal=69%
RPS13_BIND	47	-0.544033	-1.85535	0	0.0161289	0.728	1582	tags=62%, list=26%, signal=83%
RPS17B_BIND	53	-0.522443	-1.85519	0	0.0160443	0.729	1557	tags=64%, list=26%, signal=86%
RRNA MODIFICATION_BIO	16	-0.716359	-1.85488	0.00263852	0.0159612	0.732	1477	tags=81%, list=24%, signal=107%
RPL18B_BIND	44	-0.553487	-1.85127	0	0.0166091	0.745	1913	tags=75%, list=32%, signal=109%
RPL1B_BIND	28	-0.625687	-1.85054	0	0.0166047	0.749	1221	tags=61%, list=20%, signal=76%
OXIDOREDUCTASE ACTIVITY, OXIDIZING METAL IONS_MOL	22	-0.647958	-1.84899	0	0.0166984	0.753	833	tags=32%, list=14%, signal=37%
MRT4_BIND	108	-0.464707	-1.8482	0	0.0167553	0.757	1443	tags=53%, list=24%, signal=68%
RIX7_BIND	22	-0.651998	-1.84686	0	0.0168114	0.763	1387	tags=77%, list=23%, signal=100%
RPL12B_BIND	26	-0.624102	-1.84529	0	0.0170483	0.769	1552	tags=62%, list=26%, signal=82%
TRNA METABOLIC PROCESS_BIO	65	-0.508362	-1.84502	0	0.0169504	0.769	950	tags=34%, list=16%, signal=40%
ARX1_BIND	57	-0.518253	-1.84416	0	0.0169695	0.773	1315	tags=60%, list=22%, signal=76%
DFG16_DN	30	-0.594839	-1.84211	0	0.017303	0.784	1381	tags=63%, list=23%, signal=82%
DIP2_BIND	28	-0.599352	-1.83766	0.0031348	0.0180926	0.799	1633	tags=68%, list=27%, signal=93%
RPS17A_BIND	30	-0.577929	-1.8231	0	0.0212331	0.85	1561	tags=53%, list=26%, signal=72%
RPF2_BIND	54	-0.511708	-1.81854	0	0.022042	0.858	1458	tags=63%, list=24%, signal=82%
CDC5_4H_DN	141	-0.443535	-1.81808	0	0.0220457	0.859	1226	tags=40%, list=20%, signal=49%
RPS9A_BIND	28	-0.60704	-1.81739	0	0.0219838	0.86	1127	tags=46%, list=19%, signal=57%
SDA1_BIND	19	-0.666865	-1.81711	0.00283286	0.0218793	0.861	1524	tags=84%, list=25%, signal=112%
IPI3_BIND	17	-0.684322	-1.81447	0	0.0223081	0.87	1396	tags=88%, list=23%, signal=114%
RCL1_BIND	16	-0.683219	-1.80879	0.00263158	0.0236738	0.888	1535	tags=75%, list=25%, signal=100%
NUCLEOBASE BIOSYNTHETIC PROCESS_BIO	16	-0.686721	-1.8043	0	0.0247887	0.898	1269	tags=69%, list=21%, signal=87%
RPS14B_BIND	22	-0.632906	-1.80265	0.00277008	0.0249762	0.905	2034	tags=73%, list=34%, signal=109%
IMP3_BIND	22	-0.643969	-1.79032	0	0.0280212	0.939	1535	tags=68%, list=25%, signal=91%
MIS1_BIND	45	-0.513921	-1.78868	0	0.0283203	0.941	1623	tags=56%, list=27%, signal=75%
KRI1_BIND	31	-0.575307	-1.78712	0	0.0285542	0.942	1429	tags=68%, list=24%, signal=88%
PMT4_CAP4-216_UP	65	-0.48808	-1.78604	0	0.0285802	0.943	1825	tags=57%, list=30%, signal=81%
NOP58_BIND	39	-0.537815	-1.78053	0.00716846	0.0299332	0.95	1595	tags=64%, list=26%, signal=87%
RIBOSOMAL LARGE SUBUNIT ASSEMBLY AND MAINTENANCE_BIO	30	-0.570498	-1.77913	0.00277778	0.0301962	0.951	1848	tags=77%, list=31%, signal=110%
RSA4_BIND	21	-0.633833	-1.77578	0	0.0310396	0.957	1524	tags=90%, list=25%, signal=121%
RPL33A_BIND	21	-0.620669	-1.77409	0	0.0314088	0.96	1316	tags=62%, list=22%, signal=79%
UTP8_BIND	36	-0.552303	-1.77358	0.00340136	0.0313349	0.96	1633	tags=67%, list=27%, signal=91%
FERRIC-CHELATE REDUCTASE ACTIVITY_MOL	15	-0.679166	-1.77291	0.00831025	0.0314117	0.961	833	tags=33%, list=14%, signal=39%
G2-M CLUSTER	92	-0.45644	-1.77109	0	0.0317141	0.965	334	tags=24%, list=6%, signal=25%
CA21CHR3X7	99	-0.451361	-1.76617	0	0.0331078	0.969	960	tags=29%, list=16%, signal=34%
PMT5_P5-571_UP	27	-0.577521	-1.7599	0.00609756	0.0347999	0.976	1664	tags=74%, list=28%, signal=102%
PROTEIN-RNA COMPLEX ASSEMBLY_BIO	83	-0.460636	-1.75812	0	0.0352319	0.976	1612	tags=54%, list=27%, signal=73%
NOC3_BIND	41	-0.523101	-1.75542	0.00314465	0.036027	0.978	1406	tags=59%, list=23%, signal=76%
RPS22A_BIND	58	-0.488415	-1.75465	0	0.0361109	0.979	1976	tags=69%, list=33%, signal=101%
RPL11A_BIND	27	-0.574825	-1.75106	0.00301205	0.0371618	0.98	1512	tags=56%, list=25%, signal=74%
CLA37_DN	134	-0.431731	-1.74879	0	0.0376712	0.983	1437	tags=49%, list=24%, signal=62%
POP7_BIND	46	-0.516473	-1.74878	0.00294985	0.0374614	0.983	1414	tags=46%, list=23%, signal=59%
NUCLEOBASE METABOLIC PROCESS_BIO	23	-0.607661	-1.7487	0.00849858	0.0372923	0.983	1269	tags=61%, list=21%, signal=77%
RNA HELICASE ACTIVITY_MOL	36	-0.550301	-1.74779	0.00280112	0.0375172	0.983	1295	tags=50%, list=21%, signal=63%
RPS6A_BIND	90	-0.452477	-1.74686	0	0.0376168	0.984	1552	tags=52%, list=26%, signal=69%
XS_DN	235	-0.400277	-1.74531	0	0.0379748	0.986	1633	tags=53%, list=27%, signal=69%
OS_DN	220	-0.405131	-1.74508	0	0.0378599	0.986	1646	tags=54%, list=27%, signal=71%
MSC3_BIND	19	-0.633783	-1.73585	0.00552486	0.0409734	0.989	1239	tags=53%, list=20%, signal=66%
DOM34_BIND	29	-0.5639	-1.73314	0.00571429	0.041698	0.989	1561	tags=62%, list=26%, signal=83%
35S PRIMARY TRANSCRIPT PROCESSING_BIO	45	-0.514079	-1.72972	0.0031746	0.0427763	0.991	1737	tags=67%, list=29%, signal=93%
UTP30_BIND	35	-0.537126	-1.72791	0.00314465	0.0432941	0.991	1535	tags=57%, list=25%, signal=76%
ENP2_BIND	26	-0.576693	-1.72517	0.00852273	0.0442659	0.992	1535	tags=65%, list=25%, signal=87%
RPS24B_BIND	51	-0.495922	-1.72371	0	0.0447249	0.994	1871	tags=71%, list=31%, signal=101%
MCK1_BIND	58	-0.484318	-1.72365	0	0.0444907	0.994	1517	tags=45%, list=25%, signal=59%
RLP24_BIND	19	-0.624622	-1.72334	0.013587	0.0443914	0.994	1406	tags=68%, list=23%, signal=89%
RPL12A_BIND	32	-0.540422	-1.72071	0.00609756	0.0452002	0.995	1444	tags=53%, list=24%, signal=69%
TRM7_BIND	24	-0.582768	-1.72021	0.00304878	0.0450888	0.995	1007	tags=50%, list=17%, signal=60%
TRANSLATION INITIATION FACTOR ACTIVITY_MOL	26	-0.58538	-1.71749	0.00316456	0.0460482	0.996	1586	tags=62%, list=26%, signal=83%
SMALL NUCLEAR RIBONUCLEOPROTEIN COMPLEX_CEL	51	-0.487319	-1.71676	0	0.0461377	0.996	1519	tags=59%, list=25%, signal=78%
RPC19_BIND	26	-0.567659	-1.71634	0.00555556	0.0461827	0.996	1982	tags=73%, list=33%, signal=108%
DNA-DIRECTED RNA POLYMERASE III COMPLEX_CEL	17	-0.638837	-1.71387	0.0133333	0.0470744	0.996	1731	tags=65%, list=29%, signal=90%
DCP1_BIND	23	-0.588201	-1.71206	0.0144092	0.0477229	0.996	1193	tags=52%, list=20%, signal=65%
LIA1_BIND	33	-0.536126	-1.71083	0	0.0481224	0.996	1381	tags=52%, list=23%, signal=66%
RNA PROCESSING_BIO	226	-0.391289	-1.71028	0	0.0481081	0.996	1594	tags=46%, list=26%, signal=61%
CWC21_BIND	15	-0.658717	-1.70814	0.0245902	0.048844	0.996	224	tags=40%, list=4%, signal=41%
PRPP_PATH	41	-0.511096	-1.70671	0	0.0491391	0.996	1330	tags=61%, list=22%, signal=78%
TRANSLATION REGULATOR ACTIVITY_MOL	46	-0.497949	-1.70512	0	0.0495146	0.998	1586	tags=57%, list=26%, signal=76%
LOS1_BIND	41	-0.505717	-1.70306	0.00318471	0.0501876	0.998	1597	tags=56%, list=26%, signal=76%
NAM8_BIND	22	-0.585196	-1.69606	0.0138504	0.0529206	0.999	367	tags=27%, list=6%, signal=29%
RPC82_BIND	27	-0.559594	-1.69482	0.00581395	0.0532009	0.999	1908	tags=63%, list=32%, signal=92%
RPB5_BIND	40	-0.50282	-1.69211	0	0.0542509	0.999	1908	tags=60%, list=32%, signal=87%
SMB1_BIND	28	-0.553708	-1.69166	0	0.0542155	0.999	1519	tags=61%, list=25%, signal=81%
NOP53_BIND	33	-0.529807	-1.68834	0.002849	0.0556594	0.999	1498	tags=61%, list=25%, signal=80%
DRS1_BIND	45	-0.488805	-1.68827	0	0.0554336	0.999	1406	tags=60%, list=23%, signal=78%
RPF1_BIND	32	-0.531135	-1.68771	0.00967742	0.0554083	0.999	1406	tags=72%, list=23%, signal=93%
RPL7A_BIND	55	-0.479478	-1.6853	0	0.0564533	0.999	1913	tags=73%, list=32%, signal=105%
RPS19B_BIND	26	-0.566748	-1.68448	0.00887574	0.0566128	0.999	1913	tags=69%, list=32%, signal=101%
RPB8_BIND	42	-0.514103	-1.68399	0.00638978	0.0565598	0.999	1908	tags=60%, list=32%, signal=86%
MEX67_BIND	38	-0.520642	-1.68364	0	0.0565277	0.999	1492	tags=45%, list=25%, signal=59%
SMALL RIBOSOMAL SUBUNIT_CEL	62	-0.458441	-1.68147	0	0.0572917	0.999	1918	tags=66%, list=32%, signal=96%
RPL8B_BIND	112	-0.420914	-1.67544	0	0.0599895	0.999	1396	tags=51%, list=23%, signal=65%
UTP20_BIND	36	-0.52936	-1.67385	0.003125	0.0604853	0.999	1535	tags=53%, list=25%, signal=70%
OXIDOREDUCTASE ACTIVITY, OXIDIZING METAL IONS, NAD OR NADP AS ACCEPTOR_MOL	17	-0.622642	-1.6711	0.0160858	0.0614999	0.999	833	tags=29%, list=14%, signal=34%
TRANSLATIONAL ELONGATION_BIO	20	-0.613694	-1.67006	0.00777202	0.061767	0.999	1357	tags=60%, list=22%, signal=77%
RNA METHYLTRANSFERASE ACTIVITY_MOL	15	-0.654316	-1.66833	0.0182768	0.0624724	0.999	597	tags=47%, list=10%, signal=52%
ENDORIBONUCLEASE ACTIVITY_MOL	19	-0.594211	-1.66731	0.00882353	0.0627627	0.999	1551	tags=68%, list=26%, signal=92%
UTP13_BIND	32	-0.538456	-1.6658	0.00884956	0.0633407	0.999	1633	tags=59%, list=27%, signal=81%
DED1_BIND	84	-0.4304	-1.6636	0	0.0642302	0.999	1203	tags=39%, list=20%, signal=48%
RPL11B_BIND	57	-0.463004	-1.66107	0	0.0651371	0.999	1871	tags=68%, list=31%, signal=98%
SPB1_BIND	19	-0.600303	-1.65939	0.0243902	0.0656598	0.999	1186	tags=74%, list=20%, signal=91%
RPL8A_BIND	81	-0.438093	-1.65924	0	0.0654434	0.999	1594	tags=56%, list=26%, signal=74%
IMD4_BIND	37	-0.513315	-1.64718	0	0.0725928	0.999	1420	tags=59%, list=23%, signal=77%
KRR1_BIND	44	-0.496216	-1.6428	0.00321543	0.0750969	0.999	1346	tags=43%, list=22%, signal=55%
CSR_DN	36	-0.516192	-1.63738	0.00613497	0.078303	0.999	1535	tags=64%, list=25%, signal=85%
RPL13B_BIND	50	-0.473832	-1.63601	0.00348432	0.0788896	0.999	1913	tags=62%, list=32%, signal=90%
CELL SEPARATION DURING CYTOKINESIS_BIO	15	-0.637596	-1.63422	0.02267	0.079601	0.999	397	tags=33%, list=7%, signal=36%
RPL13A_BIND	46	-0.472232	-1.63414	0.00359712	0.0792998	0.999	1943	tags=70%, list=32%, signal=102%
POL5_BIND	17	-0.607448	-1.63149	0.0175	0.0807788	0.999	1479	tags=65%, list=24%, signal=85%
TRNA PROCESSING_BIO	31	-0.518258	-1.62614	0.0118343	0.0839577	0.999	950	tags=39%, list=16%, signal=46%
RPC34_BIND	21	-0.574098	-1.62531	0.0119048	0.0841575	0.999	1731	tags=62%, list=29%, signal=86%
UTP22_BIND	63	-0.444009	-1.62264	0.00390625	0.0857781	1	1535	tags=57%, list=25%, signal=76%
NOP12_BIND	118	-0.408514	-1.62172	0	0.0861288	1	1517	tags=53%, list=25%, signal=69%
SMD2_BIND	35	-0.507374	-1.61616	0.00911854	0.0897055	1	1519	tags=54%, list=25%, signal=72%
PUF6_BIND	82	-0.419937	-1.61468	0	0.0902986	1	1458	tags=49%, list=24%, signal=63%
FUN12_BIND	28	-0.526284	-1.61309	0.0117302	0.0911648	1	1511	tags=57%, list=25%, signal=76%
ERP1_BIND	44	-0.473649	-1.60103	0.0267176	0.0997262	1	1465	tags=43%, list=24%, signal=57%
LEA1_BIND	113	-0.397104	-1.59771	0	0.10197	1	1482	tags=43%, list=25%, signal=56%
GCD11_BIND	61	-0.442869	-1.59673	0.003663	0.102312	1	1193	tags=34%, list=20%, signal=42%
TAC1_UP	29	-0.529204	-1.59644	0.0122324	0.102137	1	1218	tags=59%, list=20%, signal=73%
RPS8A_BIND	138	-0.390738	-1.59549	0.00502513	0.102452	1	1353	tags=41%, list=22%, signal=52%
CA21CHR3X6	99	-0.399397	-1.59473	0.00896861	0.10263	1	1383	tags=32%, list=23%, signal=41%
SMD3_BIND	38	-0.485114	-1.59452	0.00316456	0.102347	1	1519	tags=53%, list=25%, signal=70%
KAP104_BIND	17	-0.588901	-1.594	0.0307263	0.102356	1	586	tags=29%, list=10%, signal=32%
RPO26_BIND	49	-0.46838	-1.58983	0	0.105128	1	1908	tags=51%, list=32%, signal=74%
RPS28B_BIND	22	-0.554447	-1.58833	0.0228013	0.105765	1	1057	tags=55%, list=17%, signal=66%
CYR1_YEAST_DN	296	-0.356944	-1.58722	0	0.106165	1	1552	tags=49%, list=26%, signal=63%
SNU114_BIND	43	-0.452575	-1.58596	0.00869565	0.106772	1	1519	tags=51%, list=25%, signal=68%
RPA135_BIND	46	-0.465127	-1.58296	0	0.109	1	1908	tags=63%, list=32%, signal=91%
MACROMOLECULE BIOSYNTHETIC PROCESS_BIO	385	-0.340062	-1.5823	0	0.109102	1	1617	tags=44%, list=27%, signal=57%
TRANSLATIONAL INITIATION_BIO	35	-0.491892	-1.57928	0.00333333	0.111299	1	1586	tags=51%, list=26%, signal=69%
UAF30_BIND	35	-0.491404	-1.57888	0.0121951	0.111306	1	1406	tags=37%, list=23%, signal=48%
RFC1_BIND	25	-0.528017	-1.5785	0.0188679	0.111186	1	1411	tags=36%, list=23%, signal=47%
NOP14_BIND	34	-0.490809	-1.57765	0.0157729	0.111317	1	1535	tags=53%, list=25%, signal=71%
ECM16_BIND	39	-0.482664	-1.577	0.0153846	0.111373	1	1535	tags=62%, list=25%, signal=82%
PRP43_BIND	46	-0.457158	-1.57641	0.0141844	0.111353	1	1336	tags=52%, list=22%, signal=66%
SIP4_BIND	18	-0.58325	-1.57391	0.0217391	0.112959	1	230	tags=17%, list=4%, signal=17%
PWP2_BIND	20	-0.559102	-1.56974	0.0234375	0.115947	1	1439	tags=60%, list=24%, signal=78%
PAB1_BIND	87	-0.417757	-1.56833	0	0.116717	1	1499	tags=45%, list=25%, signal=59%
UTP21_BIND	32	-0.494807	-1.56072	0.00911854	0.123173	1	1633	tags=59%, list=27%, signal=81%
DI-, TRI-VALENT INORGANIC CATION TRANSPORT_BIO	38	-0.487692	-1.56069	0.0276817	0.122737	1	833	tags=29%, list=14%, signal=33%
M-G1-CLUSTER	94	-0.402665	-1.55994	0	0.122892	1	993	tags=31%, list=16%, signal=36%
PUS1_BIND	21	-0.538896	-1.55797	0.0202312	0.124124	1	497	tags=29%, list=8%, signal=31%
UTP6_BIND	24	-0.532481	-1.55559	0.0184697	0.126114	1	1633	tags=63%, list=27%, signal=85%
PCP1_BIND	57	-0.43285	-1.55223	0.00367647	0.128691	1	848	tags=30%, list=14%, signal=34%
PRT1_BIND	45	-0.453535	-1.55139	0.00331126	0.12894	1	1511	tags=53%, list=25%, signal=71%
NUCLEAR LUMEN_CEL	309	-0.345831	-1.54993	0	0.129747	1	1477	tags=39%, list=24%, signal=50%
PRP6_BIND	25	-0.517699	-1.54958	0.00909091	0.12957	1	1519	tags=60%, list=25%, signal=80%
DIB1_BIND	28	-0.504695	-1.54703	0.0176991	0.131563	1	1519	tags=54%, list=25%, signal=71%
AROMATIC COMPOUND METABOLIC PROCESS_BIO	44	-0.453285	-1.54697	0	0.131116	1	1269	tags=50%, list=21%, signal=63%
RPL2A_BIND	55	-0.43791	-1.54619	0.011194	0.131383	1	1552	tags=58%, list=26%, signal=78%
RIO2_BIND	16	-0.600629	-1.54598	0.0413223	0.131114	1	1203	tags=44%, list=20%, signal=54%
DBP3_BIND	52	-0.447893	-1.54538	0.00980392	0.131318	1	1958	tags=69%, list=32%, signal=102%
TSR1_BIND	19	-0.563504	-1.5428	0.0394366	0.133368	1	1346	tags=53%, list=22%, signal=67%
NUCLEIC ACID BINDING_MOL	398	-0.335482	-1.54244	0	0.133176	1	1357	tags=33%, list=22%, signal=40%
RPL4A_BIND	61	-0.429751	-1.53856	0.00369004	0.136351	1	1439	tags=52%, list=24%, signal=68%
RIM101_DN	25	-0.519066	-1.53483	0.0288462	0.139577	1	1112	tags=36%, list=18%, signal=44%
NMD3_BIND	24	-0.519358	-1.53222	0.0194986	0.141734	1	1396	tags=54%, list=23%, signal=70%
DED81_BIND	46	-0.442767	-1.53048	0.0101695	0.143125	1	1204	tags=30%, list=20%, signal=38%
RPL33B_BIND	22	-0.528933	-1.52731	0.039548	0.145664	1	1976	tags=68%, list=33%, signal=101%
DNA-DIRECTED RNA POLYMERASE ACTIVITY_MOL	32	-0.485028	-1.52649	0.0350877	0.146034	1	1908	tags=69%, list=32%, signal=100%
RPS8B_BIND	29	-0.496346	-1.52635	0.0293255	0.145657	1	1199	tags=45%, list=20%, signal=56%
PROTEIN TRANSPORTER ACTIVITY_MOL	35	-0.483166	-1.52563	0.0242424	0.145919	1	1881	tags=63%, list=31%, signal=91%
SSF1_BIND	80	-0.396804	-1.5241	0.00420168	0.146929	1	1849	tags=56%, list=31%, signal=80%
ATP-DEPENDENT HELICASE ACTIVITY_MOL	36	-0.47124	-1.52119	0.0152439	0.149526	1	1295	tags=42%, list=21%, signal=53%
CLA30_DN	78	-0.399616	-1.5199	0.0127119	0.150419	1	1239	tags=37%, list=20%, signal=46%
ONE-CARBON COMPOUND METABOLIC PROCESS_BIO	27	-0.509875	-1.51696	0.0277008	0.153013	1	597	tags=41%, list=10%, signal=45%
PUB1_BIND	38	-0.46622	-1.51551	0.0125786	0.153842	1	953	tags=26%, list=16%, signal=31%
HELICASE ACTIVITY_MOL	67	-0.409157	-1.51294	0.00714286	0.156171	1	1295	tags=39%, list=21%, signal=49%
RPL9A_BIND	50	-0.438037	-1.51099	0.0166113	0.157813	1	1580	tags=58%, list=26%, signal=78%
PROTEIN AMINO ACID N-LINKED GLYCOSYLATION_BIO	32	-0.479932	-1.50981	0.0215385	0.158637	1	1682	tags=50%, list=28%, signal=69%
WHI4_BIND	15	-0.568632	-1.5023	0.0467033	0.16683	1	936	tags=47%, list=15%, signal=55%
RPC31_BIND	20	-0.540524	-1.49877	0.032345	0.170523	1	1731	tags=60%, list=29%, signal=84%
TSR2_BIND	33	-0.465754	-1.49834	0.0257235	0.170468	1	1969	tags=64%, list=33%, signal=94%
RPO31_BIND	28	-0.489255	-1.4955	0.0350318	0.173155	1	1731	tags=43%, list=29%, signal=60%
RPB10_BIND	41	-0.450018	-1.49509	0.0224359	0.173115	1	1908	tags=56%, list=32%, signal=81%
RPS10B_BIND	32	-0.478236	-1.49417	0.0357143	0.173717	1	1353	tags=53%, list=22%, signal=68%
CWC15_BIND	17	-0.570448	-1.49374	0.0516304	0.173699	1	1052	tags=41%, list=17%, signal=50%
RPS16B_BIND	45	-0.437191	-1.49217	0.0200669	0.175012	1	1349	tags=44%, list=22%, signal=57%
GCD6_BIND	23	-0.506663	-1.491	0.05	0.175799	1	1583	tags=48%, list=26%, signal=65%
PNO1_BIND	27	-0.496329	-1.49066	0.0233236	0.175586	1	1331	tags=48%, list=22%, signal=61%
TRANSFERASE ACTIVITY, TRANSFERRING ONE-CARBON GROUPS_MOL	53	-0.41355	-1.4875	0.00344828	0.178866	1	692	tags=34%, list=11%, signal=38%
CHITIN- AND BETA-GLUCAN-CONTAINING CELL WALL BIOGENESIS_BIO	29	-0.476631	-1.48743	0.0412979	0.178333	1	906	tags=34%, list=15%, signal=40%
METHYLTRANSFERASE ACTIVITY_MOL	51	-0.427251	-1.4854	0.0205479	0.18022	1	692	tags=35%, list=11%, signal=40%
CELL WALL BIOGENESIS_BIO	29	-0.476631	-1.48445	0.0298507	0.180775	1	906	tags=34%, list=15%, signal=40%
SMX3_BIND	28	-0.495823	-1.48416	0.0424929	0.180575	1	1449	tags=61%, list=24%, signal=79%
RFA2_BIND	59	-0.410866	-1.48355	0.011236	0.180713	1	1519	tags=39%, list=25%, signal=52%
PRP4_BIND	50	-0.435031	-1.48282	0.0237288	0.181094	1	1519	tags=50%, list=25%, signal=66%
LTV1_BIND	60	-0.415361	-1.48146	0.0213675	0.182039	1	1982	tags=67%, list=33%, signal=98%
STO1_BIND	62	-0.412296	-1.48084	0.00338983	0.182259	1	1471	tags=42%, list=24%, signal=55%
SUI2_BIND	52	-0.42548	-1.47681	0.0106007	0.186918	1	1511	tags=52%, list=25%, signal=69%
CA21CHR2X5	134	-0.364366	-1.476	0	0.187265	1	1583	tags=43%, list=26%, signal=57%
TIF4632_BIND	32	-0.476432	-1.47546	0.0344828	0.187321	1	1511	tags=59%, list=25%, signal=79%
RPL6B_BIND	86	-0.393038	-1.47534	0.00381679	0.186872	1	1552	tags=52%, list=26%, signal=69%
DBP9_BIND	25	-0.506246	-1.47517	0.0396601	0.186473	1	1406	tags=64%, list=23%, signal=83%
NOP1_BIND	134	-0.361012	-1.47448	0.00552486	0.186771	1	1557	tags=50%, list=26%, signal=66%
AROMATIC COMPOUND BIOSYNTHETIC PROCESS_BIO	15	-0.578581	-1.47356	0.0569948	0.187285	1	1240	tags=53%, list=21%, signal=67%
VTC4_BIND	18	-0.538823	-1.47247	0.0456989	0.188269	1	1854	tags=67%, list=31%, signal=96%
RNA-DEPENDENT ATPASE ACTIVITY_MOL	26	-0.489602	-1.46945	0.021021	0.191503	1	1295	tags=46%, list=21%, signal=58%
ALPHA_PHEROMONE_DN	45	-0.435816	-1.4691	0.0207612	0.191357	1	364	tags=16%, list=6%, signal=16%
AROMATIC AMINO ACID FAMILY BIOSYNTHETIC PROCESS_BIO	15	-0.578581	-1.46843	0.0656566	0.191734	1	1240	tags=53%, list=21%, signal=67%
FPR4_BIND	43	-0.434353	-1.46823	0.01875	0.191399	1	1479	tags=56%, list=24%, signal=73%
NGR1_BIND	24	-0.509074	-1.46807	0.0424929	0.191067	1	1414	tags=38%, list=23%, signal=49%
LHS1_BIND	86	-0.381441	-1.468	0.00816326	0.19055	1	1623	tags=44%, list=27%, signal=60%
ATP-DEPENDENT RNA HELICASE ACTIVITY_MOL	26	-0.489602	-1.46477	0.0426136	0.194177	1	1295	tags=46%, list=21%, signal=58%
DCP2_BIND	18	-0.544504	-1.46436	0.0546875	0.194084	1	1053	tags=39%, list=17%, signal=47%
ENDONUCLEASE ACTIVITY_MOL	32	-0.467648	-1.46422	0.0391061	0.193656	1	1570	tags=53%, list=26%, signal=71%
HXT8_BIND	15	-0.570685	-1.46251	0.0646766	0.195353	1	777	tags=33%, list=13%, signal=38%
GEM1_BIND	36	-0.439625	-1.46198	0.00977199	0.195469	1	1157	tags=42%, list=19%, signal=51%
RSE1_BIND	36	-0.448404	-1.46121	0.0406977	0.195868	1	1519	tags=50%, list=25%, signal=66%
YHC1_BIND	21	-0.519854	-1.45848	0.0497382	0.198875	1	1471	tags=48%, list=24%, signal=63%
TMA22_BIND	35	-0.456536	-1.45839	0.0210843	0.198377	1	1918	tags=63%, list=32%, signal=92%
SEY1_BIND	24	-0.501573	-1.4581	0.0428135	0.19821	1	1311	tags=38%, list=22%, signal=48%
TEF2_BIND	75	-0.392555	-1.4566	0.0110294	0.199533	1	1375	tags=39%, list=23%, signal=49%
RPC37_BIND	15	-0.54885	-1.4563	0.079452	0.199254	1	1908	tags=60%, list=32%, signal=87%
SNT309_BIND	58	-0.408432	-1.4552	0.00738007	0.199957	1	1265	tags=34%, list=21%, signal=43%
CA21CHR5X2	119	-0.355751	-1.45304	0.00473934	0.202248	1	913	tags=22%, list=15%, signal=25%
RPP2B_BIND	74	-0.389695	-1.45234	0.00757576	0.202716	1	1461	tags=45%, list=24%, signal=58%
ASC1_BIND	159	-0.339079	-1.44967	0	0.205703	1	1652	tags=45%, list=27%, signal=60%
TIF34_BIND	26	-0.477879	-1.4488	0.0486322	0.206243	1	1223	tags=42%, list=20%, signal=53%
RSF1_BIND	21	-0.519366	-1.44844	0.0514286	0.206132	1	1329	tags=43%, list=22%, signal=55%
PURINE NUCLEOTIDE METABOLIC PROCESS_BIO	25	-0.490668	-1.44795	0.0372671	0.20617	1	1661	tags=64%, list=27%, signal=88%
NOP16_BIND	30	-0.457728	-1.44511	0.0426136	0.209387	1	1752	tags=70%, list=29%, signal=98%
RPL31A_BIND	24	-0.497185	-1.44364	0.0576369	0.210672	1	1913	tags=67%, list=32%, signal=97%
KAR9_BIND	28	-0.472338	-1.43666	0.0391566	0.219878	1	1348	tags=50%, list=22%, signal=64%
TRM8_BIND	17	-0.53174	-1.43638	0.0757576	0.219626	1	626	tags=41%, list=10%, signal=46%
RAP1_TF	38	-0.449685	-1.43595	0.0293255	0.219548	1	734	tags=29%, list=12%, signal=33%
SUL1_BIND	24	-0.48887	-1.43284	0.0449438	0.223426	1	43	tags=17%, list=1%, signal=17%
RIBONUCLEASE ACTIVITY_MOL	44	-0.42011	-1.43231	0.0216607	0.223419	1	1728	tags=52%, list=29%, signal=73%
LSG1_BIND	21	-0.497858	-1.43229	0.0535211	0.222843	1	1652	tags=62%, list=27%, signal=85%
CA21CHR2X2	120	-0.356358	-1.43182	0.00485437	0.222845	1	1191	tags=30%, list=20%, signal=37%
SPP382_BIND	27	-0.468275	-1.43179	0.0383481	0.222271	1	370	tags=26%, list=6%, signal=27%
EFB1_BIND	23	-0.493512	-1.43125	0.0571429	0.222409	1	1357	tags=61%, list=22%, signal=78%
REC104_BIND	18	-0.527027	-1.43108	0.0820106	0.222037	1	755	tags=33%, list=12%, signal=38%
RPS2_BIND	25	-0.486814	-1.43082	0.0359116	0.221829	1	1986	tags=68%, list=33%, signal=101%
RRP6_BIND	92	-0.371986	-1.43082	0	0.221218	1	1492	tags=41%, list=25%, signal=54%
ADE6_BIND	15	-0.545683	-1.42947	0.0724638	0.222547	1	629	tags=40%, list=10%, signal=45%
REGULATION OF PROTEIN KINASE ACTIVITY_BIO	16	-0.539964	-1.42946	0.0816901	0.221924	1	1748	tags=56%, list=29%, signal=79%
STRUCTURAL MOLECULE ACTIVITY_MOL	238	-0.330387	-1.42784	0	0.223577	1	1919	tags=49%, list=32%, signal=69%
POL1_BIND	22	-0.498036	-1.42608	0.0501319	0.22548	1	1650	tags=50%, list=27%, signal=69%
PAP2_BIND	45	-0.416364	-1.42083	0.0263158	0.232544	1	1226	tags=40%, list=20%, signal=50%
SWM2_BIND	36	-0.442751	-1.41998	0.0373832	0.233257	1	852	tags=28%, list=14%, signal=32%
HCR1_BIND	70	-0.390761	-1.41935	0.019305	0.233533	1	1511	tags=47%, list=25%, signal=62%
PBY1_BIND	27	-0.465915	-1.41935	0.0519878	0.232895	1	1056	tags=30%, list=17%, signal=36%
PURINE NUCLEOTIDE BIOSYNTHETIC PROCESS_BIO	23	-0.488102	-1.4131	0.0634006	0.24187	1	1453	tags=57%, list=24%, signal=74%
POP8_BIND	57	-0.398117	-1.41203	0.0252708	0.24286	1	1055	tags=32%, list=17%, signal=38%
TRANSCRIPTION FROM RNA POLYMERASE III PROMOTER_BIO	32	-0.451507	-1.411	0.057508	0.243722	1	1731	tags=56%, list=29%, signal=78%
MNS1_BIND	19	-0.514068	-1.41024	0.0861111	0.244292	1	377	tags=16%, list=6%, signal=17%
MYO4_BIND	24	-0.484446	-1.4089	0.0685358	0.245793	1	1634	tags=50%, list=27%, signal=68%
MPS1_BIND	20	-0.504499	-1.40731	0.0718232	0.247488	1	934	tags=40%, list=15%, signal=47%
RNA SPLICING FACTOR ACTIVITY, TRANSESTERIFICATION MECHANISM_MOL	31	-0.446628	-1.40667	0.0557377	0.247777	1	1519	tags=48%, list=25%, signal=64%
DBP5_BIND	30	-0.462469	-1.40641	0.0440252	0.247532	1	1492	tags=60%, list=25%, signal=79%
CDC14_BIND	47	-0.41059	-1.40602	0.0285714	0.247492	1	1439	tags=47%, list=24%, signal=61%
DIM1_BIND	26	-0.459683	-1.40194	0.05625	0.253546	1	1191	tags=50%, list=20%, signal=62%
SAE2_BIND	29	-0.44237	-1.40188	0.0552326	0.252968	1	1085	tags=24%, list=18%, signal=29%
CA21CHR2X6	137	-0.347398	-1.40152	0.00662252	0.252885	1	1283	tags=37%, list=21%, signal=46%
MAK5_BIND	21	-0.483446	-1.40024	0.0655738	0.254466	1	1406	tags=62%, list=23%, signal=80%
TSA1_¬∑-MEM_DN	16	-0.542939	-1.39686	0.0978261	0.259449	1	1147	tags=25%, list=19%, signal=31%
SIC1_BIND	160	-0.330586	-1.39601	0	0.26025	1	1552	tags=40%, list=26%, signal=52%
RPC17_BIND	15	-0.54801	-1.39475	0.0754717	0.261498	1	1908	tags=60%, list=32%, signal=87%
REGULATION OF KINASE ACTIVITY_BIO	16	-0.539964	-1.39417	0.0817942	0.261835	1	1748	tags=56%, list=29%, signal=79%
ORC1_BIND	18	-0.514024	-1.393	0.0769231	0.263199	1	1339	tags=56%, list=22%, signal=71%
LIPASE ACTIVITY_MOL	25	-0.468508	-1.39161	0.0925373	0.264779	1	1373	tags=28%, list=23%, signal=36%
RPL35B_BIND	42	-0.418897	-1.39143	0.0459016	0.264439	1	1250	tags=43%, list=21%, signal=54%
ENP1_BIND	26	-0.466648	-1.39105	0.0835821	0.264368	1	1535	tags=58%, list=25%, signal=77%
CELL WALL METABOLIC PROCESS_BIO	21	-0.487846	-1.38961	0.0644258	0.26577	1	805	tags=33%, list=13%, signal=38%
MEF1_BIND	28	-0.449373	-1.38785	0.0574018	0.268039	1	1492	tags=57%, list=25%, signal=76%
LIPID TRANSPORT_BIO	16	-0.525682	-1.38747	0.102857	0.267868	1	1735	tags=38%, list=29%, signal=52%
RPA190_BIND	31	-0.445967	-1.38638	0.0760234	0.269146	1	1908	tags=58%, list=32%, signal=84%
REGULATION OF TRANSFERASE ACTIVITY_BIO	16	-0.539964	-1.38617	0.101064	0.268832	1	1748	tags=56%, list=29%, signal=79%
CSE1_BIND	22	-0.492721	-1.38613	0.106061	0.268202	1	1122	tags=36%, list=19%, signal=44%
BIOPOLYMER BIOSYNTHETIC PROCESS_BIO	45	-0.413674	-1.38407	0.052459	0.270744	1	1357	tags=47%, list=22%, signal=60%
LRP1_BIND	138	-0.341243	-1.38299	0.0170455	0.27173	1	1273	tags=36%, list=21%, signal=45%
TPO1_BIND	15	-0.530713	-1.38114	0.103627	0.274187	1	1005	tags=33%, list=17%, signal=40%
CDC33_BIND	50	-0.405801	-1.38015	0.0353357	0.275216	1	1361	tags=40%, list=23%, signal=51%
METAL ION TRANSPORT_BIO	57	-0.395005	-1.37979	0.0398671	0.275062	1	833	tags=26%, list=14%, signal=30%
VTC1_BIND	19	-0.502542	-1.37737	0.112637	0.278619	1	1002	tags=37%, list=17%, signal=44%
BER1_BIND	17	-0.526085	-1.37706	0.0853995	0.278373	1	1193	tags=47%, list=20%, signal=58%
NOP13_BIND	19	-0.494096	-1.37537	0.0793201	0.280471	1	1383	tags=53%, list=23%, signal=68%
IFM1_BIND	38	-0.421839	-1.37533	0.0422078	0.279842	1	1003	tags=37%, list=17%, signal=44%
NET1_BIND	42	-0.414753	-1.37457	0.05	0.280416	1	1595	tags=57%, list=26%, signal=77%
FUM1_BIND	37	-0.415648	-1.37209	0.0754098	0.284522	1	1249	tags=35%, list=21%, signal=44%
MED2_BIND	56	-0.383407	-1.37174	0.0395683	0.284302	1	904	tags=27%, list=15%, signal=31%
SERINE FAMILY AMINO ACID METABOLIC PROCESS_BIO	23	-0.482846	-1.37173	0.0986667	0.283613	1	658	tags=30%, list=11%, signal=34%
TAN1_BIND	20	-0.49324	-1.37033	0.077957	0.285395	1	1381	tags=50%, list=23%, signal=65%
REGULATION OF TRANSLATION_BIO	21	-0.47672	-1.36937	0.0668524	0.286428	1	1511	tags=48%, list=25%, signal=63%
RLM1P_TFMOTIF	62	-0.385435	-1.36913	0.0428016	0.286069	1	814	tags=24%, list=13%, signal=28%
RPS21A_BIND	32	-0.426041	-1.36905	0.0601719	0.285513	1	840	tags=34%, list=14%, signal=40%
NO_DN	61	-0.382832	-1.36848	0.0363636	0.285789	1	1810	tags=48%, list=30%, signal=67%
CLU1_BIND	44	-0.39909	-1.36769	0.0448718	0.286472	1	1541	tags=52%, list=25%, signal=70%
ICP55_BIND	16	-0.524559	-1.36727	0.0981912	0.286511	1	755	tags=44%, list=12%, signal=50%
STH1_BIND	34	-0.421704	-1.36416	0.0577508	0.291215	1	639	tags=18%, list=11%, signal=20%
RPS4B_BIND	77	-0.362673	-1.36414	0.030303	0.290552	1	1916	tags=56%, list=32%, signal=81%
RPC40_BIND	42	-0.40935	-1.36383	0.0555556	0.290464	1	1908	tags=60%, list=32%, signal=86%
SOK1_BIND	15	-0.545257	-1.36281	0.1125	0.291446	1	200	tags=27%, list=3%, signal=28%
PHOSPHOPROTEIN PHOSPHATASE ACTIVITY_MOL	35	-0.422382	-1.3621	0.0519878	0.292041	1	415	tags=17%, list=7%, signal=18%
BLM10_BIND	64	-0.375909	-1.36114	0.0269231	0.293264	1	843	tags=23%, list=14%, signal=27%
TIM23_BIND	17	-0.508805	-1.36105	0.0897098	0.292716	1	1971	tags=65%, list=33%, signal=96%
CA21CHR4X1	113	-0.340809	-1.36052	0.00515464	0.292959	1	1513	tags=34%, list=25%, signal=44%
MSB1_BIND	16	-0.513746	-1.35775	0.092545	0.297124	1	447	tags=25%, list=7%, signal=27%
RTT103_BIND	155	-0.326082	-1.35591	0.0116279	0.299843	1	1467	tags=37%, list=24%, signal=48%
HBT1_BIND	25	-0.443479	-1.35589	0.0657143	0.29915	1	1094	tags=44%, list=18%, signal=53%
RNQ1_BIND	21	-0.477105	-1.35451	0.0864198	0.3011	1	1353	tags=43%, list=22%, signal=55%
AIM22_BIND	55	-0.389293	-1.3541	0.0405904	0.301156	1	1467	tags=42%, list=24%, signal=55%
TRM11_BIND	38	-0.404006	-1.35394	0.0647249	0.300759	1	936	tags=34%, list=15%, signal=40%
RPL27B_BIND	34	-0.424721	-1.35019	0.0764331	0.306745	1	1561	tags=50%, list=26%, signal=67%
SHM2_BIND	21	-0.476837	-1.34993	0.106952	0.306482	1	658	tags=38%, list=11%, signal=43%
CHITIN- AND BETA-GLUCAN-CONTAINING CELL WALL POLYSACCHARIDE BIOSYNTHETIC PROCESS_BIO	21	-0.482056	-1.3442	0.109589	0.316564	1	805	tags=38%, list=13%, signal=44%
LIPID TRANSPORTER ACTIVITY_MOL	19	-0.482179	-1.34266	0.0840336	0.318721	1	1195	tags=32%, list=20%, signal=39%
HSH155_BIND	31	-0.437722	-1.34231	0.0844156	0.318672	1	1517	tags=52%, list=25%, signal=69%
RIT1_BIND	20	-0.485757	-1.34165	0.0934844	0.319164	1	1513	tags=45%, list=25%, signal=60%
PRP39_BIND	22	-0.460378	-1.34148	0.0976253	0.318747	1	1449	tags=50%, list=24%, signal=66%
RPL42B_BIND	24	-0.455765	-1.34148	0.0935673	0.318009	1	1976	tags=83%, list=33%, signal=123%
KTR2_BIND	15	-0.522572	-1.33882	0.132992	0.322338	1	1486	tags=47%, list=25%, signal=62%
SSL1_BIND	21	-0.47584	-1.33776	0.107955	0.323651	1	1852	tags=48%, list=31%, signal=68%
SHO1_BIND	35	-0.407684	-1.33714	0.0601266	0.324094	1	671	tags=26%, list=11%, signal=29%
RPL35A_BIND	64	-0.373393	-1.3345	0.043956	0.328442	1	1318	tags=41%, list=22%, signal=51%
SXM1_BIND	27	-0.449801	-1.33412	0.101877	0.328436	1	1504	tags=44%, list=25%, signal=59%
CARBOXY-LYASE ACTIVITY_MOL	15	-0.516013	-1.33411	0.137662	0.327705	1	570	tags=40%, list=9%, signal=44%
NAM7_BIND	81	-0.352223	-1.33406	0.0147059	0.327054	1	1406	tags=38%, list=23%, signal=49%
BUD27_BIND	74	-0.360641	-1.33357	0.0289256	0.327269	1	1951	tags=54%, list=32%, signal=79%
PROTEASOMAL UBIQUITIN-DEPENDENT PROTEIN CATABOLIC PROCESS_BIO	19	-0.469627	-1.33156	0.0862534	0.330434	1	1327	tags=53%, list=22%, signal=67%
CSE4_BIND	16	-0.50217	-1.33095	0.141274	0.330904	1	962	tags=31%, list=16%, signal=37%
SER2_BIND	46	-0.394669	-1.33077	0.0620915	0.330509	1	1204	tags=39%, list=20%, signal=48%
SBP1_BIND	49	-0.387408	-1.33071	0.0371622	0.329859	1	1958	tags=63%, list=32%, signal=93%
CA21CHRRX5	137	-0.323736	-1.32861	0.00588235	0.333154	1	1238	tags=28%, list=20%, signal=35%
ATG9_BIND	34	-0.414194	-1.32771	0.0872093	0.334295	1	1392	tags=44%, list=23%, signal=57%
PWP1_BIND	38	-0.402459	-1.32739	0.0766551	0.334173	1	1479	tags=55%, list=24%, signal=73%
PPH3_BIND	64	-0.366533	-1.32648	0.0549451	0.335209	1	773	tags=22%, list=13%, signal=25%
TUF1_BIND	42	-0.395126	-1.32563	0.0520231	0.336238	1	1443	tags=43%, list=24%, signal=56%
FAR1_BIND	31	-0.420643	-1.32397	0.109325	0.338699	1	1005	tags=35%, list=17%, signal=42%
SMD1_BIND	20	-0.472401	-1.32307	0.102778	0.339618	1	1471	tags=45%, list=24%, signal=59%
YAK1_Y_UP	97	-0.340602	-1.32277	0.0273973	0.339503	1	527	tags=18%, list=9%, signal=19%
TRANSITION METAL ION TRANSPORT_BIO	42	-0.399918	-1.3206	0.0678466	0.343048	1	833	tags=26%, list=14%, signal=30%
IRON ION HOMEOSTASIS_BIO	31	-0.426142	-1.31914	0.0688623	0.345495	1	54	tags=13%, list=1%, signal=13%
GAR1_BIND	22	-0.453182	-1.31905	0.110497	0.344868	1	1594	tags=55%, list=26%, signal=74%
CUS1_BIND	24	-0.451003	-1.31631	0.11413	0.349782	1	1471	tags=50%, list=24%, signal=66%
RPA12_BIND	16	-0.50087	-1.3059	0.112	0.370396	1	1908	tags=63%, list=32%, signal=91%
NRG1_TF	160	-0.309181	-1.30482	0.0191083	0.371922	1	1601	tags=43%, list=26%, signal=56%
MCD1_BIND	19	-0.472081	-1.30295	0.133721	0.375252	1	773	tags=21%, list=13%, signal=24%
PRP3_BIND	19	-0.476927	-1.30237	0.132231	0.375611	1	1519	tags=58%, list=25%, signal=77%
LPP1_BIND	15	-0.499147	-1.30232	0.143939	0.374908	1	1219	tags=53%, list=20%, signal=67%
UTP4_BIND	45	-0.388048	-1.30094	0.0876623	0.377064	1	1535	tags=51%, list=25%, signal=68%
SIS2_BIND	30	-0.420069	-1.29961	0.109827	0.379055	1	463	tags=20%, list=8%, signal=22%
CELLULAR BUD NECK CONTRACTILE RING_CEL	15	-0.497931	-1.29952	0.135638	0.378407	1	899	tags=27%, list=15%, signal=31%
FIG2_BIND	15	-0.505927	-1.2981	0.151934	0.380647	1	1250	tags=47%, list=21%, signal=59%
FMC1_BIND	50	-0.368715	-1.29789	0.0551724	0.380288	1	859	tags=28%, list=14%, signal=32%
DHH1_BIND	32	-0.406942	-1.29224	0.0820189	0.391942	1	1193	tags=41%, list=20%, signal=50%
PLC1_BIND	26	-0.437054	-1.29185	0.106936	0.392011	1	1018	tags=35%, list=17%, signal=41%
RNA SPLICING_BIO	84	-0.338622	-1.29154	0.0252101	0.391929	1	1471	tags=37%, list=24%, signal=48%
SKI3_BIND	54	-0.364258	-1.29146	0.0775194	0.391295	1	1889	tags=61%, list=31%, signal=88%
SAM1_BIND	55	-0.361998	-1.29125	0.0536398	0.390852	1	1250	tags=35%, list=21%, signal=43%
SED4_BIND	18	-0.473573	-1.29079	0.162371	0.391039	1	782	tags=22%, list=13%, signal=25%
DSD1_BIND	25	-0.436599	-1.28984	0.113497	0.392362	1	1094	tags=40%, list=18%, signal=49%
PEPTIDYL-AMINO ACID MODIFICATION_BIO	21	-0.453623	-1.28934	0.106952	0.392684	1	1095	tags=43%, list=18%, signal=52%
TRANSCRIPTION REGULATOR ACTIVITY_MOL	306	-0.280699	-1.28809	0	0.39458	1	855	tags=22%, list=14%, signal=24%
ALD6_BIND	17	-0.4785	-1.28728	0.128272	0.3955	1	1351	tags=41%, list=22%, signal=53%
PRP19_BIND	32	-0.406593	-1.28713	0.138889	0.394992	1	1471	tags=47%, list=24%, signal=62%
SAM2_BIND	15	-0.493818	-1.28433	0.162234	0.400505	1	1084	tags=33%, list=18%, signal=41%
NUP170_BIND	38	-0.394985	-1.28407	0.100313	0.400242	1	1443	tags=42%, list=24%, signal=55%
CONTRACTILE RING_CEL	15	-0.497931	-1.2834	0.15544	0.400899	1	899	tags=27%, list=15%, signal=31%
MFT1_BIND	35	-0.400507	-1.28215	0.111465	0.402931	1	1967	tags=54%, list=33%, signal=80%
MAL12_BIND	48	-0.376365	-1.28202	0.08	0.402375	1	734	tags=21%, list=12%, signal=24%
PET10_BIND	18	-0.46922	-1.28196	0.167647	0.40169	1	1005	tags=44%, list=17%, signal=53%
MRH4_BIND	16	-0.489223	-1.28137	0.141732	0.402161	1	1921	tags=81%, list=32%, signal=119%
RPS22B_BIND	43	-0.382127	-1.28124	0.112211	0.401699	1	1535	tags=44%, list=25%, signal=59%
DBF4_BIND	34	-0.4073	-1.27825	0.091195	0.407722	1	692	tags=32%, list=11%, signal=36%
HST4_BIND	18	-0.476874	-1.27756	0.125654	0.408417	1	1144	tags=39%, list=19%, signal=48%
NMD5_BIND	41	-0.391379	-1.27725	0.0977918	0.408261	1	1552	tags=41%, list=26%, signal=55%
RPS18B_BIND	21	-0.447803	-1.27666	0.144509	0.408768	1	1250	tags=33%, list=21%, signal=42%
NMD2_BIND	59	-0.360018	-1.27459	0.087108	0.41267	1	1062	tags=29%, list=18%, signal=35%
RPB3_BIND	63	-0.352562	-1.27349	0.0514706	0.414473	1	1716	tags=43%, list=28%, signal=59%
TRANSCRIPTION FACTOR ACTIVITY_MOL	163	-0.306317	-1.27248	0.0245399	0.41597	1	882	tags=24%, list=15%, signal=27%
RPL29_BIND	29	-0.409535	-1.27119	0.109145	0.418137	1	1351	tags=45%, list=22%, signal=57%
ALE1_BIND	16	-0.478038	-1.27056	0.157746	0.418639	1	1414	tags=50%, list=23%, signal=65%
NUP57_BIND	30	-0.411531	-1.27038	0.102041	0.418126	1	1583	tags=43%, list=26%, signal=58%
AIR1_BIND	38	-0.38847	-1.26997	0.0984615	0.418238	1	1078	tags=42%, list=18%, signal=51%
CA21CHRRX1	94	-0.329237	-1.26899	0.0489796	0.419697	1	1035	tags=24%, list=17%, signal=29%
CHITIN- AND BETA-GLUCAN-CONTAINING CELL WALL ORGANIZATION AND BIOGENESIS_BIO	46	-0.372855	-1.2668	0.111111	0.424217	1	1003	tags=30%, list=17%, signal=36%
SDH2_BIND	15	-0.496522	-1.26663	0.17052	0.423849	1	755	tags=27%, list=12%, signal=30%
ARP7_BIND	17	-0.475022	-1.26641	0.151351	0.423481	1	591	tags=35%, list=10%, signal=39%
SIN4_BIND	53	-0.360071	-1.26198	0.0856164	0.433083	1	1204	tags=32%, list=20%, signal=40%
HTD2_BIND	54	-0.360179	-1.26166	0.0964286	0.433013	1	1318	tags=44%, list=22%, signal=56%
LSM3_BIND	47	-0.371632	-1.26153	0.107937	0.432431	1	1122	tags=34%, list=19%, signal=41%
GIS1_BIND	20	-0.460781	-1.25955	0.14467	0.4362	1	1381	tags=40%, list=23%, signal=52%
RPS9B_BIND	34	-0.384772	-1.25946	0.086262	0.435612	1	1535	tags=47%, list=25%, signal=63%
SBA1_BIND	17	-0.468592	-1.25918	0.152174	0.435389	1	1351	tags=47%, list=22%, signal=60%
EARLY BIOFILM_UP	84	-0.324659	-1.2587	0.0672269	0.435544	1	1311	tags=33%, list=22%, signal=42%
RPA43_BIND	20	-0.440804	-1.25579	0.163205	0.441689	1	1908	tags=60%, list=32%, signal=87%
FAS1_BIND	15	-0.487534	-1.25527	0.175743	0.442123	1	1370	tags=53%, list=23%, signal=69%
TIF4631_BIND	62	-0.348907	-1.25348	0.0693878	0.445567	1	1582	tags=45%, list=26%, signal=61%
RPB7_BIND	27	-0.417147	-1.25155	0.146552	0.449565	1	1908	tags=52%, list=32%, signal=75%
ZRT1_BIND	53	-0.359371	-1.25149	0.0965517	0.448849	1	1078	tags=32%, list=18%, signal=39%
RPL38_BIND	25	-0.423831	-1.25037	0.163889	0.450883	1	1514	tags=60%, list=25%, signal=80%
CA21CHR7X3	118	-0.312203	-1.25024	0.0526316	0.450335	1	1036	tags=22%, list=17%, signal=26%
RPS20_BIND	19	-0.450712	-1.24879	0.160858	0.45305	1	1444	tags=47%, list=24%, signal=62%
DNA HELICASE ACTIVITY_MOL	21	-0.43751	-1.24759	0.154494	0.455178	1	1183	tags=33%, list=20%, signal=41%
TRANSCRIPTION FROM RNA POLYMERASE I PROMOTER_BIO	30	-0.407009	-1.24738	0.123919	0.454786	1	1447	tags=47%, list=24%, signal=61%
SFL1_BIND	47	-0.363271	-1.24444	0.0945946	0.461516	1	1392	tags=38%, list=23%, signal=49%
RSA3_BIND	24	-0.424589	-1.24204	0.159218	0.466489	1	1351	tags=42%, list=22%, signal=53%
MEMBRANE-ENCLOSED LUMEN_CEL	452	-0.266146	-1.24064	0	0.469263	1	1623	tags=36%, list=27%, signal=46%
MRM2_BIND	31	-0.399206	-1.24041	0.133929	0.468947	1	1099	tags=39%, list=18%, signal=47%
HRR25_BIND	21	-0.442196	-1.23904	0.170455	0.471566	1	961	tags=29%, list=16%, signal=34%
RPS14A_BIND	40	-0.374448	-1.23899	0.119122	0.470804	1	1557	tags=48%, list=26%, signal=64%
CSL4_BIND	27	-0.409906	-1.23887	0.134831	0.470201	1	1849	tags=63%, list=31%, signal=90%
SCH9_BIND	20	-0.442815	-1.23853	0.164835	0.470166	1	1854	tags=45%, list=31%, signal=65%
BUB2_BIND	56	-0.346321	-1.23747	0.0902778	0.471978	1	1414	tags=39%, list=23%, signal=51%
PDR5_BIND	21	-0.437323	-1.23741	0.168975	0.47126	1	934	tags=38%, list=15%, signal=45%
YME1_BIND	71	-0.336915	-1.23671	0.0916667	0.472152	1	1057	tags=32%, list=17%, signal=39%
ECM2_BIND	23	-0.423169	-1.23654	0.159898	0.471699	1	868	tags=39%, list=14%, signal=46%
DENOVOPURINE2_PATH	20	-0.439625	-1.23626	0.166667	0.471512	1	1169	tags=55%, list=19%, signal=68%
YGR054W_BIND	37	-0.388205	-1.23583	0.136943	0.471723	1	1357	tags=43%, list=22%, signal=55%
ORGANELLE LUMEN_CEL	452	-0.266146	-1.23395	0	0.475626	1	1623	tags=36%, list=27%, signal=46%
YPL150W_BIND	26	-0.4147	-1.2333	0.161644	0.476413	1	830	tags=27%, list=14%, signal=31%
ION TRANSPORT_BIO	90	-0.32184	-1.23064	0.0976744	0.482559	1	833	tags=21%, list=14%, signal=24%
SSZ1_BIND	38	-0.375231	-1.22948	0.131965	0.484711	1	1806	tags=58%, list=30%, signal=82%
SPO12_BIND	23	-0.429291	-1.22707	0.168539	0.490288	1	1368	tags=39%, list=23%, signal=50%
UPF3_BIND	58	-0.343552	-1.22705	0.107527	0.489412	1	1420	tags=41%, list=23%, signal=54%
SME1_BIND	22	-0.424245	-1.22625	0.160458	0.49064	1	1471	tags=50%, list=24%, signal=66%
CA21CHR3X2	112	-0.308893	-1.22602	0.0547264	0.490402	1	855	tags=22%, list=14%, signal=26%
PRS5_BIND	17	-0.454222	-1.22427	0.175202	0.494148	1	1381	tags=47%, list=23%, signal=61%
HETEROCYCLE METABOLIC PROCESS_BIO	56	-0.340118	-1.22406	0.0902778	0.49376	1	1269	tags=38%, list=21%, signal=47%
NUCLEAR ENVELOPE_CEL	63	-0.34016	-1.22352	0.0966543	0.494302	1	1697	tags=35%, list=28%, signal=48%
BRR2_BIND	40	-0.371859	-1.22254	0.126984	0.496216	1	1519	tags=43%, list=25%, signal=56%
CYC2_BIND	22	-0.426701	-1.22169	0.178082	0.497614	1	934	tags=27%, list=15%, signal=32%
RNA15_BIND	19	-0.438786	-1.2215	0.202312	0.497226	1	1420	tags=47%, list=23%, signal=62%
QCR2_BIND	84	-0.320307	-1.22128	0.0917031	0.496906	1	684	tags=25%, list=11%, signal=28%
MAK16_BIND	15	-0.460044	-1.22092	0.210243	0.496878	1	1406	tags=60%, list=23%, signal=78%
SPC2_BIND	41	-0.371289	-1.21972	0.166667	0.499106	1	1257	tags=37%, list=21%, signal=46%
PPA1_BIND	23	-0.419594	-1.21792	0.183246	0.50322	1	126	tags=13%, list=2%, signal=13%
FYV12_BIND	22	-0.434672	-1.21758	0.207254	0.503202	1	511	tags=23%, list=8%, signal=25%
BUD13_BIND	83	-0.313071	-1.21646	0.0792951	0.505324	1	827	tags=24%, list=14%, signal=28%
KEL1_BIND	32	-0.376522	-1.21583	0.167683	0.506149	1	934	tags=25%, list=15%, signal=29%
LHP1_BIND	37	-0.372006	-1.21552	0.153846	0.50603	1	2005	tags=51%, list=33%, signal=76%
IMD3_BIND	55	-0.33733	-1.2151	0.114754	0.506279	1	1331	tags=42%, list=22%, signal=53%
OST3_BIND	80	-0.321902	-1.21489	0.0759494	0.505978	1	1781	tags=44%, list=29%, signal=61%
PDR12_BIND	28	-0.394227	-1.21325	0.16	0.509489	1	1264	tags=39%, list=21%, signal=49%
PURINE RIBONUCLEOTIDE METABOLIC PROCESS_BIO	22	-0.422656	-1.21165	0.186944	0.513014	1	1879	tags=68%, list=31%, signal=99%
ITR1_BIND	29	-0.402295	-1.20989	0.162242	0.516844	1	827	tags=24%, list=14%, signal=28%
HPT1_BIND	26	-0.403204	-1.20966	0.183844	0.516625	1	1368	tags=46%, list=23%, signal=59%
YAR029W_BIND	40	-0.363151	-1.20911	0.13871	0.517173	1	1597	tags=45%, list=26%, signal=61%
RPL34B_BIND	15	-0.47737	-1.20895	0.169713	0.516597	1	1193	tags=40%, list=20%, signal=50%
NRD1_BIND	21	-0.426734	-1.20679	0.184659	0.521405	1	1381	tags=43%, list=23%, signal=55%
CELL CYCLE-MODULATED	482	-0.260607	-1.20639	0	0.521617	1	952	tags=21%, list=16%, signal=23%
KGD2_BIND	42	-0.35524	-1.20577	0.137584	0.522415	1	1594	tags=43%, list=26%, signal=58%
CTK2_BIND	57	-0.33598	-1.20379	0.115079	0.527192	1	1593	tags=39%, list=26%, signal=52%
CGR1_BIND	84	-0.316019	-1.20352	0.116279	0.527029	1	1381	tags=36%, list=23%, signal=46%
GBP2_BIND	45	-0.345995	-1.20316	0.154122	0.527124	1	1276	tags=36%, list=21%, signal=45%
CCT2_BIND	37	-0.375702	-1.20313	0.187898	0.526273	1	1479	tags=46%, list=24%, signal=60%
PROTEIN KINASE CASCADE_BIO	15	-0.461354	-1.2005	0.204724	0.53266	1	1495	tags=53%, list=25%, signal=71%
RIBONUCLEOTIDE METABOLIC PROCESS_BIO	22	-0.422656	-1.20037	0.208672	0.532064	1	1879	tags=68%, list=31%, signal=99%
SNP1_BIND	19	-0.441412	-1.19958	0.206266	0.533493	1	1471	tags=42%, list=24%, signal=55%
BFA1_BIND	47	-0.354427	-1.19953	0.156146	0.532707	1	1348	tags=36%, list=22%, signal=46%
PRP8_BIND	41	-0.361193	-1.19897	0.16242	0.533251	1	1519	tags=41%, list=25%, signal=55%
YJL070C_BIND	29	-0.383967	-1.19483	0.163743	0.544108	1	1225	tags=45%, list=20%, signal=56%
CLF1_BIND	22	-0.416491	-1.19445	0.212209	0.544214	1	1265	tags=41%, list=21%, signal=52%
CHROMATIN REMODELING COMPLEX_CEL	23	-0.42189	-1.19443	0.18232	0.543302	1	591	tags=26%, list=10%, signal=29%
DNA BINDING_MOL	235	-0.271132	-1.19354	0.0569106	0.54487	1	912	tags=21%, list=15%, signal=24%
PPH22_BIND	25	-0.399404	-1.19332	0.173529	0.544478	1	262	tags=24%, list=4%, signal=25%
NUCLEASE ACTIVITY_MOL	62	-0.331753	-1.19227	0.131148	0.546556	1	1570	tags=39%, list=26%, signal=52%
POM34_BIND	30	-0.389306	-1.19212	0.179412	0.546081	1	981	tags=30%, list=16%, signal=36%
SLM1_BIND	28	-0.388486	-1.19109	0.197708	0.548214	1	934	tags=32%, list=15%, signal=38%
UTP9_BIND	33	-0.37977	-1.19038	0.165138	0.549349	1	1535	tags=52%, list=25%, signal=69%
DBP2_BIND	33	-0.377366	-1.19027	0.147799	0.548727	1	1479	tags=48%, list=24%, signal=64%
GCN20_BIND	77	-0.316146	-1.18699	0.135802	0.557092	1	1193	tags=36%, list=20%, signal=45%
REGULATION OF CONJUGATION WITH CELLULAR FUSION_BIO	15	-0.447575	-1.18667	0.243323	0.557074	1	294	tags=20%, list=5%, signal=21%
REGULATION OF A MOLECULAR FUNCTION_BIO	18	-0.429728	-1.18599	0.210959	0.558075	1	415	tags=22%, list=7%, signal=24%
MUD1_BIND	35	-0.366615	-1.18548	0.15873	0.558656	1	1471	tags=40%, list=24%, signal=53%
TED1_BIND	36	-0.365728	-1.18471	0.174757	0.560137	1	1257	tags=39%, list=21%, signal=49%
THP2_BIND	82	-0.308546	-1.1847	0.116935	0.559203	1	1986	tags=51%, list=33%, signal=75%
DPB3_BIND	56	-0.334403	-1.18185	0.129139	0.566868	1	1307	tags=38%, list=22%, signal=47%
RNR1_BIND	24	-0.4065	-1.18176	0.219814	0.56619	1	627	tags=29%, list=10%, signal=32%
VPH2_BIND	43	-0.351713	-1.18062	0.15016	0.56866	1	483	tags=19%, list=8%, signal=20%
HYDROLASE ACTIVITY, HYDROLYZING O-GLYCOSYL COMPOUNDS_MOL	30	-0.381401	-1.18033	0.211429	0.568501	1	397	tags=13%, list=7%, signal=14%
BFR2_BIND	24	-0.401609	-1.17988	0.221893	0.568836	1	1535	tags=50%, list=25%, signal=67%
CICLOPIROX_OLAMINE_UP	48	-0.341644	-1.17969	0.139785	0.568377	1	386	tags=23%, list=6%, signal=24%
MACROMOLECULAR COMPLEX ASSEMBLY_BIO	221	-0.268854	-1.17935	0.0662252	0.568377	1	1619	tags=39%, list=27%, signal=52%
TRM10_BIND	19	-0.429902	-1.17686	0.23262	0.574746	1	1204	tags=42%, list=20%, signal=52%
URC2_BIND	18	-0.434576	-1.17679	0.227273	0.574012	1	1496	tags=50%, list=25%, signal=66%
AMINO ACID METABOLIC PROCESS_BIO	172	-0.280273	-1.17563	0.0846561	0.57664	1	839	tags=23%, list=14%, signal=26%
ATPASE ACTIVITY, COUPLED_MOL	114	-0.298215	-1.17286	0.126984	0.583915	1	1295	tags=34%, list=21%, signal=43%
AHA1_BIND	25	-0.39902	-1.17239	0.198391	0.58439	1	198	tags=16%, list=3%, signal=16%
STU2_BIND	16	-0.450044	-1.17195	0.227979	0.58474	1	453	tags=25%, list=7%, signal=27%
SLS1_BIND	30	-0.375316	-1.17093	0.187861	0.58684	1	957	tags=33%, list=16%, signal=39%
NCS6_BIND	60	-0.32841	-1.17088	0.164659	0.586014	1	1372	tags=42%, list=23%, signal=53%
AMINE METABOLIC PROCESS_BIO	196	-0.27574	-1.17025	0.0890411	0.587011	1	839	tags=22%, list=14%, signal=25%
STB5_BIND	102	-0.300226	-1.17016	0.129921	0.586345	1	1375	tags=37%, list=23%, signal=47%
RRP1_BIND	37	-0.36047	-1.1697	0.18018	0.586814	1	1406	tags=59%, list=23%, signal=77%
ZDS2_BIND	28	-0.382311	-1.16867	0.204023	0.588909	1	962	tags=32%, list=16%, signal=38%
PRP46_BIND	24	-0.405237	-1.16758	0.213213	0.591125	1	572	tags=25%, list=9%, signal=28%
TUB3_BIND	74	-0.310826	-1.16701	0.153527	0.592029	1	830	tags=22%, list=14%, signal=25%
REGULATION OF BIOSYNTHETIC PROCESS_BIO	22	-0.407486	-1.16206	0.212209	0.606473	1	1314	tags=41%, list=22%, signal=52%
SNF2_BIND	37	-0.361045	-1.16197	0.207358	0.605781	1	1066	tags=32%, list=18%, signal=39%
VPS41_BIND	115	-0.289696	-1.16165	0.136986	0.605755	1	1248	tags=30%, list=21%, signal=37%
CBF5_BIND	53	-0.330427	-1.16131	0.181159	0.605753	1	1622	tags=53%, list=27%, signal=72%
REGULATION OF CONJUGATION_BIO	15	-0.447575	-1.16052	0.254499	0.607172	1	294	tags=20%, list=5%, signal=21%
IMP4_BIND	16	-0.445538	-1.16013	0.255696	0.607447	1	1274	tags=50%, list=21%, signal=63%
THI3_BIND	22	-0.405593	-1.15988	0.225989	0.607185	1	692	tags=27%, list=11%, signal=31%
CA21CHR6X3	134	-0.282682	-1.15903	0.108247	0.608816	1	1088	tags=31%, list=18%, signal=37%
PRP40_BIND	21	-0.409055	-1.15896	0.236111	0.608058	1	367	tags=19%, list=6%, signal=20%
FET4_BIND	20	-0.423096	-1.15885	0.230352	0.607418	1	977	tags=35%, list=16%, signal=42%
NUCLEOTIDYLTRANSFERASE ACTIVITY_MOL	64	-0.317711	-1.1585	0.169811	0.607654	1	753	tags=25%, list=12%, signal=28%
MSA1_BIND	22	-0.401944	-1.15797	0.234211	0.608276	1	380	tags=18%, list=6%, signal=19%
IRC5_BIND	17	-0.431029	-1.15721	0.280612	0.609711	1	1486	tags=41%, list=25%, signal=54%
PSR1_BIND	16	-0.447622	-1.1568	0.228883	0.610054	1	956	tags=25%, list=16%, signal=30%
RHO2_BIND	29	-0.375143	-1.15648	0.22	0.610091	1	706	tags=24%, list=12%, signal=27%
NAB3_BIND	20	-0.409806	-1.15494	0.237705	0.614039	1	1660	tags=55%, list=27%, signal=76%
SUP35_BIND	64	-0.318765	-1.15456	0.152672	0.614208	1	1370	tags=33%, list=23%, signal=42%
NEM1_BIND	75	-0.306617	-1.15442	0.128631	0.613685	1	1311	tags=31%, list=22%, signal=39%
ALG9_BIND	33	-0.365117	-1.15143	0.234921	0.621769	1	1198	tags=33%, list=20%, signal=41%
RPL23A_BIND	30	-0.365446	-1.14983	0.193252	0.625818	1	1193	tags=37%, list=20%, signal=45%
HYDROLASE ACTIVITY, ACTING ON GLYCOSYL BONDS_MOL	34	-0.354045	-1.14924	0.206452	0.626659	1	397	tags=15%, list=7%, signal=16%
REGULATION OF CELLULAR BIOSYNTHETIC PROCESS_BIO	22	-0.407486	-1.14903	0.26087	0.626345	1	1314	tags=41%, list=22%, signal=52%
ISC1_BIND	47	-0.338738	-1.1481	0.194539	0.62841	1	1643	tags=45%, list=27%, signal=61%
CLB2_BIND	64	-0.31413	-1.1473	0.183908	0.629985	1	1486	tags=34%, list=25%, signal=45%
REGULATION OF CELLULAR METABOLIC PROCESS_BIO	326	-0.253277	-1.14712	0.0263158	0.629528	1	1129	tags=24%, list=19%, signal=28%
ADE2_BIND	15	-0.444927	-1.14681	0.251928	0.629549	1	1474	tags=60%, list=24%, signal=79%
ARP9_BIND	19	-0.417962	-1.14654	0.247368	0.629425	1	474	tags=21%, list=8%, signal=23%
NUP120_BIND	52	-0.334956	-1.14647	0.244681	0.62866	1	953	tags=23%, list=16%, signal=27%
RNA SPLICING, VIA TRANSESTERIFICATION REACTIONS WITH BULGED ADENOSINE AS NUCLEOPHILE_BIO	66	-0.314448	-1.1461	0.188679	0.628868	1	1519	tags=38%, list=25%, signal=50%
RRP43_BIND	18	-0.429379	-1.1459	0.274627	0.628465	1	1632	tags=50%, list=27%, signal=68%
ZUO1_BIND	34	-0.361	-1.1451	0.224551	0.629954	1	1130	tags=41%, list=19%, signal=50%
CATION TRANSPORT_BIO	73	-0.30967	-1.14498	0.176245	0.629354	1	833	tags=21%, list=14%, signal=24%
RNA SPLICING, VIA TRANSESTERIFICATION REACTIONS_BIO	66	-0.314448	-1.14346	0.184783	0.633293	1	1519	tags=38%, list=25%, signal=50%
TRANSCRIPTION, DNA-DEPENDENT_BIO	371	-0.248291	-1.14293	0.0322581	0.633964	1	855	tags=19%, list=14%, signal=21%
REGULATION OF CATALYTIC ACTIVITY_BIO	18	-0.429728	-1.14257	0.264865	0.634217	1	415	tags=22%, list=7%, signal=24%
LCP5_BIND	33	-0.357959	-1.14213	0.215805	0.634603	1	1336	tags=36%, list=22%, signal=46%
PSY2_BIND	25	-0.387029	-1.14115	0.238506	0.636682	1	864	tags=28%, list=14%, signal=33%
STM1_BIND	122	-0.28376	-1.14103	0.17	0.63603	1	1215	tags=33%, list=20%, signal=40%
DEP1_BIND	167	-0.273927	-1.14037	0.10625	0.637184	1	1257	tags=32%, list=21%, signal=39%
NUCLEAR MRNA SPLICING, VIA SPLICEOSOME_BIO	66	-0.314448	-1.14034	0.203125	0.636301	1	1519	tags=38%, list=25%, signal=50%
PMP1_BIND	16	-0.431009	-1.1393	0.278075	0.638719	1	63	tags=13%, list=1%, signal=13%
CA21CHRRX2	123	-0.28233	-1.13895	0.148936	0.638957	1	1578	tags=36%, list=26%, signal=47%
BAP2_BIND	16	-0.431234	-1.13851	0.253165	0.639385	1	756	tags=31%, list=13%, signal=36%
RPO41_BIND	54	-0.319875	-1.13844	0.169014	0.638664	1	449	tags=20%, list=7%, signal=22%
LEM3_BIND	29	-0.373954	-1.13686	0.238671	0.642785	1	1465	tags=45%, list=24%, signal=59%
RTT102_BIND	17	-0.426059	-1.1352	0.291892	0.647319	1	1051	tags=35%, list=17%, signal=43%
AXL1_BIND	32	-0.361405	-1.13455	0.248555	0.648412	1	579	tags=25%, list=10%, signal=28%
ISR1_BIND	20	-0.398858	-1.13356	0.291553	0.650848	1	1944	tags=55%, list=32%, signal=81%
LOC1_BIND	26	-0.385489	-1.13265	0.268908	0.65291	1	1406	tags=50%, list=23%, signal=65%
RIBONUCLEOTIDE BIOSYNTHETIC PROCESS_BIO	20	-0.401869	-1.13184	0.240838	0.654561	1	1453	tags=50%, list=24%, signal=66%
NUCLEAR MEMBRANE_CEL	43	-0.336989	-1.12961	0.250859	0.66092	1	1697	tags=37%, list=28%, signal=51%
RTC6_BIND	50	-0.327124	-1.12837	0.217228	0.663949	1	1469	tags=36%, list=24%, signal=47%
RET1_BIND	29	-0.375741	-1.12763	0.256798	0.665319	1	1731	tags=55%, list=29%, signal=77%
PURINE RIBONUCLEOTIDE BIOSYNTHETIC PROCESS_BIO	20	-0.401869	-1.12699	0.272727	0.666457	1	1453	tags=50%, list=24%, signal=66%
CIK1_BIND	149	-0.27276	-1.12625	0.173653	0.667869	1	1414	tags=33%, list=23%, signal=42%
NNK1_BIND	20	-0.403969	-1.126	0.274869	0.667648	1	1019	tags=45%, list=17%, signal=54%
YSA1_BIND	21	-0.398295	-1.12423	0.259669	0.672573	1	200	tags=14%, list=3%, signal=15%
MRNA BINDING_MOL	23	-0.38993	-1.12366	0.253687	0.673478	1	1124	tags=30%, list=19%, signal=37%
TEF4_BIND	89	-0.28926	-1.12331	0.188525	0.67355	1	1580	tags=40%, list=26%, signal=54%
CDC4_BIND	16	-0.417612	-1.12263	0.291429	0.67484	1	1038	tags=44%, list=17%, signal=53%
NUCLEAR MEMBRANE PART_CEL	43	-0.336989	-1.12257	0.231544	0.673986	1	1697	tags=37%, list=28%, signal=51%
YEF3_BIND	64	-0.306034	-1.12074	0.207273	0.679128	1	1456	tags=41%, list=24%, signal=53%
RAD27_BIND	142	-0.270609	-1.12034	0.154589	0.679409	1	1003	tags=23%, list=17%, signal=26%
RNA BIOSYNTHETIC PROCESS_BIO	371	-0.248291	-1.11951	0.05	0.681079	1	855	tags=19%, list=14%, signal=21%
TRANSCRIPTION_BIO	401	-0.244672	-1.11922	0.103448	0.681046	1	855	tags=19%, list=14%, signal=21%
HMI1_BIND	37	-0.350438	-1.11918	0.277259	0.68013	1	959	tags=22%, list=16%, signal=26%
CSG2_BIND	63	-0.306545	-1.11798	0.218391	0.683186	1	1392	tags=38%, list=23%, signal=49%
RPS26B_BIND	25	-0.374197	-1.11707	0.280992	0.685196	1	971	tags=32%, list=16%, signal=38%
RXT3_BIND	59	-0.310029	-1.1168	0.221429	0.685061	1	1583	tags=39%, list=26%, signal=52%
HYPHAL TIP_CEL	16	-0.422842	-1.11548	0.288515	0.688575	1	865	tags=31%, list=14%, signal=36%
YGL235W_BIND	74	-0.300429	-1.11525	0.212121	0.688344	1	863	tags=28%, list=14%, signal=33%
REGULATION OF TRANSCRIPTION FROM RNA POLYMERASE II PROMOTER_BIO	127	-0.274744	-1.11494	0.183168	0.688353	1	700	tags=17%, list=12%, signal=19%
SYF2_BIND	20	-0.405543	-1.11486	0.290323	0.687587	1	458	tags=25%, list=8%, signal=27%
METAL ION HOMEOSTASIS_BIO	55	-0.312078	-1.11412	0.250814	0.689145	1	54	tags=11%, list=1%, signal=11%
THO2_BIND	15	-0.437818	-1.11352	0.301746	0.690101	1	88	tags=13%, list=1%, signal=13%
MANNOSYLTRANSFERASE ACTIVITY_MOL	42	-0.332063	-1.11183	0.261905	0.694765	1	1405	tags=38%, list=23%, signal=49%
MRC1_BIND	150	-0.268839	-1.11181	0.181287	0.69382	1	1414	tags=30%, list=23%, signal=38%
CDC40_BIND	15	-0.423777	-1.11131	0.28866	0.694537	1	370	tags=27%, list=6%, signal=28%
HYPOXIA_SYNNOTT_DN	164	-0.267334	-1.11124	0.143713	0.693765	1	641	tags=17%, list=11%, signal=19%
CA21CHR2X3	122	-0.273589	-1.11042	0.205882	0.695624	1	1120	tags=28%, list=19%, signal=34%
RLI1_BIND	26	-0.371011	-1.11016	0.270423	0.695441	1	1511	tags=42%, list=25%, signal=56%
KAR3_BIND	121	-0.272489	-1.1092	0.187845	0.69768	1	1321	tags=29%, list=22%, signal=36%
POLYSACCHARIDE BIOSYNTHETIC PROCESS_BIO	25	-0.375229	-1.10881	0.275148	0.697983	1	805	tags=32%, list=13%, signal=37%
AMINO ACID AND DERIVATIVE METABOLIC PROCESS_BIO	178	-0.262082	-1.10807	0.1875	0.699508	1	839	tags=22%, list=14%, signal=25%
MNE1_BIND	28	-0.369733	-1.10768	0.303835	0.699806	1	731	tags=29%, list=12%, signal=32%
NUT2_BIND	19	-0.41055	-1.10706	0.301587	0.700819	1	1114	tags=42%, list=18%, signal=51%
YHR140W_BIND	16	-0.423776	-1.10542	0.309896	0.70526	1	1461	tags=44%, list=24%, signal=58%
TAT2_BIND	16	-0.417936	-1.10472	0.320955	0.706847	1	1200	tags=31%, list=20%, signal=39%
VPS16_BIND	20	-0.392179	-1.10362	0.279133	0.709645	1	1411	tags=35%, list=23%, signal=46%
PLP1_BIND	21	-0.391565	-1.1034	0.290411	0.709452	1	405	tags=14%, list=7%, signal=15%
YDL118W_BIND	34	-0.347382	-1.10303	0.275641	0.709788	1	1368	tags=41%, list=23%, signal=53%
GENERAL RNA POLYMERASE II TRANSCRIPTION FACTOR ACTIVITY_MOL	55	-0.309233	-1.10299	0.235916	0.708904	1	1129	tags=27%, list=19%, signal=33%
NIS1_BIND	17	-0.418487	-1.10215	0.299728	0.710773	1	700	tags=24%, list=12%, signal=27%
QRI7_BIND	23	-0.382291	-1.10126	0.291785	0.712836	1	849	tags=30%, list=14%, signal=35%
GOLGI MEMBRANE_CEL	33	-0.35083	-1.10117	0.272997	0.712198	1	1082	tags=30%, list=18%, signal=37%
PTK2_BIND	65	-0.300363	-1.10088	0.21831	0.712225	1	671	tags=22%, list=11%, signal=24%
SPE3_BIND	37	-0.34044	-1.10064	0.243827	0.712052	1	856	tags=24%, list=14%, signal=28%
SRO9_BIND	75	-0.294845	-1.10029	0.19573	0.71223	1	1411	tags=36%, list=23%, signal=46%
MED7_BIND	23	-0.378968	-1.10004	0.293948	0.71205	1	1114	tags=43%, list=18%, signal=53%
UBA4_BIND	62	-0.303333	-1.0999	0.265151	0.711501	1	1501	tags=42%, list=25%, signal=55%
RPS24A_BIND	82	-0.290516	-1.09886	0.23506	0.714237	1	1265	tags=38%, list=21%, signal=47%
FET5_BIND	20	-0.388898	-1.09885	0.300578	0.713247	1	658	tags=25%, list=11%, signal=28%
MICROTUBULE-BASED PROCESS_BIO	59	-0.303407	-1.09825	0.24812	0.714405	1	1327	tags=32%, list=22%, signal=41%
PIH1_BIND	56	-0.312007	-1.098	0.254417	0.714235	1	1372	tags=36%, list=23%, signal=46%
SISTER CHROMATID SEGREGATION_BIO	36	-0.335426	-1.09786	0.279874	0.71374	1	1327	tags=33%, list=22%, signal=42%
RFX1P_TFMOTIF	76	-0.290727	-1.09719	0.266055	0.715182	1	882	tags=24%, list=15%, signal=27%
PHB1_BIND	31	-0.344567	-1.09551	0.293051	0.720062	1	1263	tags=39%, list=21%, signal=49%
BRR1_BIND	93	-0.282319	-1.09528	0.215859	0.719887	1	706	tags=18%, list=12%, signal=20%
PRI1_BIND	41	-0.326435	-1.0952	0.273616	0.719179	1	653	tags=20%, list=11%, signal=22%
RIM101_NRG1_DN	187	-0.257509	-1.0949	0.177632	0.71928	1	814	tags=19%, list=13%, signal=22%
REGULATION OF NUCLEOBASE, NUCLEOSIDE, NUCLEOTIDE AND NUCLEIC ACID METABOLIC PROCESS_BIO	299	-0.244187	-1.09423	0.0930233	0.720764	1	1386	tags=28%, list=23%, signal=34%
SSA4_BIND	20	-0.397492	-1.09415	0.320809	0.720128	1	1501	tags=50%, list=25%, signal=66%
YDR348C_BIND	23	-0.370123	-1.09395	0.29661	0.719809	1	1094	tags=26%, list=18%, signal=32%
TRANSLATION ELONGATION FACTOR ACTIVITY_MOL	15	-0.425754	-1.09341	0.327711	0.720785	1	1357	tags=40%, list=22%, signal=51%
CAJ1_BIND	49	-0.318937	-1.09259	0.272425	0.722699	1	970	tags=29%, list=16%, signal=34%
TPO3_BIND	21	-0.379914	-1.09223	0.310345	0.722917	1	423	tags=19%, list=7%, signal=20%
PAT1_BIND	212	-0.249658	-1.09192	0.162791	0.723069	1	1492	tags=32%, list=25%, signal=41%
IMP2_BIND	21	-0.384462	-1.09178	0.27907	0.722571	1	469	tags=19%, list=8%, signal=21%
PDS1_BIND	22	-0.385208	-1.09177	0.313984	0.721595	1	773	tags=27%, list=13%, signal=31%
BCR1_TF	320	-0.24404	-1.09139	0.116279	0.721834	1	1266	tags=26%, list=21%, signal=31%
TRANSCRIPTION INITIATION FROM RNA POLYMERASE II PROMOTER_BIO	42	-0.32923	-1.09129	0.289308	0.721238	1	345	tags=17%, list=6%, signal=18%
REGULATION OF TRANSCRIPTION_BIO	277	-0.242564	-1.09074	0.134021	0.722137	1	1308	tags=27%, list=22%, signal=33%
PRP9_BIND	19	-0.396074	-1.09036	0.280236	0.722526	1	1124	tags=32%, list=19%, signal=39%
CARBON-OXYGEN LYASE ACTIVITY_MOL	29	-0.35137	-1.09013	0.300275	0.72229	1	664	tags=24%, list=11%, signal=27%
G-PROTEIN COUPLED RECEPTOR PROTEIN SIGNALING PATHWAY_BIO	27	-0.362186	-1.08931	0.307918	0.7241	1	244	tags=15%, list=4%, signal=15%
CUP5_BIND	17	-0.404331	-1.08819	0.355978	0.727008	1	126	tags=12%, list=2%, signal=12%
NHP2_BIND	18	-0.392958	-1.08784	0.303763	0.727191	1	1594	tags=56%, list=26%, signal=75%
N-ACETYLGLUCOSAMINE METABOLIC PROCESS_BIO	15	-0.415273	-1.08761	0.3225	0.727016	1	805	tags=33%, list=13%, signal=38%
FCY2_BIND	16	-0.405378	-1.08741	0.328084	0.726711	1	1225	tags=63%, list=20%, signal=78%
HYDROLASE ACTIVITY, ACTING ON ESTER BONDS_MOL	169	-0.259958	-1.08726	0.221519	0.726291	1	563	tags=17%, list=9%, signal=18%
AIM11_BIND	25	-0.368327	-1.08688	0.322674	0.726695	1	763	tags=28%, list=13%, signal=32%
YMR166C_BIND	19	-0.391107	-1.08609	0.325843	0.728433	1	1501	tags=53%, list=25%, signal=70%
RNA CATABOLIC PROCESS_BIO	39	-0.326519	-1.08557	0.307692	0.729284	1	1331	tags=26%, list=22%, signal=33%
HAP2_BIND	30	-0.350119	-1.08483	0.296296	0.730827	1	1351	tags=37%, list=22%, signal=47%
RXT2_BIND	136	-0.266392	-1.08421	0.238095	0.732004	1	1492	tags=37%, list=25%, signal=48%
REGULATION OF METABOLIC PROCESS_BIO	349	-0.238281	-1.08355	0.109756	0.733257	1	1129	tags=23%, list=19%, signal=27%
REGULATION OF TRANSCRIPTION, DNA-DEPENDENT_BIO	276	-0.243941	-1.08355	0.169643	0.732284	1	1308	tags=27%, list=22%, signal=33%
NIP1_BIND	31	-0.352143	-1.08259	0.315625	0.73459	1	1223	tags=39%, list=20%, signal=48%
DNM1_BIND	42	-0.317279	-1.08214	0.272131	0.735268	1	1557	tags=33%, list=26%, signal=45%
MITOCHONDRIAL MEMBRANE PART_CEL	46	-0.318894	-1.08167	0.278317	0.736001	1	2026	tags=57%, list=34%, signal=84%
YNR021W_BIND	20	-0.382514	-1.08092	0.330578	0.737629	1	1257	tags=30%, list=21%, signal=38%
EXTERNAL ENCAPSULATING STRUCTURE ORGANIZATION AND BIOGENESIS_BIO	153	-0.258148	-1.08088	0.210784	0.73679	1	1249	tags=25%, list=21%, signal=31%
GLUCOSAMINE METABOLIC PROCESS_BIO	15	-0.415273	-1.08073	0.323155	0.736393	1	805	tags=33%, list=13%, signal=38%
MBP1_BIND	31	-0.343937	-1.07983	0.29595	0.738531	1	230	tags=13%, list=4%, signal=13%
YOR131C_BIND	15	-0.422666	-1.0793	0.343085	0.739413	1	141	tags=20%, list=2%, signal=20%
SRP40_BIND	64	-0.2914	-1.07838	0.28125	0.741727	1	1593	tags=47%, list=26%, signal=63%
ENZYME ACTIVATOR ACTIVITY_MOL	40	-0.320053	-1.07733	0.299703	0.744642	1	838	tags=25%, list=14%, signal=29%
LIGASE ACTIVITY_MOL	108	-0.274436	-1.0769	0.201794	0.745174	1	1327	tags=32%, list=22%, signal=41%
GLUCOSIDASE ACTIVITY_MOL	18	-0.400215	-1.07676	0.342175	0.744699	1	397	tags=11%, list=7%, signal=12%
EMC2_BIND	29	-0.353062	-1.07596	0.338415	0.746504	1	332	tags=17%, list=5%, signal=18%
RNA POLYMERASE II TRANSCRIPTION FACTOR ACTIVITY_MOL	92	-0.278653	-1.07573	0.260465	0.746376	1	591	tags=16%, list=10%, signal=18%
DNA REPLICATION INITIATION_BIO	23	-0.375334	-1.0749	0.357143	0.748309	1	1619	tags=52%, list=27%, signal=71%
AMINO SUGAR METABOLIC PROCESS_BIO	15	-0.415273	-1.07468	0.356125	0.748133	1	805	tags=33%, list=13%, signal=38%
YGR021W_BIND	21	-0.377421	-1.07451	0.356522	0.747731	1	763	tags=33%, list=13%, signal=38%
RPA49_BIND	37	-0.332838	-1.074	0.302839	0.748599	1	1908	tags=65%, list=32%, signal=94%
BEM1_BIND	168	-0.256594	-1.07356	0.210843	0.749042	1	1306	tags=30%, list=22%, signal=37%
RRP4_BIND	20	-0.386721	-1.07336	0.348837	0.748712	1	1632	tags=55%, list=27%, signal=75%
SSA2_BIND	76	-0.280851	-1.07305	0.276596	0.748881	1	1492	tags=37%, list=25%, signal=48%
CELL WALL ORGANIZATION AND BIOGENESIS_BIO	153	-0.258148	-1.07299	0.243094	0.748099	1	1249	tags=25%, list=21%, signal=31%
TRANSITION METAL ION HOMEOSTASIS_BIO	46	-0.316565	-1.07262	0.282282	0.748422	1	54	tags=11%, list=1%, signal=11%
HSL1_BIND	60	-0.294486	-1.07222	0.301075	0.748772	1	1005	tags=25%, list=17%, signal=30%
DNA-DIRECTED RNA POLYMERASE II, HOLOENZYME_CEL	64	-0.295395	-1.07089	0.27972	0.752588	1	1716	tags=38%, list=28%, signal=52%
PRP31_BIND	22	-0.374875	-1.07022	0.328402	0.754077	1	1165	tags=36%, list=19%, signal=45%
EMC1_BIND	19	-0.389004	-1.07022	0.315934	0.753123	1	1002	tags=26%, list=17%, signal=31%
CCT7_BIND	15	-0.417	-1.06984	0.358722	0.753486	1	1193	tags=47%, list=20%, signal=58%
CIN5_BIND	19	-0.388644	-1.06915	0.349862	0.75495	1	1531	tags=53%, list=25%, signal=70%
SRB8_BIND	72	-0.284648	-1.06865	0.280172	0.755813	1	256	tags=11%, list=4%, signal=11%
TIF35_BIND	26	-0.361527	-1.06853	0.334286	0.755259	1	1223	tags=38%, list=20%, signal=48%
RAD16_BIND	22	-0.373415	-1.06829	0.34188	0.755109	1	572	tags=23%, list=9%, signal=25%
RPL31B_BIND	21	-0.373842	-1.06825	0.336111	0.754297	1	1870	tags=52%, list=31%, signal=76%
RGA2_BIND	21	-0.380161	-1.06816	0.334232	0.753674	1	1392	tags=43%, list=23%, signal=55%
KAP95_BIND	55	-0.303044	-1.06803	0.286219	0.753209	1	1504	tags=38%, list=25%, signal=50%
RPB2_BIND	65	-0.294988	-1.06795	0.279693	0.752559	1	1716	tags=42%, list=28%, signal=57%
PHOSPHOLIPID TRANSPORTER ACTIVITY_MOL	18	-0.394086	-1.06671	0.352941	0.756195	1	1735	tags=39%, list=29%, signal=54%
GLYCOPROTEIN METABOLIC PROCESS_BIO	72	-0.291677	-1.06662	0.30315	0.7555	1	1631	tags=40%, list=27%, signal=54%
CA21CHRRX4	124	-0.265995	-1.06629	0.277778	0.755712	1	843	tags=20%, list=14%, signal=23%
MITOTIC SISTER CHROMATID SEGREGATION_BIO	36	-0.335426	-1.06613	0.365696	0.755347	1	1327	tags=33%, list=22%, signal=42%
CCT5_BIND	20	-0.397052	-1.06512	0.370787	0.758002	1	1479	tags=50%, list=24%, signal=66%
HOM6_BIND	102	-0.272869	-1.06511	0.301802	0.757078	1	1057	tags=26%, list=17%, signal=32%
YMR074C_BIND	21	-0.385778	-1.06443	0.338983	0.758509	1	1126	tags=33%, list=19%, signal=41%
ACK1_BIND	25	-0.356161	-1.0629	0.330303	0.763119	1	1228	tags=24%, list=20%, signal=30%
NPR3_BIND	68	-0.287784	-1.06179	0.304688	0.766353	1	1193	tags=40%, list=20%, signal=49%
NUCLEAR CHROMOSOME_CEL	40	-0.320681	-1.0613	0.338658	0.767185	1	1630	tags=43%, list=27%, signal=58%
RPS18A_BIND	25	-0.355486	-1.06087	0.346883	0.767685	1	1913	tags=56%, list=32%, signal=82%
IFH1_BIND	18	-0.391497	-1.06036	0.372549	0.768528	1	394	tags=22%, list=7%, signal=24%
RSC6_BIND	63	-0.290441	-1.05987	0.277154	0.769401	1	1557	tags=35%, list=26%, signal=47%
IPK1_BIND	96	-0.270028	-1.05923	0.29148	0.770808	1	1265	tags=33%, list=21%, signal=41%
YUR1_BIND	19	-0.382546	-1.05857	0.342105	0.772193	1	88	tags=11%, list=1%, signal=11%
VRP1_BIND	152	-0.250374	-1.05736	0.294798	0.775559	1	1306	tags=30%, list=22%, signal=37%
CKI1_BIND	16	-0.414948	-1.05734	0.351562	0.774662	1	391	tags=19%, list=6%, signal=20%
CKA1_BIND	75	-0.289541	-1.05658	0.313008	0.776447	1	1698	tags=41%, list=28%, signal=57%
CA21CHRRX6	142	-0.254803	-1.05617	0.284091	0.777028	1	1305	tags=26%, list=22%, signal=32%
PROTEIN SERINE/THREONINE PHOSPHATASE ACTIVITY_MOL	22	-0.367394	-1.05598	0.360563	0.776753	1	1898	tags=50%, list=31%, signal=73%
SRB5_BIND	36	-0.328929	-1.05585	0.332203	0.776179	1	391	tags=17%, list=6%, signal=18%
IOC3_BIND	23	-0.358918	-1.05443	0.331551	0.78046	1	1002	tags=35%, list=17%, signal=42%
RPL24A_BIND	47	-0.308912	-1.05442	0.359322	0.779507	1	1286	tags=34%, list=21%, signal=43%
CDC28_BIND	38	-0.322646	-1.05405	0.348214	0.779826	1	314	tags=16%, list=5%, signal=17%
CEM1_BIND	48	-0.30601	-1.05203	0.341637	0.786254	1	1024	tags=29%, list=17%, signal=35%
RPG1_BIND	32	-0.335419	-1.05176	0.333333	0.786281	1	1223	tags=41%, list=20%, signal=51%
SLY41_BIND	21	-0.376904	-1.05141	0.376771	0.786646	1	934	tags=24%, list=15%, signal=28%
BIOPOLYMER GLYCOSYLATION_BIO	69	-0.281895	-1.05101	0.315126	0.787082	1	1631	tags=39%, list=27%, signal=53%
GLYCOPROTEIN BIOSYNTHETIC PROCESS_BIO	71	-0.284605	-1.05089	0.301205	0.786569	1	1631	tags=39%, list=27%, signal=53%
CELL DIVISION_BIO	166	-0.251404	-1.04952	0.302326	0.790778	1	899	tags=19%, list=15%, signal=21%
UBX7_BIND	16	-0.397165	-1.04854	0.375959	0.793403	1	692	tags=31%, list=11%, signal=35%
INORGANIC ANION TRANSPORT_BIO	15	-0.411483	-1.04837	0.371921	0.793056	1	797	tags=27%, list=13%, signal=31%
RNR4_BIND	36	-0.325825	-1.04806	0.341853	0.793197	1	453	tags=14%, list=7%, signal=15%
MICROTUBULE CYTOSKELETON ORGANIZATION AND BIOGENESIS_BIO	48	-0.302226	-1.04753	0.362007	0.794198	1	1327	tags=31%, list=22%, signal=40%
VAM7_BIND	112	-0.263514	-1.04716	0.298578	0.794605	1	1005	tags=22%, list=17%, signal=26%
PBP1_BIND	41	-0.313876	-1.04702	0.35503	0.79412	1	1318	tags=34%, list=22%, signal=43%
CA21CHR7X4	112	-0.257345	-1.04626	0.314815	0.795905	1	959	tags=19%, list=16%, signal=22%
BZZ1_BIND	18	-0.389771	-1.04602	0.384831	0.795922	1	1842	tags=39%, list=30%, signal=56%
LSP1_BIND	58	-0.295193	-1.04579	0.33574	0.795735	1	1203	tags=29%, list=20%, signal=36%
PROTEIN AMINO ACID GLYCOSYLATION_BIO	69	-0.281895	-1.04488	0.34717	0.798242	1	1631	tags=39%, list=27%, signal=53%
ROM2_BIND	121	-0.259757	-1.04441	0.326633	0.798983	1	1381	tags=32%, list=23%, signal=41%
ADO1_BIND	59	-0.288712	-1.04422	0.366438	0.798796	1	477	tags=15%, list=8%, signal=16%
RRP46_BIND	15	-0.396648	-1.04417	0.349206	0.797989	1	1566	tags=53%, list=26%, signal=72%
PIF1_BIND	50	-0.305329	-1.04368	0.34629	0.798861	1	234	tags=10%, list=4%, signal=10%
CA21CHR3X5	120	-0.263049	-1.04192	0.324873	0.804415	1	1392	tags=26%, list=23%, signal=33%
ANION TRANSPORT_BIO	16	-0.397477	-1.04179	0.400538	0.803973	1	797	tags=25%, list=13%, signal=29%
SDH1_BIND	15	-0.40242	-1.04137	0.378109	0.804525	1	1793	tags=53%, list=30%, signal=76%
TIF1_BIND	70	-0.282736	-1.04083	0.325397	0.80548	1	1511	tags=39%, list=25%, signal=51%
YPD1_BIND	20	-0.371571	-1.04046	0.411079	0.805952	1	1403	tags=45%, list=23%, signal=58%
CLB5_BIND	66	-0.279265	-1.04022	0.332046	0.805824	1	1375	tags=30%, list=23%, signal=39%
LEU3_BIND	15	-0.403555	-1.0401	0.393617	0.805354	1	1003	tags=33%, list=17%, signal=40%
CNE1_BIND	58	-0.29286	-1.04003	0.377698	0.804638	1	1682	tags=36%, list=28%, signal=50%
RTS1_BIND	72	-0.283779	-1.0395	0.365759	0.805729	1	1134	tags=26%, list=19%, signal=32%
CA21CHR2X7	129	-0.254429	-1.03829	0.303665	0.809229	1	1013	tags=24%, list=17%, signal=28%
RPS30A_BIND	64	-0.289056	-1.0359	0.356115	0.817226	1	1918	tags=56%, list=32%, signal=82%
NAB6_BIND	27	-0.345634	-1.03522	0.354223	0.818722	1	1353	tags=37%, list=22%, signal=47%
YLR290C_BIND	26	-0.347121	-1.03495	0.398827	0.818734	1	613	tags=27%, list=10%, signal=30%
CKA2_BIND	89	-0.270641	-1.03491	0.330769	0.817895	1	1640	tags=39%, list=27%, signal=53%
YBR139W_BIND	16	-0.392526	-1.03486	0.367609	0.817097	1	1024	tags=38%, list=17%, signal=45%
PROTEIN-DNA COMPLEX ASSEMBLY_BIO	56	-0.289367	-1.03466	0.391447	0.816818	1	345	tags=14%, list=6%, signal=15%
RPS23A_BIND	32	-0.331034	-1.03437	0.380531	0.816943	1	1552	tags=47%, list=26%, signal=63%
TRANSCRIPTIONAL REPRESSOR ACTIVITY_MOL	23	-0.357512	-1.03377	0.373563	0.818228	1	962	tags=35%, list=16%, signal=41%
ZAP1_BIND	16	-0.393447	-1.03375	0.38172	0.817294	1	1852	tags=44%, list=31%, signal=63%
PUS2_BIND	16	-0.39089	-1.03371	0.400517	0.816505	1	347	tags=19%, list=6%, signal=20%
NEW1_BIND	89	-0.267567	-1.03369	0.364929	0.815612	1	1597	tags=37%, list=26%, signal=50%
MRNA METABOLIC PROCESS_BIO	129	-0.254652	-1.03363	0.345178	0.814847	1	1519	tags=30%, list=25%, signal=40%
ISY1_BIND	19	-0.379505	-1.03295	0.400568	0.816429	1	370	tags=21%, list=6%, signal=22%
GET3_BIND	112	-0.259061	-1.0322	0.330049	0.818348	1	1257	tags=27%, list=21%, signal=33%
CA21CHR4X4	113	-0.25621	-1.03194	0.373057	0.818299	1	1657	tags=41%, list=27%, signal=55%
CMS1_BIND	25	-0.342625	-1.03186	0.388102	0.817654	1	1535	tags=48%, list=25%, signal=64%
PET127_BIND	26	-0.350068	-1.03171	0.386139	0.81721	1	1351	tags=38%, list=22%, signal=49%
SRL2_BIND	21	-0.367485	-1.03088	0.407202	0.819376	1	467	tags=24%, list=8%, signal=26%
NUP188_BIND	96	-0.266724	-1.03081	0.367713	0.818669	1	1504	tags=35%, list=25%, signal=46%
KINASE REGULATOR ACTIVITY_MOL	24	-0.351743	-1.03054	0.385714	0.818697	1	1181	tags=29%, list=20%, signal=36%
RSC2_BIND	115	-0.258857	-1.03042	0.34555	0.818199	1	1501	tags=31%, list=25%, signal=41%
MTC6_BIND	27	-0.343748	-1.03026	0.416168	0.81783	1	1372	tags=30%, list=23%, signal=38%
AMN1_BIND	16	-0.387192	-1.02969	0.422872	0.818842	1	380	tags=31%, list=6%, signal=33%
NUP159_BIND	33	-0.329326	-1.02957	0.372372	0.818339	1	1432	tags=36%, list=24%, signal=47%
SAS2_BIND	32	-0.331019	-1.02821	0.375796	0.822423	1	1411	tags=47%, list=23%, signal=61%
MDN1_BIND	34	-0.323214	-1.02733	0.392749	0.824843	1	1396	tags=47%, list=23%, signal=61%
SPECIFIC RNA POLYMERASE II TRANSCRIPTION FACTOR ACTIVITY_MOL	29	-0.322097	-1.02716	0.386707	0.82447	1	558	tags=17%, list=9%, signal=19%
REV7_BIND	23	-0.352399	-1.02703	0.396947	0.824005	1	1670	tags=52%, list=28%, signal=72%
MSG5_BIND	24	-0.345619	-1.0269	0.392523	0.823517	1	1247	tags=38%, list=21%, signal=47%
CYB5_BIND	20	-0.375455	-1.02595	0.399425	0.826171	1	1351	tags=40%, list=22%, signal=51%
MSL1_BIND	23	-0.357923	-1.02508	0.418478	0.828469	1	312	tags=13%, list=5%, signal=14%
ICY2_BIND	19	-0.366191	-1.02502	0.42033	0.827726	1	969	tags=26%, list=16%, signal=31%
PSA1_BIND	46	-0.299546	-1.02376	0.391156	0.831399	1	1370	tags=33%, list=23%, signal=42%
FKS1_BIND	105	-0.264796	-1.02295	0.387097	0.833571	1	1003	tags=24%, list=17%, signal=28%
ROX3_BIND	26	-0.342643	-1.02276	0.401114	0.83331	1	1129	tags=31%, list=19%, signal=38%
YIP3_BIND	44	-0.298785	-1.02224	0.367213	0.834367	1	1085	tags=30%, list=18%, signal=36%
MET22_BIND	61	-0.286172	-1.02098	0.382022	0.838127	1	1351	tags=33%, list=22%, signal=42%
GRS1_BIND	16	-0.387078	-1.01996	0.39779	0.840897	1	1428	tags=44%, list=24%, signal=57%
NEGATIVE REGULATION OF TRANSCRIPTION FROM RNA POLYMERASE II PROMOTER_BIO	38	-0.309997	-1.01886	0.415385	0.844198	1	327	tags=16%, list=5%, signal=17%
TIM17_BIND	17	-0.384521	-1.01856	0.402817	0.844339	1	1719	tags=47%, list=28%, signal=66%
PGM2_BIND	29	-0.334816	-1.01805	0.389503	0.845266	1	197	tags=14%, list=3%, signal=14%
INTEGRAL TO MEMBRANE_CEL	212	-0.236827	-1.0174	0.405797	0.846659	1	981	tags=18%, list=16%, signal=21%
RPS30B_BIND	25	-0.34777	-1.0169	0.419718	0.847542	1	1323	tags=36%, list=22%, signal=46%
REGULATION OF CELLULAR PROCESS_BIO	448	-0.215772	-1.01667	0.371429	0.847452	1	1375	tags=26%, list=23%, signal=32%
SSB2_BIND	85	-0.262841	-1.01622	0.415584	0.848201	1	1444	tags=36%, list=24%, signal=47%
RTN1_BIND	38	-0.306645	-1.01619	0.408537	0.847385	1	936	tags=29%, list=15%, signal=34%
TIF5_BIND	18	-0.372065	-1.01596	0.41369	0.847272	1	1506	tags=44%, list=25%, signal=59%
TVP15_BIND	32	-0.329178	-1.01575	0.436709	0.847097	1	660	tags=19%, list=11%, signal=21%
OST4_BIND	26	-0.339439	-1.0142	0.442254	0.851973	1	1781	tags=46%, list=29%, signal=65%
IDH2_BIND	52	-0.2904	-1.01309	0.384892	0.855128	1	763	tags=25%, list=13%, signal=28%
BIOPOLYMER METHYLATION_BIO	15	-0.390843	-1.01236	0.438462	0.856999	1	597	tags=33%, list=10%, signal=37%
SNF1_BIND	69	-0.271085	-1.01199	0.39924	0.857412	1	1531	tags=39%, list=25%, signal=52%
RTF1_BIND	133	-0.249988	-1.01186	0.41791	0.856985	1	1306	tags=29%, list=22%, signal=36%
EXTRACELLULAR REGION_CEL	39	-0.308255	-1.01155	0.42492	0.857196	1	1166	tags=18%, list=19%, signal=22%
HAP3_BIND	28	-0.330365	-1.01085	0.432602	0.858938	1	1918	tags=57%, list=32%, signal=83%
IVY1_BIND	18	-0.371215	-1.01076	0.397297	0.858319	1	789	tags=33%, list=13%, signal=38%
KEM1_BIND	213	-0.229862	-1.01046	0.419118	0.858477	1	1406	tags=32%, list=23%, signal=40%
NUCLEUS LOCALIZATION_BIO	17	-0.380674	-1.00985	0.440771	0.859765	1	1126	tags=29%, list=19%, signal=36%
CSM2_BIND	15	-0.388487	-1.00984	0.441253	0.858841	1	1411	tags=33%, list=23%, signal=43%
RNR2_BIND	21	-0.347459	-1.00906	0.414085	0.860843	1	621	tags=24%, list=10%, signal=26%
CSM3_BIND	95	-0.26348	-1.00902	0.422018	0.860035	1	1370	tags=28%, list=23%, signal=36%
MAF1_BIND	39	-0.3101	-1.00899	0.424051	0.859182	1	1225	tags=33%, list=20%, signal=42%
LIGASE ACTIVITY, FORMING CARBON-NITROGEN BONDS_MOL	57	-0.287856	-1.00751	0.397849	0.863876	1	1327	tags=40%, list=22%, signal=51%
RAS2_BIND	98	-0.254996	-1.00722	0.435556	0.864002	1	1244	tags=27%, list=21%, signal=33%
YCR076C_BIND	17	-0.377441	-1.00692	0.430108	0.864215	1	556	tags=24%, list=9%, signal=26%
ECM1_BIND	16	-0.389145	-1.00689	0.4	0.86337	1	1492	tags=44%, list=25%, signal=58%
CPR6_BIND	32	-0.319742	-1.00668	0.452514	0.863251	1	1094	tags=31%, list=18%, signal=38%
ESTABLISHMENT OF NUCLEUS LOCALIZATION_BIO	17	-0.380674	-1.00633	0.405479	0.863573	1	1126	tags=29%, list=19%, signal=36%
TFP1_BIND	55	-0.280983	-1.00604	0.449477	0.863784	1	1193	tags=27%, list=20%, signal=34%
CHK1_BIND	70	-0.272586	-1.00475	0.399209	0.867942	1	921	tags=24%, list=15%, signal=28%
MSM1_BIND	26	-0.334543	-1.00457	0.455041	0.8677	1	402	tags=23%, list=7%, signal=25%
ALG3_BIND	38	-0.305896	-1.00437	0.43771	0.86744	1	1717	tags=42%, list=28%, signal=58%
MSS116_BIND	17	-0.380703	-1.00429	0.430894	0.866824	1	1306	tags=41%, list=22%, signal=52%
CD(HOG1)_DN	21	-0.359147	-1.00404	0.442857	0.866765	1	1374	tags=38%, list=23%, signal=49%
OPI1_BIND	66	-0.269611	-1.00321	0.446154	0.868927	1	1305	tags=36%, list=22%, signal=46%
SNU71_BIND	20	-0.365155	-1.00306	0.414322	0.868552	1	312	tags=15%, list=5%, signal=16%
METHYLATION_BIO	15	-0.390843	-1.00284	0.444737	0.868473	1	597	tags=33%, list=10%, signal=37%
AROMATIC AMINO ACID FAMILY METABOLIC PROCESS_BIO	19	-0.363137	-1.0026	0.431122	0.868407	1	1240	tags=42%, list=21%, signal=53%
DIS3_BIND	22	-0.345762	-1.00255	0.469496	0.867635	1	1632	tags=55%, list=27%, signal=74%
CSR1_BIND	15	-0.391213	-1.00253	0.445013	0.866775	1	934	tags=27%, list=15%, signal=31%
LSM6_BIND	203	-0.231292	-1.00129	0.471831	0.870584	1	1522	tags=32%, list=25%, signal=41%
COTRANSLATIONAL PROTEIN TARGETING TO MEMBRANE_BIO	15	-0.380961	-1.00106	0.463158	0.870527	1	1781	tags=53%, list=29%, signal=75%
CLB1_BIND	24	-0.343693	-1.00091	0.417344	0.870182	1	650	tags=21%, list=11%, signal=23%
TSR3_BIND	21	-0.355401	-1.00057	0.447977	0.870559	1	1053	tags=33%, list=17%, signal=40%
PROTEIN KINASE REGULATOR ACTIVITY_MOL	23	-0.351775	-1.00054	0.432665	0.869737	1	1181	tags=30%, list=20%, signal=38%
NBP2_BIND	114	-0.248684	-1.00047	0.458333	0.869079	1	1002	tags=20%, list=17%, signal=24%
MAD1_BIND	64	-0.271698	-0.99965	0.411538	0.871083	1	1452	tags=34%, list=24%, signal=45%
SNF11_BIND	29	-0.325383	-0.99964	0.448571	0.870175	1	1053	tags=24%, list=17%, signal=29%
MSB4_BIND	39	-0.303893	-0.999551	0.4375	0.869598	1	1361	tags=28%, list=23%, signal=36%
LSM2_BIND	21	-0.351585	-0.996357	0.432507	0.880785	1	1583	tags=52%, list=26%, signal=71%
FBP26_BIND	21	-0.355505	-0.996116	0.445946	0.880754	1	1517	tags=43%, list=25%, signal=57%
BCH2_BIND	17	-0.376374	-0.995444	0.462162	0.882436	1	332	tags=12%, list=5%, signal=12%
CCT3_BIND	24	-0.333577	-0.995357	0.460274	0.881823	1	1479	tags=42%, list=24%, signal=55%
MRNA CATABOLIC PROCESS_BIO	35	-0.308515	-0.99519	0.434783	0.88148	1	1728	tags=31%, list=29%, signal=44%
HYP2_BIND	44	-0.285085	-0.994325	0.475525	0.883971	1	1193	tags=32%, list=20%, signal=39%
FLC1_BIND	21	-0.357175	-0.992998	0.459016	0.887992	1	490	tags=14%, list=8%, signal=15%
AIM27_BIND	18	-0.367581	-0.992349	0.455013	0.889453	1	565	tags=17%, list=9%, signal=18%
SLX5_BIND	211	-0.231479	-0.991943	0.451613	0.89006	1	864	tags=18%, list=14%, signal=20%
BUD21_BIND	82	-0.259695	-0.991673	0.446281	0.890096	1	1656	tags=41%, list=27%, signal=56%
INTEGRAL TO ORGANELLE MEMBRANE_CEL	26	-0.340167	-0.991559	0.459701	0.889585	1	1790	tags=50%, list=30%, signal=71%
SPE2_BIND	27	-0.328811	-0.991405	0.455307	0.88923	1	1229	tags=30%, list=20%, signal=37%
OAR1_BIND	51	-0.287301	-0.991313	0.468966	0.88862	1	1196	tags=33%, list=20%, signal=41%
WWM1_BIND	19	-0.359657	-0.990886	0.444744	0.889258	1	1567	tags=42%, list=26%, signal=57%
PHO23_BIND	176	-0.23224	-0.990321	0.503546	0.8904	1	1492	tags=33%, list=25%, signal=42%
VMA6_BIND	28	-0.331601	-0.989658	0.441011	0.892009	1	1193	tags=32%, list=20%, signal=40%
SNU13_BIND	28	-0.316456	-0.989414	0.448571	0.891903	1	1443	tags=43%, list=24%, signal=56%
YPT7_BIND	64	-0.27229	-0.988649	0.469466	0.893821	1	1196	tags=33%, list=20%, signal=40%
CA21CHR7X2	112	-0.254205	-0.988491	0.485577	0.8935	1	1178	tags=32%, list=19%, signal=39%
CAM1_BIND	22	-0.346664	-0.986581	0.450867	0.90001	1	656	tags=23%, list=11%, signal=25%
KEL2_BIND	24	-0.336278	-0.986477	0.47076	0.899467	1	469	tags=17%, list=8%, signal=18%
MRP13_BIND	23	-0.335541	-0.986065	0.463215	0.900121	1	1182	tags=30%, list=20%, signal=38%
POR1_BIND	40	-0.301969	-0.985514	0.481366	0.90132	1	1193	tags=33%, list=20%, signal=40%
YLR065C_BIND	48	-0.288967	-0.985197	0.481605	0.901658	1	1043	tags=25%, list=17%, signal=30%
CA21CHR5X1	96	-0.257714	-0.984662	0.479263	0.902759	1	1306	tags=27%, list=22%, signal=34%
VPS70_BIND	17	-0.364858	-0.984034	0.451613	0.904162	1	108	tags=12%, list=2%, signal=12%
RRP45_BIND	15	-0.380098	-0.982924	0.488722	0.907398	1	1632	tags=53%, list=27%, signal=73%
TEF1_BIND	69	-0.267775	-0.982104	0.490975	0.909718	1	1053	tags=29%, list=17%, signal=35%
KAP123_BIND	60	-0.272343	-0.981798	0.477509	0.909927	1	1494	tags=38%, list=25%, signal=50%
AMINO ACID BIOSYNTHETIC PROCESS_BIO	95	-0.249318	-0.981124	0.458763	0.911572	1	839	tags=23%, list=14%, signal=26%
REI1_BIND	88	-0.251186	-0.980722	0.502128	0.912287	1	1276	tags=31%, list=21%, signal=38%
NUM1_BIND	75	-0.261841	-0.980715	0.504098	0.911358	1	1321	tags=32%, list=22%, signal=40%
CYTOKINESIS_BIO	87	-0.259119	-0.979758	0.5	0.914104	1	899	tags=22%, list=15%, signal=25%
BUD31_BIND	105	-0.250041	-0.979499	0.478673	0.914143	1	677	tags=18%, list=11%, signal=20%
SAN1_BIND	23	-0.339698	-0.979372	0.487395	0.913667	1	1432	tags=39%, list=24%, signal=51%
REGULATION OF BIOLOGICAL PROCESS_BIO	468	-0.211482	-0.979246	0.591837	0.913244	1	912	tags=18%, list=15%, signal=20%
WBP1_BIND	64	-0.276245	-0.978298	0.459259	0.915879	1	1257	tags=33%, list=21%, signal=41%
LDB18_BIND	81	-0.258275	-0.977993	0.483333	0.916115	1	1560	tags=38%, list=26%, signal=51%
DPB4_BIND	43	-0.293147	-0.977975	0.451049	0.91525	1	1501	tags=30%, list=25%, signal=40%
ENZYME REGULATOR ACTIVITY_MOL	91	-0.25463	-0.977968	0.444954	0.914332	1	838	tags=20%, list=14%, signal=23%
VMA22_BIND	20	-0.349073	-0.977634	0.492537	0.914759	1	980	tags=25%, list=16%, signal=30%
CSM1_BIND	117	-0.244282	-0.977146	0.490566	0.915722	1	1495	tags=32%, list=25%, signal=42%
SRN2_BIND	110	-0.245424	-0.977143	0.533333	0.914791	1	1390	tags=31%, list=23%, signal=39%
CELLULAR BUD_CEL	73	-0.263073	-0.976869	0.525692	0.91484	1	1249	tags=26%, list=21%, signal=32%
CIN8_BIND	79	-0.262939	-0.976691	0.520599	0.914621	1	1103	tags=24%, list=18%, signal=29%
SVL3_BIND	15	-0.377169	-0.975734	0.478495	0.917379	1	73	tags=13%, list=1%, signal=13%
ENDOMEMBRANE SYSTEM_CEL	185	-0.228462	-0.975535	0.555556	0.91718	1	1301	tags=26%, list=22%, signal=32%
PMT4_BIND	23	-0.33568	-0.975503	0.491667	0.916379	1	1257	tags=39%, list=21%, signal=49%
HOM2_BIND	34	-0.306078	-0.975373	0.470968	0.915924	1	830	tags=26%, list=14%, signal=31%
TRANSCRIPTION FROM RNA POLYMERASE II PROMOTER_BIO	194	-0.230999	-0.975012	0.5	0.916395	1	774	tags=16%, list=13%, signal=18%
TRF5_BIND	16	-0.372997	-0.974702	0.479784	0.916585	1	1302	tags=44%, list=22%, signal=56%
DYN3_BIND	61	-0.270311	-0.97384	0.485401	0.918848	1	1492	tags=36%, list=25%, signal=47%
SAT4_BIND	18	-0.356734	-0.973751	0.454068	0.918272	1	236	tags=17%, list=4%, signal=17%
SWI3_BIND	45	-0.289101	-0.97361	0.47931	0.917952	1	1134	tags=29%, list=19%, signal=35%
MDH1_BIND	30	-0.316071	-0.973572	0.483871	0.917156	1	834	tags=27%, list=14%, signal=31%
MED4_BIND	30	-0.31674	-0.972857	0.48503	0.918911	1	1541	tags=43%, list=25%, signal=58%
INO4_BIND	79	-0.258006	-0.972727	0.53112	0.918475	1	1842	tags=47%, list=30%, signal=66%
TIF2_BIND	70	-0.265613	-0.972689	0.497976	0.917687	1	1024	tags=29%, list=17%, signal=34%
YBR235W_BIND	20	-0.34235	-0.972627	0.479675	0.917007	1	1123	tags=35%, list=19%, signal=43%
INTRINSIC TO MEMBRANE_CEL	220	-0.223318	-0.971873	0.553719	0.918996	1	981	tags=18%, list=16%, signal=21%
YRA1_BIND	133	-0.236955	-0.97101	0.531707	0.921407	1	1619	tags=39%, list=27%, signal=52%
FIP1_BIND	22	-0.344272	-0.970593	0.505714	0.922077	1	1420	tags=41%, list=23%, signal=53%
PAF1_BIND	72	-0.262592	-0.970081	0.534137	0.922999	1	1257	tags=33%, list=21%, signal=42%
TRANSFERASE ACTIVITY, TRANSFERRING GLYCOSYL GROUPS_MOL	87	-0.251327	-0.969965	0.521368	0.922516	1	1405	tags=33%, list=23%, signal=43%
SRP1_BIND	76	-0.253692	-0.969879	0.494024	0.921906	1	1566	tags=38%, list=26%, signal=51%
PTK1_BIND	20	-0.348964	-0.969647	0.495751	0.921826	1	576	tags=20%, list=10%, signal=22%
CPH1_TF	62	-0.268993	-0.968568	0.488372	0.924865	1	1249	tags=27%, list=21%, signal=34%
DNA DUPLEX UNWINDING_BIO	16	-0.372762	-0.968108	0.484375	0.925728	1	1926	tags=50%, list=32%, signal=73%
POL32_BIND	128	-0.239239	-0.967442	0.510309	0.927334	1	1414	tags=29%, list=23%, signal=37%
INTRINSIC TO ORGANELLE MEMBRANE_CEL	27	-0.318593	-0.967383	0.488166	0.926651	1	1470	tags=37%, list=24%, signal=49%
ULS1_BIND	28	-0.316785	-0.967114	0.47619	0.926709	1	1905	tags=54%, list=32%, signal=78%
DNA GEOMETRIC CHANGE_BIO	16	-0.372762	-0.966866	0.46049	0.926658	1	1926	tags=50%, list=32%, signal=73%
SOH1_BIND	132	-0.235432	-0.966853	0.602041	0.925774	1	1600	tags=39%, list=26%, signal=51%
APJ1_BIND	17	-0.369392	-0.966756	0.471204	0.925238	1	1126	tags=35%, list=19%, signal=43%
MAD3_BIND	43	-0.292021	-0.966185	0.515571	0.926409	1	471	tags=16%, list=8%, signal=18%
KSS1_BIND	23	-0.339332	-0.966032	0.481482	0.926079	1	1003	tags=30%, list=17%, signal=36%
SPINDLE POLE BODY_CEL	35	-0.294652	-0.965966	0.5125	0.925365	1	538	tags=17%, list=9%, signal=19%
CA21CHR7X5	86	-0.255867	-0.965635	0.520833	0.9257	1	839	tags=17%, list=14%, signal=20%
CYCLIN-DEPENDENT PROTEIN KINASE REGULATOR ACTIVITY_MOL	15	-0.37527	-0.963903	0.479012	0.931288	1	1129	tags=33%, list=19%, signal=41%
PHB2_BIND	91	-0.25184	-0.963731	0.5	0.930979	1	1390	tags=31%, list=23%, signal=39%
MNN2_BIND	48	-0.285088	-0.963718	0.533333	0.930095	1	1742	tags=42%, list=29%, signal=58%
GLT1_BIND	19	-0.355941	-0.963395	0.50137	0.930367	1	936	tags=37%, list=15%, signal=43%
CDC16_BIND	17	-0.361831	-0.962963	0.502645	0.93107	1	1347	tags=47%, list=22%, signal=60%
RPS6B_BIND	49	-0.272416	-0.962726	0.489583	0.931048	1	1561	tags=33%, list=26%, signal=44%
SKI2_BIND	48	-0.280595	-0.961356	0.557692	0.935393	1	1849	tags=52%, list=31%, signal=74%
HTA1_BIND	113	-0.237646	-0.960199	0.611399	0.938739	1	1420	tags=27%, list=23%, signal=34%
CELLULAR COMPONENT ASSEMBLY_BIO	272	-0.218518	-0.960158	0.621359	0.937977	1	1387	tags=31%, list=23%, signal=38%
TEC1_BIOFILM_TF	133	-0.233896	-0.95953	0.570622	0.939327	1	1196	tags=25%, list=20%, signal=30%
CHD1_BIND	101	-0.246517	-0.957668	0.548077	0.94546	1	1381	tags=30%, list=23%, signal=38%
PUF4_BIND	63	-0.265912	-0.957434	0.546429	0.945422	1	1552	tags=41%, list=26%, signal=55%
GCN4_ONLY_UP	46	-0.276497	-0.957364	0.530686	0.944732	1	1360	tags=35%, list=22%, signal=45%
CSR2_BIND	25	-0.321433	-0.956677	0.521866	0.946404	1	1691	tags=36%, list=28%, signal=50%
FKH2_BIND	21	-0.33785	-0.956669	0.526027	0.945506	1	1103	tags=38%, list=18%, signal=46%
KRE27_BIND	32	-0.307827	-0.955947	0.534591	0.947234	1	1394	tags=38%, list=23%, signal=48%
ARF1_BIND	139	-0.23087	-0.955622	0.595628	0.947537	1	1265	tags=27%, list=21%, signal=33%
SFH1_BIND	17	-0.356463	-0.955566	0.502564	0.946834	1	630	tags=24%, list=10%, signal=26%
MED8_BIND	52	-0.27709	-0.955013	0.498233	0.94804	1	1474	tags=38%, list=24%, signal=50%
RHO1_BIND	21	-0.346308	-0.954192	0.520776	0.950211	1	934	tags=29%, list=15%, signal=34%
SWA2_BIND	66	-0.262926	-0.954174	0.529197	0.949353	1	1765	tags=47%, list=29%, signal=66%
COR1_BIND	20	-0.343793	-0.953144	0.526912	0.952205	1	956	tags=35%, list=16%, signal=41%
TEL1_BIND	38	-0.285596	-0.952558	0.525974	0.953525	1	1630	tags=37%, list=27%, signal=50%
NUCLEOPLASM_CEL	213	-0.216992	-0.952515	0.677686	0.952741	1	1375	tags=26%, list=23%, signal=33%
CELLULAR BUD NECK_CEL	56	-0.269548	-0.95227	0.558219	0.95268	1	179	tags=11%, list=3%, signal=11%
HYDRO-LYASE ACTIVITY_MOL	22	-0.329204	-0.951997	0.546742	0.952773	1	561	tags=18%, list=9%, signal=20%
CA21CHR3X1	107	-0.237471	-0.950892	0.62212	0.955975	1	1141	tags=24%, list=19%, signal=29%
HOC1_BIND	88	-0.24883	-0.950457	0.614719	0.956724	1	1580	tags=36%, list=26%, signal=49%
GIM5_BIND	135	-0.232518	-0.950434	0.628272	0.955892	1	1375	tags=31%, list=23%, signal=39%
FAB1_BIND	69	-0.260818	-0.9504	0.579766	0.955091	1	1531	tags=39%, list=25%, signal=52%
CA21CHR5X3	120	-0.237521	-0.950332	0.540404	0.954384	1	911	tags=19%, list=15%, signal=22%
APC11_BIND	19	-0.341884	-0.950305	0.546448	0.95355	1	976	tags=32%, list=16%, signal=38%
CA21CHRRX9	123	-0.23585	-0.950041	0.585492	0.953635	1	1419	tags=34%, list=23%, signal=44%
AVT5_BIND	32	-0.306043	-0.949994	0.526984	0.952917	1	726	tags=22%, list=12%, signal=25%
NNF2_BIND	41	-0.287299	-0.949707	0.557632	0.953113	1	612	tags=22%, list=10%, signal=24%
UME6_BIND	134	-0.233831	-0.949683	0.629268	0.952289	1	1519	tags=32%, list=25%, signal=42%
COY1_BIND	17	-0.355433	-0.949679	0.532663	0.951399	1	1094	tags=41%, list=18%, signal=50%
SWD3_BIND	131	-0.226733	-0.949367	0.662983	0.951654	1	1519	tags=34%, list=25%, signal=44%
MRNA PROCESSING_BIO	100	-0.243706	-0.949166	0.585586	0.951521	1	1471	tags=30%, list=24%, signal=39%
XDJ1_BIND	21	-0.332299	-0.94857	0.509642	0.952907	1	934	tags=19%, list=15%, signal=22%
FAT1_BIND	26	-0.307945	-0.94854	0.534954	0.952091	1	1579	tags=46%, list=26%, signal=62%
APC9_BIND	26	-0.32122	-0.948364	0.527697	0.951822	1	1951	tags=54%, list=32%, signal=79%
SMALL GTPASE REGULATOR ACTIVITY_MOL	29	-0.311973	-0.948152	0.507375	0.951699	1	383	tags=17%, list=6%, signal=18%
LEO1_BIND	94	-0.245669	-0.947627	0.573276	0.952807	1	1318	tags=30%, list=22%, signal=37%
LSM1_BIND	228	-0.218951	-0.947263	0.677165	0.953286	1	1519	tags=34%, list=25%, signal=43%
CARBOXYLIC ESTER HYDROLASE ACTIVITY_MOL	29	-0.308182	-0.945476	0.549419	0.959132	1	514	tags=14%, list=9%, signal=15%
ARO7_BIND	46	-0.281644	-0.945412	0.543253	0.958463	1	802	tags=24%, list=13%, signal=27%
MEMBRANE FRACTION_CEL	70	-0.256032	-0.944348	0.573705	0.961457	1	1608	tags=39%, list=27%, signal=52%
CA21CHR3X3	132	-0.231362	-0.944102	0.595628	0.96138	1	1512	tags=30%, list=25%, signal=40%
SFK1_BIND	22	-0.325166	-0.944068	0.556196	0.960591	1	423	tags=14%, list=7%, signal=15%
MICROTUBULE ORGANIZING CENTER_CEL	35	-0.294652	-0.94358	0.555215	0.961444	1	538	tags=17%, list=9%, signal=19%
MCX1_BIND	27	-0.308363	-0.943166	0.557863	0.962055	1	963	tags=26%, list=16%, signal=31%
TOM70_BIND	35	-0.288479	-0.942828	0.537736	0.962335	1	1036	tags=29%, list=17%, signal=34%
IES1_BIND	86	-0.242394	-0.942674	0.599206	0.961967	1	812	tags=19%, list=13%, signal=21%
CA21CHRRX10	127	-0.235005	-0.942326	0.654822	0.962279	1	861	tags=23%, list=14%, signal=26%
RRM3_BIND	70	-0.252052	-0.942312	0.60076	0.961419	1	1411	tags=31%, list=23%, signal=41%
TRANSCRIPTION INITIATION_BIO	50	-0.268838	-0.941125	0.574913	0.965032	1	345	tags=14%, list=6%, signal=15%
ASPARTATE FAMILY AMINO ACID METABOLIC PROCESS_BIO	42	-0.281509	-0.94066	0.563758	0.96576	1	809	tags=24%, list=13%, signal=27%
SKI7_BIND	42	-0.280913	-0.940633	0.590164	0.964948	1	1353	tags=38%, list=22%, signal=49%
CYTOKINETIC PROCESS_BIO	68	-0.258118	-0.940395	0.6	0.964952	1	899	tags=22%, list=15%, signal=26%
NRG1_BIND	26	-0.309216	-0.940255	0.5	0.96455	1	458	tags=12%, list=8%, signal=12%
AIM4_BIND	89	-0.242216	-0.93911	0.564103	0.967728	1	591	tags=15%, list=10%, signal=16%
NPL6_BIND	15	-0.371988	-0.93897	0.531807	0.967335	1	934	tags=27%, list=15%, signal=31%
UBC4_BIND	123	-0.229904	-0.938807	0.620513	0.967004	1	1906	tags=41%, list=32%, signal=58%
RPP1B_BIND	29	-0.304494	-0.93666	0.575385	0.973904	1	1250	tags=41%, list=21%, signal=52%
PTC2_BIND	43	-0.280899	-0.93616	0.530547	0.974768	1	671	tags=16%, list=11%, signal=18%
TPO4_BIND	16	-0.361149	-0.934503	0.510753	0.979765	1	972	tags=25%, list=16%, signal=30%
SIL1_BIND	38	-0.286943	-0.933863	0.540373	0.981159	1	482	tags=13%, list=8%, signal=14%
RPL43B_BIND	18	-0.35	-0.933311	0.558405	0.982344	1	1461	tags=44%, list=24%, signal=58%
SMA2_BIND	23	-0.318579	-0.933116	0.569733	0.98214	1	982	tags=30%, list=16%, signal=36%
URA2_BIND	51	-0.271519	-0.932378	0.552083	0.983944	1	1516	tags=33%, list=25%, signal=44%
NUCLEOCYTOPLASMIC TRANSPORT_BIO	70	-0.253739	-0.932221	0.61597	0.98359	1	1504	tags=27%, list=25%, signal=36%
[truncated: 754 more rows]
